# Supplementary material for: Protein Deimination and Extracellular Vesicle Profiles in Antarctic Seabirds
Source: Biology (Basel). 2020 Jan 8;9(1):15. doi: 10.3390/biology9010015 (PMC7168935; doi:10.3390/biology9010015)
Supplement: Supplementary file 1 [file biology-09-00015-s001.zip]

Archive with 3 entries (3 files):
- Supplementary Table S1_MDPI Antarctica PAD.xlsx
- Supplementary Table S2_MDPI Antarctica PAD.xlsx
- Supplementary Table S3_MDPI Antarctica PAD.xlsx
