# Supplementary material for: Protein Deimination and Extracellular Vesicle Profiles in Antarctic Seabirds
Source: Biology (Basel). 2020 Jan 8;9(1):15. doi: 10.3390/biology9010015 (PMC7168935; doi:10.3390/biology9010015)
Supplement: Supplementary file 1 [file biology-09-00015-s001.zip › Supplementary Table S2_MDPI Antarctica PAD.xlsx]

## Sheet: P534_SPS
Supplementary Table 2. LC-MS/MS analysis of F95 enriched protein hits identified in south polar skua (Stercorarius maccormicki)
Peak list format	Mascot generic
Search type	MIS
Mascot version	2.6.2
Database	1::cRAP 2::CCP_Aves_class
Fasta file	1::cRAP_20190401.fasta 2::CCP_Aves_class_20190709.fasta
Total sequences	876347
Total residues	364532115
Sequences after taxonomy filter	876347
Number of queries	10727
Decoy	--------------------------------------------------------
Number of matches above identity threshold in search of real database	445
Number of matches above identity threshold in search of decoy database	0
Number of matches above homology threshold in search of real database	644
Number of matches above homology threshold in search of decoy database	0
Fixed modifications	--------------------------------------------------------
Identifier	Name	Delta	Neutral loss
1	Carbamidomethyl (C)	57.0215
Variable modifications	--------------------------------------------------------
Identifier	Name	Delta	Neutral loss(es)
1	Deamidated (NQ)	0.984016
2	Oxidation (M)	15.9949	0	63.9983
Search Parameters	--------------------------------------------------------
Taxonomy filter	All entries
Enzyme	Trypsin
Maximum Missed Cleavages	2
Fixed modifications	Carbamidomethyl (C)
Variable modifications	Deamidated (NQ),Oxidation (M)
Peptide Mass Tolerance	20
Peptide Mass Tolerance Units	ppm
Fragment Mass Tolerance	0.1
Fragment Mass Tolerance Units	Da
Mass values	Monoisotopic
Instrument type	ESI-ORBITRAP-HCD
Format parameters	--------------------------------------------------------
Significance threshold	0.05
Max. number of hits	0
Use MudPIT protein scoring	0
Ions score cut-off	20
Include same-set proteins	0
Include sub-set proteins	0
Include unassigned	0
Require bold red	1
Use homology threshold	0
Group protein families	0
Show duplicate peptides	0
Protein hits	--------------------------------------------------------
prot_hit_num	prot_acc	prot_desc	prot_score	prot_thresh	prot_expect	prot_mass	prot_matches	prot_matches_sig	prot_sequences	prot_sequences_sig	prot_cover	prot_pi	prot_seq	pep_query	pep_rank	pep_isbold	pep_isunique	pep_exp_mz	pep_exp_z	pep_delta	pep_start	pep_end	pep_miss	pep_score	pep_expect	pep_res_before	pep_seq	pep_res_after
1	1::sp|cRAP087|P02769|ALBU_BOVIN	Serum albumin OS=Bos taurus GN=ALB PE=1 SV=4	1509	72	1.2e-145	71244	36	29	27	21	52.6	5.82	MKWVTFISLLLLFSSAYSRGVFRRDTHKSEIAHRFKDLGEEHFKGLVLIAFSQYLQQCPFDEHVKLVNELTEFAKTCVADESHAGCEKSLHTLFGDELCKVASLRETYGDMADCCEKQEPERNECFLSHKDDSPDLPKLKPDPNTLCDEFKADEKKFWGKYLYEIARRHPYFYAPELLYYANKYNGVFQECCQAEDKGACLLPKIETMREKVLASSARQRLRCASIQKFGERALKAWSVARLSQKFPKAEFVEVTKLVTDLTKVHKECCHGDLLECADDRADLAKYICDNQDTISSKLKECCDKPLLEKSHCIAEVEKDAIPENLPPLTADFAEDKDVCKNYQEAKDAFLGSFLYEYSRRHPEYAVSVLLRLAKEYEATLEECCAKDDPHACYSTVFDK…	34	1	1	0	395.239	2	-0.0002	257	263	0	54.49	0.0014	K	LVTDLTK	V
1	1::sp|cRAP087|P02769|ALBU_BOVIN	Serum albumin OS=Bos taurus GN=ALB PE=1 SV=4	1509	72	1.2e-145	71244	36	29	27	21	52.6	5.82	MKWVTFISLLLLFSSAYSRGVFRRDTHKSEIAHRFKDLGEEHFKGLVLIAFSQYLQQCPFDEHVKLVNELTEFAKTCVADESHAGCEKSLHTLFGDELCKVASLRETYGDMADCCEKQEPERNECFLSHKDDSPDLPKLKPDPNTLCDEFKADEKKFWGKYLYEIARRHPYFYAPELLYYANKYNGVFQECCQAEDKGACLLPKIETMREKVLASSARQRLRCASIQKFGERALKAWSVARLSQKFPKAEFVEVTKLVTDLTKVHKECCHGDLLECADDRADLAKYICDNQDTISSKLKECCDKPLLEKSHCIAEVEKDAIPENLPPLTADFAEDKDVCKNYQEAKDAFLGSFLYEYSRRHPEYAVSVLLRLAKEYEATLEECCAKDDPHACYSTVFDK…	160	1	1	1	409.716	2	0.0002	562	568	0	25.48	3.3	K	ATEEQLK	T
1	1::sp|cRAP087|P02769|ALBU_BOVIN	Serum albumin OS=Bos taurus GN=ALB PE=1 SV=4	1509	72	1.2e-145	71244	36	29	27	21	52.6	5.82	MKWVTFISLLLLFSSAYSRGVFRRDTHKSEIAHRFKDLGEEHFKGLVLIAFSQYLQQCPFDEHVKLVNELTEFAKTCVADESHAGCEKSLHTLFGDELCKVASLRETYGDMADCCEKQEPERNECFLSHKDDSPDLPKLKPDPNTLCDEFKADEKKFWGKYLYEIARRHPYFYAPELLYYANKYNGVFQECCQAEDKGACLLPKIETMREKVLASSARQRLRCASIQKFGERALKAWSVARLSQKFPKAEFVEVTKLVTDLTKVHKECCHGDLLECADDRADLAKYICDNQDTISSKLKECCDKPLLEKSHCIAEVEKDAIPENLPPLTADFAEDKDVCKNYQEAKDAFLGSFLYEYSRRHPEYAVSVLLRLAKEYEATLEECCAKDDPHACYSTVFDK…	440	1	1	1	449.744	2	0	483	489	0	25.07	1.8	R	LCVLHEK	T
1	1::sp|cRAP087|P02769|ALBU_BOVIN	Serum albumin OS=Bos taurus GN=ALB PE=1 SV=4	1509	72	1.2e-145	71244	36	29	27	21	52.6	5.82	MKWVTFISLLLLFSSAYSRGVFRRDTHKSEIAHRFKDLGEEHFKGLVLIAFSQYLQQCPFDEHVKLVNELTEFAKTCVADESHAGCEKSLHTLFGDELCKVASLRETYGDMADCCEKQEPERNECFLSHKDDSPDLPKLKPDPNTLCDEFKADEKKFWGKYLYEIARRHPYFYAPELLYYANKYNGVFQECCQAEDKGACLLPKIETMREKVLASSARQRLRCASIQKFGERALKAWSVARLSQKFPKAEFVEVTKLVTDLTKVHKECCHGDLLECADDRADLAKYICDNQDTISSKLKECCDKPLLEKSHCIAEVEKDAIPENLPPLTADFAEDKDVCKNYQEAKDAFLGSFLYEYSRRHPEYAVSVLLRLAKEYEATLEECCAKDDPHACYSTVFDK…	599	1	1	1	461.748	2	-0.0001	249	256	0	44.46	0.039	K	AEFVEVTK	L
1	1::sp|cRAP087|P02769|ALBU_BOVIN	Serum albumin OS=Bos taurus GN=ALB PE=1 SV=4	1509	72	1.2e-145	71244	36	29	27	21	52.6	5.82	MKWVTFISLLLLFSSAYSRGVFRRDTHKSEIAHRFKDLGEEHFKGLVLIAFSQYLQQCPFDEHVKLVNELTEFAKTCVADESHAGCEKSLHTLFGDELCKVASLRETYGDMADCCEKQEPERNECFLSHKDDSPDLPKLKPDPNTLCDEFKADEKKFWGKYLYEIARRHPYFYAPELLYYANKYNGVFQECCQAEDKGACLLPKIETMREKVLASSARQRLRCASIQKFGERALKAWSVARLSQKFPKAEFVEVTKLVTDLTKVHKECCHGDLLECADDRADLAKYICDNQDTISSKLKECCDKPLLEKSHCIAEVEKDAIPENLPPLTADFAEDKDVCKNYQEAKDAFLGSFLYEYSRRHPEYAVSVLLRLAKEYEATLEECCAKDDPHACYSTVFDK…	601	1	1	0	464.252	2	0.0022	161	167	0	34.46	0.2	K	YLYEIAR	R
1	1::sp|cRAP087|P02769|ALBU_BOVIN	Serum albumin OS=Bos taurus GN=ALB PE=1 SV=4	1509	72	1.2e-145	71244	36	29	27	21	52.6	5.82	MKWVTFISLLLLFSSAYSRGVFRRDTHKSEIAHRFKDLGEEHFKGLVLIAFSQYLQQCPFDEHVKLVNELTEFAKTCVADESHAGCEKSLHTLFGDELCKVASLRETYGDMADCCEKQEPERNECFLSHKDDSPDLPKLKPDPNTLCDEFKADEKKFWGKYLYEIARRHPYFYAPELLYYANKYNGVFQECCQAEDKGACLLPKIETMREKVLASSARQRLRCASIQKFGERALKAWSVARLSQKFPKAEFVEVTKLVTDLTKVHKECCHGDLLECADDRADLAKYICDNQDTISSKLKECCDKPLLEKSHCIAEVEKDAIPENLPPLTADFAEDKDVCKNYQEAKDAFLGSFLYEYSRRHPEYAVSVLLRLAKEYEATLEECCAKDDPHACYSTVFDK…	1111	1	1	1	534.724	2	-0.001	413	420	0	44.72	0.0065	K	QNCDQFEK	L
1	1::sp|cRAP087|P02769|ALBU_BOVIN	Serum albumin OS=Bos taurus GN=ALB PE=1 SV=4	1509	72	1.2e-145	71244	36	29	27	21	52.6	5.82	MKWVTFISLLLLFSSAYSRGVFRRDTHKSEIAHRFKDLGEEHFKGLVLIAFSQYLQQCPFDEHVKLVNELTEFAKTCVADESHAGCEKSLHTLFGDELCKVASLRETYGDMADCCEKQEPERNECFLSHKDDSPDLPKLKPDPNTLCDEFKADEKKFWGKYLYEIARRHPYFYAPELLYYANKYNGVFQECCQAEDKGACLLPKIETMREKVLASSARQRLRCASIQKFGERALKAWSVARLSQKFPKAEFVEVTKLVTDLTKVHKECCHGDLLECADDRADLAKYICDNQDTISSKLKECCDKPLLEKSHCIAEVEKDAIPENLPPLTADFAEDKDVCKNYQEAKDAFLGSFLYEYSRRHPEYAVSVLLRLAKEYEATLEECCAKDDPHACYSTVFDK…	1251	1	1	0	569.753	2	0.001	499	507	0	51.46	0.0032	K	CCTESLVNR	R
1	1::sp|cRAP087|P02769|ALBU_BOVIN	Serum albumin OS=Bos taurus GN=ALB PE=1 SV=4	1509	72	1.2e-145	71244	36	29	27	21	52.6	5.82	MKWVTFISLLLLFSSAYSRGVFRRDTHKSEIAHRFKDLGEEHFKGLVLIAFSQYLQQCPFDEHVKLVNELTEFAKTCVADESHAGCEKSLHTLFGDELCKVASLRETYGDMADCCEKQEPERNECFLSHKDDSPDLPKLKPDPNTLCDEFKADEKKFWGKYLYEIARRHPYFYAPELLYYANKYNGVFQECCQAEDKGACLLPKIETMREKVLASSARQRLRCASIQKFGERALKAWSVARLSQKFPKAEFVEVTKLVTDLTKVHKECCHGDLLECADDRADLAKYICDNQDTISSKLKECCDKPLLEKSHCIAEVEKDAIPENLPPLTADFAEDKDVCKNYQEAKDAFLGSFLYEYSRRHPEYAVSVLLRLAKEYEATLEECCAKDDPHACYSTVFDK…	1325	1	1	1	582.319	2	0.0011	66	75	0	68.31	0.00016	K	LVNELTEFAK	T
1	1::sp|cRAP087|P02769|ALBU_BOVIN	Serum albumin OS=Bos taurus GN=ALB PE=1 SV=4	1509	72	1.2e-145	71244	36	29	27	21	52.6	5.82	MKWVTFISLLLLFSSAYSRGVFRRDTHKSEIAHRFKDLGEEHFKGLVLIAFSQYLQQCPFDEHVKLVNELTEFAKTCVADESHAGCEKSLHTLFGDELCKVASLRETYGDMADCCEKQEPERNECFLSHKDDSPDLPKLKPDPNTLCDEFKADEKKFWGKYLYEIARRHPYFYAPELLYYANKYNGVFQECCQAEDKGACLLPKIETMREKVLASSARQRLRCASIQKFGERALKAWSVARLSQKFPKAEFVEVTKLVTDLTKVHKECCHGDLLECADDRADLAKYICDNQDTISSKLKECCDKPLLEKSHCIAEVEKDAIPENLPPLTADFAEDKDVCKNYQEAKDAFLGSFLYEYSRRHPEYAVSVLLRLAKEYEATLEECCAKDDPHACYSTVFDK…	1551	1	1	1	417.212	3	0.0002	35	44	1	53.82	0.0063	R	FKDLGEEHFK	G
1	1::sp|cRAP087|P02769|ALBU_BOVIN	Serum albumin OS=Bos taurus GN=ALB PE=1 SV=4	1509	72	1.2e-145	71244	36	29	27	21	52.6	5.82	MKWVTFISLLLLFSSAYSRGVFRRDTHKSEIAHRFKDLGEEHFKGLVLIAFSQYLQQCPFDEHVKLVNELTEFAKTCVADESHAGCEKSLHTLFGDELCKVASLRETYGDMADCCEKQEPERNECFLSHKDDSPDLPKLKPDPNTLCDEFKADEKKFWGKYLYEIARRHPYFYAPELLYYANKYNGVFQECCQAEDKGACLLPKIETMREKVLASSARQRLRCASIQKFGERALKAWSVARLSQKFPKAEFVEVTKLVTDLTKVHKECCHGDLLECADDRADLAKYICDNQDTISSKLKECCDKPLLEKSHCIAEVEKDAIPENLPPLTADFAEDKDVCKNYQEAKDAFLGSFLYEYSRRHPEYAVSVLLRLAKEYEATLEECCAKDDPHACYSTVFDK…	1760	1	1	1	653.362	2	0.0003	402	412	0	59.09	0.0014	K	HLVDEPQNLIK	Q
1	1::sp|cRAP087|P02769|ALBU_BOVIN	Serum albumin OS=Bos taurus GN=ALB PE=1 SV=4	1509	72	1.2e-145	71244	36	29	27	21	52.6	5.82	MKWVTFISLLLLFSSAYSRGVFRRDTHKSEIAHRFKDLGEEHFKGLVLIAFSQYLQQCPFDEHVKLVNELTEFAKTCVADESHAGCEKSLHTLFGDELCKVASLRETYGDMADCCEKQEPERNECFLSHKDDSPDLPKLKPDPNTLCDEFKADEKKFWGKYLYEIARRHPYFYAPELLYYANKYNGVFQECCQAEDKGACLLPKIETMREKVLASSARQRLRCASIQKFGERALKAWSVARLSQKFPKAEFVEVTKLVTDLTKVHKECCHGDLLECADDRADLAKYICDNQDTISSKLKECCDKPLLEKSHCIAEVEKDAIPENLPPLTADFAEDKDVCKNYQEAKDAFLGSFLYEYSRRHPEYAVSVLLRLAKEYEATLEECCAKDDPHACYSTVFDK…	2437	1	1	1	708.347	2	-0.0007	569	580	0	49.66	0.012	K	TVMENFVAFVDK	C
1	1::sp|cRAP087|P02769|ALBU_BOVIN	Serum albumin OS=Bos taurus GN=ALB PE=1 SV=4	1509	72	1.2e-145	71244	36	29	27	21	52.6	5.82	MKWVTFISLLLLFSSAYSRGVFRRDTHKSEIAHRFKDLGEEHFKGLVLIAFSQYLQQCPFDEHVKLVNELTEFAKTCVADESHAGCEKSLHTLFGDELCKVASLRETYGDMADCCEKQEPERNECFLSHKDDSPDLPKLKPDPNTLCDEFKADEKKFWGKYLYEIARRHPYFYAPELLYYANKYNGVFQECCQAEDKGACLLPKIETMREKVLASSARQRLRCASIQKFGERALKAWSVARLSQKFPKAEFVEVTKLVTDLTKVHKECCHGDLLECADDRADLAKYICDNQDTISSKLKECCDKPLLEKSHCIAEVEKDAIPENLPPLTADFAEDKDVCKNYQEAKDAFLGSFLYEYSRRHPEYAVSVLLRLAKEYEATLEECCAKDDPHACYSTVFDK…	2450	1	1	1	710.351	2	0	89	100	0	57.3	0.0027	K	SLHTLFGDELCK	V
1	1::sp|cRAP087|P02769|ALBU_BOVIN	Serum albumin OS=Bos taurus GN=ALB PE=1 SV=4	1509	72	1.2e-145	71244	36	29	27	21	52.6	5.82	MKWVTFISLLLLFSSAYSRGVFRRDTHKSEIAHRFKDLGEEHFKGLVLIAFSQYLQQCPFDEHVKLVNELTEFAKTCVADESHAGCEKSLHTLFGDELCKVASLRETYGDMADCCEKQEPERNECFLSHKDDSPDLPKLKPDPNTLCDEFKADEKKFWGKYLYEIARRHPYFYAPELLYYANKYNGVFQECCQAEDKGACLLPKIETMREKVLASSARQRLRCASIQKFGERALKAWSVARLSQKFPKAEFVEVTKLVTDLTKVHKECCHGDLLECADDRADLAKYICDNQDTISSKLKECCDKPLLEKSHCIAEVEKDAIPENLPPLTADFAEDKDVCKNYQEAKDAFLGSFLYEYSRRHPEYAVSVLLRLAKEYEATLEECCAKDDPHACYSTVFDK…	2451	1	1	1	473.903	3	0.0008	89	100	0	64.98	0.00047	K	SLHTLFGDELCK	V
1	1::sp|cRAP087|P02769|ALBU_BOVIN	Serum albumin OS=Bos taurus GN=ALB PE=1 SV=4	1509	72	1.2e-145	71244	36	29	27	21	52.6	5.82	MKWVTFISLLLLFSSAYSRGVFRRDTHKSEIAHRFKDLGEEHFKGLVLIAFSQYLQQCPFDEHVKLVNELTEFAKTCVADESHAGCEKSLHTLFGDELCKVASLRETYGDMADCCEKQEPERNECFLSHKDDSPDLPKLKPDPNTLCDEFKADEKKFWGKYLYEIARRHPYFYAPELLYYANKYNGVFQECCQAEDKGACLLPKIETMREKVLASSARQRLRCASIQKFGERALKAWSVARLSQKFPKAEFVEVTKLVTDLTKVHKECCHGDLLECADDRADLAKYICDNQDTISSKLKECCDKPLLEKSHCIAEVEKDAIPENLPPLTADFAEDKDVCKNYQEAKDAFLGSFLYEYSRRHPEYAVSVLLRLAKEYEATLEECCAKDDPHACYSTVFDK…	2552	1	1	1	480.609	3	0.0016	360	371	1	69.82	6.4e-05	R	RHPEYAVSVLLR	L
1	1::sp|cRAP087|P02769|ALBU_BOVIN	Serum albumin OS=Bos taurus GN=ALB PE=1 SV=4	1509	72	1.2e-145	71244	36	29	27	21	52.6	5.82	MKWVTFISLLLLFSSAYSRGVFRRDTHKSEIAHRFKDLGEEHFKGLVLIAFSQYLQQCPFDEHVKLVNELTEFAKTCVADESHAGCEKSLHTLFGDELCKVASLRETYGDMADCCEKQEPERNECFLSHKDDSPDLPKLKPDPNTLCDEFKADEKKFWGKYLYEIARRHPYFYAPELLYYANKYNGVFQECCQAEDKGACLLPKIETMREKVLASSARQRLRCASIQKFGERALKAWSVARLSQKFPKAEFVEVTKLVTDLTKVHKECCHGDLLECADDRADLAKYICDNQDTISSKLKECCDKPLLEKSHCIAEVEKDAIPENLPPLTADFAEDKDVCKNYQEAKDAFLGSFLYEYSRRHPEYAVSVLLRLAKEYEATLEECCAKDDPHACYSTVFDK…	2568	1	1	1	722.325	2	-0.0001	286	297	0	87.35	1e-06	K	YICDNQDTISSK	L
1	1::sp|cRAP087|P02769|ALBU_BOVIN	Serum albumin OS=Bos taurus GN=ALB PE=1 SV=4	1509	72	1.2e-145	71244	36	29	27	21	52.6	5.82	MKWVTFISLLLLFSSAYSRGVFRRDTHKSEIAHRFKDLGEEHFKGLVLIAFSQYLQQCPFDEHVKLVNELTEFAKTCVADESHAGCEKSLHTLFGDELCKVASLRETYGDMADCCEKQEPERNECFLSHKDDSPDLPKLKPDPNTLCDEFKADEKKFWGKYLYEIARRHPYFYAPELLYYANKYNGVFQECCQAEDKGACLLPKIETMREKVLASSARQRLRCASIQKFGERALKAWSVARLSQKFPKAEFVEVTKLVTDLTKVHKECCHGDLLECADDRADLAKYICDNQDTISSKLKECCDKPLLEKSHCIAEVEKDAIPENLPPLTADFAEDKDVCKNYQEAKDAFLGSFLYEYSRRHPEYAVSVLLRLAKEYEATLEECCAKDDPHACYSTVFDK…	2734	1	1	1	739.765	2	-0.0007	106	117	0	40.78	0.0011	R	ETYGDMADCCEK	Q
1	1::sp|cRAP087|P02769|ALBU_BOVIN	Serum albumin OS=Bos taurus GN=ALB PE=1 SV=4	1509	72	1.2e-145	71244	36	29	27	21	52.6	5.82	MKWVTFISLLLLFSSAYSRGVFRRDTHKSEIAHRFKDLGEEHFKGLVLIAFSQYLQQCPFDEHVKLVNELTEFAKTCVADESHAGCEKSLHTLFGDELCKVASLRETYGDMADCCEKQEPERNECFLSHKDDSPDLPKLKPDPNTLCDEFKADEKKFWGKYLYEIARRHPYFYAPELLYYANKYNGVFQECCQAEDKGACLLPKIETMREKVLASSARQRLRCASIQKFGERALKAWSVARLSQKFPKAEFVEVTKLVTDLTKVHKECCHGDLLECADDRADLAKYICDNQDTISSKLKECCDKPLLEKSHCIAEVEKDAIPENLPPLTADFAEDKDVCKNYQEAKDAFLGSFLYEYSRRHPEYAVSVLLRLAKEYEATLEECCAKDDPHACYSTVFDK…	2740	1	1	1	740.401	2	-0.0001	421	433	0	97.86	1.9e-07	K	LGEYGFQNALIVR	Y
1	1::sp|cRAP087|P02769|ALBU_BOVIN	Serum albumin OS=Bos taurus GN=ALB PE=1 SV=4	1509	72	1.2e-145	71244	36	29	27	21	52.6	5.82	MKWVTFISLLLLFSSAYSRGVFRRDTHKSEIAHRFKDLGEEHFKGLVLIAFSQYLQQCPFDEHVKLVNELTEFAKTCVADESHAGCEKSLHTLFGDELCKVASLRETYGDMADCCEKQEPERNECFLSHKDDSPDLPKLKPDPNTLCDEFKADEKKFWGKYLYEIARRHPYFYAPELLYYANKYNGVFQECCQAEDKGACLLPKIETMREKVLASSARQRLRCASIQKFGERALKAWSVARLSQKFPKAEFVEVTKLVTDLTKVHKECCHGDLLECADDRADLAKYICDNQDTISSKLKECCDKPLLEKSHCIAEVEKDAIPENLPPLTADFAEDKDVCKNYQEAKDAFLGSFLYEYSRRHPEYAVSVLLRLAKEYEATLEECCAKDDPHACYSTVFDK…	2862	1	1	1	747.761	2	-0.0025	106	117	0	53.75	3e-05	R	ETYGDMADCCEK	Q
1	1::sp|cRAP087|P02769|ALBU_BOVIN	Serum albumin OS=Bos taurus GN=ALB PE=1 SV=4	1509	72	1.2e-145	71244	36	29	27	21	52.6	5.82	MKWVTFISLLLLFSSAYSRGVFRRDTHKSEIAHRFKDLGEEHFKGLVLIAFSQYLQQCPFDEHVKLVNELTEFAKTCVADESHAGCEKSLHTLFGDELCKVASLRETYGDMADCCEKQEPERNECFLSHKDDSPDLPKLKPDPNTLCDEFKADEKKFWGKYLYEIARRHPYFYAPELLYYANKYNGVFQECCQAEDKGACLLPKIETMREKVLASSARQRLRCASIQKFGERALKAWSVARLSQKFPKAEFVEVTKLVTDLTKVHKECCHGDLLECADDRADLAKYICDNQDTISSKLKECCDKPLLEKSHCIAEVEKDAIPENLPPLTADFAEDKDVCKNYQEAKDAFLGSFLYEYSRRHPEYAVSVLLRLAKEYEATLEECCAKDDPHACYSTVFDK…	2908	1	1	1	751.809	2	-0.002	375	386	0	46.61	0.0036	K	EYEATLEECCAK	D
1	1::sp|cRAP087|P02769|ALBU_BOVIN	Serum albumin OS=Bos taurus GN=ALB PE=1 SV=4	1509	72	1.2e-145	71244	36	29	27	21	52.6	5.82	MKWVTFISLLLLFSSAYSRGVFRRDTHKSEIAHRFKDLGEEHFKGLVLIAFSQYLQQCPFDEHVKLVNELTEFAKTCVADESHAGCEKSLHTLFGDELCKVASLRETYGDMADCCEKQEPERNECFLSHKDDSPDLPKLKPDPNTLCDEFKADEKKFWGKYLYEIARRHPYFYAPELLYYANKYNGVFQECCQAEDKGACLLPKIETMREKVLASSARQRLRCASIQKFGERALKAWSVARLSQKFPKAEFVEVTKLVTDLTKVHKECCHGDLLECADDRADLAKYICDNQDTISSKLKECCDKPLLEKSHCIAEVEKDAIPENLPPLTADFAEDKDVCKNYQEAKDAFLGSFLYEYSRRHPEYAVSVLLRLAKEYEATLEECCAKDDPHACYSTVFDK…	3138	1	1	1	511.599	3	0.0002	298	309	1	29.54	1.8	K	LKECCDKPLLEK	S
1	1::sp|cRAP087|P02769|ALBU_BOVIN	Serum albumin OS=Bos taurus GN=ALB PE=1 SV=4	1509	72	1.2e-145	71244	36	29	27	21	52.6	5.82	MKWVTFISLLLLFSSAYSRGVFRRDTHKSEIAHRFKDLGEEHFKGLVLIAFSQYLQQCPFDEHVKLVNELTEFAKTCVADESHAGCEKSLHTLFGDELCKVASLRETYGDMADCCEKQEPERNECFLSHKDDSPDLPKLKPDPNTLCDEFKADEKKFWGKYLYEIARRHPYFYAPELLYYANKYNGVFQECCQAEDKGACLLPKIETMREKVLASSARQRLRCASIQKFGERALKAWSVARLSQKFPKAEFVEVTKLVTDLTKVHKECCHGDLLECADDRADLAKYICDNQDTISSKLKECCDKPLLEKSHCIAEVEKDAIPENLPPLTADFAEDKDVCKNYQEAKDAFLGSFLYEYSRRHPEYAVSVLLRLAKEYEATLEECCAKDDPHACYSTVFDK…	3252	1	1	1	777.829	2	-0.0021	387	399	0	33.34	0.14	K	DDPHACYSTVFDK	L
1	1::sp|cRAP087|P02769|ALBU_BOVIN	Serum albumin OS=Bos taurus GN=ALB PE=1 SV=4	1509	72	1.2e-145	71244	36	29	27	21	52.6	5.82	MKWVTFISLLLLFSSAYSRGVFRRDTHKSEIAHRFKDLGEEHFKGLVLIAFSQYLQQCPFDEHVKLVNELTEFAKTCVADESHAGCEKSLHTLFGDELCKVASLRETYGDMADCCEKQEPERNECFLSHKDDSPDLPKLKPDPNTLCDEFKADEKKFWGKYLYEIARRHPYFYAPELLYYANKYNGVFQECCQAEDKGACLLPKIETMREKVLASSARQRLRCASIQKFGERALKAWSVARLSQKFPKAEFVEVTKLVTDLTKVHKECCHGDLLECADDRADLAKYICDNQDTISSKLKECCDKPLLEKSHCIAEVEKDAIPENLPPLTADFAEDKDVCKNYQEAKDAFLGSFLYEYSRRHPEYAVSVLLRLAKEYEATLEECCAKDDPHACYSTVFDK…	3253	1	1	1	518.891	3	0.0044	387	399	0	47.45	0.0063	K	DDPHACYSTVFDK	L
1	1::sp|cRAP087|P02769|ALBU_BOVIN	Serum albumin OS=Bos taurus GN=ALB PE=1 SV=4	1509	72	1.2e-145	71244	36	29	27	21	52.6	5.82	MKWVTFISLLLLFSSAYSRGVFRRDTHKSEIAHRFKDLGEEHFKGLVLIAFSQYLQQCPFDEHVKLVNELTEFAKTCVADESHAGCEKSLHTLFGDELCKVASLRETYGDMADCCEKQEPERNECFLSHKDDSPDLPKLKPDPNTLCDEFKADEKKFWGKYLYEIARRHPYFYAPELLYYANKYNGVFQECCQAEDKGACLLPKIETMREKVLASSARQRLRCASIQKFGERALKAWSVARLSQKFPKAEFVEVTKLVTDLTKVHKECCHGDLLECADDRADLAKYICDNQDTISSKLKECCDKPLLEKSHCIAEVEKDAIPENLPPLTADFAEDKDVCKNYQEAKDAFLGSFLYEYSRRHPEYAVSVLLRLAKEYEATLEECCAKDDPHACYSTVFDK…	3312	1	1	1	784.376	2	0.0018	347	359	0	67.76	0.00021	K	DAFLGSFLYEYSR	R
1	1::sp|cRAP087|P02769|ALBU_BOVIN	Serum albumin OS=Bos taurus GN=ALB PE=1 SV=4	1509	72	1.2e-145	71244	36	29	27	21	52.6	5.82	MKWVTFISLLLLFSSAYSRGVFRRDTHKSEIAHRFKDLGEEHFKGLVLIAFSQYLQQCPFDEHVKLVNELTEFAKTCVADESHAGCEKSLHTLFGDELCKVASLRETYGDMADCCEKQEPERNECFLSHKDDSPDLPKLKPDPNTLCDEFKADEKKFWGKYLYEIARRHPYFYAPELLYYANKYNGVFQECCQAEDKGACLLPKIETMREKVLASSARQRLRCASIQKFGERALKAWSVARLSQKFPKAEFVEVTKLVTDLTKVHKECCHGDLLECADDRADLAKYICDNQDTISSKLKECCDKPLLEKSHCIAEVEKDAIPENLPPLTADFAEDKDVCKNYQEAKDAFLGSFLYEYSRRHPEYAVSVLLRLAKEYEATLEECCAKDDPHACYSTVFDK…	3787	1	1	0	547.318	3	0.0033	437	451	1	77.1	8.2e-06	R	KVPQVSTPTLVEVSR	S
1	1::sp|cRAP087|P02769|ALBU_BOVIN	Serum albumin OS=Bos taurus GN=ALB PE=1 SV=4	1509	72	1.2e-145	71244	36	29	27	21	52.6	5.82	MKWVTFISLLLLFSSAYSRGVFRRDTHKSEIAHRFKDLGEEHFKGLVLIAFSQYLQQCPFDEHVKLVNELTEFAKTCVADESHAGCEKSLHTLFGDELCKVASLRETYGDMADCCEKQEPERNECFLSHKDDSPDLPKLKPDPNTLCDEFKADEKKFWGKYLYEIARRHPYFYAPELLYYANKYNGVFQECCQAEDKGACLLPKIETMREKVLASSARQRLRCASIQKFGERALKAWSVARLSQKFPKAEFVEVTKLVTDLTKVHKECCHGDLLECADDRADLAKYICDNQDTISSKLKECCDKPLLEKSHCIAEVEKDAIPENLPPLTADFAEDKDVCKNYQEAKDAFLGSFLYEYSRRHPEYAVSVLLRLAKEYEATLEECCAKDDPHACYSTVFDK…	3788	1	1	0	820.475	2	0.0055	437	451	1	65.68	0.00012	R	KVPQVSTPTLVEVSR	S
1	1::sp|cRAP087|P02769|ALBU_BOVIN	Serum albumin OS=Bos taurus GN=ALB PE=1 SV=4	1509	72	1.2e-145	71244	36	29	27	21	52.6	5.82	MKWVTFISLLLLFSSAYSRGVFRRDTHKSEIAHRFKDLGEEHFKGLVLIAFSQYLQQCPFDEHVKLVNELTEFAKTCVADESHAGCEKSLHTLFGDELCKVASLRETYGDMADCCEKQEPERNECFLSHKDDSPDLPKLKPDPNTLCDEFKADEKKFWGKYLYEIARRHPYFYAPELLYYANKYNGVFQECCQAEDKGACLLPKIETMREKVLASSARQRLRCASIQKFGERALKAWSVARLSQKFPKAEFVEVTKLVTDLTKVHKECCHGDLLECADDRADLAKYICDNQDTISSKLKECCDKPLLEKSHCIAEVEKDAIPENLPPLTADFAEDKDVCKNYQEAKDAFLGSFLYEYSRRHPEYAVSVLLRLAKEYEATLEECCAKDDPHACYSTVFDK…	4276	1	1	1	862.922	2	0.0013	469	482	0	81.91	8.9e-06	R	MPCTEDYLSLILNR	L
1	1::sp|cRAP087|P02769|ALBU_BOVIN	Serum albumin OS=Bos taurus GN=ALB PE=1 SV=4	1509	72	1.2e-145	71244	36	29	27	21	52.6	5.82	MKWVTFISLLLLFSSAYSRGVFRRDTHKSEIAHRFKDLGEEHFKGLVLIAFSQYLQQCPFDEHVKLVNELTEFAKTCVADESHAGCEKSLHTLFGDELCKVASLRETYGDMADCCEKQEPERNECFLSHKDDSPDLPKLKPDPNTLCDEFKADEKKFWGKYLYEIARRHPYFYAPELLYYANKYNGVFQECCQAEDKGACLLPKIETMREKVLASSARQRLRCASIQKFGERALKAWSVARLSQKFPKAEFVEVTKLVTDLTKVHKECCHGDLLECADDRADLAKYICDNQDTISSKLKECCDKPLLEKSHCIAEVEKDAIPENLPPLTADFAEDKDVCKNYQEAKDAFLGSFLYEYSRRHPEYAVSVLLRLAKEYEATLEECCAKDDPHACYSTVFDK…	4396	1	1	1	874.355	2	-0.0031	184	197	0	61.16	0.0001	K	YNGVFQECCQAEDK	G
1	1::sp|cRAP087|P02769|ALBU_BOVIN	Serum albumin OS=Bos taurus GN=ALB PE=1 SV=4	1509	72	1.2e-145	71244	36	29	27	21	52.6	5.82	MKWVTFISLLLLFSSAYSRGVFRRDTHKSEIAHRFKDLGEEHFKGLVLIAFSQYLQQCPFDEHVKLVNELTEFAKTCVADESHAGCEKSLHTLFGDELCKVASLRETYGDMADCCEKQEPERNECFLSHKDDSPDLPKLKPDPNTLCDEFKADEKKFWGKYLYEIARRHPYFYAPELLYYANKYNGVFQECCQAEDKGACLLPKIETMREKVLASSARQRLRCASIQKFGERALKAWSVARLSQKFPKAEFVEVTKLVTDLTKVHKECCHGDLLECADDRADLAKYICDNQDTISSKLKECCDKPLLEKSHCIAEVEKDAIPENLPPLTADFAEDKDVCKNYQEAKDAFLGSFLYEYSRRHPEYAVSVLLRLAKEYEATLEECCAKDDPHACYSTVFDK…	4400	1	1	1	874.847	2	-0.0018	184	197	0	88.63	1.1e-07	K	YNGVFQECCQAEDK	G
1	1::sp|cRAP087|P02769|ALBU_BOVIN	Serum albumin OS=Bos taurus GN=ALB PE=1 SV=4	1509	72	1.2e-145	71244	36	29	27	21	52.6	5.82	MKWVTFISLLLLFSSAYSRGVFRRDTHKSEIAHRFKDLGEEHFKGLVLIAFSQYLQQCPFDEHVKLVNELTEFAKTCVADESHAGCEKSLHTLFGDELCKVASLRETYGDMADCCEKQEPERNECFLSHKDDSPDLPKLKPDPNTLCDEFKADEKKFWGKYLYEIARRHPYFYAPELLYYANKYNGVFQECCQAEDKGACLLPKIETMREKVLASSARQRLRCASIQKFGERALKAWSVARLSQKFPKAEFVEVTKLVTDLTKVHKECCHGDLLECADDRADLAKYICDNQDTISSKLKECCDKPLLEKSHCIAEVEKDAIPENLPPLTADFAEDKDVCKNYQEAKDAFLGSFLYEYSRRHPEYAVSVLLRLAKEYEATLEECCAKDDPHACYSTVFDK…	4401	1	1	1	874.85	2	0.0042	184	197	0	81.97	6.1e-07	K	YNGVFQECCQAEDK	G
1	1::sp|cRAP087|P02769|ALBU_BOVIN	Serum albumin OS=Bos taurus GN=ALB PE=1 SV=4	1509	72	1.2e-145	71244	36	29	27	21	52.6	5.82	MKWVTFISLLLLFSSAYSRGVFRRDTHKSEIAHRFKDLGEEHFKGLVLIAFSQYLQQCPFDEHVKLVNELTEFAKTCVADESHAGCEKSLHTLFGDELCKVASLRETYGDMADCCEKQEPERNECFLSHKDDSPDLPKLKPDPNTLCDEFKADEKKFWGKYLYEIARRHPYFYAPELLYYANKYNGVFQECCQAEDKGACLLPKIETMREKVLASSARQRLRCASIQKFGERALKAWSVARLSQKFPKAEFVEVTKLVTDLTKVHKECCHGDLLECADDRADLAKYICDNQDTISSKLKECCDKPLLEKSHCIAEVEKDAIPENLPPLTADFAEDKDVCKNYQEAKDAFLGSFLYEYSRRHPEYAVSVLLRLAKEYEATLEECCAKDDPHACYSTVFDK…	4953	1	1	1	627.646	3	0.0029	508	523	0	27.14	3.2	R	RPCFSALTPDETYVPK	A
1	1::sp|cRAP087|P02769|ALBU_BOVIN	Serum albumin OS=Bos taurus GN=ALB PE=1 SV=4	1509	72	1.2e-145	71244	36	29	27	21	52.6	5.82	MKWVTFISLLLLFSSAYSRGVFRRDTHKSEIAHRFKDLGEEHFKGLVLIAFSQYLQQCPFDEHVKLVNELTEFAKTCVADESHAGCEKSLHTLFGDELCKVASLRETYGDMADCCEKQEPERNECFLSHKDDSPDLPKLKPDPNTLCDEFKADEKKFWGKYLYEIARRHPYFYAPELLYYANKYNGVFQECCQAEDKGACLLPKIETMREKVLASSARQRLRCASIQKFGERALKAWSVARLSQKFPKAEFVEVTKLVTDLTKVHKECCHGDLLECADDRADLAKYICDNQDTISSKLKECCDKPLLEKSHCIAEVEKDAIPENLPPLTADFAEDKDVCKNYQEAKDAFLGSFLYEYSRRHPEYAVSVLLRLAKEYEATLEECCAKDDPHACYSTVFDK…	5079	1	1	1	636.645	3	0.0008	529	544	0	69.06	0.0002	K	LFTFHADICTLPDTEK	Q
1	1::sp|cRAP087|P02769|ALBU_BOVIN	Serum albumin OS=Bos taurus GN=ALB PE=1 SV=4	1509	72	1.2e-145	71244	36	29	27	21	52.6	5.82	MKWVTFISLLLLFSSAYSRGVFRRDTHKSEIAHRFKDLGEEHFKGLVLIAFSQYLQQCPFDEHVKLVNELTEFAKTCVADESHAGCEKSLHTLFGDELCKVASLRETYGDMADCCEKQEPERNECFLSHKDDSPDLPKLKPDPNTLCDEFKADEKKFWGKYLYEIARRHPYFYAPELLYYANKYNGVFQECCQAEDKGACLLPKIETMREKVLASSARQRLRCASIQKFGERALKAWSVARLSQKFPKAEFVEVTKLVTDLTKVHKECCHGDLLECADDRADLAKYICDNQDTISSKLKECCDKPLLEKSHCIAEVEKDAIPENLPPLTADFAEDKDVCKNYQEAKDAFLGSFLYEYSRRHPEYAVSVLLRLAKEYEATLEECCAKDDPHACYSTVFDK…	5571	1	1	1	682.346	3	-0.0037	168	183	1	35.93	0.46	R	RHPYFYAPELLYYANK	Y
1	1::sp|cRAP087|P02769|ALBU_BOVIN	Serum albumin OS=Bos taurus GN=ALB PE=1 SV=4	1509	72	1.2e-145	71244	36	29	27	21	52.6	5.82	MKWVTFISLLLLFSSAYSRGVFRRDTHKSEIAHRFKDLGEEHFKGLVLIAFSQYLQQCPFDEHVKLVNELTEFAKTCVADESHAGCEKSLHTLFGDELCKVASLRETYGDMADCCEKQEPERNECFLSHKDDSPDLPKLKPDPNTLCDEFKADEKKFWGKYLYEIARRHPYFYAPELLYYANKYNGVFQECCQAEDKGACLLPKIETMREKVLASSARQRLRCASIQKFGERALKAWSVARLSQKFPKAEFVEVTKLVTDLTKVHKECCHGDLLECADDRADLAKYICDNQDTISSKLKECCDKPLLEKSHCIAEVEKDAIPENLPPLTADFAEDKDVCKNYQEAKDAFLGSFLYEYSRRHPEYAVSVLLRLAKEYEATLEECCAKDDPHACYSTVFDK…	7077	1	1	1	831.425	3	-0.0028	45	65	0	52.67	0.0094	K	GLVLIAFSQYLQQCPFDEHVK	L
2	2::tr|A0A0A0AN62|A0A0A0AN62_CHAVO	Serum albumin OS=Charadrius vociferus OX=50402 GN=N301_09369 PE=4 SV=1	1363	72	4.8e-131	71904	62	26	24	17	34.8	5.51	MKWVTLISFIFLFSSATSRNLQRVARDTEYKSEIAHRYNDLKEETFKAVTMITFAQYLQRCSYDGLSKLVKDVVDLAQKCVANEDAPECTKPLPSIFLDEICQVEKLRDSYGAMADCCSKADPERNECFLSFKVPQPDFVQPYQRPAADVICKEYQDNRVPFLGHFIYSVARRNPFLYAPTILSLAADYEHALQTCCAESDVGACLDEKANAIKERAKKVSVKQQYSCGILKKFGERTFKADYLALLSQKYPKAPFSEILKILGDIKDIYKECCEGDMVECMDDRAELMTYICSKQDVFSSKIKHCCEKPVVERSQCIIEADYDDKPENLPSLVEKYVHDKEVCKSFEAGRDEFLAELVYEYSRRHPEFSTQLILRITKGYETLLEKCCKTDNPAECYG…	115	1	1	0	405.703	2	-0.0004	296	302	0	52.73	0.0013	K	QDVFSSK	I
2	2::tr|A0A0A0AN62|A0A0A0AN62_CHAVO	Serum albumin OS=Charadrius vociferus OX=50402 GN=N301_09369 PE=4 SV=1	1363	72	4.8e-131	71904	62	26	24	17	34.8	5.51	MKWVTLISFIFLFSSATSRNLQRVARDTEYKSEIAHRYNDLKEETFKAVTMITFAQYLQRCSYDGLSKLVKDVVDLAQKCVANEDAPECTKPLPSIFLDEICQVEKLRDSYGAMADCCSKADPERNECFLSFKVPQPDFVQPYQRPAADVICKEYQDNRVPFLGHFIYSVARRNPFLYAPTILSLAADYEHALQTCCAESDVGACLDEKANAIKERAKKVSVKQQYSCGILKKFGERTFKADYLALLSQKYPKAPFSEILKILGDIKDIYKECCEGDMVECMDDRAELMTYICSKQDVFSSKIKHCCEKPVVERSQCIIEADYDDKPENLPSLVEKYVHDKEVCKSFEAGRDEFLAELVYEYSRRHPEFSTQLILRITKGYETLLEKCCKTDNPAECYG…	129	1	1	0	406.784	2	0	556	562	0	45.44	0.0013	K	LLVNLIK	R
2	2::tr|A0A0A0AN62|A0A0A0AN62_CHAVO	Serum albumin OS=Charadrius vociferus OX=50402 GN=N301_09369 PE=4 SV=1	1363	72	4.8e-131	71904	62	26	24	17	34.8	5.51	MKWVTLISFIFLFSSATSRNLQRVARDTEYKSEIAHRYNDLKEETFKAVTMITFAQYLQRCSYDGLSKLVKDVVDLAQKCVANEDAPECTKPLPSIFLDEICQVEKLRDSYGAMADCCSKADPERNECFLSFKVPQPDFVQPYQRPAADVICKEYQDNRVPFLGHFIYSVARRNPFLYAPTILSLAADYEHALQTCCAESDVGACLDEKANAIKERAKKVSVKQQYSCGILKKFGERTFKADYLALLSQKYPKAPFSEILKILGDIKDIYKECCEGDMVECMDDRAELMTYICSKQDVFSSKIKHCCEKPVVERSQCIIEADYDDKPENLPSLVEKYVHDKEVCKSFEAGRDEFLAELVYEYSRRHPEFSTQLILRITKGYETLLEKCCKTDNPAECYG…	161	1	1	0	409.716	2	0.0002	411	417	0	45.99	0.029	K	ETQDVVK	T
2	2::tr|A0A0A0AN62|A0A0A0AN62_CHAVO	Serum albumin OS=Charadrius vociferus OX=50402 GN=N301_09369 PE=4 SV=1	1363	72	4.8e-131	71904	62	26	24	17	34.8	5.51	MKWVTLISFIFLFSSATSRNLQRVARDTEYKSEIAHRYNDLKEETFKAVTMITFAQYLQRCSYDGLSKLVKDVVDLAQKCVANEDAPECTKPLPSIFLDEICQVEKLRDSYGAMADCCSKADPERNECFLSFKVPQPDFVQPYQRPAADVICKEYQDNRVPFLGHFIYSVARRNPFLYAPTILSLAADYEHALQTCCAESDVGACLDEKANAIKERAKKVSVKQQYSCGILKKFGERTFKADYLALLSQKYPKAPFSEILKILGDIKDIYKECCEGDMVECMDDRAELMTYICSKQDVFSSKIKHCCEKPVVERSQCIIEADYDDKPENLPSLVEKYVHDKEVCKSFEAGRDEFLAELVYEYSRRHPEFSTQLILRITKGYETLLEKCCKTDNPAECYG…	419	1	1	0	444.245	2	-0.0001	72	79	0	26.4	3	K	DVVDLAQK	C
2	2::tr|A0A0A0AN62|A0A0A0AN62_CHAVO	Serum albumin OS=Charadrius vociferus OX=50402 GN=N301_09369 PE=4 SV=1	1363	72	4.8e-131	71904	62	26	24	17	34.8	5.51	MKWVTLISFIFLFSSATSRNLQRVARDTEYKSEIAHRYNDLKEETFKAVTMITFAQYLQRCSYDGLSKLVKDVVDLAQKCVANEDAPECTKPLPSIFLDEICQVEKLRDSYGAMADCCSKADPERNECFLSFKVPQPDFVQPYQRPAADVICKEYQDNRVPFLGHFIYSVARRNPFLYAPTILSLAADYEHALQTCCAESDVGACLDEKANAIKERAKKVSVKQQYSCGILKKFGERTFKADYLALLSQKYPKAPFSEILKILGDIKDIYKECCEGDMVECMDDRAELMTYICSKQDVFSSKIKHCCEKPVVERSQCIIEADYDDKPENLPSLVEKYVHDKEVCKSFEAGRDEFLAELVYEYSRRHPEFSTQLILRITKGYETLLEKCCKTDNPAECYG…	468	1	1	0	452.761	2	0.0007	254	261	0	39.38	0.098	K	APFSEILK	I
2	2::tr|A0A0A0AN62|A0A0A0AN62_CHAVO	Serum albumin OS=Charadrius vociferus OX=50402 GN=N301_09369 PE=4 SV=1	1363	72	4.8e-131	71904	62	26	24	17	34.8	5.51	MKWVTLISFIFLFSSATSRNLQRVARDTEYKSEIAHRYNDLKEETFKAVTMITFAQYLQRCSYDGLSKLVKDVVDLAQKCVANEDAPECTKPLPSIFLDEICQVEKLRDSYGAMADCCSKADPERNECFLSFKVPQPDFVQPYQRPAADVICKEYQDNRVPFLGHFIYSVARRNPFLYAPTILSLAADYEHALQTCCAESDVGACLDEKANAIKERAKKVSVKQQYSCGILKKFGERTFKADYLALLSQKYPKAPFSEILKILGDIKDIYKECCEGDMVECMDDRAELMTYICSKQDVFSSKIKHCCEKPVVERSQCIIEADYDDKPENLPSLVEKYVHDKEVCKSFEAGRDEFLAELVYEYSRRHPEFSTQLILRITKGYETLLEKCCKTDNPAECYG…	602	1	1	0	465.205	2	-0.0002	61	68	0	42.7	0.01	R	CSYDGLSK	L
2	2::tr|A0A0A0AN62|A0A0A0AN62_CHAVO	Serum albumin OS=Charadrius vociferus OX=50402 GN=N301_09369 PE=4 SV=1	1363	72	4.8e-131	71904	62	26	24	17	34.8	5.51	MKWVTLISFIFLFSSATSRNLQRVARDTEYKSEIAHRYNDLKEETFKAVTMITFAQYLQRCSYDGLSKLVKDVVDLAQKCVANEDAPECTKPLPSIFLDEICQVEKLRDSYGAMADCCSKADPERNECFLSFKVPQPDFVQPYQRPAADVICKEYQDNRVPFLGHFIYSVARRNPFLYAPTILSLAADYEHALQTCCAESDVGACLDEKANAIKERAKKVSVKQQYSCGILKKFGERTFKADYLALLSQKYPKAPFSEILKILGDIKDIYKECCEGDMVECMDDRAELMTYICSKQDVFSSKIKHCCEKPVVERSQCIIEADYDDKPENLPSLVEKYVHDKEVCKSFEAGRDEFLAELVYEYSRRHPEFSTQLILRITKGYETLLEKCCKTDNPAECYG…	1126	1	1	0	539.226	2	-0.0004	465	472	0	44.7	0.0057	K	CCQLPEDR	R
2	2::tr|A0A0A0AN62|A0A0A0AN62_CHAVO	Serum albumin OS=Charadrius vociferus OX=50402 GN=N301_09369 PE=4 SV=1	1363	72	4.8e-131	71904	62	26	24	17	34.8	5.51	MKWVTLISFIFLFSSATSRNLQRVARDTEYKSEIAHRYNDLKEETFKAVTMITFAQYLQRCSYDGLSKLVKDVVDLAQKCVANEDAPECTKPLPSIFLDEICQVEKLRDSYGAMADCCSKADPERNECFLSFKVPQPDFVQPYQRPAADVICKEYQDNRVPFLGHFIYSVARRNPFLYAPTILSLAADYEHALQTCCAESDVGACLDEKANAIKERAKKVSVKQQYSCGILKKFGERTFKADYLALLSQKYPKAPFSEILKILGDIKDIYKECCEGDMVECMDDRAELMTYICSKQDVFSSKIKHCCEKPVVERSQCIIEADYDDKPENLPSLVEKYVHDKEVCKSFEAGRDEFLAELVYEYSRRHPEFSTQLILRITKGYETLLEKCCKTDNPAECYG…	1185	1	1	0	548.776	2	0	224	232	0	40.1	0.09	K	QQYSCGILK	K
2	2::tr|A0A0A0AN62|A0A0A0AN62_CHAVO	Serum albumin OS=Charadrius vociferus OX=50402 GN=N301_09369 PE=4 SV=1	1363	72	4.8e-131	71904	62	26	24	17	34.8	5.51	MKWVTLISFIFLFSSATSRNLQRVARDTEYKSEIAHRYNDLKEETFKAVTMITFAQYLQRCSYDGLSKLVKDVVDLAQKCVANEDAPECTKPLPSIFLDEICQVEKLRDSYGAMADCCSKADPERNECFLSFKVPQPDFVQPYQRPAADVICKEYQDNRVPFLGHFIYSVARRNPFLYAPTILSLAADYEHALQTCCAESDVGACLDEKANAIKERAKKVSVKQQYSCGILKKFGERTFKADYLALLSQKYPKAPFSEILKILGDIKDIYKECCEGDMVECMDDRAELMTYICSKQDVFSSKIKHCCEKPVVERSQCIIEADYDDKPENLPSLVEKYVHDKEVCKSFEAGRDEFLAELVYEYSRRHPEFSTQLILRITKGYETLLEKCCKTDNPAECYG…	1505	1	1	0	614.369	2	0.0004	69	79	1	81.59	3.9e-06	K	LVKDVVDLAQK	C
2	2::tr|A0A0A0AN62|A0A0A0AN62_CHAVO	Serum albumin OS=Charadrius vociferus OX=50402 GN=N301_09369 PE=4 SV=1	1363	72	4.8e-131	71904	62	26	24	17	34.8	5.51	MKWVTLISFIFLFSSATSRNLQRVARDTEYKSEIAHRYNDLKEETFKAVTMITFAQYLQRCSYDGLSKLVKDVVDLAQKCVANEDAPECTKPLPSIFLDEICQVEKLRDSYGAMADCCSKADPERNECFLSFKVPQPDFVQPYQRPAADVICKEYQDNRVPFLGHFIYSVARRNPFLYAPTILSLAADYEHALQTCCAESDVGACLDEKANAIKERAKKVSVKQQYSCGILKKFGERTFKADYLALLSQKYPKAPFSEILKILGDIKDIYKECCEGDMVECMDDRAELMTYICSKQDVFSSKIKHCCEKPVVERSQCIIEADYDDKPENLPSLVEKYVHDKEVCKSFEAGRDEFLAELVYEYSRRHPEFSTQLILRITKGYETLLEKCCKTDNPAECYG…	1506	1	1	0	409.915	3	0.0007	69	79	1	43.34	0.027	K	LVKDVVDLAQK	C
2	2::tr|A0A0A0AN62|A0A0A0AN62_CHAVO	Serum albumin OS=Charadrius vociferus OX=50402 GN=N301_09369 PE=4 SV=1	1363	72	4.8e-131	71904	62	26	24	17	34.8	5.51	MKWVTLISFIFLFSSATSRNLQRVARDTEYKSEIAHRYNDLKEETFKAVTMITFAQYLQRCSYDGLSKLVKDVVDLAQKCVANEDAPECTKPLPSIFLDEICQVEKLRDSYGAMADCCSKADPERNECFLSFKVPQPDFVQPYQRPAADVICKEYQDNRVPFLGHFIYSVARRNPFLYAPTILSLAADYEHALQTCCAESDVGACLDEKANAIKERAKKVSVKQQYSCGILKKFGERTFKADYLALLSQKYPKAPFSEILKILGDIKDIYKECCEGDMVECMDDRAELMTYICSKQDVFSSKIKHCCEKPVVERSQCIIEADYDDKPENLPSLVEKYVHDKEVCKSFEAGRDEFLAELVYEYSRRHPEFSTQLILRITKGYETLLEKCCKTDNPAECYG…	1515	1	1	0	411.217	3	0.002	564	573	0	62.39	0.00095	R	KPQMTEEQIK	T
2	2::tr|A0A0A0AN62|A0A0A0AN62_CHAVO	Serum albumin OS=Charadrius vociferus OX=50402 GN=N301_09369 PE=4 SV=1	1363	72	4.8e-131	71904	62	26	24	17	34.8	5.51	MKWVTLISFIFLFSSATSRNLQRVARDTEYKSEIAHRYNDLKEETFKAVTMITFAQYLQRCSYDGLSKLVKDVVDLAQKCVANEDAPECTKPLPSIFLDEICQVEKLRDSYGAMADCCSKADPERNECFLSFKVPQPDFVQPYQRPAADVICKEYQDNRVPFLGHFIYSVARRNPFLYAPTILSLAADYEHALQTCCAESDVGACLDEKANAIKERAKKVSVKQQYSCGILKKFGERTFKADYLALLSQKYPKAPFSEILKILGDIKDIYKECCEGDMVECMDDRAELMTYICSKQDVFSSKIKHCCEKPVVERSQCIIEADYDDKPENLPSLVEKYVHDKEVCKSFEAGRDEFLAELVYEYSRRHPEFSTQLILRITKGYETLLEKCCKTDNPAECYG…	1603	1	1	0	634.813	2	0.0004	574	585	0	79.69	1e-05	K	TIADGFTAMVDK	C
2	2::tr|A0A0A0AN62|A0A0A0AN62_CHAVO	Serum albumin OS=Charadrius vociferus OX=50402 GN=N301_09369 PE=4 SV=1	1363	72	4.8e-131	71904	62	26	24	17	34.8	5.51	MKWVTLISFIFLFSSATSRNLQRVARDTEYKSEIAHRYNDLKEETFKAVTMITFAQYLQRCSYDGLSKLVKDVVDLAQKCVANEDAPECTKPLPSIFLDEICQVEKLRDSYGAMADCCSKADPERNECFLSFKVPQPDFVQPYQRPAADVICKEYQDNRVPFLGHFIYSVARRNPFLYAPTILSLAADYEHALQTCCAESDVGACLDEKANAIKERAKKVSVKQQYSCGILKKFGERTFKADYLALLSQKYPKAPFSEILKILGDIKDIYKECCEGDMVECMDDRAELMTYICSKQDVFSSKIKHCCEKPVVERSQCIIEADYDDKPENLPSLVEKYVHDKEVCKSFEAGRDEFLAELVYEYSRRHPEFSTQLILRITKGYETLLEKCCKTDNPAECYG…	1661	1	1	0	642.811	2	0.0005	574	585	0	75.38	2.3e-05	K	TIADGFTAMVDK	C
2	2::tr|A0A0A0AN62|A0A0A0AN62_CHAVO	Serum albumin OS=Charadrius vociferus OX=50402 GN=N301_09369 PE=4 SV=1	1363	72	4.8e-131	71904	62	26	24	17	34.8	5.51	MKWVTLISFIFLFSSATSRNLQRVARDTEYKSEIAHRYNDLKEETFKAVTMITFAQYLQRCSYDGLSKLVKDVVDLAQKCVANEDAPECTKPLPSIFLDEICQVEKLRDSYGAMADCCSKADPERNECFLSFKVPQPDFVQPYQRPAADVICKEYQDNRVPFLGHFIYSVARRNPFLYAPTILSLAADYEHALQTCCAESDVGACLDEKANAIKERAKKVSVKQQYSCGILKKFGERTFKADYLALLSQKYPKAPFSEILKILGDIKDIYKECCEGDMVECMDDRAELMTYICSKQDVFSSKIKHCCEKPVVERSQCIIEADYDDKPENLPSLVEKYVHDKEVCKSFEAGRDEFLAELVYEYSRRHPEFSTQLILRITKGYETLLEKCCKTDNPAECYG…	1677	1	1	0	643.817	2	0.0011	38	47	1	47.73	0.015	R	YNDLKEETFK	A
2	2::tr|A0A0A0AN62|A0A0A0AN62_CHAVO	Serum albumin OS=Charadrius vociferus OX=50402 GN=N301_09369 PE=4 SV=1	1363	72	4.8e-131	71904	62	26	24	17	34.8	5.51	MKWVTLISFIFLFSSATSRNLQRVARDTEYKSEIAHRYNDLKEETFKAVTMITFAQYLQRCSYDGLSKLVKDVVDLAQKCVANEDAPECTKPLPSIFLDEICQVEKLRDSYGAMADCCSKADPERNECFLSFKVPQPDFVQPYQRPAADVICKEYQDNRVPFLGHFIYSVARRNPFLYAPTILSLAADYEHALQTCCAESDVGACLDEKANAIKERAKKVSVKQQYSCGILKKFGERTFKADYLALLSQKYPKAPFSEILKILGDIKDIYKECCEGDMVECMDDRAELMTYICSKQDVFSSKIKHCCEKPVVERSQCIIEADYDDKPENLPSLVEKYVHDKEVCKSFEAGRDEFLAELVYEYSRRHPEFSTQLILRITKGYETLLEKCCKTDNPAECYG…	1678	1	1	0	429.548	3	0.0016	38	47	1	28.6	1.2	R	YNDLKEETFK	A
2	2::tr|A0A0A0AN62|A0A0A0AN62_CHAVO	Serum albumin OS=Charadrius vociferus OX=50402 GN=N301_09369 PE=4 SV=1	1363	72	4.8e-131	71904	62	26	24	17	34.8	5.51	MKWVTLISFIFLFSSATSRNLQRVARDTEYKSEIAHRYNDLKEETFKAVTMITFAQYLQRCSYDGLSKLVKDVVDLAQKCVANEDAPECTKPLPSIFLDEICQVEKLRDSYGAMADCCSKADPERNECFLSFKVPQPDFVQPYQRPAADVICKEYQDNRVPFLGHFIYSVARRNPFLYAPTILSLAADYEHALQTCCAESDVGACLDEKANAIKERAKKVSVKQQYSCGILKKFGERTFKADYLALLSQKYPKAPFSEILKILGDIKDIYKECCEGDMVECMDDRAELMTYICSKQDVFSSKIKHCCEKPVVERSQCIIEADYDDKPENLPSLVEKYVHDKEVCKSFEAGRDEFLAELVYEYSRRHPEFSTQLILRITKGYETLLEKCCKTDNPAECYG…	1806	1	1	0	438.541	3	-0.0019	305	314	0	34.63	0.23	K	HCCEKPVVER	S
2	2::tr|A0A0A0AN62|A0A0A0AN62_CHAVO	Serum albumin OS=Charadrius vociferus OX=50402 GN=N301_09369 PE=4 SV=1	1363	72	4.8e-131	71904	62	26	24	17	34.8	5.51	MKWVTLISFIFLFSSATSRNLQRVARDTEYKSEIAHRYNDLKEETFKAVTMITFAQYLQRCSYDGLSKLVKDVVDLAQKCVANEDAPECTKPLPSIFLDEICQVEKLRDSYGAMADCCSKADPERNECFLSFKVPQPDFVQPYQRPAADVICKEYQDNRVPFLGHFIYSVARRNPFLYAPTILSLAADYEHALQTCCAESDVGACLDEKANAIKERAKKVSVKQQYSCGILKKFGERTFKADYLALLSQKYPKAPFSEILKILGDIKDIYKECCEGDMVECMDDRAELMTYICSKQDVFSSKIKHCCEKPVVERSQCIIEADYDDKPENLPSLVEKYVHDKEVCKSFEAGRDEFLAELVYEYSRRHPEFSTQLILRITKGYETLLEKCCKTDNPAECYG…	2080	1	1	0	682.749	2	-0.0007	109	120	0	50.77	0.00014	R	DSYGAMADCCSK	A
2	2::tr|A0A0A0AN62|A0A0A0AN62_CHAVO	Serum albumin OS=Charadrius vociferus OX=50402 GN=N301_09369 PE=4 SV=1	1363	72	4.8e-131	71904	62	26	24	17	34.8	5.51	MKWVTLISFIFLFSSATSRNLQRVARDTEYKSEIAHRYNDLKEETFKAVTMITFAQYLQRCSYDGLSKLVKDVVDLAQKCVANEDAPECTKPLPSIFLDEICQVEKLRDSYGAMADCCSKADPERNECFLSFKVPQPDFVQPYQRPAADVICKEYQDNRVPFLGHFIYSVARRNPFLYAPTILSLAADYEHALQTCCAESDVGACLDEKANAIKERAKKVSVKQQYSCGILKKFGERTFKADYLALLSQKYPKAPFSEILKILGDIKDIYKECCEGDMVECMDDRAELMTYICSKQDVFSSKIKHCCEKPVVERSQCIIEADYDDKPENLPSLVEKYVHDKEVCKSFEAGRDEFLAELVYEYSRRHPEFSTQLILRITKGYETLLEKCCKTDNPAECYG…	2235	1	1	0	690.746	2	-0.0012	109	120	0	71.26	4.4e-07	R	DSYGAMADCCSK	A
2	2::tr|A0A0A0AN62|A0A0A0AN62_CHAVO	Serum albumin OS=Charadrius vociferus OX=50402 GN=N301_09369 PE=4 SV=1	1363	72	4.8e-131	71904	62	26	24	17	34.8	5.51	MKWVTLISFIFLFSSATSRNLQRVARDTEYKSEIAHRYNDLKEETFKAVTMITFAQYLQRCSYDGLSKLVKDVVDLAQKCVANEDAPECTKPLPSIFLDEICQVEKLRDSYGAMADCCSKADPERNECFLSFKVPQPDFVQPYQRPAADVICKEYQDNRVPFLGHFIYSVARRNPFLYAPTILSLAADYEHALQTCCAESDVGACLDEKANAIKERAKKVSVKQQYSCGILKKFGERTFKADYLALLSQKYPKAPFSEILKILGDIKDIYKECCEGDMVECMDDRAELMTYICSKQDVFSSKIKHCCEKPVVERSQCIIEADYDDKPENLPSLVEKYVHDKEVCKSFEAGRDEFLAELVYEYSRRHPEFSTQLILRITKGYETLLEKCCKTDNPAECYG…	2247	1	1	0	461.557	3	0.0006	513	524	0	36.47	0.23	R	RPCFTAMGVDTK	Y
2	2::tr|A0A0A0AN62|A0A0A0AN62_CHAVO	Serum albumin OS=Charadrius vociferus OX=50402 GN=N301_09369 PE=4 SV=1	1363	72	4.8e-131	71904	62	26	24	17	34.8	5.51	MKWVTLISFIFLFSSATSRNLQRVARDTEYKSEIAHRYNDLKEETFKAVTMITFAQYLQRCSYDGLSKLVKDVVDLAQKCVANEDAPECTKPLPSIFLDEICQVEKLRDSYGAMADCCSKADPERNECFLSFKVPQPDFVQPYQRPAADVICKEYQDNRVPFLGHFIYSVARRNPFLYAPTILSLAADYEHALQTCCAESDVGACLDEKANAIKERAKKVSVKQQYSCGILKKFGERTFKADYLALLSQKYPKAPFSEILKILGDIKDIYKECCEGDMVECMDDRAELMTYICSKQDVFSSKIKHCCEKPVVERSQCIIEADYDDKPENLPSLVEKYVHDKEVCKSFEAGRDEFLAELVYEYSRRHPEFSTQLILRITKGYETLLEKCCKTDNPAECYG…	2289	1	1	0	463.25	3	0	563	573	1	30.86	1.1	K	RKPQMTEEQIK	T
2	2::tr|A0A0A0AN62|A0A0A0AN62_CHAVO	Serum albumin OS=Charadrius vociferus OX=50402 GN=N301_09369 PE=4 SV=1	1363	72	4.8e-131	71904	62	26	24	17	34.8	5.51	MKWVTLISFIFLFSSATSRNLQRVARDTEYKSEIAHRYNDLKEETFKAVTMITFAQYLQRCSYDGLSKLVKDVVDLAQKCVANEDAPECTKPLPSIFLDEICQVEKLRDSYGAMADCCSKADPERNECFLSFKVPQPDFVQPYQRPAADVICKEYQDNRVPFLGHFIYSVARRNPFLYAPTILSLAADYEHALQTCCAESDVGACLDEKANAIKERAKKVSVKQQYSCGILKKFGERTFKADYLALLSQKYPKAPFSEILKILGDIKDIYKECCEGDMVECMDDRAELMTYICSKQDVFSSKIKHCCEKPVVERSQCIIEADYDDKPENLPSLVEKYVHDKEVCKSFEAGRDEFLAELVYEYSRRHPEFSTQLILRITKGYETLLEKCCKTDNPAECYG…	2383	1	1	0	468.582	3	-0.0006	563	573	1	31.66	1.1	K	RKPQMTEEQIK	T
2	2::tr|A0A0A0AN62|A0A0A0AN62_CHAVO	Serum albumin OS=Charadrius vociferus OX=50402 GN=N301_09369 PE=4 SV=1	1363	72	4.8e-131	71904	62	26	24	17	34.8	5.51	MKWVTLISFIFLFSSATSRNLQRVARDTEYKSEIAHRYNDLKEETFKAVTMITFAQYLQRCSYDGLSKLVKDVVDLAQKCVANEDAPECTKPLPSIFLDEICQVEKLRDSYGAMADCCSKADPERNECFLSFKVPQPDFVQPYQRPAADVICKEYQDNRVPFLGHFIYSVARRNPFLYAPTILSLAADYEHALQTCCAESDVGACLDEKANAIKERAKKVSVKQQYSCGILKKFGERTFKADYLALLSQKYPKAPFSEILKILGDIKDIYKECCEGDMVECMDDRAELMTYICSKQDVFSSKIKHCCEKPVVERSQCIIEADYDDKPENLPSLVEKYVHDKEVCKSFEAGRDEFLAELVYEYSRRHPEFSTQLILRITKGYETLLEKCCKTDNPAECYG…	3180	1	1	0	771.411	2	0.0007	48	60	0	80.04	1.1e-05	K	AVTMITFAQYLQR	C
2	2::tr|A0A0A0AN62|A0A0A0AN62_CHAVO	Serum albumin OS=Charadrius vociferus OX=50402 GN=N301_09369 PE=4 SV=1	1363	72	4.8e-131	71904	62	26	24	17	34.8	5.51	MKWVTLISFIFLFSSATSRNLQRVARDTEYKSEIAHRYNDLKEETFKAVTMITFAQYLQRCSYDGLSKLVKDVVDLAQKCVANEDAPECTKPLPSIFLDEICQVEKLRDSYGAMADCCSKADPERNECFLSFKVPQPDFVQPYQRPAADVICKEYQDNRVPFLGHFIYSVARRNPFLYAPTILSLAADYEHALQTCCAESDVGACLDEKANAIKERAKKVSVKQQYSCGILKKFGERTFKADYLALLSQKYPKAPFSEILKILGDIKDIYKECCEGDMVECMDDRAELMTYICSKQDVFSSKIKHCCEKPVVERSQCIIEADYDDKPENLPSLVEKYVHDKEVCKSFEAGRDEFLAELVYEYSRRHPEFSTQLILRITKGYETLLEKCCKTDNPAECYG…	3225	1	1	0	774.403	2	0.0002	443	456	0	46	0.041	K	MPQVSTDTLLEIGK	K
2	2::tr|A0A0A0AN62|A0A0A0AN62_CHAVO	Serum albumin OS=Charadrius vociferus OX=50402 GN=N301_09369 PE=4 SV=1	1363	72	4.8e-131	71904	62	26	24	17	34.8	5.51	MKWVTLISFIFLFSSATSRNLQRVARDTEYKSEIAHRYNDLKEETFKAVTMITFAQYLQRCSYDGLSKLVKDVVDLAQKCVANEDAPECTKPLPSIFLDEICQVEKLRDSYGAMADCCSKADPERNECFLSFKVPQPDFVQPYQRPAADVICKEYQDNRVPFLGHFIYSVARRNPFLYAPTILSLAADYEHALQTCCAESDVGACLDEKANAIKERAKKVSVKQQYSCGILKKFGERTFKADYLALLSQKYPKAPFSEILKILGDIKDIYKECCEGDMVECMDDRAELMTYICSKQDVFSSKIKHCCEKPVVERSQCIIEADYDDKPENLPSLVEKYVHDKEVCKSFEAGRDEFLAELVYEYSRRHPEFSTQLILRITKGYETLLEKCCKTDNPAECYG…	3256	1	1	0	389.453	4	0.0008	303	314	1	45.9	0.034	K	IKHCCEKPVVER	S
2	2::tr|A0A0A0AN62|A0A0A0AN62_CHAVO	Serum albumin OS=Charadrius vociferus OX=50402 GN=N301_09369 PE=4 SV=1	1363	72	4.8e-131	71904	62	26	24	17	34.8	5.51	MKWVTLISFIFLFSSATSRNLQRVARDTEYKSEIAHRYNDLKEETFKAVTMITFAQYLQRCSYDGLSKLVKDVVDLAQKCVANEDAPECTKPLPSIFLDEICQVEKLRDSYGAMADCCSKADPERNECFLSFKVPQPDFVQPYQRPAADVICKEYQDNRVPFLGHFIYSVARRNPFLYAPTILSLAADYEHALQTCCAESDVGACLDEKANAIKERAKKVSVKQQYSCGILKKFGERTFKADYLALLSQKYPKAPFSEILKILGDIKDIYKECCEGDMVECMDDRAELMTYICSKQDVFSSKIKHCCEKPVVERSQCIIEADYDDKPENLPSLVEKYVHDKEVCKSFEAGRDEFLAELVYEYSRRHPEFSTQLILRITKGYETLLEKCCKTDNPAECYG…	3257	1	1	0	518.936	3	0.0042	303	314	1	42.33	0.075	K	IKHCCEKPVVER	S
2	2::tr|A0A0A0AN62|A0A0A0AN62_CHAVO	Serum albumin OS=Charadrius vociferus OX=50402 GN=N301_09369 PE=4 SV=1	1363	72	4.8e-131	71904	62	26	24	17	34.8	5.51	MKWVTLISFIFLFSSATSRNLQRVARDTEYKSEIAHRYNDLKEETFKAVTMITFAQYLQRCSYDGLSKLVKDVVDLAQKCVANEDAPECTKPLPSIFLDEICQVEKLRDSYGAMADCCSKADPERNECFLSFKVPQPDFVQPYQRPAADVICKEYQDNRVPFLGHFIYSVARRNPFLYAPTILSLAADYEHALQTCCAESDVGACLDEKANAIKERAKKVSVKQQYSCGILKKFGERTFKADYLALLSQKYPKAPFSEILKILGDIKDIYKECCEGDMVECMDDRAELMTYICSKQDVFSSKIKHCCEKPVVERSQCIIEADYDDKPENLPSLVEKYVHDKEVCKSFEAGRDEFLAELVYEYSRRHPEFSTQLILRITKGYETLLEKCCKTDNPAECYG…	3270	1	1	0	779.408	2	-0.0013	48	60	0	52.75	0.0078	K	AVTMITFAQYLQR	C
2	2::tr|A0A0A0AN62|A0A0A0AN62_CHAVO	Serum albumin OS=Charadrius vociferus OX=50402 GN=N301_09369 PE=4 SV=1	1363	72	4.8e-131	71904	62	26	24	17	34.8	5.51	MKWVTLISFIFLFSSATSRNLQRVARDTEYKSEIAHRYNDLKEETFKAVTMITFAQYLQRCSYDGLSKLVKDVVDLAQKCVANEDAPECTKPLPSIFLDEICQVEKLRDSYGAMADCCSKADPERNECFLSFKVPQPDFVQPYQRPAADVICKEYQDNRVPFLGHFIYSVARRNPFLYAPTILSLAADYEHALQTCCAESDVGACLDEKANAIKERAKKVSVKQQYSCGILKKFGERTFKADYLALLSQKYPKAPFSEILKILGDIKDIYKECCEGDMVECMDDRAELMTYICSKQDVFSSKIKHCCEKPVVERSQCIIEADYDDKPENLPSLVEKYVHDKEVCKSFEAGRDEFLAELVYEYSRRHPEFSTQLILRITKGYETLLEKCCKTDNPAECYG…	3591	1	1	0	806.875	2	0.0006	121	133	1	20.88	7.9	K	ADPERNECFLSFK	V
2	2::tr|A0A0A0AN62|A0A0A0AN62_CHAVO	Serum albumin OS=Charadrius vociferus OX=50402 GN=N301_09369 PE=4 SV=1	1363	72	4.8e-131	71904	62	26	24	17	34.8	5.51	MKWVTLISFIFLFSSATSRNLQRVARDTEYKSEIAHRYNDLKEETFKAVTMITFAQYLQRCSYDGLSKLVKDVVDLAQKCVANEDAPECTKPLPSIFLDEICQVEKLRDSYGAMADCCSKADPERNECFLSFKVPQPDFVQPYQRPAADVICKEYQDNRVPFLGHFIYSVARRNPFLYAPTILSLAADYEHALQTCCAESDVGACLDEKANAIKERAKKVSVKQQYSCGILKKFGERTFKADYLALLSQKYPKAPFSEILKILGDIKDIYKECCEGDMVECMDDRAELMTYICSKQDVFSSKIKHCCEKPVVERSQCIIEADYDDKPENLPSLVEKYVHDKEVCKSFEAGRDEFLAELVYEYSRRHPEFSTQLILRITKGYETLLEKCCKTDNPAECYG…	3886	1	1	0	553.972	3	0.003	443	457	1	63.49	0.00054	K	MPQVSTDTLLEIGKK	M
2	2::tr|A0A0A0AN62|A0A0A0AN62_CHAVO	Serum albumin OS=Charadrius vociferus OX=50402 GN=N301_09369 PE=4 SV=1	1363	72	4.8e-131	71904	62	26	24	17	34.8	5.51	MKWVTLISFIFLFSSATSRNLQRVARDTEYKSEIAHRYNDLKEETFKAVTMITFAQYLQRCSYDGLSKLVKDVVDLAQKCVANEDAPECTKPLPSIFLDEICQVEKLRDSYGAMADCCSKADPERNECFLSFKVPQPDFVQPYQRPAADVICKEYQDNRVPFLGHFIYSVARRNPFLYAPTILSLAADYEHALQTCCAESDVGACLDEKANAIKERAKKVSVKQQYSCGILKKFGERTFKADYLALLSQKYPKAPFSEILKILGDIKDIYKECCEGDMVECMDDRAELMTYICSKQDVFSSKIKHCCEKPVVERSQCIIEADYDDKPENLPSLVEKYVHDKEVCKSFEAGRDEFLAELVYEYSRRHPEFSTQLILRITKGYETLLEKCCKTDNPAECYG…	4576	1	1	0	596.669	3	0.0004	442	457	2	95.07	2.4e-07	K	KMPQVSTDTLLEIGKK	M
2	2::tr|A0A0A0AN62|A0A0A0AN62_CHAVO	Serum albumin OS=Charadrius vociferus OX=50402 GN=N301_09369 PE=4 SV=1	1363	72	4.8e-131	71904	62	26	24	17	34.8	5.51	MKWVTLISFIFLFSSATSRNLQRVARDTEYKSEIAHRYNDLKEETFKAVTMITFAQYLQRCSYDGLSKLVKDVVDLAQKCVANEDAPECTKPLPSIFLDEICQVEKLRDSYGAMADCCSKADPERNECFLSFKVPQPDFVQPYQRPAADVICKEYQDNRVPFLGHFIYSVARRNPFLYAPTILSLAADYEHALQTCCAESDVGACLDEKANAIKERAKKVSVKQQYSCGILKKFGERTFKADYLALLSQKYPKAPFSEILKILGDIKDIYKECCEGDMVECMDDRAELMTYICSKQDVFSSKIKHCCEKPVVERSQCIIEADYDDKPENLPSLVEKYVHDKEVCKSFEAGRDEFLAELVYEYSRRHPEFSTQLILRITKGYETLLEKCCKTDNPAECYG…	6070	1	1	0	1099.03	2	0.0002	473	490	1	97.94	2.5e-07	R	RLPCSEGYLSIVIQDMCR	R
2	2::tr|A0A0A0AN62|A0A0A0AN62_CHAVO	Serum albumin OS=Charadrius vociferus OX=50402 GN=N301_09369 PE=4 SV=1	1363	72	4.8e-131	71904	62	26	24	17	34.8	5.51	MKWVTLISFIFLFSSATSRNLQRVARDTEYKSEIAHRYNDLKEETFKAVTMITFAQYLQRCSYDGLSKLVKDVVDLAQKCVANEDAPECTKPLPSIFLDEICQVEKLRDSYGAMADCCSKADPERNECFLSFKVPQPDFVQPYQRPAADVICKEYQDNRVPFLGHFIYSVARRNPFLYAPTILSLAADYEHALQTCCAESDVGACLDEKANAIKERAKKVSVKQQYSCGILKKFGERTFKADYLALLSQKYPKAPFSEILKILGDIKDIYKECCEGDMVECMDDRAELMTYICSKQDVFSSKIKHCCEKPVVERSQCIIEADYDDKPENLPSLVEKYVHDKEVCKSFEAGRDEFLAELVYEYSRRHPEFSTQLILRITKGYETLLEKCCKTDNPAECYG…	6071	1	1	0	733.024	3	0.0014	473	490	1	67.63	0.00027	R	RLPCSEGYLSIVIQDMCR	R
2	2::tr|A0A0A0AN62|A0A0A0AN62_CHAVO	Serum albumin OS=Charadrius vociferus OX=50402 GN=N301_09369 PE=4 SV=1	1363	72	4.8e-131	71904	62	26	24	17	34.8	5.51	MKWVTLISFIFLFSSATSRNLQRVARDTEYKSEIAHRYNDLKEETFKAVTMITFAQYLQRCSYDGLSKLVKDVVDLAQKCVANEDAPECTKPLPSIFLDEICQVEKLRDSYGAMADCCSKADPERNECFLSFKVPQPDFVQPYQRPAADVICKEYQDNRVPFLGHFIYSVARRNPFLYAPTILSLAADYEHALQTCCAESDVGACLDEKANAIKERAKKVSVKQQYSCGILKKFGERTFKADYLALLSQKYPKAPFSEILKILGDIKDIYKECCEGDMVECMDDRAELMTYICSKQDVFSSKIKHCCEKPVVERSQCIIEADYDDKPENLPSLVEKYVHDKEVCKSFEAGRDEFLAELVYEYSRRHPEFSTQLILRITKGYETLLEKCCKTDNPAECYG…	6081	1	1	0	733.357	3	0.016	473	490	1	40.01	0.15	R	RLPCSEGYLSIVIQDMCR	R
2	2::tr|A0A0A0AN62|A0A0A0AN62_CHAVO	Serum albumin OS=Charadrius vociferus OX=50402 GN=N301_09369 PE=4 SV=1	1363	72	4.8e-131	71904	62	26	24	17	34.8	5.51	MKWVTLISFIFLFSSATSRNLQRVARDTEYKSEIAHRYNDLKEETFKAVTMITFAQYLQRCSYDGLSKLVKDVVDLAQKCVANEDAPECTKPLPSIFLDEICQVEKLRDSYGAMADCCSKADPERNECFLSFKVPQPDFVQPYQRPAADVICKEYQDNRVPFLGHFIYSVARRNPFLYAPTILSLAADYEHALQTCCAESDVGACLDEKANAIKERAKKVSVKQQYSCGILKKFGERTFKADYLALLSQKYPKAPFSEILKILGDIKDIYKECCEGDMVECMDDRAELMTYICSKQDVFSSKIKHCCEKPVVERSQCIIEADYDDKPENLPSLVEKYVHDKEVCKSFEAGRDEFLAELVYEYSRRHPEFSTQLILRITKGYETLLEKCCKTDNPAECYG…	6168	1	1	0	738.353	3	-0.0066	473	490	1	44.72	0.049	R	RLPCSEGYLSIVIQDMCR	R
2	2::tr|A0A0A0AN62|A0A0A0AN62_CHAVO	Serum albumin OS=Charadrius vociferus OX=50402 GN=N301_09369 PE=4 SV=1	1363	72	4.8e-131	71904	62	26	24	17	34.8	5.51	MKWVTLISFIFLFSSATSRNLQRVARDTEYKSEIAHRYNDLKEETFKAVTMITFAQYLQRCSYDGLSKLVKDVVDLAQKCVANEDAPECTKPLPSIFLDEICQVEKLRDSYGAMADCCSKADPERNECFLSFKVPQPDFVQPYQRPAADVICKEYQDNRVPFLGHFIYSVARRNPFLYAPTILSLAADYEHALQTCCAESDVGACLDEKANAIKERAKKVSVKQQYSCGILKKFGERTFKADYLALLSQKYPKAPFSEILKILGDIKDIYKECCEGDMVECMDDRAELMTYICSKQDVFSSKIKHCCEKPVVERSQCIIEADYDDKPENLPSLVEKYVHDKEVCKSFEAGRDEFLAELVYEYSRRHPEFSTQLILRITKGYETLLEKCCKTDNPAECYG…	6299	1	1	0	751.686	3	-0.0016	589	608	0	107.05	2.6e-08	K	QSDIETCFGEEGANLIVQSR	A
2	2::tr|A0A0A0AN62|A0A0A0AN62_CHAVO	Serum albumin OS=Charadrius vociferus OX=50402 GN=N301_09369 PE=4 SV=1	1363	72	4.8e-131	71904	62	26	24	17	34.8	5.51	MKWVTLISFIFLFSSATSRNLQRVARDTEYKSEIAHRYNDLKEETFKAVTMITFAQYLQRCSYDGLSKLVKDVVDLAQKCVANEDAPECTKPLPSIFLDEICQVEKLRDSYGAMADCCSKADPERNECFLSFKVPQPDFVQPYQRPAADVICKEYQDNRVPFLGHFIYSVARRNPFLYAPTILSLAADYEHALQTCCAESDVGACLDEKANAIKERAKKVSVKQQYSCGILKKFGERTFKADYLALLSQKYPKAPFSEILKILGDIKDIYKECCEGDMVECMDDRAELMTYICSKQDVFSSKIKHCCEKPVVERSQCIIEADYDDKPENLPSLVEKYVHDKEVCKSFEAGRDEFLAELVYEYSRRHPEFSTQLILRITKGYETLLEKCCKTDNPAECYG…	6300	1	1	0	1127.03	2	0.0008	589	608	0	132.02	8.7e-11	K	QSDIETCFGEEGANLIVQSR	A
3	2::tr|A0A091LDB0|A0A091LDB0_CATAU	Alpha-2-macroglobulin (Fragment) OS=Cathartes aura OX=43455 GN=N323_01730 PE=4 SV=1	1265	72	2.8e-121	120842	21	20	18	17	24	6.25	YMVLLPFLIHTDSLEKVCVQLTHLNESVTLSAILEYQGENRSLIDDVVSEKDVFTCIPFSLPKSNSQSPVTFITVTVKGATLQFRSRKSVLVKNSESLVFVQTDKPIYKPGQTVLFRIVSLDKDFRPLNEVDPKKNRLYQWTKAELKRGLIQLFFNLTSEPMQGTYTVVAQKASGKTIRHPFSVEEYVLPKFEVTVKMPKVITILDEKLKVTVCGLYTFGKPVPGLVSFRVCRKFEHAATACYGEEAKAVCDEFSGQTDNYGCISEMVKTKLFQLKRSGYENKLHVEAKIKEEETGVELTGTSFSEITTTISKITFEHSDSHYKPGIPFFGQVKLVDGSGAPIANEIVRISLQGGQETNYTTNEEGRAQFALNTSMLYFNSVGIRATHKVHPYCYDRSW…	605	1	1	0	465.78	2	0.0015	201	208	0	49.1	0.012	K	VITILDEK	L
3	2::tr|A0A091LDB0|A0A091LDB0_CATAU	Alpha-2-macroglobulin (Fragment) OS=Cathartes aura OX=43455 GN=N323_01730 PE=4 SV=1	1265	72	2.8e-121	120842	21	20	18	17	24	6.25	YMVLLPFLIHTDSLEKVCVQLTHLNESVTLSAILEYQGENRSLIDDVVSEKDVFTCIPFSLPKSNSQSPVTFITVTVKGATLQFRSRKSVLVKNSESLVFVQTDKPIYKPGQTVLFRIVSLDKDFRPLNEVDPKKNRLYQWTKAELKRGLIQLFFNLTSEPMQGTYTVVAQKASGKTIRHPFSVEEYVLPKFEVTVKMPKVITILDEKLKVTVCGLYTFGKPVPGLVSFRVCRKFEHAATACYGEEAKAVCDEFSGQTDNYGCISEMVKTKLFQLKRSGYENKLHVEAKIKEEETGVELTGTSFSEITTTISKITFEHSDSHYKPGIPFFGQVKLVDGSGAPIANEIVRISLQGGQETNYTTNEEGRAQFALNTSMLYFNSVGIRATHKVHPYCYDRSW…	1196	1	1	0	552.793	2	0.0014	42	51	0	57.85	0.0025	R	SLIDDVVSEK	D
3	2::tr|A0A091LDB0|A0A091LDB0_CATAU	Alpha-2-macroglobulin (Fragment) OS=Cathartes aura OX=43455 GN=N323_01730 PE=4 SV=1	1265	72	2.8e-121	120842	21	20	18	17	24	6.25	YMVLLPFLIHTDSLEKVCVQLTHLNESVTLSAILEYQGENRSLIDDVVSEKDVFTCIPFSLPKSNSQSPVTFITVTVKGATLQFRSRKSVLVKNSESLVFVQTDKPIYKPGQTVLFRIVSLDKDFRPLNEVDPKKNRLYQWTKAELKRGLIQLFFNLTSEPMQGTYTVVAQKASGKTIRHPFSVEEYVLPKFEVTVKMPKVITILDEKLKVTVCGLYTFGKPVPGLVSFRVCRKFEHAATACYGEEAKAVCDEFSGQTDNYGCISEMVKTKLFQLKRSGYENKLHVEAKIKEEETGVELTGTSFSEITTTISKITFEHSDSHYKPGIPFFGQVKLVDGSGAPIANEIVRISLQGGQETNYTTNEEGRAQFALNTSMLYFNSVGIRATHKVHPYCYDRSW…	1503	1	1	0	613.831	2	0.0017	963	973	0	46.04	0.021	K	AIGYLVSGYQR	Q
3	2::tr|A0A091LDB0|A0A091LDB0_CATAU	Alpha-2-macroglobulin (Fragment) OS=Cathartes aura OX=43455 GN=N323_01730 PE=4 SV=1	1265	72	2.8e-121	120842	21	20	18	17	24	6.25	YMVLLPFLIHTDSLEKVCVQLTHLNESVTLSAILEYQGENRSLIDDVVSEKDVFTCIPFSLPKSNSQSPVTFITVTVKGATLQFRSRKSVLVKNSESLVFVQTDKPIYKPGQTVLFRIVSLDKDFRPLNEVDPKKNRLYQWTKAELKRGLIQLFFNLTSEPMQGTYTVVAQKASGKTIRHPFSVEEYVLPKFEVTVKMPKVITILDEKLKVTVCGLYTFGKPVPGLVSFRVCRKFEHAATACYGEEAKAVCDEFSGQTDNYGCISEMVKTKLFQLKRSGYENKLHVEAKIKEEETGVELTGTSFSEITTTISKITFEHSDSHYKPGIPFFGQVKLVDGSGAPIANEIVRISLQGGQETNYTTNEEGRAQFALNTSMLYFNSVGIRATHKVHPYCYDRSW…	1534	1	1	0	620.843	2	-0.0003	861	871	0	56.03	0.0019	R	QLLVEPEGVEK	E
3	2::tr|A0A091LDB0|A0A091LDB0_CATAU	Alpha-2-macroglobulin (Fragment) OS=Cathartes aura OX=43455 GN=N323_01730 PE=4 SV=1	1265	72	2.8e-121	120842	21	20	18	17	24	6.25	YMVLLPFLIHTDSLEKVCVQLTHLNESVTLSAILEYQGENRSLIDDVVSEKDVFTCIPFSLPKSNSQSPVTFITVTVKGATLQFRSRKSVLVKNSESLVFVQTDKPIYKPGQTVLFRIVSLDKDFRPLNEVDPKKNRLYQWTKAELKRGLIQLFFNLTSEPMQGTYTVVAQKASGKTIRHPFSVEEYVLPKFEVTVKMPKVITILDEKLKVTVCGLYTFGKPVPGLVSFRVCRKFEHAATACYGEEAKAVCDEFSGQTDNYGCISEMVKTKLFQLKRSGYENKLHVEAKIKEEETGVELTGTSFSEITTTISKITFEHSDSHYKPGIPFFGQVKLVDGSGAPIANEIVRISLQGGQETNYTTNEEGRAQFALNTSMLYFNSVGIRATHKVHPYCYDRSW…	1548	1	1	0	624.816	2	0	872	882	0	75.27	4.2e-05	K	ETAQNSVLCVK	G
3	2::tr|A0A091LDB0|A0A091LDB0_CATAU	Alpha-2-macroglobulin (Fragment) OS=Cathartes aura OX=43455 GN=N323_01730 PE=4 SV=1	1265	72	2.8e-121	120842	21	20	18	17	24	6.25	YMVLLPFLIHTDSLEKVCVQLTHLNESVTLSAILEYQGENRSLIDDVVSEKDVFTCIPFSLPKSNSQSPVTFITVTVKGATLQFRSRKSVLVKNSESLVFVQTDKPIYKPGQTVLFRIVSLDKDFRPLNEVDPKKNRLYQWTKAELKRGLIQLFFNLTSEPMQGTYTVVAQKASGKTIRHPFSVEEYVLPKFEVTVKMPKVITILDEKLKVTVCGLYTFGKPVPGLVSFRVCRKFEHAATACYGEEAKAVCDEFSGQTDNYGCISEMVKTKLFQLKRSGYENKLHVEAKIKEEETGVELTGTSFSEITTTISKITFEHSDSHYKPGIPFFGQVKLVDGSGAPIANEIVRISLQGGQETNYTTNEEGRAQFALNTSMLYFNSVGIRATHKVHPYCYDRSW…	2427	1	1	0	706.819	2	-0.0006	428	440	0	94.51	2.2e-07	K	SETLSCGSSTEVR	V
3	2::tr|A0A091LDB0|A0A091LDB0_CATAU	Alpha-2-macroglobulin (Fragment) OS=Cathartes aura OX=43455 GN=N323_01730 PE=4 SV=1	1265	72	2.8e-121	120842	21	20	18	17	24	6.25	YMVLLPFLIHTDSLEKVCVQLTHLNESVTLSAILEYQGENRSLIDDVVSEKDVFTCIPFSLPKSNSQSPVTFITVTVKGATLQFRSRKSVLVKNSESLVFVQTDKPIYKPGQTVLFRIVSLDKDFRPLNEVDPKKNRLYQWTKAELKRGLIQLFFNLTSEPMQGTYTVVAQKASGKTIRHPFSVEEYVLPKFEVTVKMPKVITILDEKLKVTVCGLYTFGKPVPGLVSFRVCRKFEHAATACYGEEAKAVCDEFSGQTDNYGCISEMVKTKLFQLKRSGYENKLHVEAKIKEEETGVELTGTSFSEITTTISKITFEHSDSHYKPGIPFFGQVKLVDGSGAPIANEIVRISLQGGQETNYTTNEEGRAQFALNTSMLYFNSVGIRATHKVHPYCYDRSW…	2504	1	1	0	714.87	2	0.0021	771	782	0	57.53	0.002	K	ATVFNYLTACIR	V
3	2::tr|A0A091LDB0|A0A091LDB0_CATAU	Alpha-2-macroglobulin (Fragment) OS=Cathartes aura OX=43455 GN=N323_01730 PE=4 SV=1	1265	72	2.8e-121	120842	21	20	18	17	24	6.25	YMVLLPFLIHTDSLEKVCVQLTHLNESVTLSAILEYQGENRSLIDDVVSEKDVFTCIPFSLPKSNSQSPVTFITVTVKGATLQFRSRKSVLVKNSESLVFVQTDKPIYKPGQTVLFRIVSLDKDFRPLNEVDPKKNRLYQWTKAELKRGLIQLFFNLTSEPMQGTYTVVAQKASGKTIRHPFSVEEYVLPKFEVTVKMPKVITILDEKLKVTVCGLYTFGKPVPGLVSFRVCRKFEHAATACYGEEAKAVCDEFSGQTDNYGCISEMVKTKLFQLKRSGYENKLHVEAKIKEEETGVELTGTSFSEITTTISKITFEHSDSHYKPGIPFFGQVKLVDGSGAPIANEIVRISLQGGQETNYTTNEEGRAQFALNTSMLYFNSVGIRATHKVHPYCYDRSW…	2573	1	1	0	722.877	2	0.0004	180	191	0	58.07	0.0023	R	HPFSVEEYVLPK	F
3	2::tr|A0A091LDB0|A0A091LDB0_CATAU	Alpha-2-macroglobulin (Fragment) OS=Cathartes aura OX=43455 GN=N323_01730 PE=4 SV=1	1265	72	2.8e-121	120842	21	20	18	17	24	6.25	YMVLLPFLIHTDSLEKVCVQLTHLNESVTLSAILEYQGENRSLIDDVVSEKDVFTCIPFSLPKSNSQSPVTFITVTVKGATLQFRSRKSVLVKNSESLVFVQTDKPIYKPGQTVLFRIVSLDKDFRPLNEVDPKKNRLYQWTKAELKRGLIQLFFNLTSEPMQGTYTVVAQKASGKTIRHPFSVEEYVLPKFEVTVKMPKVITILDEKLKVTVCGLYTFGKPVPGLVSFRVCRKFEHAATACYGEEAKAVCDEFSGQTDNYGCISEMVKTKLFQLKRSGYENKLHVEAKIKEEETGVELTGTSFSEITTTISKITFEHSDSHYKPGIPFFGQVKLVDGSGAPIANEIVRISLQGGQETNYTTNEEGRAQFALNTSMLYFNSVGIRATHKVHPYCYDRSW…	2724	1	1	0	736.898	2	0	1020	1031	0	51.11	0.01	K	HIQDALVWLSYK	Q
3	2::tr|A0A091LDB0|A0A091LDB0_CATAU	Alpha-2-macroglobulin (Fragment) OS=Cathartes aura OX=43455 GN=N323_01730 PE=4 SV=1	1265	72	2.8e-121	120842	21	20	18	17	24	6.25	YMVLLPFLIHTDSLEKVCVQLTHLNESVTLSAILEYQGENRSLIDDVVSEKDVFTCIPFSLPKSNSQSPVTFITVTVKGATLQFRSRKSVLVKNSESLVFVQTDKPIYKPGQTVLFRIVSLDKDFRPLNEVDPKKNRLYQWTKAELKRGLIQLFFNLTSEPMQGTYTVVAQKASGKTIRHPFSVEEYVLPKFEVTVKMPKVITILDEKLKVTVCGLYTFGKPVPGLVSFRVCRKFEHAATACYGEEAKAVCDEFSGQTDNYGCISEMVKTKLFQLKRSGYENKLHVEAKIKEEETGVELTGTSFSEITTTISKITFEHSDSHYKPGIPFFGQVKLVDGSGAPIANEIVRISLQGGQETNYTTNEEGRAQFALNTSMLYFNSVGIRATHKVHPYCYDRSW…	2976	1	1	0	755.914	2	-0.0007	335	349	0	74.1	3.3e-05	K	LVDGSGAPIANEIVR	I
3	2::tr|A0A091LDB0|A0A091LDB0_CATAU	Alpha-2-macroglobulin (Fragment) OS=Cathartes aura OX=43455 GN=N323_01730 PE=4 SV=1	1265	72	2.8e-121	120842	21	20	18	17	24	6.25	YMVLLPFLIHTDSLEKVCVQLTHLNESVTLSAILEYQGENRSLIDDVVSEKDVFTCIPFSLPKSNSQSPVTFITVTVKGATLQFRSRKSVLVKNSESLVFVQTDKPIYKPGQTVLFRIVSLDKDFRPLNEVDPKKNRLYQWTKAELKRGLIQLFFNLTSEPMQGTYTVVAQKASGKTIRHPFSVEEYVLPKFEVTVKMPKVITILDEKLKVTVCGLYTFGKPVPGLVSFRVCRKFEHAATACYGEEAKAVCDEFSGQTDNYGCISEMVKTKLFQLKRSGYENKLHVEAKIKEEETGVELTGTSFSEITTTISKITFEHSDSHYKPGIPFFGQVKLVDGSGAPIANEIVRISLQGGQETNYTTNEEGRAQFALNTSMLYFNSVGIRATHKVHPYCYDRSW…	3569	1	1	0	804.439	2	0.0068	64	78	0	59.67	0.0012	K	SNSQSPVTFITVTVK	G
3	2::tr|A0A091LDB0|A0A091LDB0_CATAU	Alpha-2-macroglobulin (Fragment) OS=Cathartes aura OX=43455 GN=N323_01730 PE=4 SV=1	1265	72	2.8e-121	120842	21	20	18	17	24	6.25	YMVLLPFLIHTDSLEKVCVQLTHLNESVTLSAILEYQGENRSLIDDVVSEKDVFTCIPFSLPKSNSQSPVTFITVTVKGATLQFRSRKSVLVKNSESLVFVQTDKPIYKPGQTVLFRIVSLDKDFRPLNEVDPKKNRLYQWTKAELKRGLIQLFFNLTSEPMQGTYTVVAQKASGKTIRHPFSVEEYVLPKFEVTVKMPKVITILDEKLKVTVCGLYTFGKPVPGLVSFRVCRKFEHAATACYGEEAKAVCDEFSGQTDNYGCISEMVKTKLFQLKRSGYENKLHVEAKIKEEETGVELTGTSFSEITTTISKITFEHSDSHYKPGIPFFGQVKLVDGSGAPIANEIVRISLQGGQETNYTTNEEGRAQFALNTSMLYFNSVGIRATHKVHPYCYDRSW…	5525	1	1	0	1016.03	2	0.004	747	763	0	57.08	0.0031	R	AFQPFFVELTMPYSVVR	G
3	2::tr|A0A091LDB0|A0A091LDB0_CATAU	Alpha-2-macroglobulin (Fragment) OS=Cathartes aura OX=43455 GN=N323_01730 PE=4 SV=1	1265	72	2.8e-121	120842	21	20	18	17	24	6.25	YMVLLPFLIHTDSLEKVCVQLTHLNESVTLSAILEYQGENRSLIDDVVSEKDVFTCIPFSLPKSNSQSPVTFITVTVKGATLQFRSRKSVLVKNSESLVFVQTDKPIYKPGQTVLFRIVSLDKDFRPLNEVDPKKNRLYQWTKAELKRGLIQLFFNLTSEPMQGTYTVVAQKASGKTIRHPFSVEEYVLPKFEVTVKMPKVITILDEKLKVTVCGLYTFGKPVPGLVSFRVCRKFEHAATACYGEEAKAVCDEFSGQTDNYGCISEMVKTKLFQLKRSGYENKLHVEAKIKEEETGVELTGTSFSEITTTISKITFEHSDSHYKPGIPFFGQVKLVDGSGAPIANEIVRISLQGGQETNYTTNEEGRAQFALNTSMLYFNSVGIRATHKVHPYCYDRSW…	5998	1	1	0	724.682	3	-0.009	726	746	0	49.1	0.018	K	ANAFCTSADTGFGLSPTVSLR	A
3	2::tr|A0A091LDB0|A0A091LDB0_CATAU	Alpha-2-macroglobulin (Fragment) OS=Cathartes aura OX=43455 GN=N323_01730 PE=4 SV=1	1265	72	2.8e-121	120842	21	20	18	17	24	6.25	YMVLLPFLIHTDSLEKVCVQLTHLNESVTLSAILEYQGENRSLIDDVVSEKDVFTCIPFSLPKSNSQSPVTFITVTVKGATLQFRSRKSVLVKNSESLVFVQTDKPIYKPGQTVLFRIVSLDKDFRPLNEVDPKKNRLYQWTKAELKRGLIQLFFNLTSEPMQGTYTVVAQKASGKTIRHPFSVEEYVLPKFEVTVKMPKVITILDEKLKVTVCGLYTFGKPVPGLVSFRVCRKFEHAATACYGEEAKAVCDEFSGQTDNYGCISEMVKTKLFQLKRSGYENKLHVEAKIKEEETGVELTGTSFSEITTTISKITFEHSDSHYKPGIPFFGQVKLVDGSGAPIANEIVRISLQGGQETNYTTNEEGRAQFALNTSMLYFNSVGIRATHKVHPYCYDRSW…	5999	1	1	0	1086.53	2	0.0055	726	746	0	146.5	3.5e-12	K	ANAFCTSADTGFGLSPTVSLR	A
3	2::tr|A0A091LDB0|A0A091LDB0_CATAU	Alpha-2-macroglobulin (Fragment) OS=Cathartes aura OX=43455 GN=N323_01730 PE=4 SV=1	1265	72	2.8e-121	120842	21	20	18	17	24	6.25	YMVLLPFLIHTDSLEKVCVQLTHLNESVTLSAILEYQGENRSLIDDVVSEKDVFTCIPFSLPKSNSQSPVTFITVTVKGATLQFRSRKSVLVKNSESLVFVQTDKPIYKPGQTVLFRIVSLDKDFRPLNEVDPKKNRLYQWTKAELKRGLIQLFFNLTSEPMQGTYTVVAQKASGKTIRHPFSVEEYVLPKFEVTVKMPKVITILDEKLKVTVCGLYTFGKPVPGLVSFRVCRKFEHAATACYGEEAKAVCDEFSGQTDNYGCISEMVKTKLFQLKRSGYENKLHVEAKIKEEETGVELTGTSFSEITTTISKITFEHSDSHYKPGIPFFGQVKLVDGSGAPIANEIVRISLQGGQETNYTTNEEGRAQFALNTSMLYFNSVGIRATHKVHPYCYDRSW…	6002	1	1	0	1087.02	2	0.0163	726	746	0	84.54	5.3e-06	K	ANAFCTSADTGFGLSPTVSLR	A
3	2::tr|A0A091LDB0|A0A091LDB0_CATAU	Alpha-2-macroglobulin (Fragment) OS=Cathartes aura OX=43455 GN=N323_01730 PE=4 SV=1	1265	72	2.8e-121	120842	21	20	18	17	24	6.25	YMVLLPFLIHTDSLEKVCVQLTHLNESVTLSAILEYQGENRSLIDDVVSEKDVFTCIPFSLPKSNSQSPVTFITVTVKGATLQFRSRKSVLVKNSESLVFVQTDKPIYKPGQTVLFRIVSLDKDFRPLNEVDPKKNRLYQWTKAELKRGLIQLFFNLTSEPMQGTYTVVAQKASGKTIRHPFSVEEYVLPKFEVTVKMPKVITILDEKLKVTVCGLYTFGKPVPGLVSFRVCRKFEHAATACYGEEAKAVCDEFSGQTDNYGCISEMVKTKLFQLKRSGYENKLHVEAKIKEEETGVELTGTSFSEITTTISKITFEHSDSHYKPGIPFFGQVKLVDGSGAPIANEIVRISLQGGQETNYTTNEEGRAQFALNTSMLYFNSVGIRATHKVHPYCYDRSW…	7018	1	1	0	824.1	3	-0.0008	861	882	1	61.48	0.00099	R	QLLVEPEGVEKETAQNSVLCVK	G
3	2::tr|A0A091LDB0|A0A091LDB0_CATAU	Alpha-2-macroglobulin (Fragment) OS=Cathartes aura OX=43455 GN=N323_01730 PE=4 SV=1	1265	72	2.8e-121	120842	21	20	18	17	24	6.25	YMVLLPFLIHTDSLEKVCVQLTHLNESVTLSAILEYQGENRSLIDDVVSEKDVFTCIPFSLPKSNSQSPVTFITVTVKGATLQFRSRKSVLVKNSESLVFVQTDKPIYKPGQTVLFRIVSLDKDFRPLNEVDPKKNRLYQWTKAELKRGLIQLFFNLTSEPMQGTYTVVAQKASGKTIRHPFSVEEYVLPKFEVTVKMPKVITILDEKLKVTVCGLYTFGKPVPGLVSFRVCRKFEHAATACYGEEAKAVCDEFSGQTDNYGCISEMVKTKLFQLKRSGYENKLHVEAKIKEEETGVELTGTSFSEITTTISKITFEHSDSHYKPGIPFFGQVKLVDGSGAPIANEIVRISLQGGQETNYTTNEEGRAQFALNTSMLYFNSVGIRATHKVHPYCYDRSW…	7134	1	1	0	837.101	3	-0.0001	42	63	1	56.49	0.0032	R	SLIDDVVSEKDVFTCIPFSLPK	S
3	2::tr|A0A091LDB0|A0A091LDB0_CATAU	Alpha-2-macroglobulin (Fragment) OS=Cathartes aura OX=43455 GN=N323_01730 PE=4 SV=1	1265	72	2.8e-121	120842	21	20	18	17	24	6.25	YMVLLPFLIHTDSLEKVCVQLTHLNESVTLSAILEYQGENRSLIDDVVSEKDVFTCIPFSLPKSNSQSPVTFITVTVKGATLQFRSRKSVLVKNSESLVFVQTDKPIYKPGQTVLFRIVSLDKDFRPLNEVDPKKNRLYQWTKAELKRGLIQLFFNLTSEPMQGTYTVVAQKASGKTIRHPFSVEEYVLPKFEVTVKMPKVITILDEKLKVTVCGLYTFGKPVPGLVSFRVCRKFEHAATACYGEEAKAVCDEFSGQTDNYGCISEMVKTKLFQLKRSGYENKLHVEAKIKEEETGVELTGTSFSEITTTISKITFEHSDSHYKPGIPFFGQVKLVDGSGAPIANEIVRISLQGGQETNYTTNEEGRAQFALNTSMLYFNSVGIRATHKVHPYCYDRSW…	7478	1	1	0	867.447	3	0.0089	290	313	1	125.66	4.1e-10	K	IKEEETGVELTGTSFSEITTTISK	I
3	2::tr|A0A091LDB0|A0A091LDB0_CATAU	Alpha-2-macroglobulin (Fragment) OS=Cathartes aura OX=43455 GN=N323_01730 PE=4 SV=1	1265	72	2.8e-121	120842	21	20	18	17	24	6.25	YMVLLPFLIHTDSLEKVCVQLTHLNESVTLSAILEYQGENRSLIDDVVSEKDVFTCIPFSLPKSNSQSPVTFITVTVKGATLQFRSRKSVLVKNSESLVFVQTDKPIYKPGQTVLFRIVSLDKDFRPLNEVDPKKNRLYQWTKAELKRGLIQLFFNLTSEPMQGTYTVVAQKASGKTIRHPFSVEEYVLPKFEVTVKMPKVITILDEKLKVTVCGLYTFGKPVPGLVSFRVCRKFEHAATACYGEEAKAVCDEFSGQTDNYGCISEMVKTKLFQLKRSGYENKLHVEAKIKEEETGVELTGTSFSEITTTISKITFEHSDSHYKPGIPFFGQVKLVDGSGAPIANEIVRISLQGGQETNYTTNEEGRAQFALNTSMLYFNSVGIRATHKVHPYCYDRSW…	7934	1	1	0	923.503	3	0.0432	94	117	0	28.54	0.97	K	NSESLVFVQTDKPIYKPGQTVLFR	I
3	2::tr|A0A091LDB0|A0A091LDB0_CATAU	Alpha-2-macroglobulin (Fragment) OS=Cathartes aura OX=43455 GN=N323_01730 PE=4 SV=1	1265	72	2.8e-121	120842	21	20	18	17	24	6.25	YMVLLPFLIHTDSLEKVCVQLTHLNESVTLSAILEYQGENRSLIDDVVSEKDVFTCIPFSLPKSNSQSPVTFITVTVKGATLQFRSRKSVLVKNSESLVFVQTDKPIYKPGQTVLFRIVSLDKDFRPLNEVDPKKNRLYQWTKAELKRGLIQLFFNLTSEPMQGTYTVVAQKASGKTIRHPFSVEEYVLPKFEVTVKMPKVITILDEKLKVTVCGLYTFGKPVPGLVSFRVCRKFEHAATACYGEEAKAVCDEFSGQTDNYGCISEMVKTKLFQLKRSGYENKLHVEAKIKEEETGVELTGTSFSEITTTISKITFEHSDSHYKPGIPFFGQVKLVDGSGAPIANEIVRISLQGGQETNYTTNEEGRAQFALNTSMLYFNSVGIRATHKVHPYCYDRSW…	9006	1	1	0	815.898	4	-0.002	823	852	0	65.19	0.0005	K	SLGQVEFSVSTEALQNQQPCGNAIVETPEK	G
3	2::tr|A0A091LDB0|A0A091LDB0_CATAU	Alpha-2-macroglobulin (Fragment) OS=Cathartes aura OX=43455 GN=N323_01730 PE=4 SV=1	1265	72	2.8e-121	120842	21	20	18	17	24	6.25	YMVLLPFLIHTDSLEKVCVQLTHLNESVTLSAILEYQGENRSLIDDVVSEKDVFTCIPFSLPKSNSQSPVTFITVTVKGATLQFRSRKSVLVKNSESLVFVQTDKPIYKPGQTVLFRIVSLDKDFRPLNEVDPKKNRLYQWTKAELKRGLIQLFFNLTSEPMQGTYTVVAQKASGKTIRHPFSVEEYVLPKFEVTVKMPKVITILDEKLKVTVCGLYTFGKPVPGLVSFRVCRKFEHAATACYGEEAKAVCDEFSGQTDNYGCISEMVKTKLFQLKRSGYENKLHVEAKIKEEETGVELTGTSFSEITTTISKITFEHSDSHYKPGIPFFGQVKLVDGSGAPIANEIVRISLQGGQETNYTTNEEGRAQFALNTSMLYFNSVGIRATHKVHPYCYDRSW…	9007	1	1	0	1087.53	3	0.0009	823	852	0	112.37	9.5e-09	K	SLGQVEFSVSTEALQNQQPCGNAIVETPEK	G
4	2::tr|A0A0A0A1J2|A0A0A0A1J2_CHAVO	Alpha-2-macroglobulin (Fragment) OS=Charadrius vociferus OX=50402 GN=N301_12834 PE=4 SV=1	1259	72	1.2e-120	150250	21	19	19	17	21.5	6.28	YMVLLPFLIHTDSSEKVCVQLTHLNESVTLSTTLEYQGENRSLIDDVVSEKDVFTCIPFSLPKSNSPSPVTFITVTVKGATLQFRSRKSVLVKNSESLVFVQTDKPIYKPGQTVLFRIVSLDNNFRPLNEVDPKKNRLYQWTKAELKGGLIQLFFNLTSEPMQGTYTVVAQKASGKTIRHPFSVEEYVLPKFEVTVKMPKVITILDEKLQVTVCGLYTFGKPVPGLVSFRVCRKFEHAATSCYGEEAKAVCDEFSGQADNYGCISEVVKTKLFQLKRSGYENKLHVEAKIKEEETGVELTGTSFSEITTTISKITFEHSDSHYKPGIPFFGQVKLVDGSGAPIANEIVRISLQGGQENNYTTNEEGRAWFALNTSMLYFDSVGVRATHKVRSFCYDRSW…	605	1	0	0	465.78	2	0.0015	201	208	0	49.1	0.012	K	VITILDEK	L
4	2::tr|A0A0A0A1J2|A0A0A0A1J2_CHAVO	Alpha-2-macroglobulin (Fragment) OS=Charadrius vociferus OX=50402 GN=N301_12834 PE=4 SV=1	1259	72	1.2e-120	150250	21	19	19	17	21.5	6.28	YMVLLPFLIHTDSSEKVCVQLTHLNESVTLSTTLEYQGENRSLIDDVVSEKDVFTCIPFSLPKSNSPSPVTFITVTVKGATLQFRSRKSVLVKNSESLVFVQTDKPIYKPGQTVLFRIVSLDNNFRPLNEVDPKKNRLYQWTKAELKGGLIQLFFNLTSEPMQGTYTVVAQKASGKTIRHPFSVEEYVLPKFEVTVKMPKVITILDEKLQVTVCGLYTFGKPVPGLVSFRVCRKFEHAATSCYGEEAKAVCDEFSGQADNYGCISEVVKTKLFQLKRSGYENKLHVEAKIKEEETGVELTGTSFSEITTTISKITFEHSDSHYKPGIPFFGQVKLVDGSGAPIANEIVRISLQGGQENNYTTNEEGRAWFALNTSMLYFDSVGVRATHKVRSFCYDRSW…	895	1	1	0	496.286	2	0.0007	1301	1309	0	22.96	3.5	K	MLSGFIPVK	S
4	2::tr|A0A0A0A1J2|A0A0A0A1J2_CHAVO	Alpha-2-macroglobulin (Fragment) OS=Charadrius vociferus OX=50402 GN=N301_12834 PE=4 SV=1	1259	72	1.2e-120	150250	21	19	19	17	21.5	6.28	YMVLLPFLIHTDSSEKVCVQLTHLNESVTLSTTLEYQGENRSLIDDVVSEKDVFTCIPFSLPKSNSPSPVTFITVTVKGATLQFRSRKSVLVKNSESLVFVQTDKPIYKPGQTVLFRIVSLDNNFRPLNEVDPKKNRLYQWTKAELKGGLIQLFFNLTSEPMQGTYTVVAQKASGKTIRHPFSVEEYVLPKFEVTVKMPKVITILDEKLQVTVCGLYTFGKPVPGLVSFRVCRKFEHAATSCYGEEAKAVCDEFSGQADNYGCISEVVKTKLFQLKRSGYENKLHVEAKIKEEETGVELTGTSFSEITTTISKITFEHSDSHYKPGIPFFGQVKLVDGSGAPIANEIVRISLQGGQENNYTTNEEGRAWFALNTSMLYFDSVGVRATHKVRSFCYDRSW…	1196	1	0	0	552.793	2	0.0014	42	51	0	57.85	0.0025	R	SLIDDVVSEK	D
4	2::tr|A0A0A0A1J2|A0A0A0A1J2_CHAVO	Alpha-2-macroglobulin (Fragment) OS=Charadrius vociferus OX=50402 GN=N301_12834 PE=4 SV=1	1259	72	1.2e-120	150250	21	19	19	17	21.5	6.28	YMVLLPFLIHTDSSEKVCVQLTHLNESVTLSTTLEYQGENRSLIDDVVSEKDVFTCIPFSLPKSNSPSPVTFITVTVKGATLQFRSRKSVLVKNSESLVFVQTDKPIYKPGQTVLFRIVSLDNNFRPLNEVDPKKNRLYQWTKAELKGGLIQLFFNLTSEPMQGTYTVVAQKASGKTIRHPFSVEEYVLPKFEVTVKMPKVITILDEKLQVTVCGLYTFGKPVPGLVSFRVCRKFEHAATSCYGEEAKAVCDEFSGQADNYGCISEVVKTKLFQLKRSGYENKLHVEAKIKEEETGVELTGTSFSEITTTISKITFEHSDSHYKPGIPFFGQVKLVDGSGAPIANEIVRISLQGGQENNYTTNEEGRAWFALNTSMLYFDSVGVRATHKVRSFCYDRSW…	1376	1	1	0	595.298	2	0	414	423	0	61.57	0.00097	R	FYSPSNSFLK	I
4	2::tr|A0A0A0A1J2|A0A0A0A1J2_CHAVO	Alpha-2-macroglobulin (Fragment) OS=Charadrius vociferus OX=50402 GN=N301_12834 PE=4 SV=1	1259	72	1.2e-120	150250	21	19	19	17	21.5	6.28	YMVLLPFLIHTDSSEKVCVQLTHLNESVTLSTTLEYQGENRSLIDDVVSEKDVFTCIPFSLPKSNSPSPVTFITVTVKGATLQFRSRKSVLVKNSESLVFVQTDKPIYKPGQTVLFRIVSLDNNFRPLNEVDPKKNRLYQWTKAELKGGLIQLFFNLTSEPMQGTYTVVAQKASGKTIRHPFSVEEYVLPKFEVTVKMPKVITILDEKLQVTVCGLYTFGKPVPGLVSFRVCRKFEHAATSCYGEEAKAVCDEFSGQADNYGCISEVVKTKLFQLKRSGYENKLHVEAKIKEEETGVELTGTSFSEITTTISKITFEHSDSHYKPGIPFFGQVKLVDGSGAPIANEIVRISLQGGQENNYTTNEEGRAWFALNTSMLYFDSVGVRATHKVRSFCYDRSW…	1503	1	0	0	613.831	2	0.0017	958	968	0	46.04	0.021	K	AIGYLVSGYQR	Q
4	2::tr|A0A0A0A1J2|A0A0A0A1J2_CHAVO	Alpha-2-macroglobulin (Fragment) OS=Charadrius vociferus OX=50402 GN=N301_12834 PE=4 SV=1	1259	72	1.2e-120	150250	21	19	19	17	21.5	6.28	YMVLLPFLIHTDSSEKVCVQLTHLNESVTLSTTLEYQGENRSLIDDVVSEKDVFTCIPFSLPKSNSPSPVTFITVTVKGATLQFRSRKSVLVKNSESLVFVQTDKPIYKPGQTVLFRIVSLDNNFRPLNEVDPKKNRLYQWTKAELKGGLIQLFFNLTSEPMQGTYTVVAQKASGKTIRHPFSVEEYVLPKFEVTVKMPKVITILDEKLQVTVCGLYTFGKPVPGLVSFRVCRKFEHAATSCYGEEAKAVCDEFSGQADNYGCISEVVKTKLFQLKRSGYENKLHVEAKIKEEETGVELTGTSFSEITTTISKITFEHSDSHYKPGIPFFGQVKLVDGSGAPIANEIVRISLQGGQENNYTTNEEGRAWFALNTSMLYFDSVGVRATHKVRSFCYDRSW…	1534	1	0	0	620.843	2	-0.0003	856	866	0	56.03	0.0019	R	QLLVEPEGVEK	E
4	2::tr|A0A0A0A1J2|A0A0A0A1J2_CHAVO	Alpha-2-macroglobulin (Fragment) OS=Charadrius vociferus OX=50402 GN=N301_12834 PE=4 SV=1	1259	72	1.2e-120	150250	21	19	19	17	21.5	6.28	YMVLLPFLIHTDSSEKVCVQLTHLNESVTLSTTLEYQGENRSLIDDVVSEKDVFTCIPFSLPKSNSPSPVTFITVTVKGATLQFRSRKSVLVKNSESLVFVQTDKPIYKPGQTVLFRIVSLDNNFRPLNEVDPKKNRLYQWTKAELKGGLIQLFFNLTSEPMQGTYTVVAQKASGKTIRHPFSVEEYVLPKFEVTVKMPKVITILDEKLQVTVCGLYTFGKPVPGLVSFRVCRKFEHAATSCYGEEAKAVCDEFSGQADNYGCISEVVKTKLFQLKRSGYENKLHVEAKIKEEETGVELTGTSFSEITTTISKITFEHSDSHYKPGIPFFGQVKLVDGSGAPIANEIVRISLQGGQENNYTTNEEGRAWFALNTSMLYFDSVGVRATHKVRSFCYDRSW…	1548	1	0	0	624.816	2	0	867	877	0	75.27	4.2e-05	K	ETAQNSVLCVK	G
4	2::tr|A0A0A0A1J2|A0A0A0A1J2_CHAVO	Alpha-2-macroglobulin (Fragment) OS=Charadrius vociferus OX=50402 GN=N301_12834 PE=4 SV=1	1259	72	1.2e-120	150250	21	19	19	17	21.5	6.28	YMVLLPFLIHTDSSEKVCVQLTHLNESVTLSTTLEYQGENRSLIDDVVSEKDVFTCIPFSLPKSNSPSPVTFITVTVKGATLQFRSRKSVLVKNSESLVFVQTDKPIYKPGQTVLFRIVSLDNNFRPLNEVDPKKNRLYQWTKAELKGGLIQLFFNLTSEPMQGTYTVVAQKASGKTIRHPFSVEEYVLPKFEVTVKMPKVITILDEKLQVTVCGLYTFGKPVPGLVSFRVCRKFEHAATSCYGEEAKAVCDEFSGQADNYGCISEVVKTKLFQLKRSGYENKLHVEAKIKEEETGVELTGTSFSEITTTISKITFEHSDSHYKPGIPFFGQVKLVDGSGAPIANEIVRISLQGGQENNYTTNEEGRAWFALNTSMLYFDSVGVRATHKVRSFCYDRSW…	2573	1	0	0	722.877	2	0.0004	180	191	0	58.07	0.0023	R	HPFSVEEYVLPK	F
4	2::tr|A0A0A0A1J2|A0A0A0A1J2_CHAVO	Alpha-2-macroglobulin (Fragment) OS=Charadrius vociferus OX=50402 GN=N301_12834 PE=4 SV=1	1259	72	1.2e-120	150250	21	19	19	17	21.5	6.28	YMVLLPFLIHTDSSEKVCVQLTHLNESVTLSTTLEYQGENRSLIDDVVSEKDVFTCIPFSLPKSNSPSPVTFITVTVKGATLQFRSRKSVLVKNSESLVFVQTDKPIYKPGQTVLFRIVSLDNNFRPLNEVDPKKNRLYQWTKAELKGGLIQLFFNLTSEPMQGTYTVVAQKASGKTIRHPFSVEEYVLPKFEVTVKMPKVITILDEKLQVTVCGLYTFGKPVPGLVSFRVCRKFEHAATSCYGEEAKAVCDEFSGQADNYGCISEVVKTKLFQLKRSGYENKLHVEAKIKEEETGVELTGTSFSEITTTISKITFEHSDSHYKPGIPFFGQVKLVDGSGAPIANEIVRISLQGGQENNYTTNEEGRAWFALNTSMLYFDSVGVRATHKVRSFCYDRSW…	2724	1	0	0	736.898	2	0	1015	1026	0	51.11	0.01	K	HIQDALVWLSYK	Q
4	2::tr|A0A0A0A1J2|A0A0A0A1J2_CHAVO	Alpha-2-macroglobulin (Fragment) OS=Charadrius vociferus OX=50402 GN=N301_12834 PE=4 SV=1	1259	72	1.2e-120	150250	21	19	19	17	21.5	6.28	YMVLLPFLIHTDSSEKVCVQLTHLNESVTLSTTLEYQGENRSLIDDVVSEKDVFTCIPFSLPKSNSPSPVTFITVTVKGATLQFRSRKSVLVKNSESLVFVQTDKPIYKPGQTVLFRIVSLDNNFRPLNEVDPKKNRLYQWTKAELKGGLIQLFFNLTSEPMQGTYTVVAQKASGKTIRHPFSVEEYVLPKFEVTVKMPKVITILDEKLQVTVCGLYTFGKPVPGLVSFRVCRKFEHAATSCYGEEAKAVCDEFSGQADNYGCISEVVKTKLFQLKRSGYENKLHVEAKIKEEETGVELTGTSFSEITTTISKITFEHSDSHYKPGIPFFGQVKLVDGSGAPIANEIVRISLQGGQENNYTTNEEGRAWFALNTSMLYFDSVGVRATHKVRSFCYDRSW…	2976	1	0	0	755.914	2	-0.0007	335	349	0	74.1	3.3e-05	K	LVDGSGAPIANEIVR	I
4	2::tr|A0A0A0A1J2|A0A0A0A1J2_CHAVO	Alpha-2-macroglobulin (Fragment) OS=Charadrius vociferus OX=50402 GN=N301_12834 PE=4 SV=1	1259	72	1.2e-120	150250	21	19	19	17	21.5	6.28	YMVLLPFLIHTDSSEKVCVQLTHLNESVTLSTTLEYQGENRSLIDDVVSEKDVFTCIPFSLPKSNSPSPVTFITVTVKGATLQFRSRKSVLVKNSESLVFVQTDKPIYKPGQTVLFRIVSLDNNFRPLNEVDPKKNRLYQWTKAELKGGLIQLFFNLTSEPMQGTYTVVAQKASGKTIRHPFSVEEYVLPKFEVTVKMPKVITILDEKLQVTVCGLYTFGKPVPGLVSFRVCRKFEHAATSCYGEEAKAVCDEFSGQADNYGCISEVVKTKLFQLKRSGYENKLHVEAKIKEEETGVELTGTSFSEITTTISKITFEHSDSHYKPGIPFFGQVKLVDGSGAPIANEIVRISLQGGQENNYTTNEEGRAWFALNTSMLYFDSVGVRATHKVRSFCYDRSW…	5525	1	0	0	1016.03	2	0.004	742	758	0	57.08	0.0031	R	AFQPFFVELTMPYSVVR	G
4	2::tr|A0A0A0A1J2|A0A0A0A1J2_CHAVO	Alpha-2-macroglobulin (Fragment) OS=Charadrius vociferus OX=50402 GN=N301_12834 PE=4 SV=1	1259	72	1.2e-120	150250	21	19	19	17	21.5	6.28	YMVLLPFLIHTDSSEKVCVQLTHLNESVTLSTTLEYQGENRSLIDDVVSEKDVFTCIPFSLPKSNSPSPVTFITVTVKGATLQFRSRKSVLVKNSESLVFVQTDKPIYKPGQTVLFRIVSLDNNFRPLNEVDPKKNRLYQWTKAELKGGLIQLFFNLTSEPMQGTYTVVAQKASGKTIRHPFSVEEYVLPKFEVTVKMPKVITILDEKLQVTVCGLYTFGKPVPGLVSFRVCRKFEHAATSCYGEEAKAVCDEFSGQADNYGCISEVVKTKLFQLKRSGYENKLHVEAKIKEEETGVELTGTSFSEITTTISKITFEHSDSHYKPGIPFFGQVKLVDGSGAPIANEIVRISLQGGQENNYTTNEEGRAWFALNTSMLYFDSVGVRATHKVRSFCYDRSW…	5998	1	0	0	724.682	3	-0.009	721	741	0	49.1	0.018	K	ANAFCTSADTGFGLSPTVSLR	A
4	2::tr|A0A0A0A1J2|A0A0A0A1J2_CHAVO	Alpha-2-macroglobulin (Fragment) OS=Charadrius vociferus OX=50402 GN=N301_12834 PE=4 SV=1	1259	72	1.2e-120	150250	21	19	19	17	21.5	6.28	YMVLLPFLIHTDSSEKVCVQLTHLNESVTLSTTLEYQGENRSLIDDVVSEKDVFTCIPFSLPKSNSPSPVTFITVTVKGATLQFRSRKSVLVKNSESLVFVQTDKPIYKPGQTVLFRIVSLDNNFRPLNEVDPKKNRLYQWTKAELKGGLIQLFFNLTSEPMQGTYTVVAQKASGKTIRHPFSVEEYVLPKFEVTVKMPKVITILDEKLQVTVCGLYTFGKPVPGLVSFRVCRKFEHAATSCYGEEAKAVCDEFSGQADNYGCISEVVKTKLFQLKRSGYENKLHVEAKIKEEETGVELTGTSFSEITTTISKITFEHSDSHYKPGIPFFGQVKLVDGSGAPIANEIVRISLQGGQENNYTTNEEGRAWFALNTSMLYFDSVGVRATHKVRSFCYDRSW…	5999	1	0	0	1086.53	2	0.0055	721	741	0	146.5	3.5e-12	K	ANAFCTSADTGFGLSPTVSLR	A
4	2::tr|A0A0A0A1J2|A0A0A0A1J2_CHAVO	Alpha-2-macroglobulin (Fragment) OS=Charadrius vociferus OX=50402 GN=N301_12834 PE=4 SV=1	1259	72	1.2e-120	150250	21	19	19	17	21.5	6.28	YMVLLPFLIHTDSSEKVCVQLTHLNESVTLSTTLEYQGENRSLIDDVVSEKDVFTCIPFSLPKSNSPSPVTFITVTVKGATLQFRSRKSVLVKNSESLVFVQTDKPIYKPGQTVLFRIVSLDNNFRPLNEVDPKKNRLYQWTKAELKGGLIQLFFNLTSEPMQGTYTVVAQKASGKTIRHPFSVEEYVLPKFEVTVKMPKVITILDEKLQVTVCGLYTFGKPVPGLVSFRVCRKFEHAATSCYGEEAKAVCDEFSGQADNYGCISEVVKTKLFQLKRSGYENKLHVEAKIKEEETGVELTGTSFSEITTTISKITFEHSDSHYKPGIPFFGQVKLVDGSGAPIANEIVRISLQGGQENNYTTNEEGRAWFALNTSMLYFDSVGVRATHKVRSFCYDRSW…	6002	1	0	0	1087.02	2	0.0163	721	741	0	84.54	5.3e-06	K	ANAFCTSADTGFGLSPTVSLR	A
4	2::tr|A0A0A0A1J2|A0A0A0A1J2_CHAVO	Alpha-2-macroglobulin (Fragment) OS=Charadrius vociferus OX=50402 GN=N301_12834 PE=4 SV=1	1259	72	1.2e-120	150250	21	19	19	17	21.5	6.28	YMVLLPFLIHTDSSEKVCVQLTHLNESVTLSTTLEYQGENRSLIDDVVSEKDVFTCIPFSLPKSNSPSPVTFITVTVKGATLQFRSRKSVLVKNSESLVFVQTDKPIYKPGQTVLFRIVSLDNNFRPLNEVDPKKNRLYQWTKAELKGGLIQLFFNLTSEPMQGTYTVVAQKASGKTIRHPFSVEEYVLPKFEVTVKMPKVITILDEKLQVTVCGLYTFGKPVPGLVSFRVCRKFEHAATSCYGEEAKAVCDEFSGQADNYGCISEVVKTKLFQLKRSGYENKLHVEAKIKEEETGVELTGTSFSEITTTISKITFEHSDSHYKPGIPFFGQVKLVDGSGAPIANEIVRISLQGGQENNYTTNEEGRAWFALNTSMLYFDSVGVRATHKVRSFCYDRSW…	6390	1	1	0	758.719	3	0.0033	531	551	0	99.53	1.9e-07	K	VDLSFSPSEGLPSSDAHLLFR	A
4	2::tr|A0A0A0A1J2|A0A0A0A1J2_CHAVO	Alpha-2-macroglobulin (Fragment) OS=Charadrius vociferus OX=50402 GN=N301_12834 PE=4 SV=1	1259	72	1.2e-120	150250	21	19	19	17	21.5	6.28	YMVLLPFLIHTDSSEKVCVQLTHLNESVTLSTTLEYQGENRSLIDDVVSEKDVFTCIPFSLPKSNSPSPVTFITVTVKGATLQFRSRKSVLVKNSESLVFVQTDKPIYKPGQTVLFRIVSLDNNFRPLNEVDPKKNRLYQWTKAELKGGLIQLFFNLTSEPMQGTYTVVAQKASGKTIRHPFSVEEYVLPKFEVTVKMPKVITILDEKLQVTVCGLYTFGKPVPGLVSFRVCRKFEHAATSCYGEEAKAVCDEFSGQADNYGCISEVVKTKLFQLKRSGYENKLHVEAKIKEEETGVELTGTSFSEITTTISKITFEHSDSHYKPGIPFFGQVKLVDGSGAPIANEIVRISLQGGQENNYTTNEEGRAWFALNTSMLYFDSVGVRATHKVRSFCYDRSW…	7018	1	0	0	824.1	3	-0.0008	856	877	1	61.48	0.00099	R	QLLVEPEGVEKETAQNSVLCVK	G
4	2::tr|A0A0A0A1J2|A0A0A0A1J2_CHAVO	Alpha-2-macroglobulin (Fragment) OS=Charadrius vociferus OX=50402 GN=N301_12834 PE=4 SV=1	1259	72	1.2e-120	150250	21	19	19	17	21.5	6.28	YMVLLPFLIHTDSSEKVCVQLTHLNESVTLSTTLEYQGENRSLIDDVVSEKDVFTCIPFSLPKSNSPSPVTFITVTVKGATLQFRSRKSVLVKNSESLVFVQTDKPIYKPGQTVLFRIVSLDNNFRPLNEVDPKKNRLYQWTKAELKGGLIQLFFNLTSEPMQGTYTVVAQKASGKTIRHPFSVEEYVLPKFEVTVKMPKVITILDEKLQVTVCGLYTFGKPVPGLVSFRVCRKFEHAATSCYGEEAKAVCDEFSGQADNYGCISEVVKTKLFQLKRSGYENKLHVEAKIKEEETGVELTGTSFSEITTTISKITFEHSDSHYKPGIPFFGQVKLVDGSGAPIANEIVRISLQGGQENNYTTNEEGRAWFALNTSMLYFDSVGVRATHKVRSFCYDRSW…	7134	1	0	0	837.101	3	-0.0001	42	63	1	56.49	0.0032	R	SLIDDVVSEKDVFTCIPFSLPK	S
4	2::tr|A0A0A0A1J2|A0A0A0A1J2_CHAVO	Alpha-2-macroglobulin (Fragment) OS=Charadrius vociferus OX=50402 GN=N301_12834 PE=4 SV=1	1259	72	1.2e-120	150250	21	19	19	17	21.5	6.28	YMVLLPFLIHTDSSEKVCVQLTHLNESVTLSTTLEYQGENRSLIDDVVSEKDVFTCIPFSLPKSNSPSPVTFITVTVKGATLQFRSRKSVLVKNSESLVFVQTDKPIYKPGQTVLFRIVSLDNNFRPLNEVDPKKNRLYQWTKAELKGGLIQLFFNLTSEPMQGTYTVVAQKASGKTIRHPFSVEEYVLPKFEVTVKMPKVITILDEKLQVTVCGLYTFGKPVPGLVSFRVCRKFEHAATSCYGEEAKAVCDEFSGQADNYGCISEVVKTKLFQLKRSGYENKLHVEAKIKEEETGVELTGTSFSEITTTISKITFEHSDSHYKPGIPFFGQVKLVDGSGAPIANEIVRISLQGGQENNYTTNEEGRAWFALNTSMLYFDSVGVRATHKVRSFCYDRSW…	7478	1	0	0	867.447	3	0.0089	290	313	1	125.66	4.1e-10	K	IKEEETGVELTGTSFSEITTTISK	I
4	2::tr|A0A0A0A1J2|A0A0A0A1J2_CHAVO	Alpha-2-macroglobulin (Fragment) OS=Charadrius vociferus OX=50402 GN=N301_12834 PE=4 SV=1	1259	72	1.2e-120	150250	21	19	19	17	21.5	6.28	YMVLLPFLIHTDSSEKVCVQLTHLNESVTLSTTLEYQGENRSLIDDVVSEKDVFTCIPFSLPKSNSPSPVTFITVTVKGATLQFRSRKSVLVKNSESLVFVQTDKPIYKPGQTVLFRIVSLDNNFRPLNEVDPKKNRLYQWTKAELKGGLIQLFFNLTSEPMQGTYTVVAQKASGKTIRHPFSVEEYVLPKFEVTVKMPKVITILDEKLQVTVCGLYTFGKPVPGLVSFRVCRKFEHAATSCYGEEAKAVCDEFSGQADNYGCISEVVKTKLFQLKRSGYENKLHVEAKIKEEETGVELTGTSFSEITTTISKITFEHSDSHYKPGIPFFGQVKLVDGSGAPIANEIVRISLQGGQENNYTTNEEGRAWFALNTSMLYFDSVGVRATHKVRSFCYDRSW…	7934	1	0	0	923.503	3	0.0432	94	117	0	28.54	0.97	K	NSESLVFVQTDKPIYKPGQTVLFR	I
4	2::tr|A0A0A0A1J2|A0A0A0A1J2_CHAVO	Alpha-2-macroglobulin (Fragment) OS=Charadrius vociferus OX=50402 GN=N301_12834 PE=4 SV=1	1259	72	1.2e-120	150250	21	19	19	17	21.5	6.28	YMVLLPFLIHTDSSEKVCVQLTHLNESVTLSTTLEYQGENRSLIDDVVSEKDVFTCIPFSLPKSNSPSPVTFITVTVKGATLQFRSRKSVLVKNSESLVFVQTDKPIYKPGQTVLFRIVSLDNNFRPLNEVDPKKNRLYQWTKAELKGGLIQLFFNLTSEPMQGTYTVVAQKASGKTIRHPFSVEEYVLPKFEVTVKMPKVITILDEKLQVTVCGLYTFGKPVPGLVSFRVCRKFEHAATSCYGEEAKAVCDEFSGQADNYGCISEVVKTKLFQLKRSGYENKLHVEAKIKEEETGVELTGTSFSEITTTISKITFEHSDSHYKPGIPFFGQVKLVDGSGAPIANEIVRISLQGGQENNYTTNEEGRAWFALNTSMLYFDSVGVRATHKVRSFCYDRSW…	8853	1	1	0	1059.59	3	-0.0001	1046	1075	0	82.02	2e-06	K	GGVDNEVSLTAYITIALLEIPLPVTHSVVR	N
4	2::tr|A0A0A0A1J2|A0A0A0A1J2_CHAVO	Alpha-2-macroglobulin (Fragment) OS=Charadrius vociferus OX=50402 GN=N301_12834 PE=4 SV=1	1259	72	1.2e-120	150250	21	19	19	17	21.5	6.28	YMVLLPFLIHTDSSEKVCVQLTHLNESVTLSTTLEYQGENRSLIDDVVSEKDVFTCIPFSLPKSNSPSPVTFITVTVKGATLQFRSRKSVLVKNSESLVFVQTDKPIYKPGQTVLFRIVSLDNNFRPLNEVDPKKNRLYQWTKAELKGGLIQLFFNLTSEPMQGTYTVVAQKASGKTIRHPFSVEEYVLPKFEVTVKMPKVITILDEKLQVTVCGLYTFGKPVPGLVSFRVCRKFEHAATSCYGEEAKAVCDEFSGQADNYGCISEVVKTKLFQLKRSGYENKLHVEAKIKEEETGVELTGTSFSEITTTISKITFEHSDSHYKPGIPFFGQVKLVDGSGAPIANEIVRISLQGGQENNYTTNEEGRAWFALNTSMLYFDSVGVRATHKVRSFCYDRSW…	9072	1	1	0	1097.87	3	0.0313	818	847	0	52.35	0.01	K	SLGQVEFSVSTEALQNQQPCGNTIVETPEK	G
5	2::tr|A0A093F817|A0A093F817_TYTAL	Serum albumin OS=Tyto alba OX=56313 GN=N341_01277 PE=4 SV=1	1225	72	2.6e-117	71943	66	30	22	14	33.2	5.4	MKWVTLISFIFLLSSATSWNLERVPREAEHKSEIAHRYNDLKEETFKAVTMITFAQYLQRCSYDGLSKLVKDVVDLAQKCVANEDAPECTKSLPSIFLDEICQVEKLRDSYGAMADCCGKADPERNECFLSFKVPQPDFVQPYQRPASDVICKEYQDNRVSLLGHFIYSVARRNPFLYAPTILSLAADYEHALQTCCKESDVGACLDEKAVAIKERAKKVSVKQQYSCGILKKFGERTFQADKLALLGQKYPKAPFSEILKILRDIKGIYRECCEGDMVECMDDRAELMTYMCSKQEVFSSKIKHCCEKPVVERSQCIIEADFDDKPEDLPSLVEKYIQDKEVCKSFEADHDAFLSEFVYEYSRRHPEFSTQLILRVAKGYETLLEKCCKTDNPAECYG…	129	1	0	0	406.784	2	0	556	562	0	45.44	0.0013	K	LLVNLIK	R
5	2::tr|A0A093F817|A0A093F817_TYTAL	Serum albumin OS=Tyto alba OX=56313 GN=N341_01277 PE=4 SV=1	1225	72	2.6e-117	71943	66	30	22	14	33.2	5.4	MKWVTLISFIFLLSSATSWNLERVPREAEHKSEIAHRYNDLKEETFKAVTMITFAQYLQRCSYDGLSKLVKDVVDLAQKCVANEDAPECTKSLPSIFLDEICQVEKLRDSYGAMADCCGKADPERNECFLSFKVPQPDFVQPYQRPASDVICKEYQDNRVSLLGHFIYSVARRNPFLYAPTILSLAADYEHALQTCCKESDVGACLDEKAVAIKERAKKVSVKQQYSCGILKKFGERTFQADKLALLGQKYPKAPFSEILKILRDIKGIYRECCEGDMVECMDDRAELMTYMCSKQEVFSSKIKHCCEKPVVERSQCIIEADFDDKPEDLPSLVEKYIQDKEVCKSFEADHDAFLSEFVYEYSRRHPEFSTQLILRVAKGYETLLEKCCKTDNPAECYG…	419	1	0	0	444.245	2	-0.0001	72	79	0	26.4	3	K	DVVDLAQK	C
5	2::tr|A0A093F817|A0A093F817_TYTAL	Serum albumin OS=Tyto alba OX=56313 GN=N341_01277 PE=4 SV=1	1225	72	2.6e-117	71943	66	30	22	14	33.2	5.4	MKWVTLISFIFLLSSATSWNLERVPREAEHKSEIAHRYNDLKEETFKAVTMITFAQYLQRCSYDGLSKLVKDVVDLAQKCVANEDAPECTKSLPSIFLDEICQVEKLRDSYGAMADCCGKADPERNECFLSFKVPQPDFVQPYQRPASDVICKEYQDNRVSLLGHFIYSVARRNPFLYAPTILSLAADYEHALQTCCKESDVGACLDEKAVAIKERAKKVSVKQQYSCGILKKFGERTFQADKLALLGQKYPKAPFSEILKILRDIKGIYRECCEGDMVECMDDRAELMTYMCSKQEVFSSKIKHCCEKPVVERSQCIIEADFDDKPEDLPSLVEKYIQDKEVCKSFEADHDAFLSEFVYEYSRRHPEFSTQLILRVAKGYETLLEKCCKTDNPAECYG…	468	1	0	0	452.761	2	0.0007	254	261	0	39.38	0.098	K	APFSEILK	I
5	2::tr|A0A093F817|A0A093F817_TYTAL	Serum albumin OS=Tyto alba OX=56313 GN=N341_01277 PE=4 SV=1	1225	72	2.6e-117	71943	66	30	22	14	33.2	5.4	MKWVTLISFIFLLSSATSWNLERVPREAEHKSEIAHRYNDLKEETFKAVTMITFAQYLQRCSYDGLSKLVKDVVDLAQKCVANEDAPECTKSLPSIFLDEICQVEKLRDSYGAMADCCGKADPERNECFLSFKVPQPDFVQPYQRPASDVICKEYQDNRVSLLGHFIYSVARRNPFLYAPTILSLAADYEHALQTCCKESDVGACLDEKAVAIKERAKKVSVKQQYSCGILKKFGERTFQADKLALLGQKYPKAPFSEILKILRDIKGIYRECCEGDMVECMDDRAELMTYMCSKQEVFSSKIKHCCEKPVVERSQCIIEADFDDKPEDLPSLVEKYIQDKEVCKSFEADHDAFLSEFVYEYSRRHPEFSTQLILRVAKGYETLLEKCCKTDNPAECYG…	602	1	0	0	465.205	2	-0.0002	61	68	0	42.7	0.01	R	CSYDGLSK	L
5	2::tr|A0A093F817|A0A093F817_TYTAL	Serum albumin OS=Tyto alba OX=56313 GN=N341_01277 PE=4 SV=1	1225	72	2.6e-117	71943	66	30	22	14	33.2	5.4	MKWVTLISFIFLLSSATSWNLERVPREAEHKSEIAHRYNDLKEETFKAVTMITFAQYLQRCSYDGLSKLVKDVVDLAQKCVANEDAPECTKSLPSIFLDEICQVEKLRDSYGAMADCCGKADPERNECFLSFKVPQPDFVQPYQRPASDVICKEYQDNRVSLLGHFIYSVARRNPFLYAPTILSLAADYEHALQTCCKESDVGACLDEKAVAIKERAKKVSVKQQYSCGILKKFGERTFQADKLALLGQKYPKAPFSEILKILRDIKGIYRECCEGDMVECMDDRAELMTYMCSKQEVFSSKIKHCCEKPVVERSQCIIEADFDDKPEDLPSLVEKYIQDKEVCKSFEADHDAFLSEFVYEYSRRHPEFSTQLILRVAKGYETLLEKCCKTDNPAECYG…	1185	1	0	0	548.776	2	0	224	232	0	40.1	0.09	K	QQYSCGILK	K
5	2::tr|A0A093F817|A0A093F817_TYTAL	Serum albumin OS=Tyto alba OX=56313 GN=N341_01277 PE=4 SV=1	1225	72	2.6e-117	71943	66	30	22	14	33.2	5.4	MKWVTLISFIFLLSSATSWNLERVPREAEHKSEIAHRYNDLKEETFKAVTMITFAQYLQRCSYDGLSKLVKDVVDLAQKCVANEDAPECTKSLPSIFLDEICQVEKLRDSYGAMADCCGKADPERNECFLSFKVPQPDFVQPYQRPASDVICKEYQDNRVSLLGHFIYSVARRNPFLYAPTILSLAADYEHALQTCCKESDVGACLDEKAVAIKERAKKVSVKQQYSCGILKKFGERTFQADKLALLGQKYPKAPFSEILKILRDIKGIYRECCEGDMVECMDDRAELMTYMCSKQEVFSSKIKHCCEKPVVERSQCIIEADFDDKPEDLPSLVEKYIQDKEVCKSFEADHDAFLSEFVYEYSRRHPEFSTQLILRVAKGYETLLEKCCKTDNPAECYG…	1368	1	1	0	394.866	3	0.0015	337	345	1	33.79	0.4	K	YIQDKEVCK	S
5	2::tr|A0A093F817|A0A093F817_TYTAL	Serum albumin OS=Tyto alba OX=56313 GN=N341_01277 PE=4 SV=1	1225	72	2.6e-117	71943	66	30	22	14	33.2	5.4	MKWVTLISFIFLLSSATSWNLERVPREAEHKSEIAHRYNDLKEETFKAVTMITFAQYLQRCSYDGLSKLVKDVVDLAQKCVANEDAPECTKSLPSIFLDEICQVEKLRDSYGAMADCCGKADPERNECFLSFKVPQPDFVQPYQRPASDVICKEYQDNRVSLLGHFIYSVARRNPFLYAPTILSLAADYEHALQTCCKESDVGACLDEKAVAIKERAKKVSVKQQYSCGILKKFGERTFQADKLALLGQKYPKAPFSEILKILRDIKGIYRECCEGDMVECMDDRAELMTYMCSKQEVFSSKIKHCCEKPVVERSQCIIEADFDDKPEDLPSLVEKYIQDKEVCKSFEADHDAFLSEFVYEYSRRHPEFSTQLILRVAKGYETLLEKCCKTDNPAECYG…	1505	1	0	0	614.369	2	0.0004	69	79	1	81.59	3.9e-06	K	LVKDVVDLAQK	C
5	2::tr|A0A093F817|A0A093F817_TYTAL	Serum albumin OS=Tyto alba OX=56313 GN=N341_01277 PE=4 SV=1	1225	72	2.6e-117	71943	66	30	22	14	33.2	5.4	MKWVTLISFIFLLSSATSWNLERVPREAEHKSEIAHRYNDLKEETFKAVTMITFAQYLQRCSYDGLSKLVKDVVDLAQKCVANEDAPECTKSLPSIFLDEICQVEKLRDSYGAMADCCGKADPERNECFLSFKVPQPDFVQPYQRPASDVICKEYQDNRVSLLGHFIYSVARRNPFLYAPTILSLAADYEHALQTCCKESDVGACLDEKAVAIKERAKKVSVKQQYSCGILKKFGERTFQADKLALLGQKYPKAPFSEILKILRDIKGIYRECCEGDMVECMDDRAELMTYMCSKQEVFSSKIKHCCEKPVVERSQCIIEADFDDKPEDLPSLVEKYIQDKEVCKSFEADHDAFLSEFVYEYSRRHPEFSTQLILRVAKGYETLLEKCCKTDNPAECYG…	1506	1	0	0	409.915	3	0.0007	69	79	1	43.34	0.027	K	LVKDVVDLAQK	C
5	2::tr|A0A093F817|A0A093F817_TYTAL	Serum albumin OS=Tyto alba OX=56313 GN=N341_01277 PE=4 SV=1	1225	72	2.6e-117	71943	66	30	22	14	33.2	5.4	MKWVTLISFIFLLSSATSWNLERVPREAEHKSEIAHRYNDLKEETFKAVTMITFAQYLQRCSYDGLSKLVKDVVDLAQKCVANEDAPECTKSLPSIFLDEICQVEKLRDSYGAMADCCGKADPERNECFLSFKVPQPDFVQPYQRPASDVICKEYQDNRVSLLGHFIYSVARRNPFLYAPTILSLAADYEHALQTCCKESDVGACLDEKAVAIKERAKKVSVKQQYSCGILKKFGERTFQADKLALLGQKYPKAPFSEILKILRDIKGIYRECCEGDMVECMDDRAELMTYMCSKQEVFSSKIKHCCEKPVVERSQCIIEADFDDKPEDLPSLVEKYIQDKEVCKSFEADHDAFLSEFVYEYSRRHPEFSTQLILRVAKGYETLLEKCCKTDNPAECYG…	1515	1	0	0	411.217	3	0.002	564	573	0	62.39	0.00095	R	KPQMTEEQIK	T
5	2::tr|A0A093F817|A0A093F817_TYTAL	Serum albumin OS=Tyto alba OX=56313 GN=N341_01277 PE=4 SV=1	1225	72	2.6e-117	71943	66	30	22	14	33.2	5.4	MKWVTLISFIFLLSSATSWNLERVPREAEHKSEIAHRYNDLKEETFKAVTMITFAQYLQRCSYDGLSKLVKDVVDLAQKCVANEDAPECTKSLPSIFLDEICQVEKLRDSYGAMADCCGKADPERNECFLSFKVPQPDFVQPYQRPASDVICKEYQDNRVSLLGHFIYSVARRNPFLYAPTILSLAADYEHALQTCCKESDVGACLDEKAVAIKERAKKVSVKQQYSCGILKKFGERTFQADKLALLGQKYPKAPFSEILKILRDIKGIYRECCEGDMVECMDDRAELMTYMCSKQEVFSSKIKHCCEKPVVERSQCIIEADFDDKPEDLPSLVEKYIQDKEVCKSFEADHDAFLSEFVYEYSRRHPEFSTQLILRVAKGYETLLEKCCKTDNPAECYG…	1677	1	0	0	643.817	2	0.0011	38	47	1	47.73	0.015	R	YNDLKEETFK	A
5	2::tr|A0A093F817|A0A093F817_TYTAL	Serum albumin OS=Tyto alba OX=56313 GN=N341_01277 PE=4 SV=1	1225	72	2.6e-117	71943	66	30	22	14	33.2	5.4	MKWVTLISFIFLLSSATSWNLERVPREAEHKSEIAHRYNDLKEETFKAVTMITFAQYLQRCSYDGLSKLVKDVVDLAQKCVANEDAPECTKSLPSIFLDEICQVEKLRDSYGAMADCCGKADPERNECFLSFKVPQPDFVQPYQRPASDVICKEYQDNRVSLLGHFIYSVARRNPFLYAPTILSLAADYEHALQTCCKESDVGACLDEKAVAIKERAKKVSVKQQYSCGILKKFGERTFQADKLALLGQKYPKAPFSEILKILRDIKGIYRECCEGDMVECMDDRAELMTYMCSKQEVFSSKIKHCCEKPVVERSQCIIEADFDDKPEDLPSLVEKYIQDKEVCKSFEADHDAFLSEFVYEYSRRHPEFSTQLILRVAKGYETLLEKCCKTDNPAECYG…	1678	1	0	0	429.548	3	0.0016	38	47	1	28.6	1.2	R	YNDLKEETFK	A
5	2::tr|A0A093F817|A0A093F817_TYTAL	Serum albumin OS=Tyto alba OX=56313 GN=N341_01277 PE=4 SV=1	1225	72	2.6e-117	71943	66	30	22	14	33.2	5.4	MKWVTLISFIFLLSSATSWNLERVPREAEHKSEIAHRYNDLKEETFKAVTMITFAQYLQRCSYDGLSKLVKDVVDLAQKCVANEDAPECTKSLPSIFLDEICQVEKLRDSYGAMADCCGKADPERNECFLSFKVPQPDFVQPYQRPASDVICKEYQDNRVSLLGHFIYSVARRNPFLYAPTILSLAADYEHALQTCCKESDVGACLDEKAVAIKERAKKVSVKQQYSCGILKKFGERTFQADKLALLGQKYPKAPFSEILKILRDIKGIYRECCEGDMVECMDDRAELMTYMCSKQEVFSSKIKHCCEKPVVERSQCIIEADFDDKPEDLPSLVEKYIQDKEVCKSFEADHDAFLSEFVYEYSRRHPEFSTQLILRVAKGYETLLEKCCKTDNPAECYG…	1806	1	0	0	438.541	3	-0.0019	305	314	0	34.63	0.23	K	HCCEKPVVER	S
5	2::tr|A0A093F817|A0A093F817_TYTAL	Serum albumin OS=Tyto alba OX=56313 GN=N341_01277 PE=4 SV=1	1225	72	2.6e-117	71943	66	30	22	14	33.2	5.4	MKWVTLISFIFLLSSATSWNLERVPREAEHKSEIAHRYNDLKEETFKAVTMITFAQYLQRCSYDGLSKLVKDVVDLAQKCVANEDAPECTKSLPSIFLDEICQVEKLRDSYGAMADCCGKADPERNECFLSFKVPQPDFVQPYQRPASDVICKEYQDNRVSLLGHFIYSVARRNPFLYAPTILSLAADYEHALQTCCKESDVGACLDEKAVAIKERAKKVSVKQQYSCGILKKFGERTFQADKLALLGQKYPKAPFSEILKILRDIKGIYRECCEGDMVECMDDRAELMTYMCSKQEVFSSKIKHCCEKPVVERSQCIIEADFDDKPEDLPSLVEKYIQDKEVCKSFEADHDAFLSEFVYEYSRRHPEFSTQLILRVAKGYETLLEKCCKTDNPAECYG…	2247	1	0	0	461.557	3	0.0006	513	524	0	36.47	0.23	R	RPCFTAMGVDTK	Y
5	2::tr|A0A093F817|A0A093F817_TYTAL	Serum albumin OS=Tyto alba OX=56313 GN=N341_01277 PE=4 SV=1	1225	72	2.6e-117	71943	66	30	22	14	33.2	5.4	MKWVTLISFIFLLSSATSWNLERVPREAEHKSEIAHRYNDLKEETFKAVTMITFAQYLQRCSYDGLSKLVKDVVDLAQKCVANEDAPECTKSLPSIFLDEICQVEKLRDSYGAMADCCGKADPERNECFLSFKVPQPDFVQPYQRPASDVICKEYQDNRVSLLGHFIYSVARRNPFLYAPTILSLAADYEHALQTCCKESDVGACLDEKAVAIKERAKKVSVKQQYSCGILKKFGERTFQADKLALLGQKYPKAPFSEILKILRDIKGIYRECCEGDMVECMDDRAELMTYMCSKQEVFSSKIKHCCEKPVVERSQCIIEADFDDKPEDLPSLVEKYIQDKEVCKSFEADHDAFLSEFVYEYSRRHPEFSTQLILRVAKGYETLLEKCCKTDNPAECYG…	2289	1	0	0	463.25	3	0	563	573	1	30.86	1.1	K	RKPQMTEEQIK	T
5	2::tr|A0A093F817|A0A093F817_TYTAL	Serum albumin OS=Tyto alba OX=56313 GN=N341_01277 PE=4 SV=1	1225	72	2.6e-117	71943	66	30	22	14	33.2	5.4	MKWVTLISFIFLLSSATSWNLERVPREAEHKSEIAHRYNDLKEETFKAVTMITFAQYLQRCSYDGLSKLVKDVVDLAQKCVANEDAPECTKSLPSIFLDEICQVEKLRDSYGAMADCCGKADPERNECFLSFKVPQPDFVQPYQRPASDVICKEYQDNRVSLLGHFIYSVARRNPFLYAPTILSLAADYEHALQTCCKESDVGACLDEKAVAIKERAKKVSVKQQYSCGILKKFGERTFQADKLALLGQKYPKAPFSEILKILRDIKGIYRECCEGDMVECMDDRAELMTYMCSKQEVFSSKIKHCCEKPVVERSQCIIEADFDDKPEDLPSLVEKYIQDKEVCKSFEADHDAFLSEFVYEYSRRHPEFSTQLILRVAKGYETLLEKCCKTDNPAECYG…	2317	1	1	0	697.29	2	0	80	91	0	60.81	0.00013	K	CVANEDAPECTK	S
5	2::tr|A0A093F817|A0A093F817_TYTAL	Serum albumin OS=Tyto alba OX=56313 GN=N341_01277 PE=4 SV=1	1225	72	2.6e-117	71943	66	30	22	14	33.2	5.4	MKWVTLISFIFLLSSATSWNLERVPREAEHKSEIAHRYNDLKEETFKAVTMITFAQYLQRCSYDGLSKLVKDVVDLAQKCVANEDAPECTKSLPSIFLDEICQVEKLRDSYGAMADCCGKADPERNECFLSFKVPQPDFVQPYQRPASDVICKEYQDNRVSLLGHFIYSVARRNPFLYAPTILSLAADYEHALQTCCKESDVGACLDEKAVAIKERAKKVSVKQQYSCGILKKFGERTFQADKLALLGQKYPKAPFSEILKILRDIKGIYRECCEGDMVECMDDRAELMTYMCSKQEVFSSKIKHCCEKPVVERSQCIIEADFDDKPEDLPSLVEKYIQDKEVCKSFEADHDAFLSEFVYEYSRRHPEFSTQLILRVAKGYETLLEKCCKTDNPAECYG…	2383	1	0	0	468.582	3	-0.0006	563	573	1	31.66	1.1	K	RKPQMTEEQIK	T
5	2::tr|A0A093F817|A0A093F817_TYTAL	Serum albumin OS=Tyto alba OX=56313 GN=N341_01277 PE=4 SV=1	1225	72	2.6e-117	71943	66	30	22	14	33.2	5.4	MKWVTLISFIFLLSSATSWNLERVPREAEHKSEIAHRYNDLKEETFKAVTMITFAQYLQRCSYDGLSKLVKDVVDLAQKCVANEDAPECTKSLPSIFLDEICQVEKLRDSYGAMADCCGKADPERNECFLSFKVPQPDFVQPYQRPASDVICKEYQDNRVSLLGHFIYSVARRNPFLYAPTILSLAADYEHALQTCCKESDVGACLDEKAVAIKERAKKVSVKQQYSCGILKKFGERTFQADKLALLGQKYPKAPFSEILKILRDIKGIYRECCEGDMVECMDDRAELMTYMCSKQEVFSSKIKHCCEKPVVERSQCIIEADFDDKPEDLPSLVEKYIQDKEVCKSFEADHDAFLSEFVYEYSRRHPEFSTQLILRVAKGYETLLEKCCKTDNPAECYG…	3180	1	0	0	771.411	2	0.0007	48	60	0	80.04	1.1e-05	K	AVTMITFAQYLQR	C
5	2::tr|A0A093F817|A0A093F817_TYTAL	Serum albumin OS=Tyto alba OX=56313 GN=N341_01277 PE=4 SV=1	1225	72	2.6e-117	71943	66	30	22	14	33.2	5.4	MKWVTLISFIFLLSSATSWNLERVPREAEHKSEIAHRYNDLKEETFKAVTMITFAQYLQRCSYDGLSKLVKDVVDLAQKCVANEDAPECTKSLPSIFLDEICQVEKLRDSYGAMADCCGKADPERNECFLSFKVPQPDFVQPYQRPASDVICKEYQDNRVSLLGHFIYSVARRNPFLYAPTILSLAADYEHALQTCCKESDVGACLDEKAVAIKERAKKVSVKQQYSCGILKKFGERTFQADKLALLGQKYPKAPFSEILKILRDIKGIYRECCEGDMVECMDDRAELMTYMCSKQEVFSSKIKHCCEKPVVERSQCIIEADFDDKPEDLPSLVEKYIQDKEVCKSFEADHDAFLSEFVYEYSRRHPEFSTQLILRVAKGYETLLEKCCKTDNPAECYG…	3225	1	0	0	774.403	2	0.0002	443	456	0	46	0.041	K	MPQVSTDTLLEIGK	K
5	2::tr|A0A093F817|A0A093F817_TYTAL	Serum albumin OS=Tyto alba OX=56313 GN=N341_01277 PE=4 SV=1	1225	72	2.6e-117	71943	66	30	22	14	33.2	5.4	MKWVTLISFIFLLSSATSWNLERVPREAEHKSEIAHRYNDLKEETFKAVTMITFAQYLQRCSYDGLSKLVKDVVDLAQKCVANEDAPECTKSLPSIFLDEICQVEKLRDSYGAMADCCGKADPERNECFLSFKVPQPDFVQPYQRPASDVICKEYQDNRVSLLGHFIYSVARRNPFLYAPTILSLAADYEHALQTCCKESDVGACLDEKAVAIKERAKKVSVKQQYSCGILKKFGERTFQADKLALLGQKYPKAPFSEILKILRDIKGIYRECCEGDMVECMDDRAELMTYMCSKQEVFSSKIKHCCEKPVVERSQCIIEADFDDKPEDLPSLVEKYIQDKEVCKSFEADHDAFLSEFVYEYSRRHPEFSTQLILRVAKGYETLLEKCCKTDNPAECYG…	3256	1	0	0	389.453	4	0.0008	303	314	1	45.9	0.034	K	IKHCCEKPVVER	S
5	2::tr|A0A093F817|A0A093F817_TYTAL	Serum albumin OS=Tyto alba OX=56313 GN=N341_01277 PE=4 SV=1	1225	72	2.6e-117	71943	66	30	22	14	33.2	5.4	MKWVTLISFIFLLSSATSWNLERVPREAEHKSEIAHRYNDLKEETFKAVTMITFAQYLQRCSYDGLSKLVKDVVDLAQKCVANEDAPECTKSLPSIFLDEICQVEKLRDSYGAMADCCGKADPERNECFLSFKVPQPDFVQPYQRPASDVICKEYQDNRVSLLGHFIYSVARRNPFLYAPTILSLAADYEHALQTCCKESDVGACLDEKAVAIKERAKKVSVKQQYSCGILKKFGERTFQADKLALLGQKYPKAPFSEILKILRDIKGIYRECCEGDMVECMDDRAELMTYMCSKQEVFSSKIKHCCEKPVVERSQCIIEADFDDKPEDLPSLVEKYIQDKEVCKSFEADHDAFLSEFVYEYSRRHPEFSTQLILRVAKGYETLLEKCCKTDNPAECYG…	3257	1	0	0	518.936	3	0.0042	303	314	1	42.33	0.075	K	IKHCCEKPVVER	S
5	2::tr|A0A093F817|A0A093F817_TYTAL	Serum albumin OS=Tyto alba OX=56313 GN=N341_01277 PE=4 SV=1	1225	72	2.6e-117	71943	66	30	22	14	33.2	5.4	MKWVTLISFIFLLSSATSWNLERVPREAEHKSEIAHRYNDLKEETFKAVTMITFAQYLQRCSYDGLSKLVKDVVDLAQKCVANEDAPECTKSLPSIFLDEICQVEKLRDSYGAMADCCGKADPERNECFLSFKVPQPDFVQPYQRPASDVICKEYQDNRVSLLGHFIYSVARRNPFLYAPTILSLAADYEHALQTCCKESDVGACLDEKAVAIKERAKKVSVKQQYSCGILKKFGERTFQADKLALLGQKYPKAPFSEILKILRDIKGIYRECCEGDMVECMDDRAELMTYMCSKQEVFSSKIKHCCEKPVVERSQCIIEADFDDKPEDLPSLVEKYIQDKEVCKSFEADHDAFLSEFVYEYSRRHPEFSTQLILRVAKGYETLLEKCCKTDNPAECYG…	3270	1	0	0	779.408	2	-0.0013	48	60	0	52.75	0.0078	K	AVTMITFAQYLQR	C
5	2::tr|A0A093F817|A0A093F817_TYTAL	Serum albumin OS=Tyto alba OX=56313 GN=N341_01277 PE=4 SV=1	1225	72	2.6e-117	71943	66	30	22	14	33.2	5.4	MKWVTLISFIFLLSSATSWNLERVPREAEHKSEIAHRYNDLKEETFKAVTMITFAQYLQRCSYDGLSKLVKDVVDLAQKCVANEDAPECTKSLPSIFLDEICQVEKLRDSYGAMADCCGKADPERNECFLSFKVPQPDFVQPYQRPASDVICKEYQDNRVSLLGHFIYSVARRNPFLYAPTILSLAADYEHALQTCCKESDVGACLDEKAVAIKERAKKVSVKQQYSCGILKKFGERTFQADKLALLGQKYPKAPFSEILKILRDIKGIYRECCEGDMVECMDDRAELMTYMCSKQEVFSSKIKHCCEKPVVERSQCIIEADFDDKPEDLPSLVEKYIQDKEVCKSFEADHDAFLSEFVYEYSRRHPEFSTQLILRVAKGYETLLEKCCKTDNPAECYG…	3591	1	0	0	806.875	2	0.0006	121	133	1	20.88	7.9	K	ADPERNECFLSFK	V
5	2::tr|A0A093F817|A0A093F817_TYTAL	Serum albumin OS=Tyto alba OX=56313 GN=N341_01277 PE=4 SV=1	1225	72	2.6e-117	71943	66	30	22	14	33.2	5.4	MKWVTLISFIFLLSSATSWNLERVPREAEHKSEIAHRYNDLKEETFKAVTMITFAQYLQRCSYDGLSKLVKDVVDLAQKCVANEDAPECTKSLPSIFLDEICQVEKLRDSYGAMADCCGKADPERNECFLSFKVPQPDFVQPYQRPASDVICKEYQDNRVSLLGHFIYSVARRNPFLYAPTILSLAADYEHALQTCCKESDVGACLDEKAVAIKERAKKVSVKQQYSCGILKKFGERTFQADKLALLGQKYPKAPFSEILKILRDIKGIYRECCEGDMVECMDDRAELMTYMCSKQEVFSSKIKHCCEKPVVERSQCIIEADFDDKPEDLPSLVEKYIQDKEVCKSFEADHDAFLSEFVYEYSRRHPEFSTQLILRVAKGYETLLEKCCKTDNPAECYG…	3886	1	0	0	553.972	3	0.003	443	457	1	63.49	0.00054	K	MPQVSTDTLLEIGKK	M
5	2::tr|A0A093F817|A0A093F817_TYTAL	Serum albumin OS=Tyto alba OX=56313 GN=N341_01277 PE=4 SV=1	1225	72	2.6e-117	71943	66	30	22	14	33.2	5.4	MKWVTLISFIFLLSSATSWNLERVPREAEHKSEIAHRYNDLKEETFKAVTMITFAQYLQRCSYDGLSKLVKDVVDLAQKCVANEDAPECTKSLPSIFLDEICQVEKLRDSYGAMADCCGKADPERNECFLSFKVPQPDFVQPYQRPASDVICKEYQDNRVSLLGHFIYSVARRNPFLYAPTILSLAADYEHALQTCCKESDVGACLDEKAVAIKERAKKVSVKQQYSCGILKKFGERTFQADKLALLGQKYPKAPFSEILKILRDIKGIYRECCEGDMVECMDDRAELMTYMCSKQEVFSSKIKHCCEKPVVERSQCIIEADFDDKPEDLPSLVEKYIQDKEVCKSFEADHDAFLSEFVYEYSRRHPEFSTQLILRVAKGYETLLEKCCKTDNPAECYG…	4529	1	1	0	889.455	2	-0.002	92	106	0	62.47	0.001	K	SLPSIFLDEICQVEK	L
5	2::tr|A0A093F817|A0A093F817_TYTAL	Serum albumin OS=Tyto alba OX=56313 GN=N341_01277 PE=4 SV=1	1225	72	2.6e-117	71943	66	30	22	14	33.2	5.4	MKWVTLISFIFLLSSATSWNLERVPREAEHKSEIAHRYNDLKEETFKAVTMITFAQYLQRCSYDGLSKLVKDVVDLAQKCVANEDAPECTKSLPSIFLDEICQVEKLRDSYGAMADCCGKADPERNECFLSFKVPQPDFVQPYQRPASDVICKEYQDNRVSLLGHFIYSVARRNPFLYAPTILSLAADYEHALQTCCKESDVGACLDEKAVAIKERAKKVSVKQQYSCGILKKFGERTFQADKLALLGQKYPKAPFSEILKILRDIKGIYRECCEGDMVECMDDRAELMTYMCSKQEVFSSKIKHCCEKPVVERSQCIIEADFDDKPEDLPSLVEKYIQDKEVCKSFEADHDAFLSEFVYEYSRRHPEFSTQLILRVAKGYETLLEKCCKTDNPAECYG…	4545	1	1	0	889.955	2	0.0153	92	106	0	40.25	0.16	K	SLPSIFLDEICQVEK	L
5	2::tr|A0A093F817|A0A093F817_TYTAL	Serum albumin OS=Tyto alba OX=56313 GN=N341_01277 PE=4 SV=1	1225	72	2.6e-117	71943	66	30	22	14	33.2	5.4	MKWVTLISFIFLLSSATSWNLERVPREAEHKSEIAHRYNDLKEETFKAVTMITFAQYLQRCSYDGLSKLVKDVVDLAQKCVANEDAPECTKSLPSIFLDEICQVEKLRDSYGAMADCCGKADPERNECFLSFKVPQPDFVQPYQRPASDVICKEYQDNRVSLLGHFIYSVARRNPFLYAPTILSLAADYEHALQTCCKESDVGACLDEKAVAIKERAKKVSVKQQYSCGILKKFGERTFQADKLALLGQKYPKAPFSEILKILRDIKGIYRECCEGDMVECMDDRAELMTYMCSKQEVFSSKIKHCCEKPVVERSQCIIEADFDDKPEDLPSLVEKYIQDKEVCKSFEADHDAFLSEFVYEYSRRHPEFSTQLILRVAKGYETLLEKCCKTDNPAECYG…	4576	1	0	0	596.669	3	0.0004	442	457	2	95.07	2.4e-07	K	KMPQVSTDTLLEIGKK	M
5	2::tr|A0A093F817|A0A093F817_TYTAL	Serum albumin OS=Tyto alba OX=56313 GN=N341_01277 PE=4 SV=1	1225	72	2.6e-117	71943	66	30	22	14	33.2	5.4	MKWVTLISFIFLLSSATSWNLERVPREAEHKSEIAHRYNDLKEETFKAVTMITFAQYLQRCSYDGLSKLVKDVVDLAQKCVANEDAPECTKSLPSIFLDEICQVEKLRDSYGAMADCCGKADPERNECFLSFKVPQPDFVQPYQRPASDVICKEYQDNRVSLLGHFIYSVARRNPFLYAPTILSLAADYEHALQTCCKESDVGACLDEKAVAIKERAKKVSVKQQYSCGILKKFGERTFQADKLALLGQKYPKAPFSEILKILRDIKGIYRECCEGDMVECMDDRAELMTYMCSKQEVFSSKIKHCCEKPVVERSQCIIEADFDDKPEDLPSLVEKYIQDKEVCKSFEADHDAFLSEFVYEYSRRHPEFSTQLILRVAKGYETLLEKCCKTDNPAECYG…	6070	1	0	0	1099.03	2	0.0002	473	490	1	97.94	2.5e-07	K	RLPCSEGYLSIVIQDMCR	R
5	2::tr|A0A093F817|A0A093F817_TYTAL	Serum albumin OS=Tyto alba OX=56313 GN=N341_01277 PE=4 SV=1	1225	72	2.6e-117	71943	66	30	22	14	33.2	5.4	MKWVTLISFIFLLSSATSWNLERVPREAEHKSEIAHRYNDLKEETFKAVTMITFAQYLQRCSYDGLSKLVKDVVDLAQKCVANEDAPECTKSLPSIFLDEICQVEKLRDSYGAMADCCGKADPERNECFLSFKVPQPDFVQPYQRPASDVICKEYQDNRVSLLGHFIYSVARRNPFLYAPTILSLAADYEHALQTCCKESDVGACLDEKAVAIKERAKKVSVKQQYSCGILKKFGERTFQADKLALLGQKYPKAPFSEILKILRDIKGIYRECCEGDMVECMDDRAELMTYMCSKQEVFSSKIKHCCEKPVVERSQCIIEADFDDKPEDLPSLVEKYIQDKEVCKSFEADHDAFLSEFVYEYSRRHPEFSTQLILRVAKGYETLLEKCCKTDNPAECYG…	6071	1	0	0	733.024	3	0.0014	473	490	1	67.63	0.00027	K	RLPCSEGYLSIVIQDMCR	R
5	2::tr|A0A093F817|A0A093F817_TYTAL	Serum albumin OS=Tyto alba OX=56313 GN=N341_01277 PE=4 SV=1	1225	72	2.6e-117	71943	66	30	22	14	33.2	5.4	MKWVTLISFIFLLSSATSWNLERVPREAEHKSEIAHRYNDLKEETFKAVTMITFAQYLQRCSYDGLSKLVKDVVDLAQKCVANEDAPECTKSLPSIFLDEICQVEKLRDSYGAMADCCGKADPERNECFLSFKVPQPDFVQPYQRPASDVICKEYQDNRVSLLGHFIYSVARRNPFLYAPTILSLAADYEHALQTCCKESDVGACLDEKAVAIKERAKKVSVKQQYSCGILKKFGERTFQADKLALLGQKYPKAPFSEILKILRDIKGIYRECCEGDMVECMDDRAELMTYMCSKQEVFSSKIKHCCEKPVVERSQCIIEADFDDKPEDLPSLVEKYIQDKEVCKSFEADHDAFLSEFVYEYSRRHPEFSTQLILRVAKGYETLLEKCCKTDNPAECYG…	6081	1	0	0	733.357	3	0.016	473	490	1	40.01	0.15	K	RLPCSEGYLSIVIQDMCR	R
5	2::tr|A0A093F817|A0A093F817_TYTAL	Serum albumin OS=Tyto alba OX=56313 GN=N341_01277 PE=4 SV=1	1225	72	2.6e-117	71943	66	30	22	14	33.2	5.4	MKWVTLISFIFLLSSATSWNLERVPREAEHKSEIAHRYNDLKEETFKAVTMITFAQYLQRCSYDGLSKLVKDVVDLAQKCVANEDAPECTKSLPSIFLDEICQVEKLRDSYGAMADCCGKADPERNECFLSFKVPQPDFVQPYQRPASDVICKEYQDNRVSLLGHFIYSVARRNPFLYAPTILSLAADYEHALQTCCKESDVGACLDEKAVAIKERAKKVSVKQQYSCGILKKFGERTFQADKLALLGQKYPKAPFSEILKILRDIKGIYRECCEGDMVECMDDRAELMTYMCSKQEVFSSKIKHCCEKPVVERSQCIIEADFDDKPEDLPSLVEKYIQDKEVCKSFEADHDAFLSEFVYEYSRRHPEFSTQLILRVAKGYETLLEKCCKTDNPAECYG…	6168	1	0	0	738.353	3	-0.0066	473	490	1	44.72	0.049	K	RLPCSEGYLSIVIQDMCR	R
5	2::tr|A0A093F817|A0A093F817_TYTAL	Serum albumin OS=Tyto alba OX=56313 GN=N341_01277 PE=4 SV=1	1225	72	2.6e-117	71943	66	30	22	14	33.2	5.4	MKWVTLISFIFLLSSATSWNLERVPREAEHKSEIAHRYNDLKEETFKAVTMITFAQYLQRCSYDGLSKLVKDVVDLAQKCVANEDAPECTKSLPSIFLDEICQVEKLRDSYGAMADCCGKADPERNECFLSFKVPQPDFVQPYQRPASDVICKEYQDNRVSLLGHFIYSVARRNPFLYAPTILSLAADYEHALQTCCKESDVGACLDEKAVAIKERAKKVSVKQQYSCGILKKFGERTFQADKLALLGQKYPKAPFSEILKILRDIKGIYRECCEGDMVECMDDRAELMTYMCSKQEVFSSKIKHCCEKPVVERSQCIIEADFDDKPEDLPSLVEKYIQDKEVCKSFEADHDAFLSEFVYEYSRRHPEFSTQLILRVAKGYETLLEKCCKTDNPAECYG…	6299	1	0	0	751.686	3	-0.0016	589	608	0	107.05	2.6e-08	K	QSDIETCFGEEGANLIVQSR	A
5	2::tr|A0A093F817|A0A093F817_TYTAL	Serum albumin OS=Tyto alba OX=56313 GN=N341_01277 PE=4 SV=1	1225	72	2.6e-117	71943	66	30	22	14	33.2	5.4	MKWVTLISFIFLLSSATSWNLERVPREAEHKSEIAHRYNDLKEETFKAVTMITFAQYLQRCSYDGLSKLVKDVVDLAQKCVANEDAPECTKSLPSIFLDEICQVEKLRDSYGAMADCCGKADPERNECFLSFKVPQPDFVQPYQRPASDVICKEYQDNRVSLLGHFIYSVARRNPFLYAPTILSLAADYEHALQTCCKESDVGACLDEKAVAIKERAKKVSVKQQYSCGILKKFGERTFQADKLALLGQKYPKAPFSEILKILRDIKGIYRECCEGDMVECMDDRAELMTYMCSKQEVFSSKIKHCCEKPVVERSQCIIEADFDDKPEDLPSLVEKYIQDKEVCKSFEADHDAFLSEFVYEYSRRHPEFSTQLILRVAKGYETLLEKCCKTDNPAECYG…	6300	1	0	0	1127.03	2	0.0008	589	608	0	132.02	8.7e-11	K	QSDIETCFGEEGANLIVQSR	A
6	2::tr|A0A093RKW8|A0A093RKW8_PYGAD	Alpha-2-macroglobulin (Fragment) OS=Pygoscelis adeliae OX=9238 GN=AS28_11805 PE=4 SV=1	1129	72	1.2e-107	159412	21	19	18	16	18.9	6.15	YMVLLPFLIHTDSPEKVCVQLTHLNESVTLSATLEYQGENRSLIDDVVSEKDVFTCIPFSLPKSNSQSPVTFLTVTVKGATLQFRSRKSVLVKNSESLVFVQTDKPIYKPGQTVLFRIVSLDKDFRPLNEVDPKKNRLYQWAKAELKGGLIQLFFNLTSEPMQGTYTVVAQKVSGTTIRHPFSVEEYVLPKFEVTVKMPKVITILDEKLKVTVCGLYTFGKPVPGLVSFRVCRKFEHADTACYGEEAKAVCDEFSGQTDNYGCISEMVKTKLFQLKRSGYENKLHVEAKIKEEETGVELIGTSFSEITTTISKITFEHSDSHYKPGIPFFGQVKLVDGSGAPIANEIVRISLQGDQETNYTTNEEGRARFALNTSMLYFHSVGIRATHKVHPYCRDHSW…	605	1	0	0	465.78	2	0.0015	201	208	0	49.1	0.012	K	VITILDEK	L
6	2::tr|A0A093RKW8|A0A093RKW8_PYGAD	Alpha-2-macroglobulin (Fragment) OS=Pygoscelis adeliae OX=9238 GN=AS28_11805 PE=4 SV=1	1129	72	1.2e-107	159412	21	19	18	16	18.9	6.15	YMVLLPFLIHTDSPEKVCVQLTHLNESVTLSATLEYQGENRSLIDDVVSEKDVFTCIPFSLPKSNSQSPVTFLTVTVKGATLQFRSRKSVLVKNSESLVFVQTDKPIYKPGQTVLFRIVSLDKDFRPLNEVDPKKNRLYQWAKAELKGGLIQLFFNLTSEPMQGTYTVVAQKVSGTTIRHPFSVEEYVLPKFEVTVKMPKVITILDEKLKVTVCGLYTFGKPVPGLVSFRVCRKFEHADTACYGEEAKAVCDEFSGQTDNYGCISEMVKTKLFQLKRSGYENKLHVEAKIKEEETGVELIGTSFSEITTTISKITFEHSDSHYKPGIPFFGQVKLVDGSGAPIANEIVRISLQGDQETNYTTNEEGRARFALNTSMLYFHSVGIRATHKVHPYCRDHSW…	892	1	1	0	495.758	2	-0.0007	947	955	0	59.12	0.0018	K	TGQLSEEVK	S
6	2::tr|A0A093RKW8|A0A093RKW8_PYGAD	Alpha-2-macroglobulin (Fragment) OS=Pygoscelis adeliae OX=9238 GN=AS28_11805 PE=4 SV=1	1129	72	1.2e-107	159412	21	19	18	16	18.9	6.15	YMVLLPFLIHTDSPEKVCVQLTHLNESVTLSATLEYQGENRSLIDDVVSEKDVFTCIPFSLPKSNSQSPVTFLTVTVKGATLQFRSRKSVLVKNSESLVFVQTDKPIYKPGQTVLFRIVSLDKDFRPLNEVDPKKNRLYQWAKAELKGGLIQLFFNLTSEPMQGTYTVVAQKVSGTTIRHPFSVEEYVLPKFEVTVKMPKVITILDEKLKVTVCGLYTFGKPVPGLVSFRVCRKFEHADTACYGEEAKAVCDEFSGQTDNYGCISEMVKTKLFQLKRSGYENKLHVEAKIKEEETGVELIGTSFSEITTTISKITFEHSDSHYKPGIPFFGQVKLVDGSGAPIANEIVRISLQGDQETNYTTNEEGRARFALNTSMLYFHSVGIRATHKVHPYCRDHSW…	895	1	0	0	496.286	2	0.0007	1333	1341	0	22.96	3.5	K	MLSGFIPVK	S
6	2::tr|A0A093RKW8|A0A093RKW8_PYGAD	Alpha-2-macroglobulin (Fragment) OS=Pygoscelis adeliae OX=9238 GN=AS28_11805 PE=4 SV=1	1129	72	1.2e-107	159412	21	19	18	16	18.9	6.15	YMVLLPFLIHTDSPEKVCVQLTHLNESVTLSATLEYQGENRSLIDDVVSEKDVFTCIPFSLPKSNSQSPVTFLTVTVKGATLQFRSRKSVLVKNSESLVFVQTDKPIYKPGQTVLFRIVSLDKDFRPLNEVDPKKNRLYQWAKAELKGGLIQLFFNLTSEPMQGTYTVVAQKVSGTTIRHPFSVEEYVLPKFEVTVKMPKVITILDEKLKVTVCGLYTFGKPVPGLVSFRVCRKFEHADTACYGEEAKAVCDEFSGQTDNYGCISEMVKTKLFQLKRSGYENKLHVEAKIKEEETGVELIGTSFSEITTTISKITFEHSDSHYKPGIPFFGQVKLVDGSGAPIANEIVRISLQGDQETNYTTNEEGRARFALNTSMLYFHSVGIRATHKVHPYCRDHSW…	1196	1	0	0	552.793	2	0.0014	42	51	0	57.85	0.0025	R	SLIDDVVSEK	D
6	2::tr|A0A093RKW8|A0A093RKW8_PYGAD	Alpha-2-macroglobulin (Fragment) OS=Pygoscelis adeliae OX=9238 GN=AS28_11805 PE=4 SV=1	1129	72	1.2e-107	159412	21	19	18	16	18.9	6.15	YMVLLPFLIHTDSPEKVCVQLTHLNESVTLSATLEYQGENRSLIDDVVSEKDVFTCIPFSLPKSNSQSPVTFLTVTVKGATLQFRSRKSVLVKNSESLVFVQTDKPIYKPGQTVLFRIVSLDKDFRPLNEVDPKKNRLYQWAKAELKGGLIQLFFNLTSEPMQGTYTVVAQKVSGTTIRHPFSVEEYVLPKFEVTVKMPKVITILDEKLKVTVCGLYTFGKPVPGLVSFRVCRKFEHADTACYGEEAKAVCDEFSGQTDNYGCISEMVKTKLFQLKRSGYENKLHVEAKIKEEETGVELIGTSFSEITTTISKITFEHSDSHYKPGIPFFGQVKLVDGSGAPIANEIVRISLQGDQETNYTTNEEGRARFALNTSMLYFHSVGIRATHKVHPYCRDHSW…	1376	1	0	0	595.298	2	0	414	423	0	61.57	0.00097	R	FYSPSNSFLK	I
6	2::tr|A0A093RKW8|A0A093RKW8_PYGAD	Alpha-2-macroglobulin (Fragment) OS=Pygoscelis adeliae OX=9238 GN=AS28_11805 PE=4 SV=1	1129	72	1.2e-107	159412	21	19	18	16	18.9	6.15	YMVLLPFLIHTDSPEKVCVQLTHLNESVTLSATLEYQGENRSLIDDVVSEKDVFTCIPFSLPKSNSQSPVTFLTVTVKGATLQFRSRKSVLVKNSESLVFVQTDKPIYKPGQTVLFRIVSLDKDFRPLNEVDPKKNRLYQWAKAELKGGLIQLFFNLTSEPMQGTYTVVAQKVSGTTIRHPFSVEEYVLPKFEVTVKMPKVITILDEKLKVTVCGLYTFGKPVPGLVSFRVCRKFEHADTACYGEEAKAVCDEFSGQTDNYGCISEMVKTKLFQLKRSGYENKLHVEAKIKEEETGVELIGTSFSEITTTISKITFEHSDSHYKPGIPFFGQVKLVDGSGAPIANEIVRISLQGDQETNYTTNEEGRARFALNTSMLYFHSVGIRATHKVHPYCRDHSW…	1503	1	0	0	613.831	2	0.0017	958	968	0	46.04	0.021	K	AIGYLVSGYQR	Q
6	2::tr|A0A093RKW8|A0A093RKW8_PYGAD	Alpha-2-macroglobulin (Fragment) OS=Pygoscelis adeliae OX=9238 GN=AS28_11805 PE=4 SV=1	1129	72	1.2e-107	159412	21	19	18	16	18.9	6.15	YMVLLPFLIHTDSPEKVCVQLTHLNESVTLSATLEYQGENRSLIDDVVSEKDVFTCIPFSLPKSNSQSPVTFLTVTVKGATLQFRSRKSVLVKNSESLVFVQTDKPIYKPGQTVLFRIVSLDKDFRPLNEVDPKKNRLYQWAKAELKGGLIQLFFNLTSEPMQGTYTVVAQKVSGTTIRHPFSVEEYVLPKFEVTVKMPKVITILDEKLKVTVCGLYTFGKPVPGLVSFRVCRKFEHADTACYGEEAKAVCDEFSGQTDNYGCISEMVKTKLFQLKRSGYENKLHVEAKIKEEETGVELIGTSFSEITTTISKITFEHSDSHYKPGIPFFGQVKLVDGSGAPIANEIVRISLQGDQETNYTTNEEGRARFALNTSMLYFHSVGIRATHKVHPYCRDHSW…	1534	1	0	0	620.843	2	-0.0003	856	866	0	56.03	0.0019	R	QLLVEPEGVEK	E
6	2::tr|A0A093RKW8|A0A093RKW8_PYGAD	Alpha-2-macroglobulin (Fragment) OS=Pygoscelis adeliae OX=9238 GN=AS28_11805 PE=4 SV=1	1129	72	1.2e-107	159412	21	19	18	16	18.9	6.15	YMVLLPFLIHTDSPEKVCVQLTHLNESVTLSATLEYQGENRSLIDDVVSEKDVFTCIPFSLPKSNSQSPVTFLTVTVKGATLQFRSRKSVLVKNSESLVFVQTDKPIYKPGQTVLFRIVSLDKDFRPLNEVDPKKNRLYQWAKAELKGGLIQLFFNLTSEPMQGTYTVVAQKVSGTTIRHPFSVEEYVLPKFEVTVKMPKVITILDEKLKVTVCGLYTFGKPVPGLVSFRVCRKFEHADTACYGEEAKAVCDEFSGQTDNYGCISEMVKTKLFQLKRSGYENKLHVEAKIKEEETGVELIGTSFSEITTTISKITFEHSDSHYKPGIPFFGQVKLVDGSGAPIANEIVRISLQGDQETNYTTNEEGRARFALNTSMLYFHSVGIRATHKVHPYCRDHSW…	2427	1	0	0	706.819	2	-0.0006	428	440	0	94.51	2.2e-07	K	SETLSCGSSTEVR	V
6	2::tr|A0A093RKW8|A0A093RKW8_PYGAD	Alpha-2-macroglobulin (Fragment) OS=Pygoscelis adeliae OX=9238 GN=AS28_11805 PE=4 SV=1	1129	72	1.2e-107	159412	21	19	18	16	18.9	6.15	YMVLLPFLIHTDSPEKVCVQLTHLNESVTLSATLEYQGENRSLIDDVVSEKDVFTCIPFSLPKSNSQSPVTFLTVTVKGATLQFRSRKSVLVKNSESLVFVQTDKPIYKPGQTVLFRIVSLDKDFRPLNEVDPKKNRLYQWAKAELKGGLIQLFFNLTSEPMQGTYTVVAQKVSGTTIRHPFSVEEYVLPKFEVTVKMPKVITILDEKLKVTVCGLYTFGKPVPGLVSFRVCRKFEHADTACYGEEAKAVCDEFSGQTDNYGCISEMVKTKLFQLKRSGYENKLHVEAKIKEEETGVELIGTSFSEITTTISKITFEHSDSHYKPGIPFFGQVKLVDGSGAPIANEIVRISLQGDQETNYTTNEEGRARFALNTSMLYFHSVGIRATHKVHPYCRDHSW…	2573	1	0	0	722.877	2	0.0004	180	191	0	58.07	0.0023	R	HPFSVEEYVLPK	F
6	2::tr|A0A093RKW8|A0A093RKW8_PYGAD	Alpha-2-macroglobulin (Fragment) OS=Pygoscelis adeliae OX=9238 GN=AS28_11805 PE=4 SV=1	1129	72	1.2e-107	159412	21	19	18	16	18.9	6.15	YMVLLPFLIHTDSPEKVCVQLTHLNESVTLSATLEYQGENRSLIDDVVSEKDVFTCIPFSLPKSNSQSPVTFLTVTVKGATLQFRSRKSVLVKNSESLVFVQTDKPIYKPGQTVLFRIVSLDKDFRPLNEVDPKKNRLYQWAKAELKGGLIQLFFNLTSEPMQGTYTVVAQKVSGTTIRHPFSVEEYVLPKFEVTVKMPKVITILDEKLKVTVCGLYTFGKPVPGLVSFRVCRKFEHADTACYGEEAKAVCDEFSGQTDNYGCISEMVKTKLFQLKRSGYENKLHVEAKIKEEETGVELIGTSFSEITTTISKITFEHSDSHYKPGIPFFGQVKLVDGSGAPIANEIVRISLQGDQETNYTTNEEGRARFALNTSMLYFHSVGIRATHKVHPYCRDHSW…	2724	1	0	0	736.898	2	0	1015	1026	0	51.11	0.01	K	HIQDALVWLSYK	Q
6	2::tr|A0A093RKW8|A0A093RKW8_PYGAD	Alpha-2-macroglobulin (Fragment) OS=Pygoscelis adeliae OX=9238 GN=AS28_11805 PE=4 SV=1	1129	72	1.2e-107	159412	21	19	18	16	18.9	6.15	YMVLLPFLIHTDSPEKVCVQLTHLNESVTLSATLEYQGENRSLIDDVVSEKDVFTCIPFSLPKSNSQSPVTFLTVTVKGATLQFRSRKSVLVKNSESLVFVQTDKPIYKPGQTVLFRIVSLDKDFRPLNEVDPKKNRLYQWAKAELKGGLIQLFFNLTSEPMQGTYTVVAQKVSGTTIRHPFSVEEYVLPKFEVTVKMPKVITILDEKLKVTVCGLYTFGKPVPGLVSFRVCRKFEHADTACYGEEAKAVCDEFSGQTDNYGCISEMVKTKLFQLKRSGYENKLHVEAKIKEEETGVELIGTSFSEITTTISKITFEHSDSHYKPGIPFFGQVKLVDGSGAPIANEIVRISLQGDQETNYTTNEEGRARFALNTSMLYFHSVGIRATHKVHPYCRDHSW…	2976	1	0	0	755.914	2	-0.0007	335	349	0	74.1	3.3e-05	K	LVDGSGAPIANEIVR	I
6	2::tr|A0A093RKW8|A0A093RKW8_PYGAD	Alpha-2-macroglobulin (Fragment) OS=Pygoscelis adeliae OX=9238 GN=AS28_11805 PE=4 SV=1	1129	72	1.2e-107	159412	21	19	18	16	18.9	6.15	YMVLLPFLIHTDSPEKVCVQLTHLNESVTLSATLEYQGENRSLIDDVVSEKDVFTCIPFSLPKSNSQSPVTFLTVTVKGATLQFRSRKSVLVKNSESLVFVQTDKPIYKPGQTVLFRIVSLDKDFRPLNEVDPKKNRLYQWAKAELKGGLIQLFFNLTSEPMQGTYTVVAQKVSGTTIRHPFSVEEYVLPKFEVTVKMPKVITILDEKLKVTVCGLYTFGKPVPGLVSFRVCRKFEHADTACYGEEAKAVCDEFSGQTDNYGCISEMVKTKLFQLKRSGYENKLHVEAKIKEEETGVELIGTSFSEITTTISKITFEHSDSHYKPGIPFFGQVKLVDGSGAPIANEIVRISLQGDQETNYTTNEEGRARFALNTSMLYFHSVGIRATHKVHPYCRDHSW…	3569	1	0	0	804.439	2	0.0068	64	78	0	59.67	0.0012	K	SNSQSPVTFLTVTVK	G
6	2::tr|A0A093RKW8|A0A093RKW8_PYGAD	Alpha-2-macroglobulin (Fragment) OS=Pygoscelis adeliae OX=9238 GN=AS28_11805 PE=4 SV=1	1129	72	1.2e-107	159412	21	19	18	16	18.9	6.15	YMVLLPFLIHTDSPEKVCVQLTHLNESVTLSATLEYQGENRSLIDDVVSEKDVFTCIPFSLPKSNSQSPVTFLTVTVKGATLQFRSRKSVLVKNSESLVFVQTDKPIYKPGQTVLFRIVSLDKDFRPLNEVDPKKNRLYQWAKAELKGGLIQLFFNLTSEPMQGTYTVVAQKVSGTTIRHPFSVEEYVLPKFEVTVKMPKVITILDEKLKVTVCGLYTFGKPVPGLVSFRVCRKFEHADTACYGEEAKAVCDEFSGQTDNYGCISEMVKTKLFQLKRSGYENKLHVEAKIKEEETGVELIGTSFSEITTTISKITFEHSDSHYKPGIPFFGQVKLVDGSGAPIANEIVRISLQGDQETNYTTNEEGRARFALNTSMLYFHSVGIRATHKVHPYCRDHSW…	4671	1	1	0	905.902	2	-0.0026	1230	1245	0	73.06	3.3e-05	R	SGGDFQQDFQVDPTNR	L
6	2::tr|A0A093RKW8|A0A093RKW8_PYGAD	Alpha-2-macroglobulin (Fragment) OS=Pygoscelis adeliae OX=9238 GN=AS28_11805 PE=4 SV=1	1129	72	1.2e-107	159412	21	19	18	16	18.9	6.15	YMVLLPFLIHTDSPEKVCVQLTHLNESVTLSATLEYQGENRSLIDDVVSEKDVFTCIPFSLPKSNSQSPVTFLTVTVKGATLQFRSRKSVLVKNSESLVFVQTDKPIYKPGQTVLFRIVSLDKDFRPLNEVDPKKNRLYQWAKAELKGGLIQLFFNLTSEPMQGTYTVVAQKVSGTTIRHPFSVEEYVLPKFEVTVKMPKVITILDEKLKVTVCGLYTFGKPVPGLVSFRVCRKFEHADTACYGEEAKAVCDEFSGQTDNYGCISEMVKTKLFQLKRSGYENKLHVEAKIKEEETGVELIGTSFSEITTTISKITFEHSDSHYKPGIPFFGQVKLVDGSGAPIANEIVRISLQGDQETNYTTNEEGRARFALNTSMLYFHSVGIRATHKVHPYCRDHSW…	4677	1	1	0	906.406	2	0.0209	1230	1245	0	74.25	2.6e-05	R	SGGDFQQDFQVDPTNR	L
6	2::tr|A0A093RKW8|A0A093RKW8_PYGAD	Alpha-2-macroglobulin (Fragment) OS=Pygoscelis adeliae OX=9238 GN=AS28_11805 PE=4 SV=1	1129	72	1.2e-107	159412	21	19	18	16	18.9	6.15	YMVLLPFLIHTDSPEKVCVQLTHLNESVTLSATLEYQGENRSLIDDVVSEKDVFTCIPFSLPKSNSQSPVTFLTVTVKGATLQFRSRKSVLVKNSESLVFVQTDKPIYKPGQTVLFRIVSLDKDFRPLNEVDPKKNRLYQWAKAELKGGLIQLFFNLTSEPMQGTYTVVAQKVSGTTIRHPFSVEEYVLPKFEVTVKMPKVITILDEKLKVTVCGLYTFGKPVPGLVSFRVCRKFEHADTACYGEEAKAVCDEFSGQTDNYGCISEMVKTKLFQLKRSGYENKLHVEAKIKEEETGVELIGTSFSEITTTISKITFEHSDSHYKPGIPFFGQVKLVDGSGAPIANEIVRISLQGDQETNYTTNEEGRARFALNTSMLYFHSVGIRATHKVHPYCRDHSW…	5998	1	0	0	724.682	3	-0.009	721	741	0	49.1	0.018	K	ANAFCTSADTGFGLSPTVSLR	A
6	2::tr|A0A093RKW8|A0A093RKW8_PYGAD	Alpha-2-macroglobulin (Fragment) OS=Pygoscelis adeliae OX=9238 GN=AS28_11805 PE=4 SV=1	1129	72	1.2e-107	159412	21	19	18	16	18.9	6.15	YMVLLPFLIHTDSPEKVCVQLTHLNESVTLSATLEYQGENRSLIDDVVSEKDVFTCIPFSLPKSNSQSPVTFLTVTVKGATLQFRSRKSVLVKNSESLVFVQTDKPIYKPGQTVLFRIVSLDKDFRPLNEVDPKKNRLYQWAKAELKGGLIQLFFNLTSEPMQGTYTVVAQKVSGTTIRHPFSVEEYVLPKFEVTVKMPKVITILDEKLKVTVCGLYTFGKPVPGLVSFRVCRKFEHADTACYGEEAKAVCDEFSGQTDNYGCISEMVKTKLFQLKRSGYENKLHVEAKIKEEETGVELIGTSFSEITTTISKITFEHSDSHYKPGIPFFGQVKLVDGSGAPIANEIVRISLQGDQETNYTTNEEGRARFALNTSMLYFHSVGIRATHKVHPYCRDHSW…	5999	1	0	0	1086.53	2	0.0055	721	741	0	146.5	3.5e-12	K	ANAFCTSADTGFGLSPTVSLR	A
6	2::tr|A0A093RKW8|A0A093RKW8_PYGAD	Alpha-2-macroglobulin (Fragment) OS=Pygoscelis adeliae OX=9238 GN=AS28_11805 PE=4 SV=1	1129	72	1.2e-107	159412	21	19	18	16	18.9	6.15	YMVLLPFLIHTDSPEKVCVQLTHLNESVTLSATLEYQGENRSLIDDVVSEKDVFTCIPFSLPKSNSQSPVTFLTVTVKGATLQFRSRKSVLVKNSESLVFVQTDKPIYKPGQTVLFRIVSLDKDFRPLNEVDPKKNRLYQWAKAELKGGLIQLFFNLTSEPMQGTYTVVAQKVSGTTIRHPFSVEEYVLPKFEVTVKMPKVITILDEKLKVTVCGLYTFGKPVPGLVSFRVCRKFEHADTACYGEEAKAVCDEFSGQTDNYGCISEMVKTKLFQLKRSGYENKLHVEAKIKEEETGVELIGTSFSEITTTISKITFEHSDSHYKPGIPFFGQVKLVDGSGAPIANEIVRISLQGDQETNYTTNEEGRARFALNTSMLYFHSVGIRATHKVHPYCRDHSW…	6002	1	0	0	1087.02	2	0.0163	721	741	0	84.54	5.3e-06	K	ANAFCTSADTGFGLSPTVSLR	A
6	2::tr|A0A093RKW8|A0A093RKW8_PYGAD	Alpha-2-macroglobulin (Fragment) OS=Pygoscelis adeliae OX=9238 GN=AS28_11805 PE=4 SV=1	1129	72	1.2e-107	159412	21	19	18	16	18.9	6.15	YMVLLPFLIHTDSPEKVCVQLTHLNESVTLSATLEYQGENRSLIDDVVSEKDVFTCIPFSLPKSNSQSPVTFLTVTVKGATLQFRSRKSVLVKNSESLVFVQTDKPIYKPGQTVLFRIVSLDKDFRPLNEVDPKKNRLYQWAKAELKGGLIQLFFNLTSEPMQGTYTVVAQKVSGTTIRHPFSVEEYVLPKFEVTVKMPKVITILDEKLKVTVCGLYTFGKPVPGLVSFRVCRKFEHADTACYGEEAKAVCDEFSGQTDNYGCISEMVKTKLFQLKRSGYENKLHVEAKIKEEETGVELIGTSFSEITTTISKITFEHSDSHYKPGIPFFGQVKLVDGSGAPIANEIVRISLQGDQETNYTTNEEGRARFALNTSMLYFHSVGIRATHKVHPYCRDHSW…	7134	1	0	0	837.101	3	-0.0001	42	63	1	56.49	0.0032	R	SLIDDVVSEKDVFTCIPFSLPK	S
6	2::tr|A0A093RKW8|A0A093RKW8_PYGAD	Alpha-2-macroglobulin (Fragment) OS=Pygoscelis adeliae OX=9238 GN=AS28_11805 PE=4 SV=1	1129	72	1.2e-107	159412	21	19	18	16	18.9	6.15	YMVLLPFLIHTDSPEKVCVQLTHLNESVTLSATLEYQGENRSLIDDVVSEKDVFTCIPFSLPKSNSQSPVTFLTVTVKGATLQFRSRKSVLVKNSESLVFVQTDKPIYKPGQTVLFRIVSLDKDFRPLNEVDPKKNRLYQWAKAELKGGLIQLFFNLTSEPMQGTYTVVAQKVSGTTIRHPFSVEEYVLPKFEVTVKMPKVITILDEKLKVTVCGLYTFGKPVPGLVSFRVCRKFEHADTACYGEEAKAVCDEFSGQTDNYGCISEMVKTKLFQLKRSGYENKLHVEAKIKEEETGVELIGTSFSEITTTISKITFEHSDSHYKPGIPFFGQVKLVDGSGAPIANEIVRISLQGDQETNYTTNEEGRARFALNTSMLYFHSVGIRATHKVHPYCRDHSW…	7934	1	0	0	923.503	3	0.0432	94	117	0	28.54	0.97	K	NSESLVFVQTDKPIYKPGQTVLFR	I
6	2::tr|A0A093RKW8|A0A093RKW8_PYGAD	Alpha-2-macroglobulin (Fragment) OS=Pygoscelis adeliae OX=9238 GN=AS28_11805 PE=4 SV=1	1129	72	1.2e-107	159412	21	19	18	16	18.9	6.15	YMVLLPFLIHTDSPEKVCVQLTHLNESVTLSATLEYQGENRSLIDDVVSEKDVFTCIPFSLPKSNSQSPVTFLTVTVKGATLQFRSRKSVLVKNSESLVFVQTDKPIYKPGQTVLFRIVSLDKDFRPLNEVDPKKNRLYQWAKAELKGGLIQLFFNLTSEPMQGTYTVVAQKVSGTTIRHPFSVEEYVLPKFEVTVKMPKVITILDEKLKVTVCGLYTFGKPVPGLVSFRVCRKFEHADTACYGEEAKAVCDEFSGQTDNYGCISEMVKTKLFQLKRSGYENKLHVEAKIKEEETGVELIGTSFSEITTTISKITFEHSDSHYKPGIPFFGQVKLVDGSGAPIANEIVRISLQGDQETNYTTNEEGRARFALNTSMLYFHSVGIRATHKVHPYCRDHSW…	8853	1	0	0	1059.59	3	-0.0001	1046	1075	0	82.02	2e-06	K	GGVDNEVSLTAYITIALLEIPLPVTHSVVR	N
6	2::tr|A0A093RKW8|A0A093RKW8_PYGAD	Alpha-2-macroglobulin (Fragment) OS=Pygoscelis adeliae OX=9238 GN=AS28_11805 PE=4 SV=1	1129	72	1.2e-107	159412	21	19	18	16	18.9	6.15	YMVLLPFLIHTDSPEKVCVQLTHLNESVTLSATLEYQGENRSLIDDVVSEKDVFTCIPFSLPKSNSQSPVTFLTVTVKGATLQFRSRKSVLVKNSESLVFVQTDKPIYKPGQTVLFRIVSLDKDFRPLNEVDPKKNRLYQWAKAELKGGLIQLFFNLTSEPMQGTYTVVAQKVSGTTIRHPFSVEEYVLPKFEVTVKMPKVITILDEKLKVTVCGLYTFGKPVPGLVSFRVCRKFEHADTACYGEEAKAVCDEFSGQTDNYGCISEMVKTKLFQLKRSGYENKLHVEAKIKEEETGVELIGTSFSEITTTISKITFEHSDSHYKPGIPFFGQVKLVDGSGAPIANEIVRISLQGDQETNYTTNEEGRARFALNTSMLYFHSVGIRATHKVHPYCRDHSW…	9072	1	0	0	1097.87	3	0.0313	818	847	0	52.35	0.01	K	SLGQVEFSVSTEALQNQQPCGNTIVETPEK	G
7	2::tr|A0A1V4JAY4|A0A1V4JAY4_PATFA	Alpha-2-macroglobulin OS=Patagioenas fasciata monilis OX=372326 GN=A2M PE=4 SV=1	1063	72	4.6e-101	188720	18	17	15	14	13.8	6.23	MEGSRSETSAAEASEEIIYTSVKFSPLRAKAAREKRDPCLWPAVVPGLAIGFGILSISLAVALIWKMSDTHPRCPEQWVTYRGSCYSFSKEKKDWNSSQKSCWAKGAHLLVSSDILEMEQSGEDLFKSIQTECFWIGLRNSSGSGWIWEDGSELNGIKVLYNSPVQHCGVLMKGKFCLDELCPGPLPLSPPVPGLFAEESIKGLIRRAEGEHKQHQARLGVHLAHHDLLCTMGKDRLLIKPNIFLLLLFFLPGDTSPTTEPQYMVLLPSLIHTDSSEKVCVQLTHLNESVTLSATLEYQGENRSLIDDVVSETDVFTCIPFSLPKSNSQSPVTFVTVMVKGATLQFTSRKSVLVQNSESLVFVQTDKPIYKPGQTVLFRIVSLDKDFRPLNEVFPLVYV…	605	1	0	0	465.78	2	0.0015	470	477	0	49.1	0.012	K	VITILDEK	L
7	2::tr|A0A1V4JAY4|A0A1V4JAY4_PATFA	Alpha-2-macroglobulin OS=Patagioenas fasciata monilis OX=372326 GN=A2M PE=4 SV=1	1063	72	4.6e-101	188720	18	17	15	14	13.8	6.23	MEGSRSETSAAEASEEIIYTSVKFSPLRAKAAREKRDPCLWPAVVPGLAIGFGILSISLAVALIWKMSDTHPRCPEQWVTYRGSCYSFSKEKKDWNSSQKSCWAKGAHLLVSSDILEMEQSGEDLFKSIQTECFWIGLRNSSGSGWIWEDGSELNGIKVLYNSPVQHCGVLMKGKFCLDELCPGPLPLSPPVPGLFAEESIKGLIRRAEGEHKQHQARLGVHLAHHDLLCTMGKDRLLIKPNIFLLLLFFLPGDTSPTTEPQYMVLLPSLIHTDSSEKVCVQLTHLNESVTLSATLEYQGENRSLIDDVVSETDVFTCIPFSLPKSNSQSPVTFVTVMVKGATLQFTSRKSVLVQNSESLVFVQTDKPIYKPGQTVLFRIVSLDKDFRPLNEVFPLVYV…	892	1	0	0	495.758	2	-0.0007	1235	1243	0	59.12	0.0018	K	TGQLSEEVK	S
7	2::tr|A0A1V4JAY4|A0A1V4JAY4_PATFA	Alpha-2-macroglobulin OS=Patagioenas fasciata monilis OX=372326 GN=A2M PE=4 SV=1	1063	72	4.6e-101	188720	18	17	15	14	13.8	6.23	MEGSRSETSAAEASEEIIYTSVKFSPLRAKAAREKRDPCLWPAVVPGLAIGFGILSISLAVALIWKMSDTHPRCPEQWVTYRGSCYSFSKEKKDWNSSQKSCWAKGAHLLVSSDILEMEQSGEDLFKSIQTECFWIGLRNSSGSGWIWEDGSELNGIKVLYNSPVQHCGVLMKGKFCLDELCPGPLPLSPPVPGLFAEESIKGLIRRAEGEHKQHQARLGVHLAHHDLLCTMGKDRLLIKPNIFLLLLFFLPGDTSPTTEPQYMVLLPSLIHTDSSEKVCVQLTHLNESVTLSATLEYQGENRSLIDDVVSETDVFTCIPFSLPKSNSQSPVTFVTVMVKGATLQFTSRKSVLVQNSESLVFVQTDKPIYKPGQTVLFRIVSLDKDFRPLNEVFPLVYV…	1376	1	0	0	595.298	2	0	683	692	0	61.57	0.00097	R	FYSPSNSFLK	I
7	2::tr|A0A1V4JAY4|A0A1V4JAY4_PATFA	Alpha-2-macroglobulin OS=Patagioenas fasciata monilis OX=372326 GN=A2M PE=4 SV=1	1063	72	4.6e-101	188720	18	17	15	14	13.8	6.23	MEGSRSETSAAEASEEIIYTSVKFSPLRAKAAREKRDPCLWPAVVPGLAIGFGILSISLAVALIWKMSDTHPRCPEQWVTYRGSCYSFSKEKKDWNSSQKSCWAKGAHLLVSSDILEMEQSGEDLFKSIQTECFWIGLRNSSGSGWIWEDGSELNGIKVLYNSPVQHCGVLMKGKFCLDELCPGPLPLSPPVPGLFAEESIKGLIRRAEGEHKQHQARLGVHLAHHDLLCTMGKDRLLIKPNIFLLLLFFLPGDTSPTTEPQYMVLLPSLIHTDSSEKVCVQLTHLNESVTLSATLEYQGENRSLIDDVVSETDVFTCIPFSLPKSNSQSPVTFVTVMVKGATLQFTSRKSVLVQNSESLVFVQTDKPIYKPGQTVLFRIVSLDKDFRPLNEVFPLVYV…	1503	1	0	0	613.831	2	0.0017	1246	1256	0	46.04	0.021	K	AIGYLVSGYQR	Q
7	2::tr|A0A1V4JAY4|A0A1V4JAY4_PATFA	Alpha-2-macroglobulin OS=Patagioenas fasciata monilis OX=372326 GN=A2M PE=4 SV=1	1063	72	4.6e-101	188720	18	17	15	14	13.8	6.23	MEGSRSETSAAEASEEIIYTSVKFSPLRAKAAREKRDPCLWPAVVPGLAIGFGILSISLAVALIWKMSDTHPRCPEQWVTYRGSCYSFSKEKKDWNSSQKSCWAKGAHLLVSSDILEMEQSGEDLFKSIQTECFWIGLRNSSGSGWIWEDGSELNGIKVLYNSPVQHCGVLMKGKFCLDELCPGPLPLSPPVPGLFAEESIKGLIRRAEGEHKQHQARLGVHLAHHDLLCTMGKDRLLIKPNIFLLLLFFLPGDTSPTTEPQYMVLLPSLIHTDSSEKVCVQLTHLNESVTLSATLEYQGENRSLIDDVVSETDVFTCIPFSLPKSNSQSPVTFVTVMVKGATLQFTSRKSVLVQNSESLVFVQTDKPIYKPGQTVLFRIVSLDKDFRPLNEVFPLVYV…	1534	1	0	0	620.843	2	-0.0003	1144	1154	0	56.03	0.0019	R	QLLVEPEGVEK	E
7	2::tr|A0A1V4JAY4|A0A1V4JAY4_PATFA	Alpha-2-macroglobulin OS=Patagioenas fasciata monilis OX=372326 GN=A2M PE=4 SV=1	1063	72	4.6e-101	188720	18	17	15	14	13.8	6.23	MEGSRSETSAAEASEEIIYTSVKFSPLRAKAAREKRDPCLWPAVVPGLAIGFGILSISLAVALIWKMSDTHPRCPEQWVTYRGSCYSFSKEKKDWNSSQKSCWAKGAHLLVSSDILEMEQSGEDLFKSIQTECFWIGLRNSSGSGWIWEDGSELNGIKVLYNSPVQHCGVLMKGKFCLDELCPGPLPLSPPVPGLFAEESIKGLIRRAEGEHKQHQARLGVHLAHHDLLCTMGKDRLLIKPNIFLLLLFFLPGDTSPTTEPQYMVLLPSLIHTDSSEKVCVQLTHLNESVTLSATLEYQGENRSLIDDVVSETDVFTCIPFSLPKSNSQSPVTFVTVMVKGATLQFTSRKSVLVQNSESLVFVQTDKPIYKPGQTVLFRIVSLDKDFRPLNEVFPLVYV…	2504	1	0	0	714.87	2	0.0021	1054	1065	0	57.53	0.002	K	ATVFNYLTACIR	V
7	2::tr|A0A1V4JAY4|A0A1V4JAY4_PATFA	Alpha-2-macroglobulin OS=Patagioenas fasciata monilis OX=372326 GN=A2M PE=4 SV=1	1063	72	4.6e-101	188720	18	17	15	14	13.8	6.23	MEGSRSETSAAEASEEIIYTSVKFSPLRAKAAREKRDPCLWPAVVPGLAIGFGILSISLAVALIWKMSDTHPRCPEQWVTYRGSCYSFSKEKKDWNSSQKSCWAKGAHLLVSSDILEMEQSGEDLFKSIQTECFWIGLRNSSGSGWIWEDGSELNGIKVLYNSPVQHCGVLMKGKFCLDELCPGPLPLSPPVPGLFAEESIKGLIRRAEGEHKQHQARLGVHLAHHDLLCTMGKDRLLIKPNIFLLLLFFLPGDTSPTTEPQYMVLLPSLIHTDSSEKVCVQLTHLNESVTLSATLEYQGENRSLIDDVVSETDVFTCIPFSLPKSNSQSPVTFVTVMVKGATLQFTSRKSVLVQNSESLVFVQTDKPIYKPGQTVLFRIVSLDKDFRPLNEVFPLVYV…	2573	1	0	0	722.877	2	0.0004	449	460	0	58.07	0.0023	R	HPFSVEEYVLPK	F
7	2::tr|A0A1V4JAY4|A0A1V4JAY4_PATFA	Alpha-2-macroglobulin OS=Patagioenas fasciata monilis OX=372326 GN=A2M PE=4 SV=1	1063	72	4.6e-101	188720	18	17	15	14	13.8	6.23	MEGSRSETSAAEASEEIIYTSVKFSPLRAKAAREKRDPCLWPAVVPGLAIGFGILSISLAVALIWKMSDTHPRCPEQWVTYRGSCYSFSKEKKDWNSSQKSCWAKGAHLLVSSDILEMEQSGEDLFKSIQTECFWIGLRNSSGSGWIWEDGSELNGIKVLYNSPVQHCGVLMKGKFCLDELCPGPLPLSPPVPGLFAEESIKGLIRRAEGEHKQHQARLGVHLAHHDLLCTMGKDRLLIKPNIFLLLLFFLPGDTSPTTEPQYMVLLPSLIHTDSSEKVCVQLTHLNESVTLSATLEYQGENRSLIDDVVSETDVFTCIPFSLPKSNSQSPVTFVTVMVKGATLQFTSRKSVLVQNSESLVFVQTDKPIYKPGQTVLFRIVSLDKDFRPLNEVFPLVYV…	2724	1	0	0	736.898	2	0	1303	1314	0	51.11	0.01	K	HIQDALVWLSYK	Q
7	2::tr|A0A1V4JAY4|A0A1V4JAY4_PATFA	Alpha-2-macroglobulin OS=Patagioenas fasciata monilis OX=372326 GN=A2M PE=4 SV=1	1063	72	4.6e-101	188720	18	17	15	14	13.8	6.23	MEGSRSETSAAEASEEIIYTSVKFSPLRAKAAREKRDPCLWPAVVPGLAIGFGILSISLAVALIWKMSDTHPRCPEQWVTYRGSCYSFSKEKKDWNSSQKSCWAKGAHLLVSSDILEMEQSGEDLFKSIQTECFWIGLRNSSGSGWIWEDGSELNGIKVLYNSPVQHCGVLMKGKFCLDELCPGPLPLSPPVPGLFAEESIKGLIRRAEGEHKQHQARLGVHLAHHDLLCTMGKDRLLIKPNIFLLLLFFLPGDTSPTTEPQYMVLLPSLIHTDSSEKVCVQLTHLNESVTLSATLEYQGENRSLIDDVVSETDVFTCIPFSLPKSNSQSPVTFVTVMVKGATLQFTSRKSVLVQNSESLVFVQTDKPIYKPGQTVLFRIVSLDKDFRPLNEVFPLVYV…	2976	1	0	0	755.914	2	-0.0007	604	618	0	74.1	3.3e-05	K	LVDGSGAPIANEIVR	I
7	2::tr|A0A1V4JAY4|A0A1V4JAY4_PATFA	Alpha-2-macroglobulin OS=Patagioenas fasciata monilis OX=372326 GN=A2M PE=4 SV=1	1063	72	4.6e-101	188720	18	17	15	14	13.8	6.23	MEGSRSETSAAEASEEIIYTSVKFSPLRAKAAREKRDPCLWPAVVPGLAIGFGILSISLAVALIWKMSDTHPRCPEQWVTYRGSCYSFSKEKKDWNSSQKSCWAKGAHLLVSSDILEMEQSGEDLFKSIQTECFWIGLRNSSGSGWIWEDGSELNGIKVLYNSPVQHCGVLMKGKFCLDELCPGPLPLSPPVPGLFAEESIKGLIRRAEGEHKQHQARLGVHLAHHDLLCTMGKDRLLIKPNIFLLLLFFLPGDTSPTTEPQYMVLLPSLIHTDSSEKVCVQLTHLNESVTLSATLEYQGENRSLIDDVVSETDVFTCIPFSLPKSNSQSPVTFVTVMVKGATLQFTSRKSVLVQNSESLVFVQTDKPIYKPGQTVLFRIVSLDKDFRPLNEVFPLVYV…	4671	1	0	1	905.902	2	-0.0025	1518	1533	0	73.06	3.3e-05	R	SGGDFQQDFQVNPTNR	L
7	2::tr|A0A1V4JAY4|A0A1V4JAY4_PATFA	Alpha-2-macroglobulin OS=Patagioenas fasciata monilis OX=372326 GN=A2M PE=4 SV=1	1063	72	4.6e-101	188720	18	17	15	14	13.8	6.23	MEGSRSETSAAEASEEIIYTSVKFSPLRAKAAREKRDPCLWPAVVPGLAIGFGILSISLAVALIWKMSDTHPRCPEQWVTYRGSCYSFSKEKKDWNSSQKSCWAKGAHLLVSSDILEMEQSGEDLFKSIQTECFWIGLRNSSGSGWIWEDGSELNGIKVLYNSPVQHCGVLMKGKFCLDELCPGPLPLSPPVPGLFAEESIKGLIRRAEGEHKQHQARLGVHLAHHDLLCTMGKDRLLIKPNIFLLLLFFLPGDTSPTTEPQYMVLLPSLIHTDSSEKVCVQLTHLNESVTLSATLEYQGENRSLIDDVVSETDVFTCIPFSLPKSNSQSPVTFVTVMVKGATLQFTSRKSVLVQNSESLVFVQTDKPIYKPGQTVLFRIVSLDKDFRPLNEVFPLVYV…	4677	1	0	1	906.406	2	0.0209	1518	1533	0	74.25	2.6e-05	R	SGGDFQQDFQVNPTNR	L
7	2::tr|A0A1V4JAY4|A0A1V4JAY4_PATFA	Alpha-2-macroglobulin OS=Patagioenas fasciata monilis OX=372326 GN=A2M PE=4 SV=1	1063	72	4.6e-101	188720	18	17	15	14	13.8	6.23	MEGSRSETSAAEASEEIIYTSVKFSPLRAKAAREKRDPCLWPAVVPGLAIGFGILSISLAVALIWKMSDTHPRCPEQWVTYRGSCYSFSKEKKDWNSSQKSCWAKGAHLLVSSDILEMEQSGEDLFKSIQTECFWIGLRNSSGSGWIWEDGSELNGIKVLYNSPVQHCGVLMKGKFCLDELCPGPLPLSPPVPGLFAEESIKGLIRRAEGEHKQHQARLGVHLAHHDLLCTMGKDRLLIKPNIFLLLLFFLPGDTSPTTEPQYMVLLPSLIHTDSSEKVCVQLTHLNESVTLSATLEYQGENRSLIDDVVSETDVFTCIPFSLPKSNSQSPVTFVTVMVKGATLQFTSRKSVLVQNSESLVFVQTDKPIYKPGQTVLFRIVSLDKDFRPLNEVFPLVYV…	5998	1	0	0	724.682	3	-0.009	1009	1029	0	49.1	0.018	K	ANAFCTSADTGFGLSPTVSLR	A
7	2::tr|A0A1V4JAY4|A0A1V4JAY4_PATFA	Alpha-2-macroglobulin OS=Patagioenas fasciata monilis OX=372326 GN=A2M PE=4 SV=1	1063	72	4.6e-101	188720	18	17	15	14	13.8	6.23	MEGSRSETSAAEASEEIIYTSVKFSPLRAKAAREKRDPCLWPAVVPGLAIGFGILSISLAVALIWKMSDTHPRCPEQWVTYRGSCYSFSKEKKDWNSSQKSCWAKGAHLLVSSDILEMEQSGEDLFKSIQTECFWIGLRNSSGSGWIWEDGSELNGIKVLYNSPVQHCGVLMKGKFCLDELCPGPLPLSPPVPGLFAEESIKGLIRRAEGEHKQHQARLGVHLAHHDLLCTMGKDRLLIKPNIFLLLLFFLPGDTSPTTEPQYMVLLPSLIHTDSSEKVCVQLTHLNESVTLSATLEYQGENRSLIDDVVSETDVFTCIPFSLPKSNSQSPVTFVTVMVKGATLQFTSRKSVLVQNSESLVFVQTDKPIYKPGQTVLFRIVSLDKDFRPLNEVFPLVYV…	5999	1	0	0	1086.53	2	0.0055	1009	1029	0	146.5	3.5e-12	K	ANAFCTSADTGFGLSPTVSLR	A
7	2::tr|A0A1V4JAY4|A0A1V4JAY4_PATFA	Alpha-2-macroglobulin OS=Patagioenas fasciata monilis OX=372326 GN=A2M PE=4 SV=1	1063	72	4.6e-101	188720	18	17	15	14	13.8	6.23	MEGSRSETSAAEASEEIIYTSVKFSPLRAKAAREKRDPCLWPAVVPGLAIGFGILSISLAVALIWKMSDTHPRCPEQWVTYRGSCYSFSKEKKDWNSSQKSCWAKGAHLLVSSDILEMEQSGEDLFKSIQTECFWIGLRNSSGSGWIWEDGSELNGIKVLYNSPVQHCGVLMKGKFCLDELCPGPLPLSPPVPGLFAEESIKGLIRRAEGEHKQHQARLGVHLAHHDLLCTMGKDRLLIKPNIFLLLLFFLPGDTSPTTEPQYMVLLPSLIHTDSSEKVCVQLTHLNESVTLSATLEYQGENRSLIDDVVSETDVFTCIPFSLPKSNSQSPVTFVTVMVKGATLQFTSRKSVLVQNSESLVFVQTDKPIYKPGQTVLFRIVSLDKDFRPLNEVFPLVYV…	6002	1	0	0	1087.02	2	0.0163	1009	1029	0	84.54	5.3e-06	K	ANAFCTSADTGFGLSPTVSLR	A
7	2::tr|A0A1V4JAY4|A0A1V4JAY4_PATFA	Alpha-2-macroglobulin OS=Patagioenas fasciata monilis OX=372326 GN=A2M PE=4 SV=1	1063	72	4.6e-101	188720	18	17	15	14	13.8	6.23	MEGSRSETSAAEASEEIIYTSVKFSPLRAKAAREKRDPCLWPAVVPGLAIGFGILSISLAVALIWKMSDTHPRCPEQWVTYRGSCYSFSKEKKDWNSSQKSCWAKGAHLLVSSDILEMEQSGEDLFKSIQTECFWIGLRNSSGSGWIWEDGSELNGIKVLYNSPVQHCGVLMKGKFCLDELCPGPLPLSPPVPGLFAEESIKGLIRRAEGEHKQHQARLGVHLAHHDLLCTMGKDRLLIKPNIFLLLLFFLPGDTSPTTEPQYMVLLPSLIHTDSSEKVCVQLTHLNESVTLSATLEYQGENRSLIDDVVSETDVFTCIPFSLPKSNSQSPVTFVTVMVKGATLQFTSRKSVLVQNSESLVFVQTDKPIYKPGQTVLFRIVSLDKDFRPLNEVFPLVYV…	6390	1	0	0	758.719	3	0.0033	800	820	0	99.53	1.9e-07	K	VDLSFSPSEGLPSSDAHLLFR	A
7	2::tr|A0A1V4JAY4|A0A1V4JAY4_PATFA	Alpha-2-macroglobulin OS=Patagioenas fasciata monilis OX=372326 GN=A2M PE=4 SV=1	1063	72	4.6e-101	188720	18	17	15	14	13.8	6.23	MEGSRSETSAAEASEEIIYTSVKFSPLRAKAAREKRDPCLWPAVVPGLAIGFGILSISLAVALIWKMSDTHPRCPEQWVTYRGSCYSFSKEKKDWNSSQKSCWAKGAHLLVSSDILEMEQSGEDLFKSIQTECFWIGLRNSSGSGWIWEDGSELNGIKVLYNSPVQHCGVLMKGKFCLDELCPGPLPLSPPVPGLFAEESIKGLIRRAEGEHKQHQARLGVHLAHHDLLCTMGKDRLLIKPNIFLLLLFFLPGDTSPTTEPQYMVLLPSLIHTDSSEKVCVQLTHLNESVTLSATLEYQGENRSLIDDVVSETDVFTCIPFSLPKSNSQSPVTFVTVMVKGATLQFTSRKSVLVQNSESLVFVQTDKPIYKPGQTVLFRIVSLDKDFRPLNEVFPLVYV…	6987	1	1	0	615.808	4	-0.0111	583	603	0	24.59	6	K	ITFEHSDSYYKPGIPFFGQVK	L
7	2::tr|A0A1V4JAY4|A0A1V4JAY4_PATFA	Alpha-2-macroglobulin OS=Patagioenas fasciata monilis OX=372326 GN=A2M PE=4 SV=1	1063	72	4.6e-101	188720	18	17	15	14	13.8	6.23	MEGSRSETSAAEASEEIIYTSVKFSPLRAKAAREKRDPCLWPAVVPGLAIGFGILSISLAVALIWKMSDTHPRCPEQWVTYRGSCYSFSKEKKDWNSSQKSCWAKGAHLLVSSDILEMEQSGEDLFKSIQTECFWIGLRNSSGSGWIWEDGSELNGIKVLYNSPVQHCGVLMKGKFCLDELCPGPLPLSPPVPGLFAEESIKGLIRRAEGEHKQHQARLGVHLAHHDLLCTMGKDRLLIKPNIFLLLLFFLPGDTSPTTEPQYMVLLPSLIHTDSSEKVCVQLTHLNESVTLSATLEYQGENRSLIDDVVSETDVFTCIPFSLPKSNSQSPVTFVTVMVKGATLQFTSRKSVLVQNSESLVFVQTDKPIYKPGQTVLFRIVSLDKDFRPLNEVFPLVYV…	7478	1	0	0	867.447	3	0.0089	559	582	1	125.66	4.1e-10	K	IKEEETGVELTGTSFSEITTTISK	I
7	2::tr|A0A1V4JAY4|A0A1V4JAY4_PATFA	Alpha-2-macroglobulin OS=Patagioenas fasciata monilis OX=372326 GN=A2M PE=4 SV=1	1063	72	4.6e-101	188720	18	17	15	14	13.8	6.23	MEGSRSETSAAEASEEIIYTSVKFSPLRAKAAREKRDPCLWPAVVPGLAIGFGILSISLAVALIWKMSDTHPRCPEQWVTYRGSCYSFSKEKKDWNSSQKSCWAKGAHLLVSSDILEMEQSGEDLFKSIQTECFWIGLRNSSGSGWIWEDGSELNGIKVLYNSPVQHCGVLMKGKFCLDELCPGPLPLSPPVPGLFAEESIKGLIRRAEGEHKQHQARLGVHLAHHDLLCTMGKDRLLIKPNIFLLLLFFLPGDTSPTTEPQYMVLLPSLIHTDSSEKVCVQLTHLNESVTLSATLEYQGENRSLIDDVVSETDVFTCIPFSLPKSNSQSPVTFVTVMVKGATLQFTSRKSVLVQNSESLVFVQTDKPIYKPGQTVLFRIVSLDKDFRPLNEVFPLVYV…	8853	1	0	0	1059.59	3	-0.0001	1334	1363	0	82.02	2e-06	K	GGVDNEVSLTAYITIALLEIPLPVTHSVVR	N
8	1::sp|cRAP039|P13645|K1C10_HUMAN	Keratin, type I cytoskeletal 10 OS=Homo sapiens GN=KRT10 PE=1 SV=6	978	72	1.3e-92	59020	16	13	12	11	35.8	5.13	MSVRYSSSKHYSSSRSGGGGGGGGCGGGGGVSSLRISSSKGSLGGGFSSGGFSGGSFSRGSSGGGCFGGSSGGYGGLGGFGGGSFRGSYGSSSFGGSYGGIFGGGSFGGGSFGGGSFGGGGFGGGGFGGGFGGGFGGDGGLLSGNEKVTMQNLNDRLASYLDKVRALEESNYELEGKIKEWYEKHGNSHQGEPRDYSKYYKTIDDLKNQILNLTTDNANILLQIDNARLAADDFRLKYENEVALRQSVEADINGLRRVLDELTLTKADLEMQIESLTEELAYLKKNHEEEMKDLRNVSTGDVNVEMNAAPGVDLTQLLNNMRSQYEQLAEQNRKDAEAWFNEKSKELTTEIDNNIEQISSYKSEITELRRNVQALEIELQSQLALKQSLEASLAETEGR…	98	1	1	0	404.204	2	0.0008	229	235	0	37.24	0.098	R	LAADDFR	L
8	1::sp|cRAP039|P13645|K1C10_HUMAN	Keratin, type I cytoskeletal 10 OS=Homo sapiens GN=KRT10 PE=1 SV=6	978	72	1.3e-92	59020	16	13	12	11	35.8	5.13	MSVRYSSSKHYSSSRSGGGGGGGGCGGGGGVSSLRISSSKGSLGGGFSSGGFSGGSFSRGSSGGGCFGGSSGGYGGLGGFGGGSFRGSYGSSSFGGSYGGIFGGGSFGGGSFGGGSFGGGGFGGGGFGGGFGGGFGGDGGLLSGNEKVTMQNLNDRLASYLDKVRALEESNYELEGKIKEWYEKHGNSHQGEPRDYSKYYKTIDDLKNQILNLTTDNANILLQIDNARLAADDFRLKYENEVALRQSVEADINGLRRVLDELTLTKADLEMQIESLTEELAYLKKNHEEEMKDLRNVSTGDVNVEMNAAPGVDLTQLLNNMRSQYEQLAEQNRKDAEAWFNEKSKELTTEIDNNIEQISSYKSEITELRRNVQALEIELQSQLALKQSLEASLAETEGR…	976	1	1	1	516.303	2	0.0003	258	266	0	62.34	0.00041	R	VLDELTLTK	A
8	1::sp|cRAP039|P13645|K1C10_HUMAN	Keratin, type I cytoskeletal 10 OS=Homo sapiens GN=KRT10 PE=1 SV=6	978	72	1.3e-92	59020	16	13	12	11	35.8	5.13	MSVRYSSSKHYSSSRSGGGGGGGGCGGGGGVSSLRISSSKGSLGGGFSSGGFSGGSFSRGSSGGGCFGGSSGGYGGLGGFGGGSFRGSYGSSSFGGSYGGIFGGGSFGGGSFGGGSFGGGGFGGGGFGGGFGGGFGGDGGLLSGNEKVTMQNLNDRLASYLDKVRALEESNYELEGKIKEWYEKHGNSHQGEPRDYSKYYKTIDDLKNQILNLTTDNANILLQIDNARLAADDFRLKYENEVALRQSVEADINGLRRVLDELTLTKADLEMQIESLTEELAYLKKNHEEEMKDLRNVSTGDVNVEMNAAPGVDLTQLLNNMRSQYEQLAEQNRKDAEAWFNEKSKELTTEIDNNIEQISSYKSEITELRRNVQALEIELQSQLALKQSLEASLAETEGR…	1199	1	1	1	553.766	2	-0.0007	148	156	0	59.19	0.0013	K	VTMQNLNDR	L
8	1::sp|cRAP039|P13645|K1C10_HUMAN	Keratin, type I cytoskeletal 10 OS=Homo sapiens GN=KRT10 PE=1 SV=6	978	72	1.3e-92	59020	16	13	12	11	35.8	5.13	MSVRYSSSKHYSSSRSGGGGGGGGCGGGGGVSSLRISSSKGSLGGGFSSGGFSGGSFSRGSSGGGCFGGSSGGYGGLGGFGGGSFRGSYGSSSFGGSYGGIFGGGSFGGGSFGGGSFGGGGFGGGGFGGGFGGGFGGDGGLLSGNEKVTMQNLNDRLASYLDKVRALEESNYELEGKIKEWYEKHGNSHQGEPRDYSKYYKTIDDLKNQILNLTTDNANILLQIDNARLAADDFRLKYENEVALRQSVEADINGLRRVLDELTLTKADLEMQIESLTEELAYLKKNHEEEMKDLRNVSTGDVNVEMNAAPGVDLTQLLNNMRSQYEQLAEQNRKDAEAWFNEKSKELTTEIDNNIEQISSYKSEITELRRNVQALEIELQSQLALKQSLEASLAETEGR…	1587	1	1	1	631.802	2	-0.0011	451	464	0	64.75	0.00034	R	SLLEGEGSSGGGGR	G
8	1::sp|cRAP039|P13645|K1C10_HUMAN	Keratin, type I cytoskeletal 10 OS=Homo sapiens GN=KRT10 PE=1 SV=6	978	72	1.3e-92	59020	16	13	12	11	35.8	5.13	MSVRYSSSKHYSSSRSGGGGGGGGCGGGGGVSSLRISSSKGSLGGGFSSGGFSGGSFSRGSSGGGCFGGSSGGYGGLGGFGGGSFRGSYGSSSFGGSYGGIFGGGSFGGGSFGGGSFGGGGFGGGGFGGGFGGGFGGDGGLLSGNEKVTMQNLNDRLASYLDKVRALEESNYELEGKIKEWYEKHGNSHQGEPRDYSKYYKTIDDLKNQILNLTTDNANILLQIDNARLAADDFRLKYENEVALRQSVEADINGLRRVLDELTLTKADLEMQIESLTEELAYLKKNHEEEMKDLRNVSTGDVNVEMNAAPGVDLTQLLNNMRSQYEQLAEQNRKDAEAWFNEKSKELTTEIDNNIEQISSYKSEITELRRNVQALEIELQSQLALKQSLEASLAETEGR…	2299	1	1	1	695.843	2	-0.0016	387	399	0	87.23	2.8e-06	K	QSLEASLAETEGR	Y
8	1::sp|cRAP039|P13645|K1C10_HUMAN	Keratin, type I cytoskeletal 10 OS=Homo sapiens GN=KRT10 PE=1 SV=6	978	72	1.3e-92	59020	16	13	12	11	35.8	5.13	MSVRYSSSKHYSSSRSGGGGGGGGCGGGGGVSSLRISSSKGSLGGGFSSGGFSGGSFSRGSSGGGCFGGSSGGYGGLGGFGGGSFRGSYGSSSFGGSYGGIFGGGSFGGGSFGGGSFGGGGFGGGGFGGGFGGGFGGDGGLLSGNEKVTMQNLNDRLASYLDKVRALEESNYELEGKIKEWYEKHGNSHQGEPRDYSKYYKTIDDLKNQILNLTTDNANILLQIDNARLAADDFRLKYENEVALRQSVEADINGLRRVLDELTLTKADLEMQIESLTEELAYLKKNHEEEMKDLRNVSTGDVNVEMNAAPGVDLTQLLNNMRSQYEQLAEQNRKDAEAWFNEKSKELTTEIDNNIEQISSYKSEITELRRNVQALEIELQSQLALKQSLEASLAETEGR…	5441	1	1	1	998.995	2	0.0112	346	362	0	81.99	9.9e-06	K	ELTTEIDNNIEQISSYK	S
8	1::sp|cRAP039|P13645|K1C10_HUMAN	Keratin, type I cytoskeletal 10 OS=Homo sapiens GN=KRT10 PE=1 SV=6	978	72	1.3e-92	59020	16	13	12	11	35.8	5.13	MSVRYSSSKHYSSSRSGGGGGGGGCGGGGGVSSLRISSSKGSLGGGFSSGGFSGGSFSRGSSGGGCFGGSSGGYGGLGGFGGGSFRGSYGSSSFGGSYGGIFGGGSFGGGSFGGGSFGGGGFGGGGFGGGFGGGFGGDGGLLSGNEKVTMQNLNDRLASYLDKVRALEESNYELEGKIKEWYEKHGNSHQGEPRDYSKYYKTIDDLKNQILNLTTDNANILLQIDNARLAADDFRLKYENEVALRQSVEADINGLRRVLDELTLTKADLEMQIESLTEELAYLKKNHEEEMKDLRNVSTGDVNVEMNAAPGVDLTQLLNNMRSQYEQLAEQNRKDAEAWFNEKSKELTTEIDNNIEQISSYKSEITELRRNVQALEIELQSQLALKQSLEASLAETEGR…	5444	1	1	1	999.482	2	0.0029	346	362	0	86.71	3.1e-06	K	ELTTEIDNNIEQISSYK	S
8	1::sp|cRAP039|P13645|K1C10_HUMAN	Keratin, type I cytoskeletal 10 OS=Homo sapiens GN=KRT10 PE=1 SV=6	978	72	1.3e-92	59020	16	13	12	11	35.8	5.13	MSVRYSSSKHYSSSRSGGGGGGGGCGGGGGVSSLRISSSKGSLGGGFSSGGFSGGSFSRGSSGGGCFGGSSGGYGGLGGFGGGSFRGSYGSSSFGGSYGGIFGGGSFGGGSFGGGSFGGGGFGGGGFGGGFGGGFGGDGGLLSGNEKVTMQNLNDRLASYLDKVRALEESNYELEGKIKEWYEKHGNSHQGEPRDYSKYYKTIDDLKNQILNLTTDNANILLQIDNARLAADDFRLKYENEVALRQSVEADINGLRRVLDELTLTKADLEMQIESLTEELAYLKKNHEEEMKDLRNVSTGDVNVEMNAAPGVDLTQLLNNMRSQYEQLAEQNRKDAEAWFNEKSKELTTEIDNNIEQISSYKSEITELRRNVQALEIELQSQLALKQSLEASLAETEGR…	5703	1	1	1	1041.98	2	-0.0038	423	439	0	143.7	5.3e-12	R	AETECQNTEYQQLLDIK	I
8	1::sp|cRAP039|P13645|K1C10_HUMAN	Keratin, type I cytoskeletal 10 OS=Homo sapiens GN=KRT10 PE=1 SV=6	978	72	1.3e-92	59020	16	13	12	11	35.8	5.13	MSVRYSSSKHYSSSRSGGGGGGGGCGGGGGVSSLRISSSKGSLGGGFSSGGFSGGSFSRGSSGGGCFGGSSGGYGGLGGFGGGSFRGSYGSSSFGGSYGGIFGGGSFGGGSFGGGSFGGGGFGGGGFGGGFGGGFGGDGGLLSGNEKVTMQNLNDRLASYLDKVRALEESNYELEGKIKEWYEKHGNSHQGEPRDYSKYYKTIDDLKNQILNLTTDNANILLQIDNARLAADDFRLKYENEVALRQSVEADINGLRRVLDELTLTKADLEMQIESLTEELAYLKKNHEEEMKDLRNVSTGDVNVEMNAAPGVDLTQLLNNMRSQYEQLAEQNRKDAEAWFNEKSKELTTEIDNNIEQISSYKSEITELRRNVQALEIELQSQLALKQSLEASLAETEGR…	5704	1	1	1	694.992	3	-0.003	423	439	0	79.52	1.4e-05	R	AETECQNTEYQQLLDIK	I
8	1::sp|cRAP039|P13645|K1C10_HUMAN	Keratin, type I cytoskeletal 10 OS=Homo sapiens GN=KRT10 PE=1 SV=6	978	72	1.3e-92	59020	16	13	12	11	35.8	5.13	MSVRYSSSKHYSSSRSGGGGGGGGCGGGGGVSSLRISSSKGSLGGGFSSGGFSGGSFSRGSSGGGCFGGSSGGYGGLGGFGGGSFRGSYGSSSFGGSYGGIFGGGSFGGGSFGGGSFGGGGFGGGGFGGGFGGGFGGDGGLLSGNEKVTMQNLNDRLASYLDKVRALEESNYELEGKIKEWYEKHGNSHQGEPRDYSKYYKTIDDLKNQILNLTTDNANILLQIDNARLAADDFRLKYENEVALRQSVEADINGLRRVLDELTLTKADLEMQIESLTEELAYLKKNHEEEMKDLRNVSTGDVNVEMNAAPGVDLTQLLNNMRSQYEQLAEQNRKDAEAWFNEKSKELTTEIDNNIEQISSYKSEITELRRNVQALEIELQSQLALKQSLEASLAETEGR…	6259	1	1	1	747.385	3	0.0022	267	285	1	87.15	3.4e-06	K	ADLEMQIESLTEELAYLKK	N
8	1::sp|cRAP039|P13645|K1C10_HUMAN	Keratin, type I cytoskeletal 10 OS=Homo sapiens GN=KRT10 PE=1 SV=6	978	72	1.3e-92	59020	16	13	12	11	35.8	5.13	MSVRYSSSKHYSSSRSGGGGGGGGCGGGGGVSSLRISSSKGSLGGGFSSGGFSGGSFSRGSSGGGCFGGSSGGYGGLGGFGGGSFRGSYGSSSFGGSYGGIFGGGSFGGGSFGGGSFGGGGFGGGGFGGGFGGGFGGDGGLLSGNEKVTMQNLNDRLASYLDKVRALEESNYELEGKIKEWYEKHGNSHQGEPRDYSKYYKTIDDLKNQILNLTTDNANILLQIDNARLAADDFRLKYENEVALRQSVEADINGLRRVLDELTLTKADLEMQIESLTEELAYLKKNHEEEMKDLRNVSTGDVNVEMNAAPGVDLTQLLNNMRSQYEQLAEQNRKDAEAWFNEKSKELTTEIDNNIEQISSYKSEITELRRNVQALEIELQSQLALKQSLEASLAETEGR…	6658	1	1	1	781.663	3	-0.0103	60	86	0	67.07	5.8e-05	R	GSSGGGCFGGSSGGYGGLGGFGGGSFR	G
8	1::sp|cRAP039|P13645|K1C10_HUMAN	Keratin, type I cytoskeletal 10 OS=Homo sapiens GN=KRT10 PE=1 SV=6	978	72	1.3e-92	59020	16	13	12	11	35.8	5.13	MSVRYSSSKHYSSSRSGGGGGGGGCGGGGGVSSLRISSSKGSLGGGFSSGGFSGGSFSRGSSGGGCFGGSSGGYGGLGGFGGGSFRGSYGSSSFGGSYGGIFGGGSFGGGSFGGGSFGGGGFGGGGFGGGFGGGFGGDGGLLSGNEKVTMQNLNDRLASYLDKVRALEESNYELEGKIKEWYEKHGNSHQGEPRDYSKYYKTIDDLKNQILNLTTDNANILLQIDNARLAADDFRLKYENEVALRQSVEADINGLRRVLDELTLTKADLEMQIESLTEELAYLKKNHEEEMKDLRNVSTGDVNVEMNAAPGVDLTQLLNNMRSQYEQLAEQNRKDAEAWFNEKSKELTTEIDNNIEQISSYKSEITELRRNVQALEIELQSQLALKQSLEASLAETEGR…	7856	1	1	1	916.479	3	0.0189	400	422	0	69.33	0.00017	R	YCVQLSQIQAQISALEEQLQQIR	A
8	1::sp|cRAP039|P13645|K1C10_HUMAN	Keratin, type I cytoskeletal 10 OS=Homo sapiens GN=KRT10 PE=1 SV=6	978	72	1.3e-92	59020	16	13	12	11	35.8	5.13	MSVRYSSSKHYSSSRSGGGGGGGGCGGGGGVSSLRISSSKGSLGGGFSSGGFSGGSFSRGSSGGGCFGGSSGGYGGLGGFGGGSFRGSYGSSSFGGSYGGIFGGGSFGGGSFGGGSFGGGGFGGGGFGGGFGGGFGGDGGLLSGNEKVTMQNLNDRLASYLDKVRALEESNYELEGKIKEWYEKHGNSHQGEPRDYSKYYKTIDDLKNQILNLTTDNANILLQIDNARLAADDFRLKYENEVALRQSVEADINGLRRVLDELTLTKADLEMQIESLTEELAYLKKNHEEEMKDLRNVSTGDVNVEMNAAPGVDLTQLLNNMRSQYEQLAEQNRKDAEAWFNEKSKELTTEIDNNIEQISSYKSEITELRRNVQALEIELQSQLALKQSLEASLAETEGR…	8208	1	1	1	959.461	3	0.0398	296	322	0	35.56	0.46	R	NVSTGDVNVEMNAAPGVDLTQLLNNMR	S
8	1::sp|cRAP039|P13645|K1C10_HUMAN	Keratin, type I cytoskeletal 10 OS=Homo sapiens GN=KRT10 PE=1 SV=6	978	72	1.3e-92	59020	16	13	12	11	35.8	5.13	MSVRYSSSKHYSSSRSGGGGGGGGCGGGGGVSSLRISSSKGSLGGGFSSGGFSGGSFSRGSSGGGCFGGSSGGYGGLGGFGGGSFRGSYGSSSFGGSYGGIFGGGSFGGGSFGGGSFGGGGFGGGGFGGGFGGGFGGDGGLLSGNEKVTMQNLNDRLASYLDKVRALEESNYELEGKIKEWYEKHGNSHQGEPRDYSKYYKTIDDLKNQILNLTTDNANILLQIDNARLAADDFRLKYENEVALRQSVEADINGLRRVLDELTLTKADLEMQIESLTEELAYLKKNHEEEMKDLRNVSTGDVNVEMNAAPGVDLTQLLNNMRSQYEQLAEQNRKDAEAWFNEKSKELTTEIDNNIEQISSYKSEITELRRNVQALEIELQSQLALKQSLEASLAETEGR…	8275	1	1	1	968.796	3	-0.0084	296	322	0	86.5	3.5e-06	R	NVSTGDVNVEMNAAPGVDLTQLLNNMR	S
8	1::sp|cRAP039|P13645|K1C10_HUMAN	Keratin, type I cytoskeletal 10 OS=Homo sapiens GN=KRT10 PE=1 SV=6	978	72	1.3e-92	59020	16	13	12	11	35.8	5.13	MSVRYSSSKHYSSSRSGGGGGGGGCGGGGGVSSLRISSSKGSLGGGFSSGGFSGGSFSRGSSGGGCFGGSSGGYGGLGGFGGGSFRGSYGSSSFGGSYGGIFGGGSFGGGSFGGGSFGGGGFGGGGFGGGFGGGFGGDGGLLSGNEKVTMQNLNDRLASYLDKVRALEESNYELEGKIKEWYEKHGNSHQGEPRDYSKYYKTIDDLKNQILNLTTDNANILLQIDNARLAADDFRLKYENEVALRQSVEADINGLRRVLDELTLTKADLEMQIESLTEELAYLKKNHEEEMKDLRNVSTGDVNVEMNAAPGVDLTQLLNNMRSQYEQLAEQNRKDAEAWFNEKSKELTTEIDNNIEQISSYKSEITELRRNVQALEIELQSQLALKQSLEASLAETEGR…	8662	1	1	1	1018.22	3	0.004	202	228	1	127.18	1.3e-10	K	TIDDLKNQILNLTTDNANILLQIDNAR	L
9	2::tr|A0A094L652|A0A094L652_ANTCR	Serum albumin (Fragment) OS=Antrostomus carolinensis OX=279965 GN=N321_03763 PE=4 SV=1	961	72	7.7e-91	70431	44	16	18	12	24.4	5.37	MKWVTLISFIFLFSSATSRNLQRVARDAEHKSEIAHRYNDLKEETFKAVTMITFAQYLQRCSYDGLSKLVKDVVDLAQKCVANEDAPECTKPLPSIFLDEICQVEKLRDSYGAMADCCAKDDPERNECFLSFKIPQPDFVQPYQRPGSDVICKEYQDNRVPLLGHFIYTVARRNPFLYAPTILSLAADYEHALQTCCKESDVGTCLDEKAAAIKERAKKVSVKQQYSCGILQKFGERTFKADKLVILSQKYPKAPFSEIIKILQDIKGIYKECCEGDMVECMDDRAELMTYICSKQDVFSSKIKECCEKPVVERSQCIIESDFDDKPEDLPSLVEKYIQDKEVCKSFEAGHDEFLSEFIYEYSRRHPEFSTQLILRITKGYEALLEKCCKTDNPAECYG…	115	1	0	0	405.703	2	-0.0004	296	302	0	52.73	0.0013	K	QDVFSSK	I
9	2::tr|A0A094L652|A0A094L652_ANTCR	Serum albumin (Fragment) OS=Antrostomus carolinensis OX=279965 GN=N321_03763 PE=4 SV=1	961	72	7.7e-91	70431	44	16	18	12	24.4	5.37	MKWVTLISFIFLFSSATSRNLQRVARDAEHKSEIAHRYNDLKEETFKAVTMITFAQYLQRCSYDGLSKLVKDVVDLAQKCVANEDAPECTKPLPSIFLDEICQVEKLRDSYGAMADCCAKDDPERNECFLSFKIPQPDFVQPYQRPGSDVICKEYQDNRVPLLGHFIYTVARRNPFLYAPTILSLAADYEHALQTCCKESDVGTCLDEKAAAIKERAKKVSVKQQYSCGILQKFGERTFKADKLVILSQKYPKAPFSEIIKILQDIKGIYKECCEGDMVECMDDRAELMTYICSKQDVFSSKIKECCEKPVVERSQCIIESDFDDKPEDLPSLVEKYIQDKEVCKSFEAGHDEFLSEFIYEYSRRHPEFSTQLILRITKGYEALLEKCCKTDNPAECYG…	129	1	0	0	406.784	2	0	556	562	0	45.44	0.0013	K	LLVNLIK	R
9	2::tr|A0A094L652|A0A094L652_ANTCR	Serum albumin (Fragment) OS=Antrostomus carolinensis OX=279965 GN=N321_03763 PE=4 SV=1	961	72	7.7e-91	70431	44	16	18	12	24.4	5.37	MKWVTLISFIFLFSSATSRNLQRVARDAEHKSEIAHRYNDLKEETFKAVTMITFAQYLQRCSYDGLSKLVKDVVDLAQKCVANEDAPECTKPLPSIFLDEICQVEKLRDSYGAMADCCAKDDPERNECFLSFKIPQPDFVQPYQRPGSDVICKEYQDNRVPLLGHFIYTVARRNPFLYAPTILSLAADYEHALQTCCKESDVGTCLDEKAAAIKERAKKVSVKQQYSCGILQKFGERTFKADKLVILSQKYPKAPFSEIIKILQDIKGIYKECCEGDMVECMDDRAELMTYICSKQDVFSSKIKECCEKPVVERSQCIIESDFDDKPEDLPSLVEKYIQDKEVCKSFEAGHDEFLSEFIYEYSRRHPEFSTQLILRITKGYEALLEKCCKTDNPAECYG…	161	1	0	0	409.716	2	0.0002	411	417	0	45.99	0.029	K	ETQDVVK	T
9	2::tr|A0A094L652|A0A094L652_ANTCR	Serum albumin (Fragment) OS=Antrostomus carolinensis OX=279965 GN=N321_03763 PE=4 SV=1	961	72	7.7e-91	70431	44	16	18	12	24.4	5.37	MKWVTLISFIFLFSSATSRNLQRVARDAEHKSEIAHRYNDLKEETFKAVTMITFAQYLQRCSYDGLSKLVKDVVDLAQKCVANEDAPECTKPLPSIFLDEICQVEKLRDSYGAMADCCAKDDPERNECFLSFKIPQPDFVQPYQRPGSDVICKEYQDNRVPLLGHFIYTVARRNPFLYAPTILSLAADYEHALQTCCKESDVGTCLDEKAAAIKERAKKVSVKQQYSCGILQKFGERTFKADKLVILSQKYPKAPFSEIIKILQDIKGIYKECCEGDMVECMDDRAELMTYICSKQDVFSSKIKECCEKPVVERSQCIIESDFDDKPEDLPSLVEKYIQDKEVCKSFEAGHDEFLSEFIYEYSRRHPEFSTQLILRITKGYEALLEKCCKTDNPAECYG…	419	1	0	0	444.245	2	-0.0001	72	79	0	26.4	3	K	DVVDLAQK	C
9	2::tr|A0A094L652|A0A094L652_ANTCR	Serum albumin (Fragment) OS=Antrostomus carolinensis OX=279965 GN=N321_03763 PE=4 SV=1	961	72	7.7e-91	70431	44	16	18	12	24.4	5.37	MKWVTLISFIFLFSSATSRNLQRVARDAEHKSEIAHRYNDLKEETFKAVTMITFAQYLQRCSYDGLSKLVKDVVDLAQKCVANEDAPECTKPLPSIFLDEICQVEKLRDSYGAMADCCAKDDPERNECFLSFKIPQPDFVQPYQRPGSDVICKEYQDNRVPLLGHFIYTVARRNPFLYAPTILSLAADYEHALQTCCKESDVGTCLDEKAAAIKERAKKVSVKQQYSCGILQKFGERTFKADKLVILSQKYPKAPFSEIIKILQDIKGIYKECCEGDMVECMDDRAELMTYICSKQDVFSSKIKECCEKPVVERSQCIIESDFDDKPEDLPSLVEKYIQDKEVCKSFEAGHDEFLSEFIYEYSRRHPEFSTQLILRITKGYEALLEKCCKTDNPAECYG…	468	1	0	1	452.761	2	0.0007	254	261	0	39.38	0.098	K	APFSEIIK	I
9	2::tr|A0A094L652|A0A094L652_ANTCR	Serum albumin (Fragment) OS=Antrostomus carolinensis OX=279965 GN=N321_03763 PE=4 SV=1	961	72	7.7e-91	70431	44	16	18	12	24.4	5.37	MKWVTLISFIFLFSSATSRNLQRVARDAEHKSEIAHRYNDLKEETFKAVTMITFAQYLQRCSYDGLSKLVKDVVDLAQKCVANEDAPECTKPLPSIFLDEICQVEKLRDSYGAMADCCAKDDPERNECFLSFKIPQPDFVQPYQRPGSDVICKEYQDNRVPLLGHFIYTVARRNPFLYAPTILSLAADYEHALQTCCKESDVGTCLDEKAAAIKERAKKVSVKQQYSCGILQKFGERTFKADKLVILSQKYPKAPFSEIIKILQDIKGIYKECCEGDMVECMDDRAELMTYICSKQDVFSSKIKECCEKPVVERSQCIIESDFDDKPEDLPSLVEKYIQDKEVCKSFEAGHDEFLSEFIYEYSRRHPEFSTQLILRITKGYEALLEKCCKTDNPAECYG…	602	1	0	0	465.205	2	-0.0002	61	68	0	42.7	0.01	R	CSYDGLSK	L
9	2::tr|A0A094L652|A0A094L652_ANTCR	Serum albumin (Fragment) OS=Antrostomus carolinensis OX=279965 GN=N321_03763 PE=4 SV=1	961	72	7.7e-91	70431	44	16	18	12	24.4	5.37	MKWVTLISFIFLFSSATSRNLQRVARDAEHKSEIAHRYNDLKEETFKAVTMITFAQYLQRCSYDGLSKLVKDVVDLAQKCVANEDAPECTKPLPSIFLDEICQVEKLRDSYGAMADCCAKDDPERNECFLSFKIPQPDFVQPYQRPGSDVICKEYQDNRVPLLGHFIYTVARRNPFLYAPTILSLAADYEHALQTCCKESDVGTCLDEKAAAIKERAKKVSVKQQYSCGILQKFGERTFKADKLVILSQKYPKAPFSEIIKILQDIKGIYKECCEGDMVECMDDRAELMTYICSKQDVFSSKIKECCEKPVVERSQCIIESDFDDKPEDLPSLVEKYIQDKEVCKSFEAGHDEFLSEFIYEYSRRHPEFSTQLILRITKGYEALLEKCCKTDNPAECYG…	910	1	1	1	500.748	2	0.0002	541	549	0	33.39	0.28	K	LCTAPPADR	E
9	2::tr|A0A094L652|A0A094L652_ANTCR	Serum albumin (Fragment) OS=Antrostomus carolinensis OX=279965 GN=N321_03763 PE=4 SV=1	961	72	7.7e-91	70431	44	16	18	12	24.4	5.37	MKWVTLISFIFLFSSATSRNLQRVARDAEHKSEIAHRYNDLKEETFKAVTMITFAQYLQRCSYDGLSKLVKDVVDLAQKCVANEDAPECTKPLPSIFLDEICQVEKLRDSYGAMADCCAKDDPERNECFLSFKIPQPDFVQPYQRPGSDVICKEYQDNRVPLLGHFIYTVARRNPFLYAPTILSLAADYEHALQTCCKESDVGTCLDEKAAAIKERAKKVSVKQQYSCGILQKFGERTFKADKLVILSQKYPKAPFSEIIKILQDIKGIYKECCEGDMVECMDDRAELMTYICSKQDVFSSKIKECCEKPVVERSQCIIESDFDDKPEDLPSLVEKYIQDKEVCKSFEAGHDEFLSEFIYEYSRRHPEFSTQLILRITKGYEALLEKCCKTDNPAECYG…	1368	1	0	0	394.866	3	0.0015	337	345	1	33.79	0.4	K	YIQDKEVCK	S
9	2::tr|A0A094L652|A0A094L652_ANTCR	Serum albumin (Fragment) OS=Antrostomus carolinensis OX=279965 GN=N321_03763 PE=4 SV=1	961	72	7.7e-91	70431	44	16	18	12	24.4	5.37	MKWVTLISFIFLFSSATSRNLQRVARDAEHKSEIAHRYNDLKEETFKAVTMITFAQYLQRCSYDGLSKLVKDVVDLAQKCVANEDAPECTKPLPSIFLDEICQVEKLRDSYGAMADCCAKDDPERNECFLSFKIPQPDFVQPYQRPGSDVICKEYQDNRVPLLGHFIYTVARRNPFLYAPTILSLAADYEHALQTCCKESDVGTCLDEKAAAIKERAKKVSVKQQYSCGILQKFGERTFKADKLVILSQKYPKAPFSEIIKILQDIKGIYKECCEGDMVECMDDRAELMTYICSKQDVFSSKIKECCEKPVVERSQCIIESDFDDKPEDLPSLVEKYIQDKEVCKSFEAGHDEFLSEFIYEYSRRHPEFSTQLILRITKGYEALLEKCCKTDNPAECYG…	1505	1	0	0	614.369	2	0.0004	69	79	1	81.59	3.9e-06	K	LVKDVVDLAQK	C
9	2::tr|A0A094L652|A0A094L652_ANTCR	Serum albumin (Fragment) OS=Antrostomus carolinensis OX=279965 GN=N321_03763 PE=4 SV=1	961	72	7.7e-91	70431	44	16	18	12	24.4	5.37	MKWVTLISFIFLFSSATSRNLQRVARDAEHKSEIAHRYNDLKEETFKAVTMITFAQYLQRCSYDGLSKLVKDVVDLAQKCVANEDAPECTKPLPSIFLDEICQVEKLRDSYGAMADCCAKDDPERNECFLSFKIPQPDFVQPYQRPGSDVICKEYQDNRVPLLGHFIYTVARRNPFLYAPTILSLAADYEHALQTCCKESDVGTCLDEKAAAIKERAKKVSVKQQYSCGILQKFGERTFKADKLVILSQKYPKAPFSEIIKILQDIKGIYKECCEGDMVECMDDRAELMTYICSKQDVFSSKIKECCEKPVVERSQCIIESDFDDKPEDLPSLVEKYIQDKEVCKSFEAGHDEFLSEFIYEYSRRHPEFSTQLILRITKGYEALLEKCCKTDNPAECYG…	1506	1	0	0	409.915	3	0.0007	69	79	1	43.34	0.027	K	LVKDVVDLAQK	C
9	2::tr|A0A094L652|A0A094L652_ANTCR	Serum albumin (Fragment) OS=Antrostomus carolinensis OX=279965 GN=N321_03763 PE=4 SV=1	961	72	7.7e-91	70431	44	16	18	12	24.4	5.37	MKWVTLISFIFLFSSATSRNLQRVARDAEHKSEIAHRYNDLKEETFKAVTMITFAQYLQRCSYDGLSKLVKDVVDLAQKCVANEDAPECTKPLPSIFLDEICQVEKLRDSYGAMADCCAKDDPERNECFLSFKIPQPDFVQPYQRPGSDVICKEYQDNRVPLLGHFIYTVARRNPFLYAPTILSLAADYEHALQTCCKESDVGTCLDEKAAAIKERAKKVSVKQQYSCGILQKFGERTFKADKLVILSQKYPKAPFSEIIKILQDIKGIYKECCEGDMVECMDDRAELMTYICSKQDVFSSKIKECCEKPVVERSQCIIESDFDDKPEDLPSLVEKYIQDKEVCKSFEAGHDEFLSEFIYEYSRRHPEFSTQLILRITKGYEALLEKCCKTDNPAECYG…	1515	1	0	0	411.217	3	0.002	564	573	0	62.39	0.00095	R	KPQMTEEQIK	T
9	2::tr|A0A094L652|A0A094L652_ANTCR	Serum albumin (Fragment) OS=Antrostomus carolinensis OX=279965 GN=N321_03763 PE=4 SV=1	961	72	7.7e-91	70431	44	16	18	12	24.4	5.37	MKWVTLISFIFLFSSATSRNLQRVARDAEHKSEIAHRYNDLKEETFKAVTMITFAQYLQRCSYDGLSKLVKDVVDLAQKCVANEDAPECTKPLPSIFLDEICQVEKLRDSYGAMADCCAKDDPERNECFLSFKIPQPDFVQPYQRPGSDVICKEYQDNRVPLLGHFIYTVARRNPFLYAPTILSLAADYEHALQTCCKESDVGTCLDEKAAAIKERAKKVSVKQQYSCGILQKFGERTFKADKLVILSQKYPKAPFSEIIKILQDIKGIYKECCEGDMVECMDDRAELMTYICSKQDVFSSKIKECCEKPVVERSQCIIESDFDDKPEDLPSLVEKYIQDKEVCKSFEAGHDEFLSEFIYEYSRRHPEFSTQLILRITKGYEALLEKCCKTDNPAECYG…	1677	1	0	0	643.817	2	0.0011	38	47	1	47.73	0.015	R	YNDLKEETFK	A
9	2::tr|A0A094L652|A0A094L652_ANTCR	Serum albumin (Fragment) OS=Antrostomus carolinensis OX=279965 GN=N321_03763 PE=4 SV=1	961	72	7.7e-91	70431	44	16	18	12	24.4	5.37	MKWVTLISFIFLFSSATSRNLQRVARDAEHKSEIAHRYNDLKEETFKAVTMITFAQYLQRCSYDGLSKLVKDVVDLAQKCVANEDAPECTKPLPSIFLDEICQVEKLRDSYGAMADCCAKDDPERNECFLSFKIPQPDFVQPYQRPGSDVICKEYQDNRVPLLGHFIYTVARRNPFLYAPTILSLAADYEHALQTCCKESDVGTCLDEKAAAIKERAKKVSVKQQYSCGILQKFGERTFKADKLVILSQKYPKAPFSEIIKILQDIKGIYKECCEGDMVECMDDRAELMTYICSKQDVFSSKIKECCEKPVVERSQCIIESDFDDKPEDLPSLVEKYIQDKEVCKSFEAGHDEFLSEFIYEYSRRHPEFSTQLILRITKGYEALLEKCCKTDNPAECYG…	1678	1	0	0	429.548	3	0.0016	38	47	1	28.6	1.2	R	YNDLKEETFK	A
9	2::tr|A0A094L652|A0A094L652_ANTCR	Serum albumin (Fragment) OS=Antrostomus carolinensis OX=279965 GN=N321_03763 PE=4 SV=1	961	72	7.7e-91	70431	44	16	18	12	24.4	5.37	MKWVTLISFIFLFSSATSRNLQRVARDAEHKSEIAHRYNDLKEETFKAVTMITFAQYLQRCSYDGLSKLVKDVVDLAQKCVANEDAPECTKPLPSIFLDEICQVEKLRDSYGAMADCCAKDDPERNECFLSFKIPQPDFVQPYQRPGSDVICKEYQDNRVPLLGHFIYTVARRNPFLYAPTILSLAADYEHALQTCCKESDVGTCLDEKAAAIKERAKKVSVKQQYSCGILQKFGERTFKADKLVILSQKYPKAPFSEIIKILQDIKGIYKECCEGDMVECMDDRAELMTYICSKQDVFSSKIKECCEKPVVERSQCIIESDFDDKPEDLPSLVEKYIQDKEVCKSFEAGHDEFLSEFIYEYSRRHPEFSTQLILRITKGYEALLEKCCKTDNPAECYG…	2247	1	0	0	461.557	3	0.0006	513	524	0	36.47	0.23	R	RPCFTAMGVDTK	Y
9	2::tr|A0A094L652|A0A094L652_ANTCR	Serum albumin (Fragment) OS=Antrostomus carolinensis OX=279965 GN=N321_03763 PE=4 SV=1	961	72	7.7e-91	70431	44	16	18	12	24.4	5.37	MKWVTLISFIFLFSSATSRNLQRVARDAEHKSEIAHRYNDLKEETFKAVTMITFAQYLQRCSYDGLSKLVKDVVDLAQKCVANEDAPECTKPLPSIFLDEICQVEKLRDSYGAMADCCAKDDPERNECFLSFKIPQPDFVQPYQRPGSDVICKEYQDNRVPLLGHFIYTVARRNPFLYAPTILSLAADYEHALQTCCKESDVGTCLDEKAAAIKERAKKVSVKQQYSCGILQKFGERTFKADKLVILSQKYPKAPFSEIIKILQDIKGIYKECCEGDMVECMDDRAELMTYICSKQDVFSSKIKECCEKPVVERSQCIIESDFDDKPEDLPSLVEKYIQDKEVCKSFEAGHDEFLSEFIYEYSRRHPEFSTQLILRITKGYEALLEKCCKTDNPAECYG…	2289	1	0	0	463.25	3	0	563	573	1	30.86	1.1	K	RKPQMTEEQIK	T
9	2::tr|A0A094L652|A0A094L652_ANTCR	Serum albumin (Fragment) OS=Antrostomus carolinensis OX=279965 GN=N321_03763 PE=4 SV=1	961	72	7.7e-91	70431	44	16	18	12	24.4	5.37	MKWVTLISFIFLFSSATSRNLQRVARDAEHKSEIAHRYNDLKEETFKAVTMITFAQYLQRCSYDGLSKLVKDVVDLAQKCVANEDAPECTKPLPSIFLDEICQVEKLRDSYGAMADCCAKDDPERNECFLSFKIPQPDFVQPYQRPGSDVICKEYQDNRVPLLGHFIYTVARRNPFLYAPTILSLAADYEHALQTCCKESDVGTCLDEKAAAIKERAKKVSVKQQYSCGILQKFGERTFKADKLVILSQKYPKAPFSEIIKILQDIKGIYKECCEGDMVECMDDRAELMTYICSKQDVFSSKIKECCEKPVVERSQCIIESDFDDKPEDLPSLVEKYIQDKEVCKSFEAGHDEFLSEFIYEYSRRHPEFSTQLILRITKGYEALLEKCCKTDNPAECYG…	2383	1	0	0	468.582	3	-0.0006	563	573	1	31.66	1.1	K	RKPQMTEEQIK	T
9	2::tr|A0A094L652|A0A094L652_ANTCR	Serum albumin (Fragment) OS=Antrostomus carolinensis OX=279965 GN=N321_03763 PE=4 SV=1	961	72	7.7e-91	70431	44	16	18	12	24.4	5.37	MKWVTLISFIFLFSSATSRNLQRVARDAEHKSEIAHRYNDLKEETFKAVTMITFAQYLQRCSYDGLSKLVKDVVDLAQKCVANEDAPECTKPLPSIFLDEICQVEKLRDSYGAMADCCAKDDPERNECFLSFKIPQPDFVQPYQRPGSDVICKEYQDNRVPLLGHFIYTVARRNPFLYAPTILSLAADYEHALQTCCKESDVGTCLDEKAAAIKERAKKVSVKQQYSCGILQKFGERTFKADKLVILSQKYPKAPFSEIIKILQDIKGIYKECCEGDMVECMDDRAELMTYICSKQDVFSSKIKECCEKPVVERSQCIIESDFDDKPEDLPSLVEKYIQDKEVCKSFEAGHDEFLSEFIYEYSRRHPEFSTQLILRITKGYEALLEKCCKTDNPAECYG…	3180	1	0	0	771.411	2	0.0007	48	60	0	80.04	1.1e-05	K	AVTMITFAQYLQR	C
9	2::tr|A0A094L652|A0A094L652_ANTCR	Serum albumin (Fragment) OS=Antrostomus carolinensis OX=279965 GN=N321_03763 PE=4 SV=1	961	72	7.7e-91	70431	44	16	18	12	24.4	5.37	MKWVTLISFIFLFSSATSRNLQRVARDAEHKSEIAHRYNDLKEETFKAVTMITFAQYLQRCSYDGLSKLVKDVVDLAQKCVANEDAPECTKPLPSIFLDEICQVEKLRDSYGAMADCCAKDDPERNECFLSFKIPQPDFVQPYQRPGSDVICKEYQDNRVPLLGHFIYTVARRNPFLYAPTILSLAADYEHALQTCCKESDVGTCLDEKAAAIKERAKKVSVKQQYSCGILQKFGERTFKADKLVILSQKYPKAPFSEIIKILQDIKGIYKECCEGDMVECMDDRAELMTYICSKQDVFSSKIKECCEKPVVERSQCIIESDFDDKPEDLPSLVEKYIQDKEVCKSFEAGHDEFLSEFIYEYSRRHPEFSTQLILRITKGYEALLEKCCKTDNPAECYG…	3225	1	0	0	774.403	2	0.0002	443	456	0	46	0.041	K	MPQVSTDTLIEIGK	K
9	2::tr|A0A094L652|A0A094L652_ANTCR	Serum albumin (Fragment) OS=Antrostomus carolinensis OX=279965 GN=N321_03763 PE=4 SV=1	961	72	7.7e-91	70431	44	16	18	12	24.4	5.37	MKWVTLISFIFLFSSATSRNLQRVARDAEHKSEIAHRYNDLKEETFKAVTMITFAQYLQRCSYDGLSKLVKDVVDLAQKCVANEDAPECTKPLPSIFLDEICQVEKLRDSYGAMADCCAKDDPERNECFLSFKIPQPDFVQPYQRPGSDVICKEYQDNRVPLLGHFIYTVARRNPFLYAPTILSLAADYEHALQTCCKESDVGTCLDEKAAAIKERAKKVSVKQQYSCGILQKFGERTFKADKLVILSQKYPKAPFSEIIKILQDIKGIYKECCEGDMVECMDDRAELMTYICSKQDVFSSKIKECCEKPVVERSQCIIESDFDDKPEDLPSLVEKYIQDKEVCKSFEAGHDEFLSEFIYEYSRRHPEFSTQLILRITKGYEALLEKCCKTDNPAECYG…	3270	1	0	0	779.408	2	-0.0013	48	60	0	52.75	0.0078	K	AVTMITFAQYLQR	C
9	2::tr|A0A094L652|A0A094L652_ANTCR	Serum albumin (Fragment) OS=Antrostomus carolinensis OX=279965 GN=N321_03763 PE=4 SV=1	961	72	7.7e-91	70431	44	16	18	12	24.4	5.37	MKWVTLISFIFLFSSATSRNLQRVARDAEHKSEIAHRYNDLKEETFKAVTMITFAQYLQRCSYDGLSKLVKDVVDLAQKCVANEDAPECTKPLPSIFLDEICQVEKLRDSYGAMADCCAKDDPERNECFLSFKIPQPDFVQPYQRPGSDVICKEYQDNRVPLLGHFIYTVARRNPFLYAPTILSLAADYEHALQTCCKESDVGTCLDEKAAAIKERAKKVSVKQQYSCGILQKFGERTFKADKLVILSQKYPKAPFSEIIKILQDIKGIYKECCEGDMVECMDDRAELMTYICSKQDVFSSKIKECCEKPVVERSQCIIESDFDDKPEDLPSLVEKYIQDKEVCKSFEAGHDEFLSEFIYEYSRRHPEFSTQLILRITKGYEALLEKCCKTDNPAECYG…	3886	1	0	0	553.972	3	0.003	443	457	1	63.49	0.00054	K	MPQVSTDTLIEIGKK	M
9	2::tr|A0A094L652|A0A094L652_ANTCR	Serum albumin (Fragment) OS=Antrostomus carolinensis OX=279965 GN=N321_03763 PE=4 SV=1	961	72	7.7e-91	70431	44	16	18	12	24.4	5.37	MKWVTLISFIFLFSSATSRNLQRVARDAEHKSEIAHRYNDLKEETFKAVTMITFAQYLQRCSYDGLSKLVKDVVDLAQKCVANEDAPECTKPLPSIFLDEICQVEKLRDSYGAMADCCAKDDPERNECFLSFKIPQPDFVQPYQRPGSDVICKEYQDNRVPLLGHFIYTVARRNPFLYAPTILSLAADYEHALQTCCKESDVGTCLDEKAAAIKERAKKVSVKQQYSCGILQKFGERTFKADKLVILSQKYPKAPFSEIIKILQDIKGIYKECCEGDMVECMDDRAELMTYICSKQDVFSSKIKECCEKPVVERSQCIIESDFDDKPEDLPSLVEKYIQDKEVCKSFEAGHDEFLSEFIYEYSRRHPEFSTQLILRITKGYEALLEKCCKTDNPAECYG…	4576	1	0	0	596.669	3	0.0004	442	457	2	95.07	2.4e-07	K	KMPQVSTDTLIEIGKK	M
9	2::tr|A0A094L652|A0A094L652_ANTCR	Serum albumin (Fragment) OS=Antrostomus carolinensis OX=279965 GN=N321_03763 PE=4 SV=1	961	72	7.7e-91	70431	44	16	18	12	24.4	5.37	MKWVTLISFIFLFSSATSRNLQRVARDAEHKSEIAHRYNDLKEETFKAVTMITFAQYLQRCSYDGLSKLVKDVVDLAQKCVANEDAPECTKPLPSIFLDEICQVEKLRDSYGAMADCCAKDDPERNECFLSFKIPQPDFVQPYQRPGSDVICKEYQDNRVPLLGHFIYTVARRNPFLYAPTILSLAADYEHALQTCCKESDVGTCLDEKAAAIKERAKKVSVKQQYSCGILQKFGERTFKADKLVILSQKYPKAPFSEIIKILQDIKGIYKECCEGDMVECMDDRAELMTYICSKQDVFSSKIKECCEKPVVERSQCIIESDFDDKPEDLPSLVEKYIQDKEVCKSFEAGHDEFLSEFIYEYSRRHPEFSTQLILRITKGYEALLEKCCKTDNPAECYG…	6070	1	0	0	1099.03	2	0.0002	473	490	1	97.94	2.5e-07	R	RLPCSEGYLSIVIQDMCR	R
9	2::tr|A0A094L652|A0A094L652_ANTCR	Serum albumin (Fragment) OS=Antrostomus carolinensis OX=279965 GN=N321_03763 PE=4 SV=1	961	72	7.7e-91	70431	44	16	18	12	24.4	5.37	MKWVTLISFIFLFSSATSRNLQRVARDAEHKSEIAHRYNDLKEETFKAVTMITFAQYLQRCSYDGLSKLVKDVVDLAQKCVANEDAPECTKPLPSIFLDEICQVEKLRDSYGAMADCCAKDDPERNECFLSFKIPQPDFVQPYQRPGSDVICKEYQDNRVPLLGHFIYTVARRNPFLYAPTILSLAADYEHALQTCCKESDVGTCLDEKAAAIKERAKKVSVKQQYSCGILQKFGERTFKADKLVILSQKYPKAPFSEIIKILQDIKGIYKECCEGDMVECMDDRAELMTYICSKQDVFSSKIKECCEKPVVERSQCIIESDFDDKPEDLPSLVEKYIQDKEVCKSFEAGHDEFLSEFIYEYSRRHPEFSTQLILRITKGYEALLEKCCKTDNPAECYG…	6071	1	0	0	733.024	3	0.0014	473	490	1	67.63	0.00027	R	RLPCSEGYLSIVIQDMCR	R
9	2::tr|A0A094L652|A0A094L652_ANTCR	Serum albumin (Fragment) OS=Antrostomus carolinensis OX=279965 GN=N321_03763 PE=4 SV=1	961	72	7.7e-91	70431	44	16	18	12	24.4	5.37	MKWVTLISFIFLFSSATSRNLQRVARDAEHKSEIAHRYNDLKEETFKAVTMITFAQYLQRCSYDGLSKLVKDVVDLAQKCVANEDAPECTKPLPSIFLDEICQVEKLRDSYGAMADCCAKDDPERNECFLSFKIPQPDFVQPYQRPGSDVICKEYQDNRVPLLGHFIYTVARRNPFLYAPTILSLAADYEHALQTCCKESDVGTCLDEKAAAIKERAKKVSVKQQYSCGILQKFGERTFKADKLVILSQKYPKAPFSEIIKILQDIKGIYKECCEGDMVECMDDRAELMTYICSKQDVFSSKIKECCEKPVVERSQCIIESDFDDKPEDLPSLVEKYIQDKEVCKSFEAGHDEFLSEFIYEYSRRHPEFSTQLILRITKGYEALLEKCCKTDNPAECYG…	6081	1	0	0	733.357	3	0.016	473	490	1	40.01	0.15	R	RLPCSEGYLSIVIQDMCR	R
9	2::tr|A0A094L652|A0A094L652_ANTCR	Serum albumin (Fragment) OS=Antrostomus carolinensis OX=279965 GN=N321_03763 PE=4 SV=1	961	72	7.7e-91	70431	44	16	18	12	24.4	5.37	MKWVTLISFIFLFSSATSRNLQRVARDAEHKSEIAHRYNDLKEETFKAVTMITFAQYLQRCSYDGLSKLVKDVVDLAQKCVANEDAPECTKPLPSIFLDEICQVEKLRDSYGAMADCCAKDDPERNECFLSFKIPQPDFVQPYQRPGSDVICKEYQDNRVPLLGHFIYTVARRNPFLYAPTILSLAADYEHALQTCCKESDVGTCLDEKAAAIKERAKKVSVKQQYSCGILQKFGERTFKADKLVILSQKYPKAPFSEIIKILQDIKGIYKECCEGDMVECMDDRAELMTYICSKQDVFSSKIKECCEKPVVERSQCIIESDFDDKPEDLPSLVEKYIQDKEVCKSFEAGHDEFLSEFIYEYSRRHPEFSTQLILRITKGYEALLEKCCKTDNPAECYG…	6168	1	0	0	738.353	3	-0.0066	473	490	1	44.72	0.049	R	RLPCSEGYLSIVIQDMCR	R
10	2::tr|A0A226MDX7|A0A226MDX7_CALSU	Uncharacterized protein OS=Callipepla squamata OX=9009 GN=ASZ78_003367 PE=4 SV=1	930	72	8.1e-88	70790	49	36	17	11	25.1	5.64	MKWVTLISFIILFTSATSRNLQRVARDAEHKSEIAHRYNDLKEETFKGVAMITFAQYLQRCSYEGLSKLVKDVVDLAQKCVANEDAPECSKSLPSIFLDEICQVEGLRDSYGAMADCCSKADPERNECFLSFKVPQPDFIQPYQRPASDVICKEYQDNRLSFLGHFIYSVARRNPFLYAPTILSLAADYEHALQSCCKESDVGACLDTKETAMREKAKKISVKQQYSCGILKKFGDRVFQADKLVRMSQKYPKAPFSEVAKLVHDSKEIYKECCEGDMVECMDDMAEVISHMCSKQDIISSKIKGCCEKPVVERSQCIMEAEFDEKPADLPSLAEKYIQDKEVCKSFEAGHDAFMSEFVYEYSRRHPEFSTQLVLRIAKGYESLLEKCCKTDNPAECYA…	161	1	0	0	409.716	2	0.0002	411	417	0	45.99	0.029	K	ETQDVVK	T
10	2::tr|A0A226MDX7|A0A226MDX7_CALSU	Uncharacterized protein OS=Callipepla squamata OX=9009 GN=ASZ78_003367 PE=4 SV=1	930	72	8.1e-88	70790	49	36	17	11	25.1	5.64	MKWVTLISFIILFTSATSRNLQRVARDAEHKSEIAHRYNDLKEETFKGVAMITFAQYLQRCSYEGLSKLVKDVVDLAQKCVANEDAPECSKSLPSIFLDEICQVEGLRDSYGAMADCCSKADPERNECFLSFKVPQPDFIQPYQRPASDVICKEYQDNRLSFLGHFIYSVARRNPFLYAPTILSLAADYEHALQSCCKESDVGACLDTKETAMREKAKKISVKQQYSCGILKKFGDRVFQADKLVRMSQKYPKAPFSEVAKLVHDSKEIYKECCEGDMVECMDDMAEVISHMCSKQDIISSKIKGCCEKPVVERSQCIMEAEFDEKPADLPSLAEKYIQDKEVCKSFEAGHDAFMSEFVYEYSRRHPEFSTQLVLRIAKGYESLLEKCCKTDNPAECYA…	419	1	0	0	444.245	2	-0.0001	72	79	0	26.4	3	K	DVVDLAQK	C
10	2::tr|A0A226MDX7|A0A226MDX7_CALSU	Uncharacterized protein OS=Callipepla squamata OX=9009 GN=ASZ78_003367 PE=4 SV=1	930	72	8.1e-88	70790	49	36	17	11	25.1	5.64	MKWVTLISFIILFTSATSRNLQRVARDAEHKSEIAHRYNDLKEETFKGVAMITFAQYLQRCSYEGLSKLVKDVVDLAQKCVANEDAPECSKSLPSIFLDEICQVEGLRDSYGAMADCCSKADPERNECFLSFKVPQPDFIQPYQRPASDVICKEYQDNRLSFLGHFIYSVARRNPFLYAPTILSLAADYEHALQSCCKESDVGACLDTKETAMREKAKKISVKQQYSCGILKKFGDRVFQADKLVRMSQKYPKAPFSEVAKLVHDSKEIYKECCEGDMVECMDDMAEVISHMCSKQDIISSKIKGCCEKPVVERSQCIMEAEFDEKPADLPSLAEKYIQDKEVCKSFEAGHDAFMSEFVYEYSRRHPEFSTQLVLRIAKGYESLLEKCCKTDNPAECYA…	1185	1	0	0	548.776	2	0	224	232	0	40.1	0.09	K	QQYSCGILK	K
10	2::tr|A0A226MDX7|A0A226MDX7_CALSU	Uncharacterized protein OS=Callipepla squamata OX=9009 GN=ASZ78_003367 PE=4 SV=1	930	72	8.1e-88	70790	49	36	17	11	25.1	5.64	MKWVTLISFIILFTSATSRNLQRVARDAEHKSEIAHRYNDLKEETFKGVAMITFAQYLQRCSYEGLSKLVKDVVDLAQKCVANEDAPECSKSLPSIFLDEICQVEGLRDSYGAMADCCSKADPERNECFLSFKVPQPDFIQPYQRPASDVICKEYQDNRLSFLGHFIYSVARRNPFLYAPTILSLAADYEHALQSCCKESDVGACLDTKETAMREKAKKISVKQQYSCGILKKFGDRVFQADKLVRMSQKYPKAPFSEVAKLVHDSKEIYKECCEGDMVECMDDMAEVISHMCSKQDIISSKIKGCCEKPVVERSQCIMEAEFDEKPADLPSLAEKYIQDKEVCKSFEAGHDAFMSEFVYEYSRRHPEFSTQLVLRIAKGYESLLEKCCKTDNPAECYA…	1368	1	0	0	394.866	3	0.0015	337	345	1	33.79	0.4	K	YIQDKEVCK	S
10	2::tr|A0A226MDX7|A0A226MDX7_CALSU	Uncharacterized protein OS=Callipepla squamata OX=9009 GN=ASZ78_003367 PE=4 SV=1	930	72	8.1e-88	70790	49	36	17	11	25.1	5.64	MKWVTLISFIILFTSATSRNLQRVARDAEHKSEIAHRYNDLKEETFKGVAMITFAQYLQRCSYEGLSKLVKDVVDLAQKCVANEDAPECSKSLPSIFLDEICQVEGLRDSYGAMADCCSKADPERNECFLSFKVPQPDFIQPYQRPASDVICKEYQDNRLSFLGHFIYSVARRNPFLYAPTILSLAADYEHALQSCCKESDVGACLDTKETAMREKAKKISVKQQYSCGILKKFGDRVFQADKLVRMSQKYPKAPFSEVAKLVHDSKEIYKECCEGDMVECMDDMAEVISHMCSKQDIISSKIKGCCEKPVVERSQCIMEAEFDEKPADLPSLAEKYIQDKEVCKSFEAGHDAFMSEFVYEYSRRHPEFSTQLVLRIAKGYESLLEKCCKTDNPAECYA…	1505	1	0	0	614.369	2	0.0004	69	79	1	81.59	3.9e-06	K	LVKDVVDLAQK	C
10	2::tr|A0A226MDX7|A0A226MDX7_CALSU	Uncharacterized protein OS=Callipepla squamata OX=9009 GN=ASZ78_003367 PE=4 SV=1	930	72	8.1e-88	70790	49	36	17	11	25.1	5.64	MKWVTLISFIILFTSATSRNLQRVARDAEHKSEIAHRYNDLKEETFKGVAMITFAQYLQRCSYEGLSKLVKDVVDLAQKCVANEDAPECSKSLPSIFLDEICQVEGLRDSYGAMADCCSKADPERNECFLSFKVPQPDFIQPYQRPASDVICKEYQDNRLSFLGHFIYSVARRNPFLYAPTILSLAADYEHALQSCCKESDVGACLDTKETAMREKAKKISVKQQYSCGILKKFGDRVFQADKLVRMSQKYPKAPFSEVAKLVHDSKEIYKECCEGDMVECMDDMAEVISHMCSKQDIISSKIKGCCEKPVVERSQCIMEAEFDEKPADLPSLAEKYIQDKEVCKSFEAGHDAFMSEFVYEYSRRHPEFSTQLVLRIAKGYESLLEKCCKTDNPAECYA…	1506	1	0	0	409.915	3	0.0007	69	79	1	43.34	0.027	K	LVKDVVDLAQK	C
10	2::tr|A0A226MDX7|A0A226MDX7_CALSU	Uncharacterized protein OS=Callipepla squamata OX=9009 GN=ASZ78_003367 PE=4 SV=1	930	72	8.1e-88	70790	49	36	17	11	25.1	5.64	MKWVTLISFIILFTSATSRNLQRVARDAEHKSEIAHRYNDLKEETFKGVAMITFAQYLQRCSYEGLSKLVKDVVDLAQKCVANEDAPECSKSLPSIFLDEICQVEGLRDSYGAMADCCSKADPERNECFLSFKVPQPDFIQPYQRPASDVICKEYQDNRLSFLGHFIYSVARRNPFLYAPTILSLAADYEHALQSCCKESDVGACLDTKETAMREKAKKISVKQQYSCGILKKFGDRVFQADKLVRMSQKYPKAPFSEVAKLVHDSKEIYKECCEGDMVECMDDMAEVISHMCSKQDIISSKIKGCCEKPVVERSQCIMEAEFDEKPADLPSLAEKYIQDKEVCKSFEAGHDAFMSEFVYEYSRRHPEFSTQLVLRIAKGYESLLEKCCKTDNPAECYA…	1515	1	0	0	411.217	3	0.002	564	573	0	62.39	0.00095	R	KPQMTEEQIK	T
10	2::tr|A0A226MDX7|A0A226MDX7_CALSU	Uncharacterized protein OS=Callipepla squamata OX=9009 GN=ASZ78_003367 PE=4 SV=1	930	72	8.1e-88	70790	49	36	17	11	25.1	5.64	MKWVTLISFIILFTSATSRNLQRVARDAEHKSEIAHRYNDLKEETFKGVAMITFAQYLQRCSYEGLSKLVKDVVDLAQKCVANEDAPECSKSLPSIFLDEICQVEGLRDSYGAMADCCSKADPERNECFLSFKVPQPDFIQPYQRPASDVICKEYQDNRLSFLGHFIYSVARRNPFLYAPTILSLAADYEHALQSCCKESDVGACLDTKETAMREKAKKISVKQQYSCGILKKFGDRVFQADKLVRMSQKYPKAPFSEVAKLVHDSKEIYKECCEGDMVECMDDMAEVISHMCSKQDIISSKIKGCCEKPVVERSQCIMEAEFDEKPADLPSLAEKYIQDKEVCKSFEAGHDAFMSEFVYEYSRRHPEFSTQLVLRIAKGYESLLEKCCKTDNPAECYA…	1603	1	0	0	634.813	2	0.0004	574	585	0	79.69	1e-05	K	TIADGFTAMVDK	C
10	2::tr|A0A226MDX7|A0A226MDX7_CALSU	Uncharacterized protein OS=Callipepla squamata OX=9009 GN=ASZ78_003367 PE=4 SV=1	930	72	8.1e-88	70790	49	36	17	11	25.1	5.64	MKWVTLISFIILFTSATSRNLQRVARDAEHKSEIAHRYNDLKEETFKGVAMITFAQYLQRCSYEGLSKLVKDVVDLAQKCVANEDAPECSKSLPSIFLDEICQVEGLRDSYGAMADCCSKADPERNECFLSFKVPQPDFIQPYQRPASDVICKEYQDNRLSFLGHFIYSVARRNPFLYAPTILSLAADYEHALQSCCKESDVGACLDTKETAMREKAKKISVKQQYSCGILKKFGDRVFQADKLVRMSQKYPKAPFSEVAKLVHDSKEIYKECCEGDMVECMDDMAEVISHMCSKQDIISSKIKGCCEKPVVERSQCIMEAEFDEKPADLPSLAEKYIQDKEVCKSFEAGHDAFMSEFVYEYSRRHPEFSTQLVLRIAKGYESLLEKCCKTDNPAECYA…	1661	1	0	0	642.811	2	0.0005	574	585	0	75.38	2.3e-05	K	TIADGFTAMVDK	C
10	2::tr|A0A226MDX7|A0A226MDX7_CALSU	Uncharacterized protein OS=Callipepla squamata OX=9009 GN=ASZ78_003367 PE=4 SV=1	930	72	8.1e-88	70790	49	36	17	11	25.1	5.64	MKWVTLISFIILFTSATSRNLQRVARDAEHKSEIAHRYNDLKEETFKGVAMITFAQYLQRCSYEGLSKLVKDVVDLAQKCVANEDAPECSKSLPSIFLDEICQVEGLRDSYGAMADCCSKADPERNECFLSFKVPQPDFIQPYQRPASDVICKEYQDNRLSFLGHFIYSVARRNPFLYAPTILSLAADYEHALQSCCKESDVGACLDTKETAMREKAKKISVKQQYSCGILKKFGDRVFQADKLVRMSQKYPKAPFSEVAKLVHDSKEIYKECCEGDMVECMDDMAEVISHMCSKQDIISSKIKGCCEKPVVERSQCIMEAEFDEKPADLPSLAEKYIQDKEVCKSFEAGHDAFMSEFVYEYSRRHPEFSTQLVLRIAKGYESLLEKCCKTDNPAECYA…	1677	1	0	0	643.817	2	0.0011	38	47	1	47.73	0.015	R	YNDLKEETFK	G
10	2::tr|A0A226MDX7|A0A226MDX7_CALSU	Uncharacterized protein OS=Callipepla squamata OX=9009 GN=ASZ78_003367 PE=4 SV=1	930	72	8.1e-88	70790	49	36	17	11	25.1	5.64	MKWVTLISFIILFTSATSRNLQRVARDAEHKSEIAHRYNDLKEETFKGVAMITFAQYLQRCSYEGLSKLVKDVVDLAQKCVANEDAPECSKSLPSIFLDEICQVEGLRDSYGAMADCCSKADPERNECFLSFKVPQPDFIQPYQRPASDVICKEYQDNRLSFLGHFIYSVARRNPFLYAPTILSLAADYEHALQSCCKESDVGACLDTKETAMREKAKKISVKQQYSCGILKKFGDRVFQADKLVRMSQKYPKAPFSEVAKLVHDSKEIYKECCEGDMVECMDDMAEVISHMCSKQDIISSKIKGCCEKPVVERSQCIMEAEFDEKPADLPSLAEKYIQDKEVCKSFEAGHDAFMSEFVYEYSRRHPEFSTQLVLRIAKGYESLLEKCCKTDNPAECYA…	1678	1	0	0	429.548	3	0.0016	38	47	1	28.6	1.2	R	YNDLKEETFK	G
10	2::tr|A0A226MDX7|A0A226MDX7_CALSU	Uncharacterized protein OS=Callipepla squamata OX=9009 GN=ASZ78_003367 PE=4 SV=1	930	72	8.1e-88	70790	49	36	17	11	25.1	5.64	MKWVTLISFIILFTSATSRNLQRVARDAEHKSEIAHRYNDLKEETFKGVAMITFAQYLQRCSYEGLSKLVKDVVDLAQKCVANEDAPECSKSLPSIFLDEICQVEGLRDSYGAMADCCSKADPERNECFLSFKVPQPDFIQPYQRPASDVICKEYQDNRLSFLGHFIYSVARRNPFLYAPTILSLAADYEHALQSCCKESDVGACLDTKETAMREKAKKISVKQQYSCGILKKFGDRVFQADKLVRMSQKYPKAPFSEVAKLVHDSKEIYKECCEGDMVECMDDMAEVISHMCSKQDIISSKIKGCCEKPVVERSQCIMEAEFDEKPADLPSLAEKYIQDKEVCKSFEAGHDAFMSEFVYEYSRRHPEFSTQLVLRIAKGYESLLEKCCKTDNPAECYA…	2080	1	0	0	682.749	2	-0.0007	109	120	0	50.77	0.00014	R	DSYGAMADCCSK	A
10	2::tr|A0A226MDX7|A0A226MDX7_CALSU	Uncharacterized protein OS=Callipepla squamata OX=9009 GN=ASZ78_003367 PE=4 SV=1	930	72	8.1e-88	70790	49	36	17	11	25.1	5.64	MKWVTLISFIILFTSATSRNLQRVARDAEHKSEIAHRYNDLKEETFKGVAMITFAQYLQRCSYEGLSKLVKDVVDLAQKCVANEDAPECSKSLPSIFLDEICQVEGLRDSYGAMADCCSKADPERNECFLSFKVPQPDFIQPYQRPASDVICKEYQDNRLSFLGHFIYSVARRNPFLYAPTILSLAADYEHALQSCCKESDVGACLDTKETAMREKAKKISVKQQYSCGILKKFGDRVFQADKLVRMSQKYPKAPFSEVAKLVHDSKEIYKECCEGDMVECMDDMAEVISHMCSKQDIISSKIKGCCEKPVVERSQCIMEAEFDEKPADLPSLAEKYIQDKEVCKSFEAGHDAFMSEFVYEYSRRHPEFSTQLVLRIAKGYESLLEKCCKTDNPAECYA…	2214	1	1	0	690.282	2	-0.0009	80	91	0	52.35	0.00087	K	CVANEDAPECSK	S
10	2::tr|A0A226MDX7|A0A226MDX7_CALSU	Uncharacterized protein OS=Callipepla squamata OX=9009 GN=ASZ78_003367 PE=4 SV=1	930	72	8.1e-88	70790	49	36	17	11	25.1	5.64	MKWVTLISFIILFTSATSRNLQRVARDAEHKSEIAHRYNDLKEETFKGVAMITFAQYLQRCSYEGLSKLVKDVVDLAQKCVANEDAPECSKSLPSIFLDEICQVEGLRDSYGAMADCCSKADPERNECFLSFKVPQPDFIQPYQRPASDVICKEYQDNRLSFLGHFIYSVARRNPFLYAPTILSLAADYEHALQSCCKESDVGACLDTKETAMREKAKKISVKQQYSCGILKKFGDRVFQADKLVRMSQKYPKAPFSEVAKLVHDSKEIYKECCEGDMVECMDDMAEVISHMCSKQDIISSKIKGCCEKPVVERSQCIMEAEFDEKPADLPSLAEKYIQDKEVCKSFEAGHDAFMSEFVYEYSRRHPEFSTQLVLRIAKGYESLLEKCCKTDNPAECYA…	2235	1	0	0	690.746	2	-0.0012	109	120	0	71.26	4.4e-07	R	DSYGAMADCCSK	A
10	2::tr|A0A226MDX7|A0A226MDX7_CALSU	Uncharacterized protein OS=Callipepla squamata OX=9009 GN=ASZ78_003367 PE=4 SV=1	930	72	8.1e-88	70790	49	36	17	11	25.1	5.64	MKWVTLISFIILFTSATSRNLQRVARDAEHKSEIAHRYNDLKEETFKGVAMITFAQYLQRCSYEGLSKLVKDVVDLAQKCVANEDAPECSKSLPSIFLDEICQVEGLRDSYGAMADCCSKADPERNECFLSFKVPQPDFIQPYQRPASDVICKEYQDNRLSFLGHFIYSVARRNPFLYAPTILSLAADYEHALQSCCKESDVGACLDTKETAMREKAKKISVKQQYSCGILKKFGDRVFQADKLVRMSQKYPKAPFSEVAKLVHDSKEIYKECCEGDMVECMDDMAEVISHMCSKQDIISSKIKGCCEKPVVERSQCIMEAEFDEKPADLPSLAEKYIQDKEVCKSFEAGHDAFMSEFVYEYSRRHPEFSTQLVLRIAKGYESLLEKCCKTDNPAECYA…	2247	1	0	0	461.557	3	0.0006	513	524	0	36.47	0.23	R	RPCFTAMGVDTK	Y
10	2::tr|A0A226MDX7|A0A226MDX7_CALSU	Uncharacterized protein OS=Callipepla squamata OX=9009 GN=ASZ78_003367 PE=4 SV=1	930	72	8.1e-88	70790	49	36	17	11	25.1	5.64	MKWVTLISFIILFTSATSRNLQRVARDAEHKSEIAHRYNDLKEETFKGVAMITFAQYLQRCSYEGLSKLVKDVVDLAQKCVANEDAPECSKSLPSIFLDEICQVEGLRDSYGAMADCCSKADPERNECFLSFKVPQPDFIQPYQRPASDVICKEYQDNRLSFLGHFIYSVARRNPFLYAPTILSLAADYEHALQSCCKESDVGACLDTKETAMREKAKKISVKQQYSCGILKKFGDRVFQADKLVRMSQKYPKAPFSEVAKLVHDSKEIYKECCEGDMVECMDDMAEVISHMCSKQDIISSKIKGCCEKPVVERSQCIMEAEFDEKPADLPSLAEKYIQDKEVCKSFEAGHDAFMSEFVYEYSRRHPEFSTQLVLRIAKGYESLLEKCCKTDNPAECYA…	2289	1	0	0	463.25	3	0	563	573	1	30.86	1.1	K	RKPQMTEEQIK	T
10	2::tr|A0A226MDX7|A0A226MDX7_CALSU	Uncharacterized protein OS=Callipepla squamata OX=9009 GN=ASZ78_003367 PE=4 SV=1	930	72	8.1e-88	70790	49	36	17	11	25.1	5.64	MKWVTLISFIILFTSATSRNLQRVARDAEHKSEIAHRYNDLKEETFKGVAMITFAQYLQRCSYEGLSKLVKDVVDLAQKCVANEDAPECSKSLPSIFLDEICQVEGLRDSYGAMADCCSKADPERNECFLSFKVPQPDFIQPYQRPASDVICKEYQDNRLSFLGHFIYSVARRNPFLYAPTILSLAADYEHALQSCCKESDVGACLDTKETAMREKAKKISVKQQYSCGILKKFGDRVFQADKLVRMSQKYPKAPFSEVAKLVHDSKEIYKECCEGDMVECMDDMAEVISHMCSKQDIISSKIKGCCEKPVVERSQCIMEAEFDEKPADLPSLAEKYIQDKEVCKSFEAGHDAFMSEFVYEYSRRHPEFSTQLVLRIAKGYESLLEKCCKTDNPAECYA…	2383	1	0	0	468.582	3	-0.0006	563	573	1	31.66	1.1	K	RKPQMTEEQIK	T
10	2::tr|A0A226MDX7|A0A226MDX7_CALSU	Uncharacterized protein OS=Callipepla squamata OX=9009 GN=ASZ78_003367 PE=4 SV=1	930	72	8.1e-88	70790	49	36	17	11	25.1	5.64	MKWVTLISFIILFTSATSRNLQRVARDAEHKSEIAHRYNDLKEETFKGVAMITFAQYLQRCSYEGLSKLVKDVVDLAQKCVANEDAPECSKSLPSIFLDEICQVEGLRDSYGAMADCCSKADPERNECFLSFKVPQPDFIQPYQRPASDVICKEYQDNRLSFLGHFIYSVARRNPFLYAPTILSLAADYEHALQSCCKESDVGACLDTKETAMREKAKKISVKQQYSCGILKKFGDRVFQADKLVRMSQKYPKAPFSEVAKLVHDSKEIYKECCEGDMVECMDDMAEVISHMCSKQDIISSKIKGCCEKPVVERSQCIMEAEFDEKPADLPSLAEKYIQDKEVCKSFEAGHDAFMSEFVYEYSRRHPEFSTQLVLRIAKGYESLLEKCCKTDNPAECYA…	3225	1	0	0	774.403	2	0.0002	443	456	0	46	0.041	K	MPQVSTDTLLEIGK	K
10	2::tr|A0A226MDX7|A0A226MDX7_CALSU	Uncharacterized protein OS=Callipepla squamata OX=9009 GN=ASZ78_003367 PE=4 SV=1	930	72	8.1e-88	70790	49	36	17	11	25.1	5.64	MKWVTLISFIILFTSATSRNLQRVARDAEHKSEIAHRYNDLKEETFKGVAMITFAQYLQRCSYEGLSKLVKDVVDLAQKCVANEDAPECSKSLPSIFLDEICQVEGLRDSYGAMADCCSKADPERNECFLSFKVPQPDFIQPYQRPASDVICKEYQDNRLSFLGHFIYSVARRNPFLYAPTILSLAADYEHALQSCCKESDVGACLDTKETAMREKAKKISVKQQYSCGILKKFGDRVFQADKLVRMSQKYPKAPFSEVAKLVHDSKEIYKECCEGDMVECMDDMAEVISHMCSKQDIISSKIKGCCEKPVVERSQCIMEAEFDEKPADLPSLAEKYIQDKEVCKSFEAGHDAFMSEFVYEYSRRHPEFSTQLVLRIAKGYESLLEKCCKTDNPAECYA…	3591	1	0	0	806.875	2	0.0006	121	133	1	20.88	7.9	K	ADPERNECFLSFK	V
10	2::tr|A0A226MDX7|A0A226MDX7_CALSU	Uncharacterized protein OS=Callipepla squamata OX=9009 GN=ASZ78_003367 PE=4 SV=1	930	72	8.1e-88	70790	49	36	17	11	25.1	5.64	MKWVTLISFIILFTSATSRNLQRVARDAEHKSEIAHRYNDLKEETFKGVAMITFAQYLQRCSYEGLSKLVKDVVDLAQKCVANEDAPECSKSLPSIFLDEICQVEGLRDSYGAMADCCSKADPERNECFLSFKVPQPDFIQPYQRPASDVICKEYQDNRLSFLGHFIYSVARRNPFLYAPTILSLAADYEHALQSCCKESDVGACLDTKETAMREKAKKISVKQQYSCGILKKFGDRVFQADKLVRMSQKYPKAPFSEVAKLVHDSKEIYKECCEGDMVECMDDMAEVISHMCSKQDIISSKIKGCCEKPVVERSQCIMEAEFDEKPADLPSLAEKYIQDKEVCKSFEAGHDAFMSEFVYEYSRRHPEFSTQLVLRIAKGYESLLEKCCKTDNPAECYA…	3886	1	0	0	553.972	3	0.003	443	457	1	63.49	0.00054	K	MPQVSTDTLLEIGKK	M
10	2::tr|A0A226MDX7|A0A226MDX7_CALSU	Uncharacterized protein OS=Callipepla squamata OX=9009 GN=ASZ78_003367 PE=4 SV=1	930	72	8.1e-88	70790	49	36	17	11	25.1	5.64	MKWVTLISFIILFTSATSRNLQRVARDAEHKSEIAHRYNDLKEETFKGVAMITFAQYLQRCSYEGLSKLVKDVVDLAQKCVANEDAPECSKSLPSIFLDEICQVEGLRDSYGAMADCCSKADPERNECFLSFKVPQPDFIQPYQRPASDVICKEYQDNRLSFLGHFIYSVARRNPFLYAPTILSLAADYEHALQSCCKESDVGACLDTKETAMREKAKKISVKQQYSCGILKKFGDRVFQADKLVRMSQKYPKAPFSEVAKLVHDSKEIYKECCEGDMVECMDDMAEVISHMCSKQDIISSKIKGCCEKPVVERSQCIMEAEFDEKPADLPSLAEKYIQDKEVCKSFEAGHDAFMSEFVYEYSRRHPEFSTQLVLRIAKGYESLLEKCCKTDNPAECYA…	4576	1	0	0	596.669	3	0.0004	442	457	2	95.07	2.4e-07	K	KMPQVSTDTLLEIGKK	M
10	2::tr|A0A226MDX7|A0A226MDX7_CALSU	Uncharacterized protein OS=Callipepla squamata OX=9009 GN=ASZ78_003367 PE=4 SV=1	930	72	8.1e-88	70790	49	36	17	11	25.1	5.64	MKWVTLISFIILFTSATSRNLQRVARDAEHKSEIAHRYNDLKEETFKGVAMITFAQYLQRCSYEGLSKLVKDVVDLAQKCVANEDAPECSKSLPSIFLDEICQVEGLRDSYGAMADCCSKADPERNECFLSFKVPQPDFIQPYQRPASDVICKEYQDNRLSFLGHFIYSVARRNPFLYAPTILSLAADYEHALQSCCKESDVGACLDTKETAMREKAKKISVKQQYSCGILKKFGDRVFQADKLVRMSQKYPKAPFSEVAKLVHDSKEIYKECCEGDMVECMDDMAEVISHMCSKQDIISSKIKGCCEKPVVERSQCIMEAEFDEKPADLPSLAEKYIQDKEVCKSFEAGHDAFMSEFVYEYSRRHPEFSTQLVLRIAKGYESLLEKCCKTDNPAECYA…	6070	1	0	0	1099.03	2	0.0002	473	490	1	97.94	2.5e-07	R	RLPCSEGYLSIVIQDMCR	R
10	2::tr|A0A226MDX7|A0A226MDX7_CALSU	Uncharacterized protein OS=Callipepla squamata OX=9009 GN=ASZ78_003367 PE=4 SV=1	930	72	8.1e-88	70790	49	36	17	11	25.1	5.64	MKWVTLISFIILFTSATSRNLQRVARDAEHKSEIAHRYNDLKEETFKGVAMITFAQYLQRCSYEGLSKLVKDVVDLAQKCVANEDAPECSKSLPSIFLDEICQVEGLRDSYGAMADCCSKADPERNECFLSFKVPQPDFIQPYQRPASDVICKEYQDNRLSFLGHFIYSVARRNPFLYAPTILSLAADYEHALQSCCKESDVGACLDTKETAMREKAKKISVKQQYSCGILKKFGDRVFQADKLVRMSQKYPKAPFSEVAKLVHDSKEIYKECCEGDMVECMDDMAEVISHMCSKQDIISSKIKGCCEKPVVERSQCIMEAEFDEKPADLPSLAEKYIQDKEVCKSFEAGHDAFMSEFVYEYSRRHPEFSTQLVLRIAKGYESLLEKCCKTDNPAECYA…	6071	1	0	0	733.024	3	0.0014	473	490	1	67.63	0.00027	R	RLPCSEGYLSIVIQDMCR	R
10	2::tr|A0A226MDX7|A0A226MDX7_CALSU	Uncharacterized protein OS=Callipepla squamata OX=9009 GN=ASZ78_003367 PE=4 SV=1	930	72	8.1e-88	70790	49	36	17	11	25.1	5.64	MKWVTLISFIILFTSATSRNLQRVARDAEHKSEIAHRYNDLKEETFKGVAMITFAQYLQRCSYEGLSKLVKDVVDLAQKCVANEDAPECSKSLPSIFLDEICQVEGLRDSYGAMADCCSKADPERNECFLSFKVPQPDFIQPYQRPASDVICKEYQDNRLSFLGHFIYSVARRNPFLYAPTILSLAADYEHALQSCCKESDVGACLDTKETAMREKAKKISVKQQYSCGILKKFGDRVFQADKLVRMSQKYPKAPFSEVAKLVHDSKEIYKECCEGDMVECMDDMAEVISHMCSKQDIISSKIKGCCEKPVVERSQCIMEAEFDEKPADLPSLAEKYIQDKEVCKSFEAGHDAFMSEFVYEYSRRHPEFSTQLVLRIAKGYESLLEKCCKTDNPAECYA…	6081	1	0	0	733.357	3	0.016	473	490	1	40.01	0.15	R	RLPCSEGYLSIVIQDMCR	R
10	2::tr|A0A226MDX7|A0A226MDX7_CALSU	Uncharacterized protein OS=Callipepla squamata OX=9009 GN=ASZ78_003367 PE=4 SV=1	930	72	8.1e-88	70790	49	36	17	11	25.1	5.64	MKWVTLISFIILFTSATSRNLQRVARDAEHKSEIAHRYNDLKEETFKGVAMITFAQYLQRCSYEGLSKLVKDVVDLAQKCVANEDAPECSKSLPSIFLDEICQVEGLRDSYGAMADCCSKADPERNECFLSFKVPQPDFIQPYQRPASDVICKEYQDNRLSFLGHFIYSVARRNPFLYAPTILSLAADYEHALQSCCKESDVGACLDTKETAMREKAKKISVKQQYSCGILKKFGDRVFQADKLVRMSQKYPKAPFSEVAKLVHDSKEIYKECCEGDMVECMDDMAEVISHMCSKQDIISSKIKGCCEKPVVERSQCIMEAEFDEKPADLPSLAEKYIQDKEVCKSFEAGHDAFMSEFVYEYSRRHPEFSTQLVLRIAKGYESLLEKCCKTDNPAECYA…	6168	1	0	0	738.353	3	-0.0066	473	490	1	44.72	0.049	R	RLPCSEGYLSIVIQDMCR	R
11	2::tr|A0A087VRD9|A0A087VRD9_BALRE	Serum albumin (Fragment) OS=Balearica regulorum gibbericeps OX=100784 GN=N312_04369 PE=4 SV=1	915	72	3e-86	71769	64	27	17	13	26.1	5.5	MKWVTLISFIFLFNSATSRNLQRVAREADHKSEIAHRYNDLKEETFKAVTMITFAQYLQRCSYDGLSKLVKDVVDLAQKCVANEDAPECTKSLPTIFLDEICQVEKLRDSYGAMADCCSKTDPDRNECFLSFKVPQPDFVQPYQRPASDVICQQYSDDRVALLGHFIYTVARRNPFLYAPTILSLAADYEHALQSCCKESDIGTCLDEKAAVIKERAKKISLQQQYSCGILNKFGERTFKAKKLALLSQKYPKAPFSEITKILQDIKGTYKECCEGDMVECMDDRAELMAYMCSKQDVFSSKIKHCCEKPVVERSQCIIEADFDDKPEDLPSLVEKYINDKEVCKSFEAGHDAFLSEFVYEYSRRHPEFSTQLILRITKGYETLLEKCCKTDNPADCYG…	115	1	0	0	405.703	2	-0.0004	296	302	0	52.73	0.0013	K	QDVFSSK	I
11	2::tr|A0A087VRD9|A0A087VRD9_BALRE	Serum albumin (Fragment) OS=Balearica regulorum gibbericeps OX=100784 GN=N312_04369 PE=4 SV=1	915	72	3e-86	71769	64	27	17	13	26.1	5.5	MKWVTLISFIFLFNSATSRNLQRVAREADHKSEIAHRYNDLKEETFKAVTMITFAQYLQRCSYDGLSKLVKDVVDLAQKCVANEDAPECTKSLPTIFLDEICQVEKLRDSYGAMADCCSKTDPDRNECFLSFKVPQPDFVQPYQRPASDVICQQYSDDRVALLGHFIYTVARRNPFLYAPTILSLAADYEHALQSCCKESDIGTCLDEKAAVIKERAKKISLQQQYSCGILNKFGERTFKAKKLALLSQKYPKAPFSEITKILQDIKGTYKECCEGDMVECMDDRAELMAYMCSKQDVFSSKIKHCCEKPVVERSQCIIEADFDDKPEDLPSLVEKYINDKEVCKSFEAGHDAFLSEFVYEYSRRHPEFSTQLILRITKGYETLLEKCCKTDNPADCYG…	129	1	0	0	406.784	2	0	556	562	0	45.44	0.0013	K	LLVNLIK	R
11	2::tr|A0A087VRD9|A0A087VRD9_BALRE	Serum albumin (Fragment) OS=Balearica regulorum gibbericeps OX=100784 GN=N312_04369 PE=4 SV=1	915	72	3e-86	71769	64	27	17	13	26.1	5.5	MKWVTLISFIFLFNSATSRNLQRVAREADHKSEIAHRYNDLKEETFKAVTMITFAQYLQRCSYDGLSKLVKDVVDLAQKCVANEDAPECTKSLPTIFLDEICQVEKLRDSYGAMADCCSKTDPDRNECFLSFKVPQPDFVQPYQRPASDVICQQYSDDRVALLGHFIYTVARRNPFLYAPTILSLAADYEHALQSCCKESDIGTCLDEKAAVIKERAKKISLQQQYSCGILNKFGERTFKAKKLALLSQKYPKAPFSEITKILQDIKGTYKECCEGDMVECMDDRAELMAYMCSKQDVFSSKIKHCCEKPVVERSQCIIEADFDDKPEDLPSLVEKYINDKEVCKSFEAGHDAFLSEFVYEYSRRHPEFSTQLILRITKGYETLLEKCCKTDNPADCYG…	161	1	0	0	409.716	2	0.0002	411	417	0	45.99	0.029	K	ETQDVVK	T
11	2::tr|A0A087VRD9|A0A087VRD9_BALRE	Serum albumin (Fragment) OS=Balearica regulorum gibbericeps OX=100784 GN=N312_04369 PE=4 SV=1	915	72	3e-86	71769	64	27	17	13	26.1	5.5	MKWVTLISFIFLFNSATSRNLQRVAREADHKSEIAHRYNDLKEETFKAVTMITFAQYLQRCSYDGLSKLVKDVVDLAQKCVANEDAPECTKSLPTIFLDEICQVEKLRDSYGAMADCCSKTDPDRNECFLSFKVPQPDFVQPYQRPASDVICQQYSDDRVALLGHFIYTVARRNPFLYAPTILSLAADYEHALQSCCKESDIGTCLDEKAAVIKERAKKISLQQQYSCGILNKFGERTFKAKKLALLSQKYPKAPFSEITKILQDIKGTYKECCEGDMVECMDDRAELMAYMCSKQDVFSSKIKHCCEKPVVERSQCIIEADFDDKPEDLPSLVEKYINDKEVCKSFEAGHDAFLSEFVYEYSRRHPEFSTQLILRITKGYETLLEKCCKTDNPADCYG…	419	1	0	0	444.245	2	-0.0001	72	79	0	26.4	3	K	DVVDLAQK	C
11	2::tr|A0A087VRD9|A0A087VRD9_BALRE	Serum albumin (Fragment) OS=Balearica regulorum gibbericeps OX=100784 GN=N312_04369 PE=4 SV=1	915	72	3e-86	71769	64	27	17	13	26.1	5.5	MKWVTLISFIFLFNSATSRNLQRVAREADHKSEIAHRYNDLKEETFKAVTMITFAQYLQRCSYDGLSKLVKDVVDLAQKCVANEDAPECTKSLPTIFLDEICQVEKLRDSYGAMADCCSKTDPDRNECFLSFKVPQPDFVQPYQRPASDVICQQYSDDRVALLGHFIYTVARRNPFLYAPTILSLAADYEHALQSCCKESDIGTCLDEKAAVIKERAKKISLQQQYSCGILNKFGERTFKAKKLALLSQKYPKAPFSEITKILQDIKGTYKECCEGDMVECMDDRAELMAYMCSKQDVFSSKIKHCCEKPVVERSQCIIEADFDDKPEDLPSLVEKYINDKEVCKSFEAGHDAFLSEFVYEYSRRHPEFSTQLILRITKGYETLLEKCCKTDNPADCYG…	602	1	0	0	465.205	2	-0.0002	61	68	0	42.7	0.01	R	CSYDGLSK	L
11	2::tr|A0A087VRD9|A0A087VRD9_BALRE	Serum albumin (Fragment) OS=Balearica regulorum gibbericeps OX=100784 GN=N312_04369 PE=4 SV=1	915	72	3e-86	71769	64	27	17	13	26.1	5.5	MKWVTLISFIFLFNSATSRNLQRVAREADHKSEIAHRYNDLKEETFKAVTMITFAQYLQRCSYDGLSKLVKDVVDLAQKCVANEDAPECTKSLPTIFLDEICQVEKLRDSYGAMADCCSKTDPDRNECFLSFKVPQPDFVQPYQRPASDVICQQYSDDRVALLGHFIYTVARRNPFLYAPTILSLAADYEHALQSCCKESDIGTCLDEKAAVIKERAKKISLQQQYSCGILNKFGERTFKAKKLALLSQKYPKAPFSEITKILQDIKGTYKECCEGDMVECMDDRAELMAYMCSKQDVFSSKIKHCCEKPVVERSQCIIEADFDDKPEDLPSLVEKYINDKEVCKSFEAGHDAFLSEFVYEYSRRHPEFSTQLILRITKGYETLLEKCCKTDNPADCYG…	1505	1	0	0	614.369	2	0.0004	69	79	1	81.59	3.9e-06	K	LVKDVVDLAQK	C
11	2::tr|A0A087VRD9|A0A087VRD9_BALRE	Serum albumin (Fragment) OS=Balearica regulorum gibbericeps OX=100784 GN=N312_04369 PE=4 SV=1	915	72	3e-86	71769	64	27	17	13	26.1	5.5	MKWVTLISFIFLFNSATSRNLQRVAREADHKSEIAHRYNDLKEETFKAVTMITFAQYLQRCSYDGLSKLVKDVVDLAQKCVANEDAPECTKSLPTIFLDEICQVEKLRDSYGAMADCCSKTDPDRNECFLSFKVPQPDFVQPYQRPASDVICQQYSDDRVALLGHFIYTVARRNPFLYAPTILSLAADYEHALQSCCKESDIGTCLDEKAAVIKERAKKISLQQQYSCGILNKFGERTFKAKKLALLSQKYPKAPFSEITKILQDIKGTYKECCEGDMVECMDDRAELMAYMCSKQDVFSSKIKHCCEKPVVERSQCIIEADFDDKPEDLPSLVEKYINDKEVCKSFEAGHDAFLSEFVYEYSRRHPEFSTQLILRITKGYETLLEKCCKTDNPADCYG…	1506	1	0	0	409.915	3	0.0007	69	79	1	43.34	0.027	K	LVKDVVDLAQK	C
11	2::tr|A0A087VRD9|A0A087VRD9_BALRE	Serum albumin (Fragment) OS=Balearica regulorum gibbericeps OX=100784 GN=N312_04369 PE=4 SV=1	915	72	3e-86	71769	64	27	17	13	26.1	5.5	MKWVTLISFIFLFNSATSRNLQRVAREADHKSEIAHRYNDLKEETFKAVTMITFAQYLQRCSYDGLSKLVKDVVDLAQKCVANEDAPECTKSLPTIFLDEICQVEKLRDSYGAMADCCSKTDPDRNECFLSFKVPQPDFVQPYQRPASDVICQQYSDDRVALLGHFIYTVARRNPFLYAPTILSLAADYEHALQSCCKESDIGTCLDEKAAVIKERAKKISLQQQYSCGILNKFGERTFKAKKLALLSQKYPKAPFSEITKILQDIKGTYKECCEGDMVECMDDRAELMAYMCSKQDVFSSKIKHCCEKPVVERSQCIIEADFDDKPEDLPSLVEKYINDKEVCKSFEAGHDAFLSEFVYEYSRRHPEFSTQLILRITKGYETLLEKCCKTDNPADCYG…	1515	1	0	0	411.217	3	0.002	564	573	0	62.39	0.00095	R	KPQMTEEQIK	T
11	2::tr|A0A087VRD9|A0A087VRD9_BALRE	Serum albumin (Fragment) OS=Balearica regulorum gibbericeps OX=100784 GN=N312_04369 PE=4 SV=1	915	72	3e-86	71769	64	27	17	13	26.1	5.5	MKWVTLISFIFLFNSATSRNLQRVAREADHKSEIAHRYNDLKEETFKAVTMITFAQYLQRCSYDGLSKLVKDVVDLAQKCVANEDAPECTKSLPTIFLDEICQVEKLRDSYGAMADCCSKTDPDRNECFLSFKVPQPDFVQPYQRPASDVICQQYSDDRVALLGHFIYTVARRNPFLYAPTILSLAADYEHALQSCCKESDIGTCLDEKAAVIKERAKKISLQQQYSCGILNKFGERTFKAKKLALLSQKYPKAPFSEITKILQDIKGTYKECCEGDMVECMDDRAELMAYMCSKQDVFSSKIKHCCEKPVVERSQCIIEADFDDKPEDLPSLVEKYINDKEVCKSFEAGHDAFLSEFVYEYSRRHPEFSTQLILRITKGYETLLEKCCKTDNPADCYG…	1677	1	0	0	643.817	2	0.0011	38	47	1	47.73	0.015	R	YNDLKEETFK	A
11	2::tr|A0A087VRD9|A0A087VRD9_BALRE	Serum albumin (Fragment) OS=Balearica regulorum gibbericeps OX=100784 GN=N312_04369 PE=4 SV=1	915	72	3e-86	71769	64	27	17	13	26.1	5.5	MKWVTLISFIFLFNSATSRNLQRVAREADHKSEIAHRYNDLKEETFKAVTMITFAQYLQRCSYDGLSKLVKDVVDLAQKCVANEDAPECTKSLPTIFLDEICQVEKLRDSYGAMADCCSKTDPDRNECFLSFKVPQPDFVQPYQRPASDVICQQYSDDRVALLGHFIYTVARRNPFLYAPTILSLAADYEHALQSCCKESDIGTCLDEKAAVIKERAKKISLQQQYSCGILNKFGERTFKAKKLALLSQKYPKAPFSEITKILQDIKGTYKECCEGDMVECMDDRAELMAYMCSKQDVFSSKIKHCCEKPVVERSQCIIEADFDDKPEDLPSLVEKYINDKEVCKSFEAGHDAFLSEFVYEYSRRHPEFSTQLILRITKGYETLLEKCCKTDNPADCYG…	1678	1	0	0	429.548	3	0.0016	38	47	1	28.6	1.2	R	YNDLKEETFK	A
11	2::tr|A0A087VRD9|A0A087VRD9_BALRE	Serum albumin (Fragment) OS=Balearica regulorum gibbericeps OX=100784 GN=N312_04369 PE=4 SV=1	915	72	3e-86	71769	64	27	17	13	26.1	5.5	MKWVTLISFIFLFNSATSRNLQRVAREADHKSEIAHRYNDLKEETFKAVTMITFAQYLQRCSYDGLSKLVKDVVDLAQKCVANEDAPECTKSLPTIFLDEICQVEKLRDSYGAMADCCSKTDPDRNECFLSFKVPQPDFVQPYQRPASDVICQQYSDDRVALLGHFIYTVARRNPFLYAPTILSLAADYEHALQSCCKESDIGTCLDEKAAVIKERAKKISLQQQYSCGILNKFGERTFKAKKLALLSQKYPKAPFSEITKILQDIKGTYKECCEGDMVECMDDRAELMAYMCSKQDVFSSKIKHCCEKPVVERSQCIIEADFDDKPEDLPSLVEKYINDKEVCKSFEAGHDAFLSEFVYEYSRRHPEFSTQLILRITKGYETLLEKCCKTDNPADCYG…	1806	1	0	0	438.541	3	-0.0019	305	314	0	34.63	0.23	K	HCCEKPVVER	S
11	2::tr|A0A087VRD9|A0A087VRD9_BALRE	Serum albumin (Fragment) OS=Balearica regulorum gibbericeps OX=100784 GN=N312_04369 PE=4 SV=1	915	72	3e-86	71769	64	27	17	13	26.1	5.5	MKWVTLISFIFLFNSATSRNLQRVAREADHKSEIAHRYNDLKEETFKAVTMITFAQYLQRCSYDGLSKLVKDVVDLAQKCVANEDAPECTKSLPTIFLDEICQVEKLRDSYGAMADCCSKTDPDRNECFLSFKVPQPDFVQPYQRPASDVICQQYSDDRVALLGHFIYTVARRNPFLYAPTILSLAADYEHALQSCCKESDIGTCLDEKAAVIKERAKKISLQQQYSCGILNKFGERTFKAKKLALLSQKYPKAPFSEITKILQDIKGTYKECCEGDMVECMDDRAELMAYMCSKQDVFSSKIKHCCEKPVVERSQCIIEADFDDKPEDLPSLVEKYINDKEVCKSFEAGHDAFLSEFVYEYSRRHPEFSTQLILRITKGYETLLEKCCKTDNPADCYG…	2080	1	0	0	682.749	2	-0.0007	109	120	0	50.77	0.00014	R	DSYGAMADCCSK	T
11	2::tr|A0A087VRD9|A0A087VRD9_BALRE	Serum albumin (Fragment) OS=Balearica regulorum gibbericeps OX=100784 GN=N312_04369 PE=4 SV=1	915	72	3e-86	71769	64	27	17	13	26.1	5.5	MKWVTLISFIFLFNSATSRNLQRVAREADHKSEIAHRYNDLKEETFKAVTMITFAQYLQRCSYDGLSKLVKDVVDLAQKCVANEDAPECTKSLPTIFLDEICQVEKLRDSYGAMADCCSKTDPDRNECFLSFKVPQPDFVQPYQRPASDVICQQYSDDRVALLGHFIYTVARRNPFLYAPTILSLAADYEHALQSCCKESDIGTCLDEKAAVIKERAKKISLQQQYSCGILNKFGERTFKAKKLALLSQKYPKAPFSEITKILQDIKGTYKECCEGDMVECMDDRAELMAYMCSKQDVFSSKIKHCCEKPVVERSQCIIEADFDDKPEDLPSLVEKYINDKEVCKSFEAGHDAFLSEFVYEYSRRHPEFSTQLILRITKGYETLLEKCCKTDNPADCYG…	2235	1	0	0	690.746	2	-0.0012	109	120	0	71.26	4.4e-07	R	DSYGAMADCCSK	T
11	2::tr|A0A087VRD9|A0A087VRD9_BALRE	Serum albumin (Fragment) OS=Balearica regulorum gibbericeps OX=100784 GN=N312_04369 PE=4 SV=1	915	72	3e-86	71769	64	27	17	13	26.1	5.5	MKWVTLISFIFLFNSATSRNLQRVAREADHKSEIAHRYNDLKEETFKAVTMITFAQYLQRCSYDGLSKLVKDVVDLAQKCVANEDAPECTKSLPTIFLDEICQVEKLRDSYGAMADCCSKTDPDRNECFLSFKVPQPDFVQPYQRPASDVICQQYSDDRVALLGHFIYTVARRNPFLYAPTILSLAADYEHALQSCCKESDIGTCLDEKAAVIKERAKKISLQQQYSCGILNKFGERTFKAKKLALLSQKYPKAPFSEITKILQDIKGTYKECCEGDMVECMDDRAELMAYMCSKQDVFSSKIKHCCEKPVVERSQCIIEADFDDKPEDLPSLVEKYINDKEVCKSFEAGHDAFLSEFVYEYSRRHPEFSTQLILRITKGYETLLEKCCKTDNPADCYG…	2247	1	0	0	461.557	3	0.0006	513	524	0	36.47	0.23	R	RPCFTAMGVDTK	Y
11	2::tr|A0A087VRD9|A0A087VRD9_BALRE	Serum albumin (Fragment) OS=Balearica regulorum gibbericeps OX=100784 GN=N312_04369 PE=4 SV=1	915	72	3e-86	71769	64	27	17	13	26.1	5.5	MKWVTLISFIFLFNSATSRNLQRVAREADHKSEIAHRYNDLKEETFKAVTMITFAQYLQRCSYDGLSKLVKDVVDLAQKCVANEDAPECTKSLPTIFLDEICQVEKLRDSYGAMADCCSKTDPDRNECFLSFKVPQPDFVQPYQRPASDVICQQYSDDRVALLGHFIYTVARRNPFLYAPTILSLAADYEHALQSCCKESDIGTCLDEKAAVIKERAKKISLQQQYSCGILNKFGERTFKAKKLALLSQKYPKAPFSEITKILQDIKGTYKECCEGDMVECMDDRAELMAYMCSKQDVFSSKIKHCCEKPVVERSQCIIEADFDDKPEDLPSLVEKYINDKEVCKSFEAGHDAFLSEFVYEYSRRHPEFSTQLILRITKGYETLLEKCCKTDNPADCYG…	2289	1	0	0	463.25	3	0	563	573	1	30.86	1.1	K	RKPQMTEEQIK	T
11	2::tr|A0A087VRD9|A0A087VRD9_BALRE	Serum albumin (Fragment) OS=Balearica regulorum gibbericeps OX=100784 GN=N312_04369 PE=4 SV=1	915	72	3e-86	71769	64	27	17	13	26.1	5.5	MKWVTLISFIFLFNSATSRNLQRVAREADHKSEIAHRYNDLKEETFKAVTMITFAQYLQRCSYDGLSKLVKDVVDLAQKCVANEDAPECTKSLPTIFLDEICQVEKLRDSYGAMADCCSKTDPDRNECFLSFKVPQPDFVQPYQRPASDVICQQYSDDRVALLGHFIYTVARRNPFLYAPTILSLAADYEHALQSCCKESDIGTCLDEKAAVIKERAKKISLQQQYSCGILNKFGERTFKAKKLALLSQKYPKAPFSEITKILQDIKGTYKECCEGDMVECMDDRAELMAYMCSKQDVFSSKIKHCCEKPVVERSQCIIEADFDDKPEDLPSLVEKYINDKEVCKSFEAGHDAFLSEFVYEYSRRHPEFSTQLILRITKGYETLLEKCCKTDNPADCYG…	2317	1	0	0	697.29	2	0	80	91	0	60.81	0.00013	K	CVANEDAPECTK	S
11	2::tr|A0A087VRD9|A0A087VRD9_BALRE	Serum albumin (Fragment) OS=Balearica regulorum gibbericeps OX=100784 GN=N312_04369 PE=4 SV=1	915	72	3e-86	71769	64	27	17	13	26.1	5.5	MKWVTLISFIFLFNSATSRNLQRVAREADHKSEIAHRYNDLKEETFKAVTMITFAQYLQRCSYDGLSKLVKDVVDLAQKCVANEDAPECTKSLPTIFLDEICQVEKLRDSYGAMADCCSKTDPDRNECFLSFKVPQPDFVQPYQRPASDVICQQYSDDRVALLGHFIYTVARRNPFLYAPTILSLAADYEHALQSCCKESDIGTCLDEKAAVIKERAKKISLQQQYSCGILNKFGERTFKAKKLALLSQKYPKAPFSEITKILQDIKGTYKECCEGDMVECMDDRAELMAYMCSKQDVFSSKIKHCCEKPVVERSQCIIEADFDDKPEDLPSLVEKYINDKEVCKSFEAGHDAFLSEFVYEYSRRHPEFSTQLILRITKGYETLLEKCCKTDNPADCYG…	2383	1	0	0	468.582	3	-0.0006	563	573	1	31.66	1.1	K	RKPQMTEEQIK	T
11	2::tr|A0A087VRD9|A0A087VRD9_BALRE	Serum albumin (Fragment) OS=Balearica regulorum gibbericeps OX=100784 GN=N312_04369 PE=4 SV=1	915	72	3e-86	71769	64	27	17	13	26.1	5.5	MKWVTLISFIFLFNSATSRNLQRVAREADHKSEIAHRYNDLKEETFKAVTMITFAQYLQRCSYDGLSKLVKDVVDLAQKCVANEDAPECTKSLPTIFLDEICQVEKLRDSYGAMADCCSKTDPDRNECFLSFKVPQPDFVQPYQRPASDVICQQYSDDRVALLGHFIYTVARRNPFLYAPTILSLAADYEHALQSCCKESDIGTCLDEKAAVIKERAKKISLQQQYSCGILNKFGERTFKAKKLALLSQKYPKAPFSEITKILQDIKGTYKECCEGDMVECMDDRAELMAYMCSKQDVFSSKIKHCCEKPVVERSQCIIEADFDDKPEDLPSLVEKYINDKEVCKSFEAGHDAFLSEFVYEYSRRHPEFSTQLILRITKGYETLLEKCCKTDNPADCYG…	3180	1	0	0	771.411	2	0.0007	48	60	0	80.04	1.1e-05	K	AVTMITFAQYLQR	C
11	2::tr|A0A087VRD9|A0A087VRD9_BALRE	Serum albumin (Fragment) OS=Balearica regulorum gibbericeps OX=100784 GN=N312_04369 PE=4 SV=1	915	72	3e-86	71769	64	27	17	13	26.1	5.5	MKWVTLISFIFLFNSATSRNLQRVAREADHKSEIAHRYNDLKEETFKAVTMITFAQYLQRCSYDGLSKLVKDVVDLAQKCVANEDAPECTKSLPTIFLDEICQVEKLRDSYGAMADCCSKTDPDRNECFLSFKVPQPDFVQPYQRPASDVICQQYSDDRVALLGHFIYTVARRNPFLYAPTILSLAADYEHALQSCCKESDIGTCLDEKAAVIKERAKKISLQQQYSCGILNKFGERTFKAKKLALLSQKYPKAPFSEITKILQDIKGTYKECCEGDMVECMDDRAELMAYMCSKQDVFSSKIKHCCEKPVVERSQCIIEADFDDKPEDLPSLVEKYINDKEVCKSFEAGHDAFLSEFVYEYSRRHPEFSTQLILRITKGYETLLEKCCKTDNPADCYG…	3256	1	0	0	389.453	4	0.0008	303	314	1	45.9	0.034	K	IKHCCEKPVVER	S
11	2::tr|A0A087VRD9|A0A087VRD9_BALRE	Serum albumin (Fragment) OS=Balearica regulorum gibbericeps OX=100784 GN=N312_04369 PE=4 SV=1	915	72	3e-86	71769	64	27	17	13	26.1	5.5	MKWVTLISFIFLFNSATSRNLQRVAREADHKSEIAHRYNDLKEETFKAVTMITFAQYLQRCSYDGLSKLVKDVVDLAQKCVANEDAPECTKSLPTIFLDEICQVEKLRDSYGAMADCCSKTDPDRNECFLSFKVPQPDFVQPYQRPASDVICQQYSDDRVALLGHFIYTVARRNPFLYAPTILSLAADYEHALQSCCKESDIGTCLDEKAAVIKERAKKISLQQQYSCGILNKFGERTFKAKKLALLSQKYPKAPFSEITKILQDIKGTYKECCEGDMVECMDDRAELMAYMCSKQDVFSSKIKHCCEKPVVERSQCIIEADFDDKPEDLPSLVEKYINDKEVCKSFEAGHDAFLSEFVYEYSRRHPEFSTQLILRITKGYETLLEKCCKTDNPADCYG…	3257	1	0	0	518.936	3	0.0042	303	314	1	42.33	0.075	K	IKHCCEKPVVER	S
11	2::tr|A0A087VRD9|A0A087VRD9_BALRE	Serum albumin (Fragment) OS=Balearica regulorum gibbericeps OX=100784 GN=N312_04369 PE=4 SV=1	915	72	3e-86	71769	64	27	17	13	26.1	5.5	MKWVTLISFIFLFNSATSRNLQRVAREADHKSEIAHRYNDLKEETFKAVTMITFAQYLQRCSYDGLSKLVKDVVDLAQKCVANEDAPECTKSLPTIFLDEICQVEKLRDSYGAMADCCSKTDPDRNECFLSFKVPQPDFVQPYQRPASDVICQQYSDDRVALLGHFIYTVARRNPFLYAPTILSLAADYEHALQSCCKESDIGTCLDEKAAVIKERAKKISLQQQYSCGILNKFGERTFKAKKLALLSQKYPKAPFSEITKILQDIKGTYKECCEGDMVECMDDRAELMAYMCSKQDVFSSKIKHCCEKPVVERSQCIIEADFDDKPEDLPSLVEKYINDKEVCKSFEAGHDAFLSEFVYEYSRRHPEFSTQLILRITKGYETLLEKCCKTDNPADCYG…	3270	1	0	0	779.408	2	-0.0013	48	60	0	52.75	0.0078	K	AVTMITFAQYLQR	C
11	2::tr|A0A087VRD9|A0A087VRD9_BALRE	Serum albumin (Fragment) OS=Balearica regulorum gibbericeps OX=100784 GN=N312_04369 PE=4 SV=1	915	72	3e-86	71769	64	27	17	13	26.1	5.5	MKWVTLISFIFLFNSATSRNLQRVAREADHKSEIAHRYNDLKEETFKAVTMITFAQYLQRCSYDGLSKLVKDVVDLAQKCVANEDAPECTKSLPTIFLDEICQVEKLRDSYGAMADCCSKTDPDRNECFLSFKVPQPDFVQPYQRPASDVICQQYSDDRVALLGHFIYTVARRNPFLYAPTILSLAADYEHALQSCCKESDIGTCLDEKAAVIKERAKKISLQQQYSCGILNKFGERTFKAKKLALLSQKYPKAPFSEITKILQDIKGTYKECCEGDMVECMDDRAELMAYMCSKQDVFSSKIKHCCEKPVVERSQCIIEADFDDKPEDLPSLVEKYINDKEVCKSFEAGHDAFLSEFVYEYSRRHPEFSTQLILRITKGYETLLEKCCKTDNPADCYG…	6070	1	0	0	1099.03	2	0.0002	473	490	1	97.94	2.5e-07	K	RLPCSEGYLSIVIQDMCR	R
11	2::tr|A0A087VRD9|A0A087VRD9_BALRE	Serum albumin (Fragment) OS=Balearica regulorum gibbericeps OX=100784 GN=N312_04369 PE=4 SV=1	915	72	3e-86	71769	64	27	17	13	26.1	5.5	MKWVTLISFIFLFNSATSRNLQRVAREADHKSEIAHRYNDLKEETFKAVTMITFAQYLQRCSYDGLSKLVKDVVDLAQKCVANEDAPECTKSLPTIFLDEICQVEKLRDSYGAMADCCSKTDPDRNECFLSFKVPQPDFVQPYQRPASDVICQQYSDDRVALLGHFIYTVARRNPFLYAPTILSLAADYEHALQSCCKESDIGTCLDEKAAVIKERAKKISLQQQYSCGILNKFGERTFKAKKLALLSQKYPKAPFSEITKILQDIKGTYKECCEGDMVECMDDRAELMAYMCSKQDVFSSKIKHCCEKPVVERSQCIIEADFDDKPEDLPSLVEKYINDKEVCKSFEAGHDAFLSEFVYEYSRRHPEFSTQLILRITKGYETLLEKCCKTDNPADCYG…	6071	1	0	0	733.024	3	0.0014	473	490	1	67.63	0.00027	K	RLPCSEGYLSIVIQDMCR	R
11	2::tr|A0A087VRD9|A0A087VRD9_BALRE	Serum albumin (Fragment) OS=Balearica regulorum gibbericeps OX=100784 GN=N312_04369 PE=4 SV=1	915	72	3e-86	71769	64	27	17	13	26.1	5.5	MKWVTLISFIFLFNSATSRNLQRVAREADHKSEIAHRYNDLKEETFKAVTMITFAQYLQRCSYDGLSKLVKDVVDLAQKCVANEDAPECTKSLPTIFLDEICQVEKLRDSYGAMADCCSKTDPDRNECFLSFKVPQPDFVQPYQRPASDVICQQYSDDRVALLGHFIYTVARRNPFLYAPTILSLAADYEHALQSCCKESDIGTCLDEKAAVIKERAKKISLQQQYSCGILNKFGERTFKAKKLALLSQKYPKAPFSEITKILQDIKGTYKECCEGDMVECMDDRAELMAYMCSKQDVFSSKIKHCCEKPVVERSQCIIEADFDDKPEDLPSLVEKYINDKEVCKSFEAGHDAFLSEFVYEYSRRHPEFSTQLILRITKGYETLLEKCCKTDNPADCYG…	6081	1	0	0	733.357	3	0.016	473	490	1	40.01	0.15	K	RLPCSEGYLSIVIQDMCR	R
11	2::tr|A0A087VRD9|A0A087VRD9_BALRE	Serum albumin (Fragment) OS=Balearica regulorum gibbericeps OX=100784 GN=N312_04369 PE=4 SV=1	915	72	3e-86	71769	64	27	17	13	26.1	5.5	MKWVTLISFIFLFNSATSRNLQRVAREADHKSEIAHRYNDLKEETFKAVTMITFAQYLQRCSYDGLSKLVKDVVDLAQKCVANEDAPECTKSLPTIFLDEICQVEKLRDSYGAMADCCSKTDPDRNECFLSFKVPQPDFVQPYQRPASDVICQQYSDDRVALLGHFIYTVARRNPFLYAPTILSLAADYEHALQSCCKESDIGTCLDEKAAVIKERAKKISLQQQYSCGILNKFGERTFKAKKLALLSQKYPKAPFSEITKILQDIKGTYKECCEGDMVECMDDRAELMAYMCSKQDVFSSKIKHCCEKPVVERSQCIIEADFDDKPEDLPSLVEKYINDKEVCKSFEAGHDAFLSEFVYEYSRRHPEFSTQLILRITKGYETLLEKCCKTDNPADCYG…	6168	1	0	0	738.353	3	-0.0066	473	490	1	44.72	0.049	K	RLPCSEGYLSIVIQDMCR	R
11	2::tr|A0A087VRD9|A0A087VRD9_BALRE	Serum albumin (Fragment) OS=Balearica regulorum gibbericeps OX=100784 GN=N312_04369 PE=4 SV=1	915	72	3e-86	71769	64	27	17	13	26.1	5.5	MKWVTLISFIFLFNSATSRNLQRVAREADHKSEIAHRYNDLKEETFKAVTMITFAQYLQRCSYDGLSKLVKDVVDLAQKCVANEDAPECTKSLPTIFLDEICQVEKLRDSYGAMADCCSKTDPDRNECFLSFKVPQPDFVQPYQRPASDVICQQYSDDRVALLGHFIYTVARRNPFLYAPTILSLAADYEHALQSCCKESDIGTCLDEKAAVIKERAKKISLQQQYSCGILNKFGERTFKAKKLALLSQKYPKAPFSEITKILQDIKGTYKECCEGDMVECMDDRAELMAYMCSKQDVFSSKIKHCCEKPVVERSQCIIEADFDDKPEDLPSLVEKYINDKEVCKSFEAGHDAFLSEFVYEYSRRHPEFSTQLILRITKGYETLLEKCCKTDNPADCYG…	6358	1	1	1	1134.04	2	0.0049	589	608	0	51.77	0.01	K	QTNIETCFGEEGANLIVQSR	A
11	2::tr|A0A087VRD9|A0A087VRD9_BALRE	Serum albumin (Fragment) OS=Balearica regulorum gibbericeps OX=100784 GN=N312_04369 PE=4 SV=1	915	72	3e-86	71769	64	27	17	13	26.1	5.5	MKWVTLISFIFLFNSATSRNLQRVAREADHKSEIAHRYNDLKEETFKAVTMITFAQYLQRCSYDGLSKLVKDVVDLAQKCVANEDAPECTKSLPTIFLDEICQVEKLRDSYGAMADCCSKTDPDRNECFLSFKVPQPDFVQPYQRPASDVICQQYSDDRVALLGHFIYTVARRNPFLYAPTILSLAADYEHALQSCCKESDIGTCLDEKAAVIKERAKKISLQQQYSCGILNKFGERTFKAKKLALLSQKYPKAPFSEITKILQDIKGTYKECCEGDMVECMDDRAELMAYMCSKQDVFSSKIKHCCEKPVVERSQCIIEADFDDKPEDLPSLVEKYINDKEVCKSFEAGHDAFLSEFVYEYSRRHPEFSTQLILRITKGYETLLEKCCKTDNPADCYG…	6365	1	1	1	1135	2	-0.0271	589	608	0	21.91	4.9	K	QTNIETCFGEEGANLIVQSR	A
12	2::tr|A0A0A0A3R1|A0A0A0A3R1_CHAVO	Apolipoprotein A-I (Fragment) OS=Charadrius vociferus OX=50402 GN=N301_03716 PE=3 SV=1	912	72	5.9e-86	29096	97	37	17	10	59.6	5.45	GTQARYFWQHDEPQAPLDRLKDMVEVYLETVKASGKDAIAQFESSAVGKQLDLKLADNLDTLGAAAAKLREDMAPYYKEVREMWLKDTEALRQELTKDLEEVKQKIRPFLDQFSAKWTEELEQYRQRLAPVAQELKELTKQKVELMQERLTPVAEEARDRLRGHVEELRKNLAPYSDELRQKLSQKLEEIREKGIPQAAEYQAKVVEQLSNLREKVTPLVQDFKERLTPYAENLKARFITLLDDLQKSVA	222	1	1	0	420.223	2	0.0007	163	169	0	28.36	0.63	R	GHVEELR	K
12	2::tr|A0A0A0A3R1|A0A0A0A3R1_CHAVO	Apolipoprotein A-I (Fragment) OS=Charadrius vociferus OX=50402 GN=N301_03716 PE=3 SV=1	912	72	5.9e-86	29096	97	37	17	10	59.6	5.45	GTQARYFWQHDEPQAPLDRLKDMVEVYLETVKASGKDAIAQFESSAVGKQLDLKLADNLDTLGAAAAKLREDMAPYYKEVREMWLKDTEALRQELTKDLEEVKQKIRPFLDQFSAKWTEELEQYRQRLAPVAQELKELTKQKVELMQERLTPVAEEARDRLRGHVEELRKNLAPYSDELRQKLSQKLEEIREKGIPQAAEYQAKVVEQLSNLREKVTPLVQDFKERLTPYAENLKARFITLLDDLQKSVA	591	3	1	0	458.759	2	0.0008	187	193	1	29.02	2.1	K	LEEIREK	G
12	2::tr|A0A0A0A3R1|A0A0A0A3R1_CHAVO	Apolipoprotein A-I (Fragment) OS=Charadrius vociferus OX=50402 GN=N301_03716 PE=3 SV=1	912	72	5.9e-86	29096	97	37	17	10	59.6	5.45	GTQARYFWQHDEPQAPLDRLKDMVEVYLETVKASGKDAIAQFESSAVGKQLDLKLADNLDTLGAAAAKLREDMAPYYKEVREMWLKDTEALRQELTKDLEEVKQKIRPFLDQFSAKWTEELEQYRQRLAPVAQELKELTKQKVELMQERLTPVAEEARDRLRGHVEELRKNLAPYSDELRQKLSQKLEEIREKGIPQAAEYQAKVVEQLSNLREKVTPLVQDFKERLTPYAENLKARFITLLDDLQKSVA	782	1	1	0	484.793	2	0.0004	128	136	0	46.92	0.0049	R	LAPVAQELK	E
12	2::tr|A0A0A0A3R1|A0A0A0A3R1_CHAVO	Apolipoprotein A-I (Fragment) OS=Charadrius vociferus OX=50402 GN=N301_03716 PE=3 SV=1	912	72	5.9e-86	29096	97	37	17	10	59.6	5.45	GTQARYFWQHDEPQAPLDRLKDMVEVYLETVKASGKDAIAQFESSAVGKQLDLKLADNLDTLGAAAAKLREDMAPYYKEVREMWLKDTEALRQELTKDLEEVKQKIRPFLDQFSAKWTEELEQYRQRLAPVAQELKELTKQKVELMQERLTPVAEEARDRLRGHVEELRKNLAPYSDELRQKLSQKLEEIREKGIPQAAEYQAKVVEQLSNLREKVTPLVQDFKERLTPYAENLKARFITLLDDLQKSVA	859	1	1	0	493.27	2	0.0016	150	158	0	52.93	0.0034	R	LTPVAEEAR	D
12	2::tr|A0A0A0A3R1|A0A0A0A3R1_CHAVO	Apolipoprotein A-I (Fragment) OS=Charadrius vociferus OX=50402 GN=N301_03716 PE=3 SV=1	912	72	5.9e-86	29096	97	37	17	10	59.6	5.45	GTQARYFWQHDEPQAPLDRLKDMVEVYLETVKASGKDAIAQFESSAVGKQLDLKLADNLDTLGAAAAKLREDMAPYYKEVREMWLKDTEALRQELTKDLEEVKQKIRPFLDQFSAKWTEELEQYRQRLAPVAQELKELTKQKVELMQERLTPVAEEARDRLRGHVEELRKNLAPYSDELRQKLSQKLEEIREKGIPQAAEYQAKVVEQLSNLREKVTPLVQDFKERLTPYAENLKARFITLLDDLQKSVA	977	1	1	0	516.721	2	0.0004	71	78	0	50.63	0.0011	R	EDMAPYYK	E
12	2::tr|A0A0A0A3R1|A0A0A0A3R1_CHAVO	Apolipoprotein A-I (Fragment) OS=Charadrius vociferus OX=50402 GN=N301_03716 PE=3 SV=1	912	72	5.9e-86	29096	97	37	17	10	59.6	5.45	GTQARYFWQHDEPQAPLDRLKDMVEVYLETVKASGKDAIAQFESSAVGKQLDLKLADNLDTLGAAAAKLREDMAPYYKEVREMWLKDTEALRQELTKDLEEVKQKIRPFLDQFSAKWTEELEQYRQRLAPVAQELKELTKQKVELMQERLTPVAEEARDRLRGHVEELRKNLAPYSDELRQKLSQKLEEIREKGIPQAAEYQAKVVEQLSNLREKVTPLVQDFKERLTPYAENLKARFITLLDDLQKSVA	1025	1	1	0	524.788	2	0.0006	227	235	0	36.52	0.23	R	LTPYAENLK	A
12	2::tr|A0A0A0A3R1|A0A0A0A3R1_CHAVO	Apolipoprotein A-I (Fragment) OS=Charadrius vociferus OX=50402 GN=N301_03716 PE=3 SV=1	912	72	5.9e-86	29096	97	37	17	10	59.6	5.45	GTQARYFWQHDEPQAPLDRLKDMVEVYLETVKASGKDAIAQFESSAVGKQLDLKLADNLDTLGAAAAKLREDMAPYYKEVREMWLKDTEALRQELTKDLEEVKQKIRPFLDQFSAKWTEELEQYRQRLAPVAQELKELTKQKVELMQERLTPVAEEARDRLRGHVEELRKNLAPYSDELRQKLSQKLEEIREKGIPQAAEYQAKVVEQLSNLREKVTPLVQDFKERLTPYAENLKARFITLLDDLQKSVA	1345	1	1	0	588.306	2	-0.0002	194	204	0	51.99	0.0098	K	GIPQAAEYQAK	V
12	2::tr|A0A0A0A3R1|A0A0A0A3R1_CHAVO	Apolipoprotein A-I (Fragment) OS=Charadrius vociferus OX=50402 GN=N301_03716 PE=3 SV=1	912	72	5.9e-86	29096	97	37	17	10	59.6	5.45	GTQARYFWQHDEPQAPLDRLKDMVEVYLETVKASGKDAIAQFESSAVGKQLDLKLADNLDTLGAAAAKLREDMAPYYKEVREMWLKDTEALRQELTKDLEEVKQKIRPFLDQFSAKWTEELEQYRQRLAPVAQELKELTKQKVELMQERLTPVAEEARDRLRGHVEELRKNLAPYSDELRQKLSQKLEEIREKGIPQAAEYQAKVVEQLSNLREKVTPLVQDFKERLTPYAENLKARFITLLDDLQKSVA	1352	1	1	0	589.295	2	-0.0011	171	180	0	39.92	0.17	K	NLAPYSDELR	Q
12	2::tr|A0A0A0A3R1|A0A0A0A3R1_CHAVO	Apolipoprotein A-I (Fragment) OS=Charadrius vociferus OX=50402 GN=N301_03716 PE=3 SV=1	912	72	5.9e-86	29096	97	37	17	10	59.6	5.45	GTQARYFWQHDEPQAPLDRLKDMVEVYLETVKASGKDAIAQFESSAVGKQLDLKLADNLDTLGAAAAKLREDMAPYYKEVREMWLKDTEALRQELTKDLEEVKQKIRPFLDQFSAKWTEELEQYRQRLAPVAQELKELTKQKVELMQERLTPVAEEARDRLRGHVEELRKNLAPYSDELRQKLSQKLEEIREKGIPQAAEYQAKVVEQLSNLREKVTPLVQDFKERLTPYAENLKARFITLLDDLQKSVA	1435	1	1	0	603.343	2	0.0013	238	247	0	60	0.00082	R	FITLLDDLQK	S
12	2::tr|A0A0A0A3R1|A0A0A0A3R1_CHAVO	Apolipoprotein A-I (Fragment) OS=Charadrius vociferus OX=50402 GN=N301_03716 PE=3 SV=1	912	72	5.9e-86	29096	97	37	17	10	59.6	5.45	GTQARYFWQHDEPQAPLDRLKDMVEVYLETVKASGKDAIAQFESSAVGKQLDLKLADNLDTLGAAAAKLREDMAPYYKEVREMWLKDTEALRQELTKDLEEVKQKIRPFLDQFSAKWTEELEQYRQRLAPVAQELKELTKQKVELMQERLTPVAEEARDRLRGHVEELRKNLAPYSDELRQKLSQKLEEIREKGIPQAAEYQAKVVEQLSNLREKVTPLVQDFKERLTPYAENLKARFITLLDDLQKSVA	1527	1	1	0	412.91	3	-0.0007	161	170	2	22.78	2.1	R	LRGHVEELRK	N
12	2::tr|A0A0A0A3R1|A0A0A0A3R1_CHAVO	Apolipoprotein A-I (Fragment) OS=Charadrius vociferus OX=50402 GN=N301_03716 PE=3 SV=1	912	72	5.9e-86	29096	97	37	17	10	59.6	5.45	GTQARYFWQHDEPQAPLDRLKDMVEVYLETVKASGKDAIAQFESSAVGKQLDLKLADNLDTLGAAAAKLREDMAPYYKEVREMWLKDTEALRQELTKDLEEVKQKIRPFLDQFSAKWTEELEQYRQRLAPVAQELKELTKQKVELMQERLTPVAEEARDRLRGHVEELRKNLAPYSDELRQKLSQKLEEIREKGIPQAAEYQAKVVEQLSNLREKVTPLVQDFKERLTPYAENLKARFITLLDDLQKSVA	1562	1	1	0	627.294	2	0.0002	117	125	0	58.7	0.001	K	WTEELEQYR	Q
12	2::tr|A0A0A0A3R1|A0A0A0A3R1_CHAVO	Apolipoprotein A-I (Fragment) OS=Charadrius vociferus OX=50402 GN=N301_03716 PE=3 SV=1	912	72	5.9e-86	29096	97	37	17	10	59.6	5.45	GTQARYFWQHDEPQAPLDRLKDMVEVYLETVKASGKDAIAQFESSAVGKQLDLKLADNLDTLGAAAAKLREDMAPYYKEVREMWLKDTEALRQELTKDLEEVKQKIRPFLDQFSAKWTEELEQYRQRLAPVAQELKELTKQKVELMQERLTPVAEEARDRLRGHVEELRKNLAPYSDELRQKLSQKLEEIREKGIPQAAEYQAKVVEQLSNLREKVTPLVQDFKERLTPYAENLKARFITLLDDLQKSVA	1671	1	1	0	429.214	3	0.0014	69	78	1	30	0.96	K	LREDMAPYYK	E
12	2::tr|A0A0A0A3R1|A0A0A0A3R1_CHAVO	Apolipoprotein A-I (Fragment) OS=Charadrius vociferus OX=50402 GN=N301_03716 PE=3 SV=1	912	72	5.9e-86	29096	97	37	17	10	59.6	5.45	GTQARYFWQHDEPQAPLDRLKDMVEVYLETVKASGKDAIAQFESSAVGKQLDLKLADNLDTLGAAAAKLREDMAPYYKEVREMWLKDTEALRQELTKDLEEVKQKIRPFLDQFSAKWTEELEQYRQRLAPVAQELKELTKQKVELMQERLTPVAEEARDRLRGHVEELRKNLAPYSDELRQKLSQKLEEIREKGIPQAAEYQAKVVEQLSNLREKVTPLVQDFKERLTPYAENLKARFITLLDDLQKSVA	1743	1	1	0	651.313	2	0.0004	69	78	1	24.72	2.8	K	LREDMAPYYK	E
12	2::tr|A0A0A0A3R1|A0A0A0A3R1_CHAVO	Apolipoprotein A-I (Fragment) OS=Charadrius vociferus OX=50402 GN=N301_03716 PE=3 SV=1	912	72	5.9e-86	29096	97	37	17	10	59.6	5.45	GTQARYFWQHDEPQAPLDRLKDMVEVYLETVKASGKDAIAQFESSAVGKQLDLKLADNLDTLGAAAAKLREDMAPYYKEVREMWLKDTEALRQELTKDLEEVKQKIRPFLDQFSAKWTEELEQYRQRLAPVAQELKELTKQKVELMQERLTPVAEEARDRLRGHVEELRKNLAPYSDELRQKLSQKLEEIREKGIPQAAEYQAKVVEQLSNLREKVTPLVQDFKERLTPYAENLKARFITLLDDLQKSVA	1744	1	1	0	434.545	3	0.0011	69	78	1	24.76	2.7	K	LREDMAPYYK	E
12	2::tr|A0A0A0A3R1|A0A0A0A3R1_CHAVO	Apolipoprotein A-I (Fragment) OS=Charadrius vociferus OX=50402 GN=N301_03716 PE=3 SV=1	912	72	5.9e-86	29096	97	37	17	10	59.6	5.45	GTQARYFWQHDEPQAPLDRLKDMVEVYLETVKASGKDAIAQFESSAVGKQLDLKLADNLDTLGAAAAKLREDMAPYYKEVREMWLKDTEALRQELTKDLEEVKQKIRPFLDQFSAKWTEELEQYRQRLAPVAQELKELTKQKVELMQERLTPVAEEARDRLRGHVEELRKNLAPYSDELRQKLSQKLEEIREKGIPQAAEYQAKVVEQLSNLREKVTPLVQDFKERLTPYAENLKARFITLLDDLQKSVA	1853	1	1	0	661.367	2	0.0002	106	116	0	23.7	3.6	K	IRPFLDQFSAK	W
12	2::tr|A0A0A0A3R1|A0A0A0A3R1_CHAVO	Apolipoprotein A-I (Fragment) OS=Charadrius vociferus OX=50402 GN=N301_03716 PE=3 SV=1	912	72	5.9e-86	29096	97	37	17	10	59.6	5.45	GTQARYFWQHDEPQAPLDRLKDMVEVYLETVKASGKDAIAQFESSAVGKQLDLKLADNLDTLGAAAAKLREDMAPYYKEVREMWLKDTEALRQELTKDLEEVKQKIRPFLDQFSAKWTEELEQYRQRLAPVAQELKELTKQKVELMQERLTPVAEEARDRLRGHVEELRKNLAPYSDELRQKLSQKLEEIREKGIPQAAEYQAKVVEQLSNLREKVTPLVQDFKERLTPYAENLKARFITLLDDLQKSVA	1854	1	1	0	441.247	3	0.0003	106	116	0	36.47	0.19	K	IRPFLDQFSAK	W
12	2::tr|A0A0A0A3R1|A0A0A0A3R1_CHAVO	Apolipoprotein A-I (Fragment) OS=Charadrius vociferus OX=50402 GN=N301_03716 PE=3 SV=1	912	72	5.9e-86	29096	97	37	17	10	59.6	5.45	GTQARYFWQHDEPQAPLDRLKDMVEVYLETVKASGKDAIAQFESSAVGKQLDLKLADNLDTLGAAAAKLREDMAPYYKEVREMWLKDTEALRQELTKDLEEVKQKIRPFLDQFSAKWTEELEQYRQRLAPVAQELKELTKQKVELMQERLTPVAEEARDRLRGHVEELRKNLAPYSDELRQKLSQKLEEIREKGIPQAAEYQAKVVEQLSNLREKVTPLVQDFKERLTPYAENLKARFITLLDDLQKSVA	1874	1	1	0	661.833	2	-0.0005	37	49	0	61.77	0.00089	K	DAIAQFESSAVGK	Q
12	2::tr|A0A0A0A3R1|A0A0A0A3R1_CHAVO	Apolipoprotein A-I (Fragment) OS=Charadrius vociferus OX=50402 GN=N301_03716 PE=3 SV=1	912	72	5.9e-86	29096	97	37	17	10	59.6	5.45	GTQARYFWQHDEPQAPLDRLKDMVEVYLETVKASGKDAIAQFESSAVGKQLDLKLADNLDTLGAAAAKLREDMAPYYKEVREMWLKDTEALRQELTKDLEEVKQKIRPFLDQFSAKWTEELEQYRQRLAPVAQELKELTKQKVELMQERLTPVAEEARDRLRGHVEELRKNLAPYSDELRQKLSQKLEEIREKGIPQAAEYQAKVVEQLSNLREKVTPLVQDFKERLTPYAENLKARFITLLDDLQKSVA	1890	1	1	0	662.336	2	0.0219	37	49	0	51.8	0.0082	K	DAIAQFESSAVGK	Q
12	2::tr|A0A0A0A3R1|A0A0A0A3R1_CHAVO	Apolipoprotein A-I (Fragment) OS=Charadrius vociferus OX=50402 GN=N301_03716 PE=3 SV=1	912	72	5.9e-86	29096	97	37	17	10	59.6	5.45	GTQARYFWQHDEPQAPLDRLKDMVEVYLETVKASGKDAIAQFESSAVGKQLDLKLADNLDTLGAAAAKLREDMAPYYKEVREMWLKDTEALRQELTKDLEEVKQKIRPFLDQFSAKWTEELEQYRQRLAPVAQELKELTKQKVELMQERLTPVAEEARDRLRGHVEELRKNLAPYSDELRQKLSQKLEEIREKGIPQAAEYQAKVVEQLSNLREKVTPLVQDFKERLTPYAENLKARFITLLDDLQKSVA	1964	1	1	0	672.361	2	-0.0007	55	68	0	104.27	4.6e-08	K	LADNLDTLGAAAAK	L
12	2::tr|A0A0A0A3R1|A0A0A0A3R1_CHAVO	Apolipoprotein A-I (Fragment) OS=Charadrius vociferus OX=50402 GN=N301_03716 PE=3 SV=1	912	72	5.9e-86	29096	97	37	17	10	59.6	5.45	GTQARYFWQHDEPQAPLDRLKDMVEVYLETVKASGKDAIAQFESSAVGKQLDLKLADNLDTLGAAAAKLREDMAPYYKEVREMWLKDTEALRQELTKDLEEVKQKIRPFLDQFSAKWTEELEQYRQRLAPVAQELKELTKQKVELMQERLTPVAEEARDRLRGHVEELRKNLAPYSDELRQKLSQKLEEIREKGIPQAAEYQAKVVEQLSNLREKVTPLVQDFKERLTPYAENLKARFITLLDDLQKSVA	1985	1	1	0	672.862	2	0.0171	55	68	0	90.41	1.2e-06	K	LADNLDTLGAAAAK	L
12	2::tr|A0A0A0A3R1|A0A0A0A3R1_CHAVO	Apolipoprotein A-I (Fragment) OS=Charadrius vociferus OX=50402 GN=N301_03716 PE=3 SV=1	912	72	5.9e-86	29096	97	37	17	10	59.6	5.45	GTQARYFWQHDEPQAPLDRLKDMVEVYLETVKASGKDAIAQFESSAVGKQLDLKLADNLDTLGAAAAKLREDMAPYYKEVREMWLKDTEALRQELTKDLEEVKQKIRPFLDQFSAKWTEELEQYRQRLAPVAQELKELTKQKVELMQERLTPVAEEARDRLRGHVEELRKNLAPYSDELRQKLSQKLEEIREKGIPQAAEYQAKVVEQLSNLREKVTPLVQDFKERLTPYAENLKARFITLLDDLQKSVA	3303	1	1	1	783.926	2	-0.0001	20	32	1	81	7.8e-06	R	LKDMVEVYLETVK	A
12	2::tr|A0A0A0A3R1|A0A0A0A3R1_CHAVO	Apolipoprotein A-I (Fragment) OS=Charadrius vociferus OX=50402 GN=N301_03716 PE=3 SV=1	912	72	5.9e-86	29096	97	37	17	10	59.6	5.45	GTQARYFWQHDEPQAPLDRLKDMVEVYLETVKASGKDAIAQFESSAVGKQLDLKLADNLDTLGAAAAKLREDMAPYYKEVREMWLKDTEALRQELTKDLEEVKQKIRPFLDQFSAKWTEELEQYRQRLAPVAQELKELTKQKVELMQERLTPVAEEARDRLRGHVEELRKNLAPYSDELRQKLSQKLEEIREKGIPQAAEYQAKVVEQLSNLREKVTPLVQDFKERLTPYAENLKARFITLLDDLQKSVA	3304	1	1	1	522.953	3	0.0008	20	32	1	62.15	0.00058	R	LKDMVEVYLETVK	A
12	2::tr|A0A0A0A3R1|A0A0A0A3R1_CHAVO	Apolipoprotein A-I (Fragment) OS=Charadrius vociferus OX=50402 GN=N301_03716 PE=3 SV=1	912	72	5.9e-86	29096	97	37	17	10	59.6	5.45	GTQARYFWQHDEPQAPLDRLKDMVEVYLETVKASGKDAIAQFESSAVGKQLDLKLADNLDTLGAAAAKLREDMAPYYKEVREMWLKDTEALRQELTKDLEEVKQKIRPFLDQFSAKWTEELEQYRQRLAPVAQELKELTKQKVELMQERLTPVAEEARDRLRGHVEELRKNLAPYSDELRQKLSQKLEEIREKGIPQAAEYQAKVVEQLSNLREKVTPLVQDFKERLTPYAENLKARFITLLDDLQKSVA	3398	1	1	1	791.924	2	0.0008	20	32	1	82.61	6.8e-06	R	LKDMVEVYLETVK	A
12	2::tr|A0A0A0A3R1|A0A0A0A3R1_CHAVO	Apolipoprotein A-I (Fragment) OS=Charadrius vociferus OX=50402 GN=N301_03716 PE=3 SV=1	912	72	5.9e-86	29096	97	37	17	10	59.6	5.45	GTQARYFWQHDEPQAPLDRLKDMVEVYLETVKASGKDAIAQFESSAVGKQLDLKLADNLDTLGAAAAKLREDMAPYYKEVREMWLKDTEALRQELTKDLEEVKQKIRPFLDQFSAKWTEELEQYRQRLAPVAQELKELTKQKVELMQERLTPVAEEARDRLRGHVEELRKNLAPYSDELRQKLSQKLEEIREKGIPQAAEYQAKVVEQLSNLREKVTPLVQDFKERLTPYAENLKARFITLLDDLQKSVA	3399	1	1	1	528.285	3	0.002	20	32	1	46.36	0.029	R	LKDMVEVYLETVK	A
12	2::tr|A0A0A0A3R1|A0A0A0A3R1_CHAVO	Apolipoprotein A-I (Fragment) OS=Charadrius vociferus OX=50402 GN=N301_03716 PE=3 SV=1	912	72	5.9e-86	29096	97	37	17	10	59.6	5.45	GTQARYFWQHDEPQAPLDRLKDMVEVYLETVKASGKDAIAQFESSAVGKQLDLKLADNLDTLGAAAAKLREDMAPYYKEVREMWLKDTEALRQELTKDLEEVKQKIRPFLDQFSAKWTEELEQYRQRLAPVAQELKELTKQKVELMQERLTPVAEEARDRLRGHVEELRKNLAPYSDELRQKLSQKLEEIREKGIPQAAEYQAKVVEQLSNLREKVTPLVQDFKERLTPYAENLKARFITLLDDLQKSVA	3933	1	1	0	833.426	2	0.0001	33	49	1	120.09	1.7e-09	K	ASGKDAIAQFESSAVGK	Q
12	2::tr|A0A0A0A3R1|A0A0A0A3R1_CHAVO	Apolipoprotein A-I (Fragment) OS=Charadrius vociferus OX=50402 GN=N301_03716 PE=3 SV=1	912	72	5.9e-86	29096	97	37	17	10	59.6	5.45	GTQARYFWQHDEPQAPLDRLKDMVEVYLETVKASGKDAIAQFESSAVGKQLDLKLADNLDTLGAAAAKLREDMAPYYKEVREMWLKDTEALRQELTKDLEEVKQKIRPFLDQFSAKWTEELEQYRQRLAPVAQELKELTKQKVELMQERLTPVAEEARDRLRGHVEELRKNLAPYSDELRQKLSQKLEEIREKGIPQAAEYQAKVVEQLSNLREKVTPLVQDFKERLTPYAENLKARFITLLDDLQKSVA	3935	1	1	0	555.953	3	0.0002	33	49	1	69.69	0.00019	K	ASGKDAIAQFESSAVGK	Q
12	2::tr|A0A0A0A3R1|A0A0A0A3R1_CHAVO	Apolipoprotein A-I (Fragment) OS=Charadrius vociferus OX=50402 GN=N301_03716 PE=3 SV=1	912	72	5.9e-86	29096	97	37	17	10	59.6	5.45	GTQARYFWQHDEPQAPLDRLKDMVEVYLETVKASGKDAIAQFESSAVGKQLDLKLADNLDTLGAAAAKLREDMAPYYKEVREMWLKDTEALRQELTKDLEEVKQKIRPFLDQFSAKWTEELEQYRQRLAPVAQELKELTKQKVELMQERLTPVAEEARDRLRGHVEELRKNLAPYSDELRQKLSQKLEEIREKGIPQAAEYQAKVVEQLSNLREKVTPLVQDFKERLTPYAENLKARFITLLDDLQKSVA	3947	1	1	0	556.287	3	0.0184	33	49	1	45.41	0.044	K	ASGKDAIAQFESSAVGK	Q
13	2::tr|A0A091MMC9|A0A091MMC9_CARIC	Serum albumin (Fragment) OS=Cariama cristata OX=54380 GN=N322_12131 PE=4 SV=1	892	72	5.2e-84	71540	44	28	14	12	25.2	6	MKWVTLISFIFLLSSASSRNLQRVAREAEHKSEIAHRYNDLKEETFKAVTLITFAQYLQRCSYEGLSKLVKNVLDLAHKCVANEDAPECTKSLPSIFLDEICHVEKLRDSYGAMADCCSKADPERNECFLSFKVPQPDFVQPYQRPASDVICKEYQDNRLSLLGHFIYTMARRNPFLYAPTILSLAADYEHALQSCCPESDVTACLDEKALTIKERAKKVSVKQQYSCGILKKFGERTFQADKLALLSQKYPKAPFSEIVKVLHDVKGIYKECCEGDMIECMDDRAELMTYICSKQEVFSSKIKDCCERPVVERSQCIIEADFDDKPEDLPSLVEKYIHDKEVCKSFEAGHDAFLSEFVYEYSRRHPEFSTQLILRVAKGYETLLEKCCKTDNPAECYG…	129	1	0	0	406.784	2	0	554	560	0	45.44	0.0013	K	LLVNLIK	R
13	2::tr|A0A091MMC9|A0A091MMC9_CARIC	Serum albumin (Fragment) OS=Cariama cristata OX=54380 GN=N322_12131 PE=4 SV=1	892	72	5.2e-84	71540	44	28	14	12	25.2	6	MKWVTLISFIFLLSSASSRNLQRVAREAEHKSEIAHRYNDLKEETFKAVTLITFAQYLQRCSYEGLSKLVKNVLDLAHKCVANEDAPECTKSLPSIFLDEICHVEKLRDSYGAMADCCSKADPERNECFLSFKVPQPDFVQPYQRPASDVICKEYQDNRLSLLGHFIYTMARRNPFLYAPTILSLAADYEHALQSCCPESDVTACLDEKALTIKERAKKVSVKQQYSCGILKKFGERTFQADKLALLSQKYPKAPFSEIVKVLHDVKGIYKECCEGDMIECMDDRAELMTYICSKQEVFSSKIKDCCERPVVERSQCIIEADFDDKPEDLPSLVEKYIHDKEVCKSFEAGHDAFLSEFVYEYSRRHPEFSTQLILRVAKGYETLLEKCCKTDNPAECYG…	161	1	0	0	409.716	2	0.0002	411	417	0	45.99	0.029	K	ETQDVVK	T
13	2::tr|A0A091MMC9|A0A091MMC9_CARIC	Serum albumin (Fragment) OS=Cariama cristata OX=54380 GN=N322_12131 PE=4 SV=1	892	72	5.2e-84	71540	44	28	14	12	25.2	6	MKWVTLISFIFLLSSASSRNLQRVAREAEHKSEIAHRYNDLKEETFKAVTLITFAQYLQRCSYEGLSKLVKNVLDLAHKCVANEDAPECTKSLPSIFLDEICHVEKLRDSYGAMADCCSKADPERNECFLSFKVPQPDFVQPYQRPASDVICKEYQDNRLSLLGHFIYTMARRNPFLYAPTILSLAADYEHALQSCCPESDVTACLDEKALTIKERAKKVSVKQQYSCGILKKFGERTFQADKLALLSQKYPKAPFSEIVKVLHDVKGIYKECCEGDMIECMDDRAELMTYICSKQEVFSSKIKDCCERPVVERSQCIIEADFDDKPEDLPSLVEKYIHDKEVCKSFEAGHDAFLSEFVYEYSRRHPEFSTQLILRVAKGYETLLEKCCKTDNPAECYG…	1185	1	0	0	548.776	2	0	224	232	0	40.1	0.09	K	QQYSCGILK	K
13	2::tr|A0A091MMC9|A0A091MMC9_CARIC	Serum albumin (Fragment) OS=Cariama cristata OX=54380 GN=N322_12131 PE=4 SV=1	892	72	5.2e-84	71540	44	28	14	12	25.2	6	MKWVTLISFIFLLSSASSRNLQRVAREAEHKSEIAHRYNDLKEETFKAVTLITFAQYLQRCSYEGLSKLVKNVLDLAHKCVANEDAPECTKSLPSIFLDEICHVEKLRDSYGAMADCCSKADPERNECFLSFKVPQPDFVQPYQRPASDVICKEYQDNRLSLLGHFIYTMARRNPFLYAPTILSLAADYEHALQSCCPESDVTACLDEKALTIKERAKKVSVKQQYSCGILKKFGERTFQADKLALLSQKYPKAPFSEIVKVLHDVKGIYKECCEGDMIECMDDRAELMTYICSKQEVFSSKIKDCCERPVVERSQCIIEADFDDKPEDLPSLVEKYIHDKEVCKSFEAGHDAFLSEFVYEYSRRHPEFSTQLILRVAKGYETLLEKCCKTDNPAECYG…	1677	1	0	0	643.817	2	0.0011	38	47	1	47.73	0.015	R	YNDLKEETFK	A
13	2::tr|A0A091MMC9|A0A091MMC9_CARIC	Serum albumin (Fragment) OS=Cariama cristata OX=54380 GN=N322_12131 PE=4 SV=1	892	72	5.2e-84	71540	44	28	14	12	25.2	6	MKWVTLISFIFLLSSASSRNLQRVAREAEHKSEIAHRYNDLKEETFKAVTLITFAQYLQRCSYEGLSKLVKNVLDLAHKCVANEDAPECTKSLPSIFLDEICHVEKLRDSYGAMADCCSKADPERNECFLSFKVPQPDFVQPYQRPASDVICKEYQDNRLSLLGHFIYTMARRNPFLYAPTILSLAADYEHALQSCCPESDVTACLDEKALTIKERAKKVSVKQQYSCGILKKFGERTFQADKLALLSQKYPKAPFSEIVKVLHDVKGIYKECCEGDMIECMDDRAELMTYICSKQEVFSSKIKDCCERPVVERSQCIIEADFDDKPEDLPSLVEKYIHDKEVCKSFEAGHDAFLSEFVYEYSRRHPEFSTQLILRVAKGYETLLEKCCKTDNPAECYG…	1678	1	0	0	429.548	3	0.0016	38	47	1	28.6	1.2	R	YNDLKEETFK	A
13	2::tr|A0A091MMC9|A0A091MMC9_CARIC	Serum albumin (Fragment) OS=Cariama cristata OX=54380 GN=N322_12131 PE=4 SV=1	892	72	5.2e-84	71540	44	28	14	12	25.2	6	MKWVTLISFIFLLSSASSRNLQRVAREAEHKSEIAHRYNDLKEETFKAVTLITFAQYLQRCSYEGLSKLVKNVLDLAHKCVANEDAPECTKSLPSIFLDEICHVEKLRDSYGAMADCCSKADPERNECFLSFKVPQPDFVQPYQRPASDVICKEYQDNRLSLLGHFIYTMARRNPFLYAPTILSLAADYEHALQSCCPESDVTACLDEKALTIKERAKKVSVKQQYSCGILKKFGERTFQADKLALLSQKYPKAPFSEIVKVLHDVKGIYKECCEGDMIECMDDRAELMTYICSKQEVFSSKIKDCCERPVVERSQCIIEADFDDKPEDLPSLVEKYIHDKEVCKSFEAGHDAFLSEFVYEYSRRHPEFSTQLILRVAKGYETLLEKCCKTDNPAECYG…	2080	1	0	0	682.749	2	-0.0007	109	120	0	50.77	0.00014	R	DSYGAMADCCSK	A
13	2::tr|A0A091MMC9|A0A091MMC9_CARIC	Serum albumin (Fragment) OS=Cariama cristata OX=54380 GN=N322_12131 PE=4 SV=1	892	72	5.2e-84	71540	44	28	14	12	25.2	6	MKWVTLISFIFLLSSASSRNLQRVAREAEHKSEIAHRYNDLKEETFKAVTLITFAQYLQRCSYEGLSKLVKNVLDLAHKCVANEDAPECTKSLPSIFLDEICHVEKLRDSYGAMADCCSKADPERNECFLSFKVPQPDFVQPYQRPASDVICKEYQDNRLSLLGHFIYTMARRNPFLYAPTILSLAADYEHALQSCCPESDVTACLDEKALTIKERAKKVSVKQQYSCGILKKFGERTFQADKLALLSQKYPKAPFSEIVKVLHDVKGIYKECCEGDMIECMDDRAELMTYICSKQEVFSSKIKDCCERPVVERSQCIIEADFDDKPEDLPSLVEKYIHDKEVCKSFEAGHDAFLSEFVYEYSRRHPEFSTQLILRVAKGYETLLEKCCKTDNPAECYG…	2235	1	0	0	690.746	2	-0.0012	109	120	0	71.26	4.4e-07	R	DSYGAMADCCSK	A
13	2::tr|A0A091MMC9|A0A091MMC9_CARIC	Serum albumin (Fragment) OS=Cariama cristata OX=54380 GN=N322_12131 PE=4 SV=1	892	72	5.2e-84	71540	44	28	14	12	25.2	6	MKWVTLISFIFLLSSASSRNLQRVAREAEHKSEIAHRYNDLKEETFKAVTLITFAQYLQRCSYEGLSKLVKNVLDLAHKCVANEDAPECTKSLPSIFLDEICHVEKLRDSYGAMADCCSKADPERNECFLSFKVPQPDFVQPYQRPASDVICKEYQDNRLSLLGHFIYTMARRNPFLYAPTILSLAADYEHALQSCCPESDVTACLDEKALTIKERAKKVSVKQQYSCGILKKFGERTFQADKLALLSQKYPKAPFSEIVKVLHDVKGIYKECCEGDMIECMDDRAELMTYICSKQEVFSSKIKDCCERPVVERSQCIIEADFDDKPEDLPSLVEKYIHDKEVCKSFEAGHDAFLSEFVYEYSRRHPEFSTQLILRVAKGYETLLEKCCKTDNPAECYG…	2317	1	0	0	697.29	2	0	80	91	0	60.81	0.00013	K	CVANEDAPECTK	S
13	2::tr|A0A091MMC9|A0A091MMC9_CARIC	Serum albumin (Fragment) OS=Cariama cristata OX=54380 GN=N322_12131 PE=4 SV=1	892	72	5.2e-84	71540	44	28	14	12	25.2	6	MKWVTLISFIFLLSSASSRNLQRVAREAEHKSEIAHRYNDLKEETFKAVTLITFAQYLQRCSYEGLSKLVKNVLDLAHKCVANEDAPECTKSLPSIFLDEICHVEKLRDSYGAMADCCSKADPERNECFLSFKVPQPDFVQPYQRPASDVICKEYQDNRLSLLGHFIYTMARRNPFLYAPTILSLAADYEHALQSCCPESDVTACLDEKALTIKERAKKVSVKQQYSCGILKKFGERTFQADKLALLSQKYPKAPFSEIVKVLHDVKGIYKECCEGDMIECMDDRAELMTYICSKQEVFSSKIKDCCERPVVERSQCIIEADFDDKPEDLPSLVEKYIHDKEVCKSFEAGHDAFLSEFVYEYSRRHPEFSTQLILRVAKGYETLLEKCCKTDNPAECYG…	3225	1	0	0	774.403	2	0.0002	443	456	0	46	0.041	K	MPQVSTDTLLEIGK	K
13	2::tr|A0A091MMC9|A0A091MMC9_CARIC	Serum albumin (Fragment) OS=Cariama cristata OX=54380 GN=N322_12131 PE=4 SV=1	892	72	5.2e-84	71540	44	28	14	12	25.2	6	MKWVTLISFIFLLSSASSRNLQRVAREAEHKSEIAHRYNDLKEETFKAVTLITFAQYLQRCSYEGLSKLVKNVLDLAHKCVANEDAPECTKSLPSIFLDEICHVEKLRDSYGAMADCCSKADPERNECFLSFKVPQPDFVQPYQRPASDVICKEYQDNRLSLLGHFIYTMARRNPFLYAPTILSLAADYEHALQSCCPESDVTACLDEKALTIKERAKKVSVKQQYSCGILKKFGERTFQADKLALLSQKYPKAPFSEIVKVLHDVKGIYKECCEGDMIECMDDRAELMTYICSKQEVFSSKIKDCCERPVVERSQCIIEADFDDKPEDLPSLVEKYIHDKEVCKSFEAGHDAFLSEFVYEYSRRHPEFSTQLILRVAKGYETLLEKCCKTDNPAECYG…	3591	1	0	0	806.875	2	0.0006	121	133	1	20.88	7.9	K	ADPERNECFLSFK	V
13	2::tr|A0A091MMC9|A0A091MMC9_CARIC	Serum albumin (Fragment) OS=Cariama cristata OX=54380 GN=N322_12131 PE=4 SV=1	892	72	5.2e-84	71540	44	28	14	12	25.2	6	MKWVTLISFIFLLSSASSRNLQRVAREAEHKSEIAHRYNDLKEETFKAVTLITFAQYLQRCSYEGLSKLVKNVLDLAHKCVANEDAPECTKSLPSIFLDEICHVEKLRDSYGAMADCCSKADPERNECFLSFKVPQPDFVQPYQRPASDVICKEYQDNRLSLLGHFIYTMARRNPFLYAPTILSLAADYEHALQSCCPESDVTACLDEKALTIKERAKKVSVKQQYSCGILKKFGERTFQADKLALLSQKYPKAPFSEIVKVLHDVKGIYKECCEGDMIECMDDRAELMTYICSKQEVFSSKIKDCCERPVVERSQCIIEADFDDKPEDLPSLVEKYIHDKEVCKSFEAGHDAFLSEFVYEYSRRHPEFSTQLILRVAKGYETLLEKCCKTDNPAECYG…	3886	1	0	0	553.972	3	0.003	443	457	1	63.49	0.00054	K	MPQVSTDTLLEIGKK	M
13	2::tr|A0A091MMC9|A0A091MMC9_CARIC	Serum albumin (Fragment) OS=Cariama cristata OX=54380 GN=N322_12131 PE=4 SV=1	892	72	5.2e-84	71540	44	28	14	12	25.2	6	MKWVTLISFIFLLSSASSRNLQRVAREAEHKSEIAHRYNDLKEETFKAVTLITFAQYLQRCSYEGLSKLVKNVLDLAHKCVANEDAPECTKSLPSIFLDEICHVEKLRDSYGAMADCCSKADPERNECFLSFKVPQPDFVQPYQRPASDVICKEYQDNRLSLLGHFIYTMARRNPFLYAPTILSLAADYEHALQSCCPESDVTACLDEKALTIKERAKKVSVKQQYSCGILKKFGERTFQADKLALLSQKYPKAPFSEIVKVLHDVKGIYKECCEGDMIECMDDRAELMTYICSKQEVFSSKIKDCCERPVVERSQCIIEADFDDKPEDLPSLVEKYIHDKEVCKSFEAGHDAFLSEFVYEYSRRHPEFSTQLILRVAKGYETLLEKCCKTDNPAECYG…	4576	1	0	0	596.669	3	0.0004	442	457	2	95.07	2.4e-07	K	KMPQVSTDTLLEIGKK	M
13	2::tr|A0A091MMC9|A0A091MMC9_CARIC	Serum albumin (Fragment) OS=Cariama cristata OX=54380 GN=N322_12131 PE=4 SV=1	892	72	5.2e-84	71540	44	28	14	12	25.2	6	MKWVTLISFIFLLSSASSRNLQRVAREAEHKSEIAHRYNDLKEETFKAVTLITFAQYLQRCSYEGLSKLVKNVLDLAHKCVANEDAPECTKSLPSIFLDEICHVEKLRDSYGAMADCCSKADPERNECFLSFKVPQPDFVQPYQRPASDVICKEYQDNRLSLLGHFIYTMARRNPFLYAPTILSLAADYEHALQSCCPESDVTACLDEKALTIKERAKKVSVKQQYSCGILKKFGERTFQADKLALLSQKYPKAPFSEIVKVLHDVKGIYKECCEGDMIECMDDRAELMTYICSKQEVFSSKIKDCCERPVVERSQCIIEADFDDKPEDLPSLVEKYIHDKEVCKSFEAGHDAFLSEFVYEYSRRHPEFSTQLILRVAKGYETLLEKCCKTDNPAECYG…	4708	1	1	0	910.307	2	-0.0002	272	285	0	93.8	1e-09	K	ECCEGDMIECMDDR	A
13	2::tr|A0A091MMC9|A0A091MMC9_CARIC	Serum albumin (Fragment) OS=Cariama cristata OX=54380 GN=N322_12131 PE=4 SV=1	892	72	5.2e-84	71540	44	28	14	12	25.2	6	MKWVTLISFIFLLSSASSRNLQRVAREAEHKSEIAHRYNDLKEETFKAVTLITFAQYLQRCSYEGLSKLVKNVLDLAHKCVANEDAPECTKSLPSIFLDEICHVEKLRDSYGAMADCCSKADPERNECFLSFKVPQPDFVQPYQRPASDVICKEYQDNRLSLLGHFIYTMARRNPFLYAPTILSLAADYEHALQSCCPESDVTACLDEKALTIKERAKKVSVKQQYSCGILKKFGERTFQADKLALLSQKYPKAPFSEIVKVLHDVKGIYKECCEGDMIECMDDRAELMTYICSKQEVFSSKIKDCCERPVVERSQCIIEADFDDKPEDLPSLVEKYIHDKEVCKSFEAGHDAFLSEFVYEYSRRHPEFSTQLILRVAKGYETLLEKCCKTDNPAECYG…	4780	1	1	0	918.304	2	-0.0008	272	285	0	97.97	3.8e-10	K	ECCEGDMIECMDDR	A
13	2::tr|A0A091MMC9|A0A091MMC9_CARIC	Serum albumin (Fragment) OS=Cariama cristata OX=54380 GN=N322_12131 PE=4 SV=1	892	72	5.2e-84	71540	44	28	14	12	25.2	6	MKWVTLISFIFLLSSASSRNLQRVAREAEHKSEIAHRYNDLKEETFKAVTLITFAQYLQRCSYEGLSKLVKNVLDLAHKCVANEDAPECTKSLPSIFLDEICHVEKLRDSYGAMADCCSKADPERNECFLSFKVPQPDFVQPYQRPASDVICKEYQDNRLSLLGHFIYTMARRNPFLYAPTILSLAADYEHALQSCCPESDVTACLDEKALTIKERAKKVSVKQQYSCGILKKFGERTFQADKLALLSQKYPKAPFSEIVKVLHDVKGIYKECCEGDMIECMDDRAELMTYICSKQEVFSSKIKDCCERPVVERSQCIIEADFDDKPEDLPSLVEKYIHDKEVCKSFEAGHDAFLSEFVYEYSRRHPEFSTQLILRVAKGYETLLEKCCKTDNPAECYG…	4833	1	1	1	924.945	2	0.0027	418	433	0	68.01	0.00023	K	TNCELLTTHGEADFLK	A
13	2::tr|A0A091MMC9|A0A091MMC9_CARIC	Serum albumin (Fragment) OS=Cariama cristata OX=54380 GN=N322_12131 PE=4 SV=1	892	72	5.2e-84	71540	44	28	14	12	25.2	6	MKWVTLISFIFLLSSASSRNLQRVAREAEHKSEIAHRYNDLKEETFKAVTLITFAQYLQRCSYEGLSKLVKNVLDLAHKCVANEDAPECTKSLPSIFLDEICHVEKLRDSYGAMADCCSKADPERNECFLSFKVPQPDFVQPYQRPASDVICKEYQDNRLSLLGHFIYTMARRNPFLYAPTILSLAADYEHALQSCCPESDVTACLDEKALTIKERAKKVSVKQQYSCGILKKFGERTFQADKLALLSQKYPKAPFSEIVKVLHDVKGIYKECCEGDMIECMDDRAELMTYICSKQEVFSSKIKDCCERPVVERSQCIIEADFDDKPEDLPSLVEKYIHDKEVCKSFEAGHDAFLSEFVYEYSRRHPEFSTQLILRVAKGYETLLEKCCKTDNPAECYG…	4835	1	1	1	616.966	3	0.0038	418	433	0	51.01	0.012	K	TNCELLTTHGEADFLK	A
13	2::tr|A0A091MMC9|A0A091MMC9_CARIC	Serum albumin (Fragment) OS=Cariama cristata OX=54380 GN=N322_12131 PE=4 SV=1	892	72	5.2e-84	71540	44	28	14	12	25.2	6	MKWVTLISFIFLLSSASSRNLQRVAREAEHKSEIAHRYNDLKEETFKAVTLITFAQYLQRCSYEGLSKLVKNVLDLAHKCVANEDAPECTKSLPSIFLDEICHVEKLRDSYGAMADCCSKADPERNECFLSFKVPQPDFVQPYQRPASDVICKEYQDNRLSLLGHFIYTMARRNPFLYAPTILSLAADYEHALQSCCPESDVTACLDEKALTIKERAKKVSVKQQYSCGILKKFGERTFQADKLALLSQKYPKAPFSEIVKVLHDVKGIYKECCEGDMIECMDDRAELMTYICSKQEVFSSKIKDCCERPVVERSQCIIEADFDDKPEDLPSLVEKYIHDKEVCKSFEAGHDAFLSEFVYEYSRRHPEFSTQLILRVAKGYETLLEKCCKTDNPAECYG…	4841	1	1	1	617.298	3	0.0146	418	433	0	28.92	2	K	TNCELLTTHGEADFLK	A
13	2::tr|A0A091MMC9|A0A091MMC9_CARIC	Serum albumin (Fragment) OS=Cariama cristata OX=54380 GN=N322_12131 PE=4 SV=1	892	72	5.2e-84	71540	44	28	14	12	25.2	6	MKWVTLISFIFLLSSASSRNLQRVAREAEHKSEIAHRYNDLKEETFKAVTLITFAQYLQRCSYEGLSKLVKNVLDLAHKCVANEDAPECTKSLPSIFLDEICHVEKLRDSYGAMADCCSKADPERNECFLSFKVPQPDFVQPYQRPASDVICKEYQDNRLSLLGHFIYTMARRNPFLYAPTILSLAADYEHALQSCCPESDVTACLDEKALTIKERAKKVSVKQQYSCGILKKFGERTFQADKLALLSQKYPKAPFSEIVKVLHDVKGIYKECCEGDMIECMDDRAELMTYICSKQEVFSSKIKDCCERPVVERSQCIIEADFDDKPEDLPSLVEKYIHDKEVCKSFEAGHDAFLSEFVYEYSRRHPEFSTQLILRVAKGYETLLEKCCKTDNPAECYG…	4855	1	1	0	926.299	2	-0.0041	272	285	0	83.45	6.3e-09	K	ECCEGDMIECMDDR	A
13	2::tr|A0A091MMC9|A0A091MMC9_CARIC	Serum albumin (Fragment) OS=Cariama cristata OX=54380 GN=N322_12131 PE=4 SV=1	892	72	5.2e-84	71540	44	28	14	12	25.2	6	MKWVTLISFIFLLSSASSRNLQRVAREAEHKSEIAHRYNDLKEETFKAVTLITFAQYLQRCSYEGLSKLVKNVLDLAHKCVANEDAPECTKSLPSIFLDEICHVEKLRDSYGAMADCCSKADPERNECFLSFKVPQPDFVQPYQRPASDVICKEYQDNRLSLLGHFIYTMARRNPFLYAPTILSLAADYEHALQSCCPESDVTACLDEKALTIKERAKKVSVKQQYSCGILKKFGERTFQADKLALLSQKYPKAPFSEIVKVLHDVKGIYKECCEGDMIECMDDRAELMTYICSKQEVFSSKIKDCCERPVVERSQCIIEADFDDKPEDLPSLVEKYIHDKEVCKSFEAGHDAFLSEFVYEYSRRHPEFSTQLILRVAKGYETLLEKCCKTDNPAECYG…	6070	1	0	0	1099.03	2	0.0002	473	490	1	97.94	2.5e-07	R	RLPCSEGYLSIVIQDMCR	R
13	2::tr|A0A091MMC9|A0A091MMC9_CARIC	Serum albumin (Fragment) OS=Cariama cristata OX=54380 GN=N322_12131 PE=4 SV=1	892	72	5.2e-84	71540	44	28	14	12	25.2	6	MKWVTLISFIFLLSSASSRNLQRVAREAEHKSEIAHRYNDLKEETFKAVTLITFAQYLQRCSYEGLSKLVKNVLDLAHKCVANEDAPECTKSLPSIFLDEICHVEKLRDSYGAMADCCSKADPERNECFLSFKVPQPDFVQPYQRPASDVICKEYQDNRLSLLGHFIYTMARRNPFLYAPTILSLAADYEHALQSCCPESDVTACLDEKALTIKERAKKVSVKQQYSCGILKKFGERTFQADKLALLSQKYPKAPFSEIVKVLHDVKGIYKECCEGDMIECMDDRAELMTYICSKQEVFSSKIKDCCERPVVERSQCIIEADFDDKPEDLPSLVEKYIHDKEVCKSFEAGHDAFLSEFVYEYSRRHPEFSTQLILRVAKGYETLLEKCCKTDNPAECYG…	6071	1	0	0	733.024	3	0.0014	473	490	1	67.63	0.00027	R	RLPCSEGYLSIVIQDMCR	R
13	2::tr|A0A091MMC9|A0A091MMC9_CARIC	Serum albumin (Fragment) OS=Cariama cristata OX=54380 GN=N322_12131 PE=4 SV=1	892	72	5.2e-84	71540	44	28	14	12	25.2	6	MKWVTLISFIFLLSSASSRNLQRVAREAEHKSEIAHRYNDLKEETFKAVTLITFAQYLQRCSYEGLSKLVKNVLDLAHKCVANEDAPECTKSLPSIFLDEICHVEKLRDSYGAMADCCSKADPERNECFLSFKVPQPDFVQPYQRPASDVICKEYQDNRLSLLGHFIYTMARRNPFLYAPTILSLAADYEHALQSCCPESDVTACLDEKALTIKERAKKVSVKQQYSCGILKKFGERTFQADKLALLSQKYPKAPFSEIVKVLHDVKGIYKECCEGDMIECMDDRAELMTYICSKQEVFSSKIKDCCERPVVERSQCIIEADFDDKPEDLPSLVEKYIHDKEVCKSFEAGHDAFLSEFVYEYSRRHPEFSTQLILRVAKGYETLLEKCCKTDNPAECYG…	6081	1	0	0	733.357	3	0.016	473	490	1	40.01	0.15	R	RLPCSEGYLSIVIQDMCR	R
13	2::tr|A0A091MMC9|A0A091MMC9_CARIC	Serum albumin (Fragment) OS=Cariama cristata OX=54380 GN=N322_12131 PE=4 SV=1	892	72	5.2e-84	71540	44	28	14	12	25.2	6	MKWVTLISFIFLLSSASSRNLQRVAREAEHKSEIAHRYNDLKEETFKAVTLITFAQYLQRCSYEGLSKLVKNVLDLAHKCVANEDAPECTKSLPSIFLDEICHVEKLRDSYGAMADCCSKADPERNECFLSFKVPQPDFVQPYQRPASDVICKEYQDNRLSLLGHFIYTMARRNPFLYAPTILSLAADYEHALQSCCPESDVTACLDEKALTIKERAKKVSVKQQYSCGILKKFGERTFQADKLALLSQKYPKAPFSEIVKVLHDVKGIYKECCEGDMIECMDDRAELMTYICSKQEVFSSKIKDCCERPVVERSQCIIEADFDDKPEDLPSLVEKYIHDKEVCKSFEAGHDAFLSEFVYEYSRRHPEFSTQLILRVAKGYETLLEKCCKTDNPAECYG…	6168	1	0	0	738.353	3	-0.0066	473	490	1	44.72	0.049	R	RLPCSEGYLSIVIQDMCR	R
13	2::tr|A0A091MMC9|A0A091MMC9_CARIC	Serum albumin (Fragment) OS=Cariama cristata OX=54380 GN=N322_12131 PE=4 SV=1	892	72	5.2e-84	71540	44	28	14	12	25.2	6	MKWVTLISFIFLLSSASSRNLQRVAREAEHKSEIAHRYNDLKEETFKAVTLITFAQYLQRCSYEGLSKLVKNVLDLAHKCVANEDAPECTKSLPSIFLDEICHVEKLRDSYGAMADCCSKADPERNECFLSFKVPQPDFVQPYQRPASDVICKEYQDNRLSLLGHFIYTMARRNPFLYAPTILSLAADYEHALQSCCPESDVTACLDEKALTIKERAKKVSVKQQYSCGILKKFGERTFQADKLALLSQKYPKAPFSEIVKVLHDVKGIYKECCEGDMIECMDDRAELMTYICSKQEVFSSKIKDCCERPVVERSQCIIEADFDDKPEDLPSLVEKYIHDKEVCKSFEAGHDAFLSEFVYEYSRRHPEFSTQLILRVAKGYETLLEKCCKTDNPAECYG…	6299	2	0	0	751.686	3	-0.0016	587	606	0	93.17	6.5e-07	K	QTDIDTCFGEEGANLIVQSR	A
13	2::tr|A0A091MMC9|A0A091MMC9_CARIC	Serum albumin (Fragment) OS=Cariama cristata OX=54380 GN=N322_12131 PE=4 SV=1	892	72	5.2e-84	71540	44	28	14	12	25.2	6	MKWVTLISFIFLLSSASSRNLQRVAREAEHKSEIAHRYNDLKEETFKAVTLITFAQYLQRCSYEGLSKLVKNVLDLAHKCVANEDAPECTKSLPSIFLDEICHVEKLRDSYGAMADCCSKADPERNECFLSFKVPQPDFVQPYQRPASDVICKEYQDNRLSLLGHFIYTMARRNPFLYAPTILSLAADYEHALQSCCPESDVTACLDEKALTIKERAKKVSVKQQYSCGILKKFGERTFQADKLALLSQKYPKAPFSEIVKVLHDVKGIYKECCEGDMIECMDDRAELMTYICSKQEVFSSKIKDCCERPVVERSQCIIEADFDDKPEDLPSLVEKYIHDKEVCKSFEAGHDAFLSEFVYEYSRRHPEFSTQLILRVAKGYETLLEKCCKTDNPAECYG…	6300	2	0	0	1127.03	2	0.0007	587	606	0	74.52	4.9e-05	K	QTDIDTCFGEEGANLIVQSR	A
14	2::tr|A0A091RWK1|A0A091RWK1_9GRUI	Serum albumin OS=Mesitornis unicolor OX=54374 GN=N332_03122 PE=4 SV=1	877	72	1.6e-82	72102	34	19	15	12	22.7	5.63	MKWVTLISFLFLLNSATSRNLQRVARGAEHKSEIAHRYEDLHEETFKAVSMITFAQYLQKCSYDGLSKLVKDVVDLAQKCVANKDAPDCDKPMPTIFLDEICQVEKLRDSYGAMADCCSKADPERNECFLSFKVHQPDFIQPYQRPASDVVCKEYQDDRVSLLGHFVHSVARRNPFLYAPTIVSLAADYEHALQTCCKESDVDACLDEKATTIKEKAKKMSVKQQYVCGVRSKFGERVLQADKLARLSQKYPKTPFSEILKIVSDLKGVYKECCEGDMIECMDDMAEIMTYMCSKQDVFSSKIGHCCEKPVVERSQCIIEAEFDDKPENLPSLVEKYVEDKEVCKSFEAGHDAFMSEFVYEHARRHPEFSTQLILRIAKGYETLLEKCCKTDNSAECLG…	115	1	0	0	405.703	2	-0.0004	296	302	0	52.73	0.0013	K	QDVFSSK	I
14	2::tr|A0A091RWK1|A0A091RWK1_9GRUI	Serum albumin OS=Mesitornis unicolor OX=54374 GN=N332_03122 PE=4 SV=1	877	72	1.6e-82	72102	34	19	15	12	22.7	5.63	MKWVTLISFLFLLNSATSRNLQRVARGAEHKSEIAHRYEDLHEETFKAVSMITFAQYLQKCSYDGLSKLVKDVVDLAQKCVANKDAPDCDKPMPTIFLDEICQVEKLRDSYGAMADCCSKADPERNECFLSFKVHQPDFIQPYQRPASDVVCKEYQDDRVSLLGHFVHSVARRNPFLYAPTIVSLAADYEHALQTCCKESDVDACLDEKATTIKEKAKKMSVKQQYVCGVRSKFGERVLQADKLARLSQKYPKTPFSEILKIVSDLKGVYKECCEGDMIECMDDMAEIMTYMCSKQDVFSSKIGHCCEKPVVERSQCIIEAEFDDKPENLPSLVEKYVEDKEVCKSFEAGHDAFMSEFVYEHARRHPEFSTQLILRIAKGYETLLEKCCKTDNSAECLG…	129	1	0	0	406.784	2	0	561	567	0	45.44	0.0013	K	LLVNLIK	R
14	2::tr|A0A091RWK1|A0A091RWK1_9GRUI	Serum albumin OS=Mesitornis unicolor OX=54374 GN=N332_03122 PE=4 SV=1	877	72	1.6e-82	72102	34	19	15	12	22.7	5.63	MKWVTLISFLFLLNSATSRNLQRVARGAEHKSEIAHRYEDLHEETFKAVSMITFAQYLQKCSYDGLSKLVKDVVDLAQKCVANKDAPDCDKPMPTIFLDEICQVEKLRDSYGAMADCCSKADPERNECFLSFKVHQPDFIQPYQRPASDVVCKEYQDDRVSLLGHFVHSVARRNPFLYAPTIVSLAADYEHALQTCCKESDVDACLDEKATTIKEKAKKMSVKQQYVCGVRSKFGERVLQADKLARLSQKYPKTPFSEILKIVSDLKGVYKECCEGDMIECMDDMAEIMTYMCSKQDVFSSKIGHCCEKPVVERSQCIIEAEFDDKPENLPSLVEKYVEDKEVCKSFEAGHDAFMSEFVYEHARRHPEFSTQLILRIAKGYETLLEKCCKTDNSAECLG…	161	1	0	0	409.716	2	0.0002	411	417	0	45.99	0.029	K	ETQDVVK	T
14	2::tr|A0A091RWK1|A0A091RWK1_9GRUI	Serum albumin OS=Mesitornis unicolor OX=54374 GN=N332_03122 PE=4 SV=1	877	72	1.6e-82	72102	34	19	15	12	22.7	5.63	MKWVTLISFLFLLNSATSRNLQRVARGAEHKSEIAHRYEDLHEETFKAVSMITFAQYLQKCSYDGLSKLVKDVVDLAQKCVANKDAPDCDKPMPTIFLDEICQVEKLRDSYGAMADCCSKADPERNECFLSFKVHQPDFIQPYQRPASDVVCKEYQDDRVSLLGHFVHSVARRNPFLYAPTIVSLAADYEHALQTCCKESDVDACLDEKATTIKEKAKKMSVKQQYVCGVRSKFGERVLQADKLARLSQKYPKTPFSEILKIVSDLKGVYKECCEGDMIECMDDMAEIMTYMCSKQDVFSSKIGHCCEKPVVERSQCIIEAEFDDKPENLPSLVEKYVEDKEVCKSFEAGHDAFMSEFVYEHARRHPEFSTQLILRIAKGYETLLEKCCKTDNSAECLG…	419	1	0	0	444.245	2	-0.0001	72	79	0	26.4	3	K	DVVDLAQK	C
14	2::tr|A0A091RWK1|A0A091RWK1_9GRUI	Serum albumin OS=Mesitornis unicolor OX=54374 GN=N332_03122 PE=4 SV=1	877	72	1.6e-82	72102	34	19	15	12	22.7	5.63	MKWVTLISFLFLLNSATSRNLQRVARGAEHKSEIAHRYEDLHEETFKAVSMITFAQYLQKCSYDGLSKLVKDVVDLAQKCVANKDAPDCDKPMPTIFLDEICQVEKLRDSYGAMADCCSKADPERNECFLSFKVHQPDFIQPYQRPASDVVCKEYQDDRVSLLGHFVHSVARRNPFLYAPTIVSLAADYEHALQTCCKESDVDACLDEKATTIKEKAKKMSVKQQYVCGVRSKFGERVLQADKLARLSQKYPKTPFSEILKIVSDLKGVYKECCEGDMIECMDDMAEIMTYMCSKQDVFSSKIGHCCEKPVVERSQCIIEAEFDDKPENLPSLVEKYVEDKEVCKSFEAGHDAFMSEFVYEHARRHPEFSTQLILRIAKGYETLLEKCCKTDNSAECLG…	602	1	0	0	465.205	2	-0.0002	61	68	0	42.7	0.01	K	CSYDGLSK	L
14	2::tr|A0A091RWK1|A0A091RWK1_9GRUI	Serum albumin OS=Mesitornis unicolor OX=54374 GN=N332_03122 PE=4 SV=1	877	72	1.6e-82	72102	34	19	15	12	22.7	5.63	MKWVTLISFLFLLNSATSRNLQRVARGAEHKSEIAHRYEDLHEETFKAVSMITFAQYLQKCSYDGLSKLVKDVVDLAQKCVANKDAPDCDKPMPTIFLDEICQVEKLRDSYGAMADCCSKADPERNECFLSFKVHQPDFIQPYQRPASDVVCKEYQDDRVSLLGHFVHSVARRNPFLYAPTIVSLAADYEHALQTCCKESDVDACLDEKATTIKEKAKKMSVKQQYVCGVRSKFGERVLQADKLARLSQKYPKTPFSEILKIVSDLKGVYKECCEGDMIECMDDMAEIMTYMCSKQDVFSSKIGHCCEKPVVERSQCIIEAEFDDKPENLPSLVEKYVEDKEVCKSFEAGHDAFMSEFVYEHARRHPEFSTQLILRIAKGYETLLEKCCKTDNSAECLG…	1126	1	0	0	539.226	2	-0.0004	465	472	0	44.7	0.0057	K	CCQLPEDR	R
14	2::tr|A0A091RWK1|A0A091RWK1_9GRUI	Serum albumin OS=Mesitornis unicolor OX=54374 GN=N332_03122 PE=4 SV=1	877	72	1.6e-82	72102	34	19	15	12	22.7	5.63	MKWVTLISFLFLLNSATSRNLQRVARGAEHKSEIAHRYEDLHEETFKAVSMITFAQYLQKCSYDGLSKLVKDVVDLAQKCVANKDAPDCDKPMPTIFLDEICQVEKLRDSYGAMADCCSKADPERNECFLSFKVHQPDFIQPYQRPASDVVCKEYQDDRVSLLGHFVHSVARRNPFLYAPTIVSLAADYEHALQTCCKESDVDACLDEKATTIKEKAKKMSVKQQYVCGVRSKFGERVLQADKLARLSQKYPKTPFSEILKIVSDLKGVYKECCEGDMIECMDDMAEIMTYMCSKQDVFSSKIGHCCEKPVVERSQCIIEAEFDDKPENLPSLVEKYVEDKEVCKSFEAGHDAFMSEFVYEHARRHPEFSTQLILRIAKGYETLLEKCCKTDNSAECLG…	1505	1	0	0	614.369	2	0.0004	69	79	1	81.59	3.9e-06	K	LVKDVVDLAQK	C
14	2::tr|A0A091RWK1|A0A091RWK1_9GRUI	Serum albumin OS=Mesitornis unicolor OX=54374 GN=N332_03122 PE=4 SV=1	877	72	1.6e-82	72102	34	19	15	12	22.7	5.63	MKWVTLISFLFLLNSATSRNLQRVARGAEHKSEIAHRYEDLHEETFKAVSMITFAQYLQKCSYDGLSKLVKDVVDLAQKCVANKDAPDCDKPMPTIFLDEICQVEKLRDSYGAMADCCSKADPERNECFLSFKVHQPDFIQPYQRPASDVVCKEYQDDRVSLLGHFVHSVARRNPFLYAPTIVSLAADYEHALQTCCKESDVDACLDEKATTIKEKAKKMSVKQQYVCGVRSKFGERVLQADKLARLSQKYPKTPFSEILKIVSDLKGVYKECCEGDMIECMDDMAEIMTYMCSKQDVFSSKIGHCCEKPVVERSQCIIEAEFDDKPENLPSLVEKYVEDKEVCKSFEAGHDAFMSEFVYEHARRHPEFSTQLILRIAKGYETLLEKCCKTDNSAECLG…	1506	1	0	0	409.915	3	0.0007	69	79	1	43.34	0.027	K	LVKDVVDLAQK	C
14	2::tr|A0A091RWK1|A0A091RWK1_9GRUI	Serum albumin OS=Mesitornis unicolor OX=54374 GN=N332_03122 PE=4 SV=1	877	72	1.6e-82	72102	34	19	15	12	22.7	5.63	MKWVTLISFLFLLNSATSRNLQRVARGAEHKSEIAHRYEDLHEETFKAVSMITFAQYLQKCSYDGLSKLVKDVVDLAQKCVANKDAPDCDKPMPTIFLDEICQVEKLRDSYGAMADCCSKADPERNECFLSFKVHQPDFIQPYQRPASDVVCKEYQDDRVSLLGHFVHSVARRNPFLYAPTIVSLAADYEHALQTCCKESDVDACLDEKATTIKEKAKKMSVKQQYVCGVRSKFGERVLQADKLARLSQKYPKTPFSEILKIVSDLKGVYKECCEGDMIECMDDMAEIMTYMCSKQDVFSSKIGHCCEKPVVERSQCIIEAEFDDKPENLPSLVEKYVEDKEVCKSFEAGHDAFMSEFVYEHARRHPEFSTQLILRIAKGYETLLEKCCKTDNSAECLG…	2080	1	0	0	682.749	2	-0.0007	109	120	0	50.77	0.00014	R	DSYGAMADCCSK	A
14	2::tr|A0A091RWK1|A0A091RWK1_9GRUI	Serum albumin OS=Mesitornis unicolor OX=54374 GN=N332_03122 PE=4 SV=1	877	72	1.6e-82	72102	34	19	15	12	22.7	5.63	MKWVTLISFLFLLNSATSRNLQRVARGAEHKSEIAHRYEDLHEETFKAVSMITFAQYLQKCSYDGLSKLVKDVVDLAQKCVANKDAPDCDKPMPTIFLDEICQVEKLRDSYGAMADCCSKADPERNECFLSFKVHQPDFIQPYQRPASDVVCKEYQDDRVSLLGHFVHSVARRNPFLYAPTIVSLAADYEHALQTCCKESDVDACLDEKATTIKEKAKKMSVKQQYVCGVRSKFGERVLQADKLARLSQKYPKTPFSEILKIVSDLKGVYKECCEGDMIECMDDMAEIMTYMCSKQDVFSSKIGHCCEKPVVERSQCIIEAEFDDKPENLPSLVEKYVEDKEVCKSFEAGHDAFMSEFVYEHARRHPEFSTQLILRIAKGYETLLEKCCKTDNSAECLG…	2235	1	0	0	690.746	2	-0.0012	109	120	0	71.26	4.4e-07	R	DSYGAMADCCSK	A
14	2::tr|A0A091RWK1|A0A091RWK1_9GRUI	Serum albumin OS=Mesitornis unicolor OX=54374 GN=N332_03122 PE=4 SV=1	877	72	1.6e-82	72102	34	19	15	12	22.7	5.63	MKWVTLISFLFLLNSATSRNLQRVARGAEHKSEIAHRYEDLHEETFKAVSMITFAQYLQKCSYDGLSKLVKDVVDLAQKCVANKDAPDCDKPMPTIFLDEICQVEKLRDSYGAMADCCSKADPERNECFLSFKVHQPDFIQPYQRPASDVVCKEYQDDRVSLLGHFVHSVARRNPFLYAPTIVSLAADYEHALQTCCKESDVDACLDEKATTIKEKAKKMSVKQQYVCGVRSKFGERVLQADKLARLSQKYPKTPFSEILKIVSDLKGVYKECCEGDMIECMDDMAEIMTYMCSKQDVFSSKIGHCCEKPVVERSQCIIEAEFDDKPENLPSLVEKYVEDKEVCKSFEAGHDAFMSEFVYEHARRHPEFSTQLILRIAKGYETLLEKCCKTDNSAECLG…	2247	1	0	0	461.557	3	0.0006	513	524	0	36.47	0.23	R	RPCFTAMGVDTK	Y
14	2::tr|A0A091RWK1|A0A091RWK1_9GRUI	Serum albumin OS=Mesitornis unicolor OX=54374 GN=N332_03122 PE=4 SV=1	877	72	1.6e-82	72102	34	19	15	12	22.7	5.63	MKWVTLISFLFLLNSATSRNLQRVARGAEHKSEIAHRYEDLHEETFKAVSMITFAQYLQKCSYDGLSKLVKDVVDLAQKCVANKDAPDCDKPMPTIFLDEICQVEKLRDSYGAMADCCSKADPERNECFLSFKVHQPDFIQPYQRPASDVVCKEYQDDRVSLLGHFVHSVARRNPFLYAPTIVSLAADYEHALQTCCKESDVDACLDEKATTIKEKAKKMSVKQQYVCGVRSKFGERVLQADKLARLSQKYPKTPFSEILKIVSDLKGVYKECCEGDMIECMDDMAEIMTYMCSKQDVFSSKIGHCCEKPVVERSQCIIEAEFDDKPENLPSLVEKYVEDKEVCKSFEAGHDAFMSEFVYEHARRHPEFSTQLILRIAKGYETLLEKCCKTDNSAECLG…	3225	1	0	0	774.403	2	0.0002	443	456	0	46	0.041	K	MPQVSTDTLLEIGK	K
14	2::tr|A0A091RWK1|A0A091RWK1_9GRUI	Serum albumin OS=Mesitornis unicolor OX=54374 GN=N332_03122 PE=4 SV=1	877	72	1.6e-82	72102	34	19	15	12	22.7	5.63	MKWVTLISFLFLLNSATSRNLQRVARGAEHKSEIAHRYEDLHEETFKAVSMITFAQYLQKCSYDGLSKLVKDVVDLAQKCVANKDAPDCDKPMPTIFLDEICQVEKLRDSYGAMADCCSKADPERNECFLSFKVHQPDFIQPYQRPASDVVCKEYQDDRVSLLGHFVHSVARRNPFLYAPTIVSLAADYEHALQTCCKESDVDACLDEKATTIKEKAKKMSVKQQYVCGVRSKFGERVLQADKLARLSQKYPKTPFSEILKIVSDLKGVYKECCEGDMIECMDDMAEIMTYMCSKQDVFSSKIGHCCEKPVVERSQCIIEAEFDDKPENLPSLVEKYVEDKEVCKSFEAGHDAFMSEFVYEHARRHPEFSTQLILRIAKGYETLLEKCCKTDNSAECLG…	3591	1	0	0	806.875	2	0.0006	121	133	1	20.88	7.9	K	ADPERNECFLSFK	V
14	2::tr|A0A091RWK1|A0A091RWK1_9GRUI	Serum albumin OS=Mesitornis unicolor OX=54374 GN=N332_03122 PE=4 SV=1	877	72	1.6e-82	72102	34	19	15	12	22.7	5.63	MKWVTLISFLFLLNSATSRNLQRVARGAEHKSEIAHRYEDLHEETFKAVSMITFAQYLQKCSYDGLSKLVKDVVDLAQKCVANKDAPDCDKPMPTIFLDEICQVEKLRDSYGAMADCCSKADPERNECFLSFKVHQPDFIQPYQRPASDVVCKEYQDDRVSLLGHFVHSVARRNPFLYAPTIVSLAADYEHALQTCCKESDVDACLDEKATTIKEKAKKMSVKQQYVCGVRSKFGERVLQADKLARLSQKYPKTPFSEILKIVSDLKGVYKECCEGDMIECMDDMAEIMTYMCSKQDVFSSKIGHCCEKPVVERSQCIIEAEFDDKPENLPSLVEKYVEDKEVCKSFEAGHDAFMSEFVYEHARRHPEFSTQLILRIAKGYETLLEKCCKTDNSAECLG…	3886	1	0	0	553.972	3	0.003	443	457	1	63.49	0.00054	K	MPQVSTDTLLEIGKK	M
14	2::tr|A0A091RWK1|A0A091RWK1_9GRUI	Serum albumin OS=Mesitornis unicolor OX=54374 GN=N332_03122 PE=4 SV=1	877	72	1.6e-82	72102	34	19	15	12	22.7	5.63	MKWVTLISFLFLLNSATSRNLQRVARGAEHKSEIAHRYEDLHEETFKAVSMITFAQYLQKCSYDGLSKLVKDVVDLAQKCVANKDAPDCDKPMPTIFLDEICQVEKLRDSYGAMADCCSKADPERNECFLSFKVHQPDFIQPYQRPASDVVCKEYQDDRVSLLGHFVHSVARRNPFLYAPTIVSLAADYEHALQTCCKESDVDACLDEKATTIKEKAKKMSVKQQYVCGVRSKFGERVLQADKLARLSQKYPKTPFSEILKIVSDLKGVYKECCEGDMIECMDDMAEIMTYMCSKQDVFSSKIGHCCEKPVVERSQCIIEAEFDDKPENLPSLVEKYVEDKEVCKSFEAGHDAFMSEFVYEHARRHPEFSTQLILRIAKGYETLLEKCCKTDNSAECLG…	4576	1	0	0	596.669	3	0.0004	442	457	2	95.07	2.4e-07	K	KMPQVSTDTLLEIGKK	M
14	2::tr|A0A091RWK1|A0A091RWK1_9GRUI	Serum albumin OS=Mesitornis unicolor OX=54374 GN=N332_03122 PE=4 SV=1	877	72	1.6e-82	72102	34	19	15	12	22.7	5.63	MKWVTLISFLFLLNSATSRNLQRVARGAEHKSEIAHRYEDLHEETFKAVSMITFAQYLQKCSYDGLSKLVKDVVDLAQKCVANKDAPDCDKPMPTIFLDEICQVEKLRDSYGAMADCCSKADPERNECFLSFKVHQPDFIQPYQRPASDVVCKEYQDDRVSLLGHFVHSVARRNPFLYAPTIVSLAADYEHALQTCCKESDVDACLDEKATTIKEKAKKMSVKQQYVCGVRSKFGERVLQADKLARLSQKYPKTPFSEILKIVSDLKGVYKECCEGDMIECMDDMAEIMTYMCSKQDVFSSKIGHCCEKPVVERSQCIIEAEFDDKPENLPSLVEKYVEDKEVCKSFEAGHDAFMSEFVYEHARRHPEFSTQLILRIAKGYETLLEKCCKTDNSAECLG…	6070	1	0	0	1099.03	2	0.0002	473	490	1	97.94	2.5e-07	R	RLPCSEGYLSIVIQDMCR	R
14	2::tr|A0A091RWK1|A0A091RWK1_9GRUI	Serum albumin OS=Mesitornis unicolor OX=54374 GN=N332_03122 PE=4 SV=1	877	72	1.6e-82	72102	34	19	15	12	22.7	5.63	MKWVTLISFLFLLNSATSRNLQRVARGAEHKSEIAHRYEDLHEETFKAVSMITFAQYLQKCSYDGLSKLVKDVVDLAQKCVANKDAPDCDKPMPTIFLDEICQVEKLRDSYGAMADCCSKADPERNECFLSFKVHQPDFIQPYQRPASDVVCKEYQDDRVSLLGHFVHSVARRNPFLYAPTIVSLAADYEHALQTCCKESDVDACLDEKATTIKEKAKKMSVKQQYVCGVRSKFGERVLQADKLARLSQKYPKTPFSEILKIVSDLKGVYKECCEGDMIECMDDMAEIMTYMCSKQDVFSSKIGHCCEKPVVERSQCIIEAEFDDKPENLPSLVEKYVEDKEVCKSFEAGHDAFMSEFVYEHARRHPEFSTQLILRIAKGYETLLEKCCKTDNSAECLG…	6071	1	0	0	733.024	3	0.0014	473	490	1	67.63	0.00027	R	RLPCSEGYLSIVIQDMCR	R
14	2::tr|A0A091RWK1|A0A091RWK1_9GRUI	Serum albumin OS=Mesitornis unicolor OX=54374 GN=N332_03122 PE=4 SV=1	877	72	1.6e-82	72102	34	19	15	12	22.7	5.63	MKWVTLISFLFLLNSATSRNLQRVARGAEHKSEIAHRYEDLHEETFKAVSMITFAQYLQKCSYDGLSKLVKDVVDLAQKCVANKDAPDCDKPMPTIFLDEICQVEKLRDSYGAMADCCSKADPERNECFLSFKVHQPDFIQPYQRPASDVVCKEYQDDRVSLLGHFVHSVARRNPFLYAPTIVSLAADYEHALQTCCKESDVDACLDEKATTIKEKAKKMSVKQQYVCGVRSKFGERVLQADKLARLSQKYPKTPFSEILKIVSDLKGVYKECCEGDMIECMDDMAEIMTYMCSKQDVFSSKIGHCCEKPVVERSQCIIEAEFDDKPENLPSLVEKYVEDKEVCKSFEAGHDAFMSEFVYEHARRHPEFSTQLILRIAKGYETLLEKCCKTDNSAECLG…	6081	1	0	0	733.357	3	0.016	473	490	1	40.01	0.15	R	RLPCSEGYLSIVIQDMCR	R
14	2::tr|A0A091RWK1|A0A091RWK1_9GRUI	Serum albumin OS=Mesitornis unicolor OX=54374 GN=N332_03122 PE=4 SV=1	877	72	1.6e-82	72102	34	19	15	12	22.7	5.63	MKWVTLISFLFLLNSATSRNLQRVARGAEHKSEIAHRYEDLHEETFKAVSMITFAQYLQKCSYDGLSKLVKDVVDLAQKCVANKDAPDCDKPMPTIFLDEICQVEKLRDSYGAMADCCSKADPERNECFLSFKVHQPDFIQPYQRPASDVVCKEYQDDRVSLLGHFVHSVARRNPFLYAPTIVSLAADYEHALQTCCKESDVDACLDEKATTIKEKAKKMSVKQQYVCGVRSKFGERVLQADKLARLSQKYPKTPFSEILKIVSDLKGVYKECCEGDMIECMDDMAEIMTYMCSKQDVFSSKIGHCCEKPVVERSQCIIEAEFDDKPENLPSLVEKYVEDKEVCKSFEAGHDAFMSEFVYEHARRHPEFSTQLILRIAKGYETLLEKCCKTDNSAECLG…	6168	1	0	0	738.353	3	-0.0066	473	490	1	44.72	0.049	R	RLPCSEGYLSIVIQDMCR	R
14	2::tr|A0A091RWK1|A0A091RWK1_9GRUI	Serum albumin OS=Mesitornis unicolor OX=54374 GN=N332_03122 PE=4 SV=1	877	72	1.6e-82	72102	34	19	15	12	22.7	5.63	MKWVTLISFLFLLNSATSRNLQRVARGAEHKSEIAHRYEDLHEETFKAVSMITFAQYLQKCSYDGLSKLVKDVVDLAQKCVANKDAPDCDKPMPTIFLDEICQVEKLRDSYGAMADCCSKADPERNECFLSFKVHQPDFIQPYQRPASDVVCKEYQDDRVSLLGHFVHSVARRNPFLYAPTIVSLAADYEHALQTCCKESDVDACLDEKATTIKEKAKKMSVKQQYVCGVRSKFGERVLQADKLARLSQKYPKTPFSEILKIVSDLKGVYKECCEGDMIECMDDMAEIMTYMCSKQDVFSSKIGHCCEKPVVERSQCIIEAEFDDKPENLPSLVEKYVEDKEVCKSFEAGHDAFMSEFVYEHARRHPEFSTQLILRIAKGYETLLEKCCKTDNSAECLG…	7326	1	1	1	854.747	3	-0.0011	315	336	0	71.58	0.00012	R	SQCIIEAEFDDKPENLPSLVEK	Y
14	2::tr|A0A091RWK1|A0A091RWK1_9GRUI	Serum albumin OS=Mesitornis unicolor OX=54374 GN=N332_03122 PE=4 SV=1	877	72	1.6e-82	72102	34	19	15	12	22.7	5.63	MKWVTLISFLFLLNSATSRNLQRVARGAEHKSEIAHRYEDLHEETFKAVSMITFAQYLQKCSYDGLSKLVKDVVDLAQKCVANKDAPDCDKPMPTIFLDEICQVEKLRDSYGAMADCCSKADPERNECFLSFKVHQPDFIQPYQRPASDVVCKEYQDDRVSLLGHFVHSVARRNPFLYAPTIVSLAADYEHALQTCCKESDVDACLDEKATTIKEKAKKMSVKQQYVCGVRSKFGERVLQADKLARLSQKYPKTPFSEILKIVSDLKGVYKECCEGDMIECMDDMAEIMTYMCSKQDVFSSKIGHCCEKPVVERSQCIIEAEFDDKPENLPSLVEKYVEDKEVCKSFEAGHDAFMSEFVYEHARRHPEFSTQLILRIAKGYETLLEKCCKTDNSAECLG…	7328	1	1	1	1281.62	2	0.0011	315	336	0	108.37	2.4e-08	R	SQCIIEAEFDDKPENLPSLVEK	Y
15	2::tr|A0A093H6Z2|A0A093H6Z2_DRYPU	Apolipoprotein A-I (Fragment) OS=Dryobates pubescens OX=118200 GN=N307_12539 PE=3 SV=1	863	72	4.8e-81	28952	79	20	18	9	51.6	5.46	GTQSRSLWQQDDPQAPLDRIKDMLEVYLETVKASGKDAIAQFESSAVGKQLDLKLTDNLDTLGAAAAKLREDMAPYYKEVREMWLKDTEALRQELSKDLEEVKEKIRPFLDQFSAKWTEELEQYRQRLAPVAQELKELTKQKVQLMQEKLTPVAEEARDRLRGHVEELRKNLAPYSDELRQKLSQKLEEIREKGIPQAAEYQAKAVQQLSNLREKVTPLLQEFKERLTPYADNLKARFISLLDDLQKSVA	222	1	0	0	420.223	2	0.0007	163	169	0	28.36	0.63	R	GHVEELR	K
15	2::tr|A0A093H6Z2|A0A093H6Z2_DRYPU	Apolipoprotein A-I (Fragment) OS=Dryobates pubescens OX=118200 GN=N307_12539 PE=3 SV=1	863	72	4.8e-81	28952	79	20	18	9	51.6	5.46	GTQSRSLWQQDDPQAPLDRIKDMLEVYLETVKASGKDAIAQFESSAVGKQLDLKLTDNLDTLGAAAAKLREDMAPYYKEVREMWLKDTEALRQELSKDLEEVKEKIRPFLDQFSAKWTEELEQYRQRLAPVAQELKELTKQKVQLMQEKLTPVAEEARDRLRGHVEELRKNLAPYSDELRQKLSQKLEEIREKGIPQAAEYQAKAVQQLSNLREKVTPLLQEFKERLTPYADNLKARFISLLDDLQKSVA	425	1	1	1	446.726	2	-0.0004	143	149	0	40.47	0.096	K	VQLMQEK	L
15	2::tr|A0A093H6Z2|A0A093H6Z2_DRYPU	Apolipoprotein A-I (Fragment) OS=Dryobates pubescens OX=118200 GN=N307_12539 PE=3 SV=1	863	72	4.8e-81	28952	79	20	18	9	51.6	5.46	GTQSRSLWQQDDPQAPLDRIKDMLEVYLETVKASGKDAIAQFESSAVGKQLDLKLTDNLDTLGAAAAKLREDMAPYYKEVREMWLKDTEALRQELSKDLEEVKEKIRPFLDQFSAKWTEELEQYRQRLAPVAQELKELTKQKVQLMQEKLTPVAEEARDRLRGHVEELRKNLAPYSDELRQKLSQKLEEIREKGIPQAAEYQAKAVQQLSNLREKVTPLLQEFKERLTPYADNLKARFISLLDDLQKSVA	591	3	0	0	458.759	2	0.0008	187	193	1	29.02	2.1	K	LEEIREK	G
15	2::tr|A0A093H6Z2|A0A093H6Z2_DRYPU	Apolipoprotein A-I (Fragment) OS=Dryobates pubescens OX=118200 GN=N307_12539 PE=3 SV=1	863	72	4.8e-81	28952	79	20	18	9	51.6	5.46	GTQSRSLWQQDDPQAPLDRIKDMLEVYLETVKASGKDAIAQFESSAVGKQLDLKLTDNLDTLGAAAAKLREDMAPYYKEVREMWLKDTEALRQELSKDLEEVKEKIRPFLDQFSAKWTEELEQYRQRLAPVAQELKELTKQKVQLMQEKLTPVAEEARDRLRGHVEELRKNLAPYSDELRQKLSQKLEEIREKGIPQAAEYQAKAVQQLSNLREKVTPLLQEFKERLTPYADNLKARFISLLDDLQKSVA	782	1	0	0	484.793	2	0.0004	128	136	0	46.92	0.0049	R	LAPVAQELK	E
15	2::tr|A0A093H6Z2|A0A093H6Z2_DRYPU	Apolipoprotein A-I (Fragment) OS=Dryobates pubescens OX=118200 GN=N307_12539 PE=3 SV=1	863	72	4.8e-81	28952	79	20	18	9	51.6	5.46	GTQSRSLWQQDDPQAPLDRIKDMLEVYLETVKASGKDAIAQFESSAVGKQLDLKLTDNLDTLGAAAAKLREDMAPYYKEVREMWLKDTEALRQELSKDLEEVKEKIRPFLDQFSAKWTEELEQYRQRLAPVAQELKELTKQKVQLMQEKLTPVAEEARDRLRGHVEELRKNLAPYSDELRQKLSQKLEEIREKGIPQAAEYQAKAVQQLSNLREKVTPLLQEFKERLTPYADNLKARFISLLDDLQKSVA	859	1	0	0	493.27	2	0.0016	150	158	0	52.93	0.0034	K	LTPVAEEAR	D
15	2::tr|A0A093H6Z2|A0A093H6Z2_DRYPU	Apolipoprotein A-I (Fragment) OS=Dryobates pubescens OX=118200 GN=N307_12539 PE=3 SV=1	863	72	4.8e-81	28952	79	20	18	9	51.6	5.46	GTQSRSLWQQDDPQAPLDRIKDMLEVYLETVKASGKDAIAQFESSAVGKQLDLKLTDNLDTLGAAAAKLREDMAPYYKEVREMWLKDTEALRQELSKDLEEVKEKIRPFLDQFSAKWTEELEQYRQRLAPVAQELKELTKQKVQLMQEKLTPVAEEARDRLRGHVEELRKNLAPYSDELRQKLSQKLEEIREKGIPQAAEYQAKAVQQLSNLREKVTPLLQEFKERLTPYADNLKARFISLLDDLQKSVA	977	1	0	0	516.721	2	0.0004	71	78	0	50.63	0.0011	R	EDMAPYYK	E
15	2::tr|A0A093H6Z2|A0A093H6Z2_DRYPU	Apolipoprotein A-I (Fragment) OS=Dryobates pubescens OX=118200 GN=N307_12539 PE=3 SV=1	863	72	4.8e-81	28952	79	20	18	9	51.6	5.46	GTQSRSLWQQDDPQAPLDRIKDMLEVYLETVKASGKDAIAQFESSAVGKQLDLKLTDNLDTLGAAAAKLREDMAPYYKEVREMWLKDTEALRQELSKDLEEVKEKIRPFLDQFSAKWTEELEQYRQRLAPVAQELKELTKQKVQLMQEKLTPVAEEARDRLRGHVEELRKNLAPYSDELRQKLSQKLEEIREKGIPQAAEYQAKAVQQLSNLREKVTPLLQEFKERLTPYADNLKARFISLLDDLQKSVA	1239	2	1	1	566.806	2	0.0021	141	149	1	38.87	0.23	K	QKVQLMQEK	L
15	2::tr|A0A093H6Z2|A0A093H6Z2_DRYPU	Apolipoprotein A-I (Fragment) OS=Dryobates pubescens OX=118200 GN=N307_12539 PE=3 SV=1	863	72	4.8e-81	28952	79	20	18	9	51.6	5.46	GTQSRSLWQQDDPQAPLDRIKDMLEVYLETVKASGKDAIAQFESSAVGKQLDLKLTDNLDTLGAAAAKLREDMAPYYKEVREMWLKDTEALRQELSKDLEEVKEKIRPFLDQFSAKWTEELEQYRQRLAPVAQELKELTKQKVQLMQEKLTPVAEEARDRLRGHVEELRKNLAPYSDELRQKLSQKLEEIREKGIPQAAEYQAKAVQQLSNLREKVTPLLQEFKERLTPYADNLKARFISLLDDLQKSVA	1302	1	1	1	383.538	3	0.001	141	149	1	44.51	0.06	K	QKVQLMQEK	L
15	2::tr|A0A093H6Z2|A0A093H6Z2_DRYPU	Apolipoprotein A-I (Fragment) OS=Dryobates pubescens OX=118200 GN=N307_12539 PE=3 SV=1	863	72	4.8e-81	28952	79	20	18	9	51.6	5.46	GTQSRSLWQQDDPQAPLDRIKDMLEVYLETVKASGKDAIAQFESSAVGKQLDLKLTDNLDTLGAAAAKLREDMAPYYKEVREMWLKDTEALRQELSKDLEEVKEKIRPFLDQFSAKWTEELEQYRQRLAPVAQELKELTKQKVQLMQEKLTPVAEEARDRLRGHVEELRKNLAPYSDELRQKLSQKLEEIREKGIPQAAEYQAKAVQQLSNLREKVTPLLQEFKERLTPYADNLKARFISLLDDLQKSVA	1303	2	1	1	574.803	2	0.0014	141	149	1	33.6	0.74	K	QKVQLMQEK	L
15	2::tr|A0A093H6Z2|A0A093H6Z2_DRYPU	Apolipoprotein A-I (Fragment) OS=Dryobates pubescens OX=118200 GN=N307_12539 PE=3 SV=1	863	72	4.8e-81	28952	79	20	18	9	51.6	5.46	GTQSRSLWQQDDPQAPLDRIKDMLEVYLETVKASGKDAIAQFESSAVGKQLDLKLTDNLDTLGAAAAKLREDMAPYYKEVREMWLKDTEALRQELSKDLEEVKEKIRPFLDQFSAKWTEELEQYRQRLAPVAQELKELTKQKVQLMQEKLTPVAEEARDRLRGHVEELRKNLAPYSDELRQKLSQKLEEIREKGIPQAAEYQAKAVQQLSNLREKVTPLLQEFKERLTPYADNLKARFISLLDDLQKSVA	1345	1	0	0	588.306	2	-0.0002	194	204	0	51.99	0.0098	K	GIPQAAEYQAK	A
15	2::tr|A0A093H6Z2|A0A093H6Z2_DRYPU	Apolipoprotein A-I (Fragment) OS=Dryobates pubescens OX=118200 GN=N307_12539 PE=3 SV=1	863	72	4.8e-81	28952	79	20	18	9	51.6	5.46	GTQSRSLWQQDDPQAPLDRIKDMLEVYLETVKASGKDAIAQFESSAVGKQLDLKLTDNLDTLGAAAAKLREDMAPYYKEVREMWLKDTEALRQELSKDLEEVKEKIRPFLDQFSAKWTEELEQYRQRLAPVAQELKELTKQKVQLMQEKLTPVAEEARDRLRGHVEELRKNLAPYSDELRQKLSQKLEEIREKGIPQAAEYQAKAVQQLSNLREKVTPLLQEFKERLTPYADNLKARFISLLDDLQKSVA	1352	1	0	0	589.295	2	-0.0011	171	180	0	39.92	0.17	K	NLAPYSDELR	Q
15	2::tr|A0A093H6Z2|A0A093H6Z2_DRYPU	Apolipoprotein A-I (Fragment) OS=Dryobates pubescens OX=118200 GN=N307_12539 PE=3 SV=1	863	72	4.8e-81	28952	79	20	18	9	51.6	5.46	GTQSRSLWQQDDPQAPLDRIKDMLEVYLETVKASGKDAIAQFESSAVGKQLDLKLTDNLDTLGAAAAKLREDMAPYYKEVREMWLKDTEALRQELSKDLEEVKEKIRPFLDQFSAKWTEELEQYRQRLAPVAQELKELTKQKVQLMQEKLTPVAEEARDRLRGHVEELRKNLAPYSDELRQKLSQKLEEIREKGIPQAAEYQAKAVQQLSNLREKVTPLLQEFKERLTPYADNLKARFISLLDDLQKSVA	1527	1	0	0	412.91	3	-0.0007	161	170	2	22.78	2.1	R	LRGHVEELRK	N
15	2::tr|A0A093H6Z2|A0A093H6Z2_DRYPU	Apolipoprotein A-I (Fragment) OS=Dryobates pubescens OX=118200 GN=N307_12539 PE=3 SV=1	863	72	4.8e-81	28952	79	20	18	9	51.6	5.46	GTQSRSLWQQDDPQAPLDRIKDMLEVYLETVKASGKDAIAQFESSAVGKQLDLKLTDNLDTLGAAAAKLREDMAPYYKEVREMWLKDTEALRQELSKDLEEVKEKIRPFLDQFSAKWTEELEQYRQRLAPVAQELKELTKQKVQLMQEKLTPVAEEARDRLRGHVEELRKNLAPYSDELRQKLSQKLEEIREKGIPQAAEYQAKAVQQLSNLREKVTPLLQEFKERLTPYADNLKARFISLLDDLQKSVA	1562	1	0	0	627.294	2	0.0002	117	125	0	58.7	0.001	K	WTEELEQYR	Q
15	2::tr|A0A093H6Z2|A0A093H6Z2_DRYPU	Apolipoprotein A-I (Fragment) OS=Dryobates pubescens OX=118200 GN=N307_12539 PE=3 SV=1	863	72	4.8e-81	28952	79	20	18	9	51.6	5.46	GTQSRSLWQQDDPQAPLDRIKDMLEVYLETVKASGKDAIAQFESSAVGKQLDLKLTDNLDTLGAAAAKLREDMAPYYKEVREMWLKDTEALRQELSKDLEEVKEKIRPFLDQFSAKWTEELEQYRQRLAPVAQELKELTKQKVQLMQEKLTPVAEEARDRLRGHVEELRKNLAPYSDELRQKLSQKLEEIREKGIPQAAEYQAKAVQQLSNLREKVTPLLQEFKERLTPYADNLKARFISLLDDLQKSVA	1671	1	0	0	429.214	3	0.0014	69	78	1	30	0.96	K	LREDMAPYYK	E
15	2::tr|A0A093H6Z2|A0A093H6Z2_DRYPU	Apolipoprotein A-I (Fragment) OS=Dryobates pubescens OX=118200 GN=N307_12539 PE=3 SV=1	863	72	4.8e-81	28952	79	20	18	9	51.6	5.46	GTQSRSLWQQDDPQAPLDRIKDMLEVYLETVKASGKDAIAQFESSAVGKQLDLKLTDNLDTLGAAAAKLREDMAPYYKEVREMWLKDTEALRQELSKDLEEVKEKIRPFLDQFSAKWTEELEQYRQRLAPVAQELKELTKQKVQLMQEKLTPVAEEARDRLRGHVEELRKNLAPYSDELRQKLSQKLEEIREKGIPQAAEYQAKAVQQLSNLREKVTPLLQEFKERLTPYADNLKARFISLLDDLQKSVA	1698	1	1	0	645.339	2	0.0009	87	97	1	50.21	0.016	K	DTEALRQELSK	D
15	2::tr|A0A093H6Z2|A0A093H6Z2_DRYPU	Apolipoprotein A-I (Fragment) OS=Dryobates pubescens OX=118200 GN=N307_12539 PE=3 SV=1	863	72	4.8e-81	28952	79	20	18	9	51.6	5.46	GTQSRSLWQQDDPQAPLDRIKDMLEVYLETVKASGKDAIAQFESSAVGKQLDLKLTDNLDTLGAAAAKLREDMAPYYKEVREMWLKDTEALRQELSKDLEEVKEKIRPFLDQFSAKWTEELEQYRQRLAPVAQELKELTKQKVQLMQEKLTPVAEEARDRLRGHVEELRKNLAPYSDELRQKLSQKLEEIREKGIPQAAEYQAKAVQQLSNLREKVTPLLQEFKERLTPYADNLKARFISLLDDLQKSVA	1743	1	0	0	651.313	2	0.0004	69	78	1	24.72	2.8	K	LREDMAPYYK	E
15	2::tr|A0A093H6Z2|A0A093H6Z2_DRYPU	Apolipoprotein A-I (Fragment) OS=Dryobates pubescens OX=118200 GN=N307_12539 PE=3 SV=1	863	72	4.8e-81	28952	79	20	18	9	51.6	5.46	GTQSRSLWQQDDPQAPLDRIKDMLEVYLETVKASGKDAIAQFESSAVGKQLDLKLTDNLDTLGAAAAKLREDMAPYYKEVREMWLKDTEALRQELSKDLEEVKEKIRPFLDQFSAKWTEELEQYRQRLAPVAQELKELTKQKVQLMQEKLTPVAEEARDRLRGHVEELRKNLAPYSDELRQKLSQKLEEIREKGIPQAAEYQAKAVQQLSNLREKVTPLLQEFKERLTPYADNLKARFISLLDDLQKSVA	1744	1	0	0	434.545	3	0.0011	69	78	1	24.76	2.7	K	LREDMAPYYK	E
15	2::tr|A0A093H6Z2|A0A093H6Z2_DRYPU	Apolipoprotein A-I (Fragment) OS=Dryobates pubescens OX=118200 GN=N307_12539 PE=3 SV=1	863	72	4.8e-81	28952	79	20	18	9	51.6	5.46	GTQSRSLWQQDDPQAPLDRIKDMLEVYLETVKASGKDAIAQFESSAVGKQLDLKLTDNLDTLGAAAAKLREDMAPYYKEVREMWLKDTEALRQELSKDLEEVKEKIRPFLDQFSAKWTEELEQYRQRLAPVAQELKELTKQKVQLMQEKLTPVAEEARDRLRGHVEELRKNLAPYSDELRQKLSQKLEEIREKGIPQAAEYQAKAVQQLSNLREKVTPLLQEFKERLTPYADNLKARFISLLDDLQKSVA	1842	1	1	0	659.349	2	0.0003	93	103	1	42.82	0.12	R	QELSKDLEEVK	E
15	2::tr|A0A093H6Z2|A0A093H6Z2_DRYPU	Apolipoprotein A-I (Fragment) OS=Dryobates pubescens OX=118200 GN=N307_12539 PE=3 SV=1	863	72	4.8e-81	28952	79	20	18	9	51.6	5.46	GTQSRSLWQQDDPQAPLDRIKDMLEVYLETVKASGKDAIAQFESSAVGKQLDLKLTDNLDTLGAAAAKLREDMAPYYKEVREMWLKDTEALRQELSKDLEEVKEKIRPFLDQFSAKWTEELEQYRQRLAPVAQELKELTKQKVQLMQEKLTPVAEEARDRLRGHVEELRKNLAPYSDELRQKLSQKLEEIREKGIPQAAEYQAKAVQQLSNLREKVTPLLQEFKERLTPYADNLKARFISLLDDLQKSVA	1853	1	0	0	661.367	2	0.0002	106	116	0	23.7	3.6	K	IRPFLDQFSAK	W
15	2::tr|A0A093H6Z2|A0A093H6Z2_DRYPU	Apolipoprotein A-I (Fragment) OS=Dryobates pubescens OX=118200 GN=N307_12539 PE=3 SV=1	863	72	4.8e-81	28952	79	20	18	9	51.6	5.46	GTQSRSLWQQDDPQAPLDRIKDMLEVYLETVKASGKDAIAQFESSAVGKQLDLKLTDNLDTLGAAAAKLREDMAPYYKEVREMWLKDTEALRQELSKDLEEVKEKIRPFLDQFSAKWTEELEQYRQRLAPVAQELKELTKQKVQLMQEKLTPVAEEARDRLRGHVEELRKNLAPYSDELRQKLSQKLEEIREKGIPQAAEYQAKAVQQLSNLREKVTPLLQEFKERLTPYADNLKARFISLLDDLQKSVA	1854	1	0	0	441.247	3	0.0003	106	116	0	36.47	0.19	K	IRPFLDQFSAK	W
15	2::tr|A0A093H6Z2|A0A093H6Z2_DRYPU	Apolipoprotein A-I (Fragment) OS=Dryobates pubescens OX=118200 GN=N307_12539 PE=3 SV=1	863	72	4.8e-81	28952	79	20	18	9	51.6	5.46	GTQSRSLWQQDDPQAPLDRIKDMLEVYLETVKASGKDAIAQFESSAVGKQLDLKLTDNLDTLGAAAAKLREDMAPYYKEVREMWLKDTEALRQELSKDLEEVKEKIRPFLDQFSAKWTEELEQYRQRLAPVAQELKELTKQKVQLMQEKLTPVAEEARDRLRGHVEELRKNLAPYSDELRQKLSQKLEEIREKGIPQAAEYQAKAVQQLSNLREKVTPLLQEFKERLTPYADNLKARFISLLDDLQKSVA	1874	1	0	0	661.833	2	-0.0005	37	49	0	61.77	0.00089	K	DAIAQFESSAVGK	Q
15	2::tr|A0A093H6Z2|A0A093H6Z2_DRYPU	Apolipoprotein A-I (Fragment) OS=Dryobates pubescens OX=118200 GN=N307_12539 PE=3 SV=1	863	72	4.8e-81	28952	79	20	18	9	51.6	5.46	GTQSRSLWQQDDPQAPLDRIKDMLEVYLETVKASGKDAIAQFESSAVGKQLDLKLTDNLDTLGAAAAKLREDMAPYYKEVREMWLKDTEALRQELSKDLEEVKEKIRPFLDQFSAKWTEELEQYRQRLAPVAQELKELTKQKVQLMQEKLTPVAEEARDRLRGHVEELRKNLAPYSDELRQKLSQKLEEIREKGIPQAAEYQAKAVQQLSNLREKVTPLLQEFKERLTPYADNLKARFISLLDDLQKSVA	1890	1	0	0	662.336	2	0.0219	37	49	0	51.8	0.0082	K	DAIAQFESSAVGK	Q
15	2::tr|A0A093H6Z2|A0A093H6Z2_DRYPU	Apolipoprotein A-I (Fragment) OS=Dryobates pubescens OX=118200 GN=N307_12539 PE=3 SV=1	863	72	4.8e-81	28952	79	20	18	9	51.6	5.46	GTQSRSLWQQDDPQAPLDRIKDMLEVYLETVKASGKDAIAQFESSAVGKQLDLKLTDNLDTLGAAAAKLREDMAPYYKEVREMWLKDTEALRQELSKDLEEVKEKIRPFLDQFSAKWTEELEQYRQRLAPVAQELKELTKQKVQLMQEKLTPVAEEARDRLRGHVEELRKNLAPYSDELRQKLSQKLEEIREKGIPQAAEYQAKAVQQLSNLREKVTPLLQEFKERLTPYADNLKARFISLLDDLQKSVA	3933	1	0	0	833.426	2	0.0001	33	49	1	120.09	1.7e-09	K	ASGKDAIAQFESSAVGK	Q
15	2::tr|A0A093H6Z2|A0A093H6Z2_DRYPU	Apolipoprotein A-I (Fragment) OS=Dryobates pubescens OX=118200 GN=N307_12539 PE=3 SV=1	863	72	4.8e-81	28952	79	20	18	9	51.6	5.46	GTQSRSLWQQDDPQAPLDRIKDMLEVYLETVKASGKDAIAQFESSAVGKQLDLKLTDNLDTLGAAAAKLREDMAPYYKEVREMWLKDTEALRQELSKDLEEVKEKIRPFLDQFSAKWTEELEQYRQRLAPVAQELKELTKQKVQLMQEKLTPVAEEARDRLRGHVEELRKNLAPYSDELRQKLSQKLEEIREKGIPQAAEYQAKAVQQLSNLREKVTPLLQEFKERLTPYADNLKARFISLLDDLQKSVA	3935	1	0	0	555.953	3	0.0002	33	49	1	69.69	0.00019	K	ASGKDAIAQFESSAVGK	Q
15	2::tr|A0A093H6Z2|A0A093H6Z2_DRYPU	Apolipoprotein A-I (Fragment) OS=Dryobates pubescens OX=118200 GN=N307_12539 PE=3 SV=1	863	72	4.8e-81	28952	79	20	18	9	51.6	5.46	GTQSRSLWQQDDPQAPLDRIKDMLEVYLETVKASGKDAIAQFESSAVGKQLDLKLTDNLDTLGAAAAKLREDMAPYYKEVREMWLKDTEALRQELSKDLEEVKEKIRPFLDQFSAKWTEELEQYRQRLAPVAQELKELTKQKVQLMQEKLTPVAEEARDRLRGHVEELRKNLAPYSDELRQKLSQKLEEIREKGIPQAAEYQAKAVQQLSNLREKVTPLLQEFKERLTPYADNLKARFISLLDDLQKSVA	3947	1	0	0	556.287	3	0.0184	33	49	1	45.41	0.044	K	ASGKDAIAQFESSAVGK	Q
15	2::tr|A0A093H6Z2|A0A093H6Z2_DRYPU	Apolipoprotein A-I (Fragment) OS=Dryobates pubescens OX=118200 GN=N307_12539 PE=3 SV=1	863	72	4.8e-81	28952	79	20	18	9	51.6	5.46	GTQSRSLWQQDDPQAPLDRIKDMLEVYLETVKASGKDAIAQFESSAVGKQLDLKLTDNLDTLGAAAAKLREDMAPYYKEVREMWLKDTEALRQELSKDLEEVKEKIRPFLDQFSAKWTEELEQYRQRLAPVAQELKELTKQKVQLMQEKLTPVAEEARDRLRGHVEELRKNLAPYSDELRQKLSQKLEEIREKGIPQAAEYQAKAVQQLSNLREKVTPLLQEFKERLTPYADNLKARFISLLDDLQKSVA	5461	1	1	0	668.349	3	0.0026	87	103	2	55.8	0.0041	K	DTEALRQELSKDLEEVK	E
16	2::tr|A0A0Q3X9Z0|A0A0Q3X9Z0_AMAAE	Serum albumin-like protein OS=Amazona aestiva OX=12930 GN=AAES_04781 PE=4 SV=1	840	72	9.3e-79	73079	53	25	16	10	26	5.65	MAFGALCPVEAESGLMRLGLALSRFVRLKVPGERAVEDKKKENEHKSEIAHRYNDLKEETFKAVSMITFAQYLQRCSYEGLSKMVKDVVDLAQKCVANEDAPECTKSLPSIFLDEICQVEKLRDSYGAMADCCSKADPERNQCFLSFKVAQPDFVQPYQRPASDVICKEYQDNRVSFMGHFIYSVARRSPFLYAPTIVGLAADYEHALQSCCKESDVGACLDEKAGAIKEKAKKISLKQQHSCEILNKFGERTFQAIKLXFLSQKFPXTSFSEIVKILEDIKDIYKKCCEGDMIECMDDNAELVAYMCSKQDVFSSKIKDCCTRPLVERGQCVMEADFDEKPADLPSLVEKYIQDKEVCKSFEAGHDAFLSEFVYEYSRRHPEFSTQLILRIAKGYETL…	115	1	0	0	405.703	2	-0.0004	311	317	0	52.73	0.0013	K	QDVFSSK	I
16	2::tr|A0A0Q3X9Z0|A0A0Q3X9Z0_AMAAE	Serum albumin-like protein OS=Amazona aestiva OX=12930 GN=AAES_04781 PE=4 SV=1	840	72	9.3e-79	73079	53	25	16	10	26	5.65	MAFGALCPVEAESGLMRLGLALSRFVRLKVPGERAVEDKKKENEHKSEIAHRYNDLKEETFKAVSMITFAQYLQRCSYEGLSKMVKDVVDLAQKCVANEDAPECTKSLPSIFLDEICQVEKLRDSYGAMADCCSKADPERNQCFLSFKVAQPDFVQPYQRPASDVICKEYQDNRVSFMGHFIYSVARRSPFLYAPTIVGLAADYEHALQSCCKESDVGACLDEKAGAIKEKAKKISLKQQHSCEILNKFGERTFQAIKLXFLSQKFPXTSFSEIVKILEDIKDIYKKCCEGDMIECMDDNAELVAYMCSKQDVFSSKIKDCCTRPLVERGQCVMEADFDEKPADLPSLVEKYIQDKEVCKSFEAGHDAFLSEFVYEYSRRHPEFSTQLILRIAKGYETL…	129	1	0	0	406.784	2	0	571	577	0	45.44	0.0013	K	LLVNLIK	R
16	2::tr|A0A0Q3X9Z0|A0A0Q3X9Z0_AMAAE	Serum albumin-like protein OS=Amazona aestiva OX=12930 GN=AAES_04781 PE=4 SV=1	840	72	9.3e-79	73079	53	25	16	10	26	5.65	MAFGALCPVEAESGLMRLGLALSRFVRLKVPGERAVEDKKKENEHKSEIAHRYNDLKEETFKAVSMITFAQYLQRCSYEGLSKMVKDVVDLAQKCVANEDAPECTKSLPSIFLDEICQVEKLRDSYGAMADCCSKADPERNQCFLSFKVAQPDFVQPYQRPASDVICKEYQDNRVSFMGHFIYSVARRSPFLYAPTIVGLAADYEHALQSCCKESDVGACLDEKAGAIKEKAKKISLKQQHSCEILNKFGERTFQAIKLXFLSQKFPXTSFSEIVKILEDIKDIYKKCCEGDMIECMDDNAELVAYMCSKQDVFSSKIKDCCTRPLVERGQCVMEADFDEKPADLPSLVEKYIQDKEVCKSFEAGHDAFLSEFVYEYSRRHPEFSTQLILRIAKGYETL…	161	1	0	0	409.716	2	0.0002	426	432	0	45.99	0.029	K	ETQDVVK	T
16	2::tr|A0A0Q3X9Z0|A0A0Q3X9Z0_AMAAE	Serum albumin-like protein OS=Amazona aestiva OX=12930 GN=AAES_04781 PE=4 SV=1	840	72	9.3e-79	73079	53	25	16	10	26	5.65	MAFGALCPVEAESGLMRLGLALSRFVRLKVPGERAVEDKKKENEHKSEIAHRYNDLKEETFKAVSMITFAQYLQRCSYEGLSKMVKDVVDLAQKCVANEDAPECTKSLPSIFLDEICQVEKLRDSYGAMADCCSKADPERNQCFLSFKVAQPDFVQPYQRPASDVICKEYQDNRVSFMGHFIYSVARRSPFLYAPTIVGLAADYEHALQSCCKESDVGACLDEKAGAIKEKAKKISLKQQHSCEILNKFGERTFQAIKLXFLSQKFPXTSFSEIVKILEDIKDIYKKCCEGDMIECMDDNAELVAYMCSKQDVFSSKIKDCCTRPLVERGQCVMEADFDEKPADLPSLVEKYIQDKEVCKSFEAGHDAFLSEFVYEYSRRHPEFSTQLILRIAKGYETL…	419	1	0	0	444.245	2	-0.0001	87	94	0	26.4	3	K	DVVDLAQK	C
16	2::tr|A0A0Q3X9Z0|A0A0Q3X9Z0_AMAAE	Serum albumin-like protein OS=Amazona aestiva OX=12930 GN=AAES_04781 PE=4 SV=1	840	72	9.3e-79	73079	53	25	16	10	26	5.65	MAFGALCPVEAESGLMRLGLALSRFVRLKVPGERAVEDKKKENEHKSEIAHRYNDLKEETFKAVSMITFAQYLQRCSYEGLSKMVKDVVDLAQKCVANEDAPECTKSLPSIFLDEICQVEKLRDSYGAMADCCSKADPERNQCFLSFKVAQPDFVQPYQRPASDVICKEYQDNRVSFMGHFIYSVARRSPFLYAPTIVGLAADYEHALQSCCKESDVGACLDEKAGAIKEKAKKISLKQQHSCEILNKFGERTFQAIKLXFLSQKFPXTSFSEIVKILEDIKDIYKKCCEGDMIECMDDNAELVAYMCSKQDVFSSKIKDCCTRPLVERGQCVMEADFDEKPADLPSLVEKYIQDKEVCKSFEAGHDAFLSEFVYEYSRRHPEFSTQLILRIAKGYETL…	891	1	1	1	494.748	2	0.0004	556	564	0	30	1	K	LCTAAPAER	E
16	2::tr|A0A0Q3X9Z0|A0A0Q3X9Z0_AMAAE	Serum albumin-like protein OS=Amazona aestiva OX=12930 GN=AAES_04781 PE=4 SV=1	840	72	9.3e-79	73079	53	25	16	10	26	5.65	MAFGALCPVEAESGLMRLGLALSRFVRLKVPGERAVEDKKKENEHKSEIAHRYNDLKEETFKAVSMITFAQYLQRCSYEGLSKMVKDVVDLAQKCVANEDAPECTKSLPSIFLDEICQVEKLRDSYGAMADCCSKADPERNQCFLSFKVAQPDFVQPYQRPASDVICKEYQDNRVSFMGHFIYSVARRSPFLYAPTIVGLAADYEHALQSCCKESDVGACLDEKAGAIKEKAKKISLKQQHSCEILNKFGERTFQAIKLXFLSQKFPXTSFSEIVKILEDIKDIYKKCCEGDMIECMDDNAELVAYMCSKQDVFSSKIKDCCTRPLVERGQCVMEADFDEKPADLPSLVEKYIQDKEVCKSFEAGHDAFLSEFVYEYSRRHPEFSTQLILRIAKGYETL…	1368	1	0	0	394.866	3	0.0015	352	360	1	33.79	0.4	K	YIQDKEVCK	S
16	2::tr|A0A0Q3X9Z0|A0A0Q3X9Z0_AMAAE	Serum albumin-like protein OS=Amazona aestiva OX=12930 GN=AAES_04781 PE=4 SV=1	840	72	9.3e-79	73079	53	25	16	10	26	5.65	MAFGALCPVEAESGLMRLGLALSRFVRLKVPGERAVEDKKKENEHKSEIAHRYNDLKEETFKAVSMITFAQYLQRCSYEGLSKMVKDVVDLAQKCVANEDAPECTKSLPSIFLDEICQVEKLRDSYGAMADCCSKADPERNQCFLSFKVAQPDFVQPYQRPASDVICKEYQDNRVSFMGHFIYSVARRSPFLYAPTIVGLAADYEHALQSCCKESDVGACLDEKAGAIKEKAKKISLKQQHSCEILNKFGERTFQAIKLXFLSQKFPXTSFSEIVKILEDIKDIYKKCCEGDMIECMDDNAELVAYMCSKQDVFSSKIKDCCTRPLVERGQCVMEADFDEKPADLPSLVEKYIQDKEVCKSFEAGHDAFLSEFVYEYSRRHPEFSTQLILRIAKGYETL…	1515	1	0	0	411.217	3	0.002	579	588	0	62.39	0.00095	R	KPQMTEEQIK	T
16	2::tr|A0A0Q3X9Z0|A0A0Q3X9Z0_AMAAE	Serum albumin-like protein OS=Amazona aestiva OX=12930 GN=AAES_04781 PE=4 SV=1	840	72	9.3e-79	73079	53	25	16	10	26	5.65	MAFGALCPVEAESGLMRLGLALSRFVRLKVPGERAVEDKKKENEHKSEIAHRYNDLKEETFKAVSMITFAQYLQRCSYEGLSKMVKDVVDLAQKCVANEDAPECTKSLPSIFLDEICQVEKLRDSYGAMADCCSKADPERNQCFLSFKVAQPDFVQPYQRPASDVICKEYQDNRVSFMGHFIYSVARRSPFLYAPTIVGLAADYEHALQSCCKESDVGACLDEKAGAIKEKAKKISLKQQHSCEILNKFGERTFQAIKLXFLSQKFPXTSFSEIVKILEDIKDIYKKCCEGDMIECMDDNAELVAYMCSKQDVFSSKIKDCCTRPLVERGQCVMEADFDEKPADLPSLVEKYIQDKEVCKSFEAGHDAFLSEFVYEYSRRHPEFSTQLILRIAKGYETL…	1603	1	0	1	634.813	2	0.0005	589	600	0	79.69	1e-05	K	TIANGFTAMVDK	C
16	2::tr|A0A0Q3X9Z0|A0A0Q3X9Z0_AMAAE	Serum albumin-like protein OS=Amazona aestiva OX=12930 GN=AAES_04781 PE=4 SV=1	840	72	9.3e-79	73079	53	25	16	10	26	5.65	MAFGALCPVEAESGLMRLGLALSRFVRLKVPGERAVEDKKKENEHKSEIAHRYNDLKEETFKAVSMITFAQYLQRCSYEGLSKMVKDVVDLAQKCVANEDAPECTKSLPSIFLDEICQVEKLRDSYGAMADCCSKADPERNQCFLSFKVAQPDFVQPYQRPASDVICKEYQDNRVSFMGHFIYSVARRSPFLYAPTIVGLAADYEHALQSCCKESDVGACLDEKAGAIKEKAKKISLKQQHSCEILNKFGERTFQAIKLXFLSQKFPXTSFSEIVKILEDIKDIYKKCCEGDMIECMDDNAELVAYMCSKQDVFSSKIKDCCTRPLVERGQCVMEADFDEKPADLPSLVEKYIQDKEVCKSFEAGHDAFLSEFVYEYSRRHPEFSTQLILRIAKGYETL…	1661	1	0	1	642.811	2	0.0005	589	600	0	75.38	2.3e-05	K	TIANGFTAMVDK	C
16	2::tr|A0A0Q3X9Z0|A0A0Q3X9Z0_AMAAE	Serum albumin-like protein OS=Amazona aestiva OX=12930 GN=AAES_04781 PE=4 SV=1	840	72	9.3e-79	73079	53	25	16	10	26	5.65	MAFGALCPVEAESGLMRLGLALSRFVRLKVPGERAVEDKKKENEHKSEIAHRYNDLKEETFKAVSMITFAQYLQRCSYEGLSKMVKDVVDLAQKCVANEDAPECTKSLPSIFLDEICQVEKLRDSYGAMADCCSKADPERNQCFLSFKVAQPDFVQPYQRPASDVICKEYQDNRVSFMGHFIYSVARRSPFLYAPTIVGLAADYEHALQSCCKESDVGACLDEKAGAIKEKAKKISLKQQHSCEILNKFGERTFQAIKLXFLSQKFPXTSFSEIVKILEDIKDIYKKCCEGDMIECMDDNAELVAYMCSKQDVFSSKIKDCCTRPLVERGQCVMEADFDEKPADLPSLVEKYIQDKEVCKSFEAGHDAFLSEFVYEYSRRHPEFSTQLILRIAKGYETL…	1677	1	0	0	643.817	2	0.0011	53	62	1	47.73	0.015	R	YNDLKEETFK	A
16	2::tr|A0A0Q3X9Z0|A0A0Q3X9Z0_AMAAE	Serum albumin-like protein OS=Amazona aestiva OX=12930 GN=AAES_04781 PE=4 SV=1	840	72	9.3e-79	73079	53	25	16	10	26	5.65	MAFGALCPVEAESGLMRLGLALSRFVRLKVPGERAVEDKKKENEHKSEIAHRYNDLKEETFKAVSMITFAQYLQRCSYEGLSKMVKDVVDLAQKCVANEDAPECTKSLPSIFLDEICQVEKLRDSYGAMADCCSKADPERNQCFLSFKVAQPDFVQPYQRPASDVICKEYQDNRVSFMGHFIYSVARRSPFLYAPTIVGLAADYEHALQSCCKESDVGACLDEKAGAIKEKAKKISLKQQHSCEILNKFGERTFQAIKLXFLSQKFPXTSFSEIVKILEDIKDIYKKCCEGDMIECMDDNAELVAYMCSKQDVFSSKIKDCCTRPLVERGQCVMEADFDEKPADLPSLVEKYIQDKEVCKSFEAGHDAFLSEFVYEYSRRHPEFSTQLILRIAKGYETL…	1678	1	0	0	429.548	3	0.0016	53	62	1	28.6	1.2	R	YNDLKEETFK	A
16	2::tr|A0A0Q3X9Z0|A0A0Q3X9Z0_AMAAE	Serum albumin-like protein OS=Amazona aestiva OX=12930 GN=AAES_04781 PE=4 SV=1	840	72	9.3e-79	73079	53	25	16	10	26	5.65	MAFGALCPVEAESGLMRLGLALSRFVRLKVPGERAVEDKKKENEHKSEIAHRYNDLKEETFKAVSMITFAQYLQRCSYEGLSKMVKDVVDLAQKCVANEDAPECTKSLPSIFLDEICQVEKLRDSYGAMADCCSKADPERNQCFLSFKVAQPDFVQPYQRPASDVICKEYQDNRVSFMGHFIYSVARRSPFLYAPTIVGLAADYEHALQSCCKESDVGACLDEKAGAIKEKAKKISLKQQHSCEILNKFGERTFQAIKLXFLSQKFPXTSFSEIVKILEDIKDIYKKCCEGDMIECMDDNAELVAYMCSKQDVFSSKIKDCCTRPLVERGQCVMEADFDEKPADLPSLVEKYIQDKEVCKSFEAGHDAFLSEFVYEYSRRHPEFSTQLILRIAKGYETL…	2080	1	0	0	682.749	2	-0.0007	124	135	0	50.77	0.00014	R	DSYGAMADCCSK	A
16	2::tr|A0A0Q3X9Z0|A0A0Q3X9Z0_AMAAE	Serum albumin-like protein OS=Amazona aestiva OX=12930 GN=AAES_04781 PE=4 SV=1	840	72	9.3e-79	73079	53	25	16	10	26	5.65	MAFGALCPVEAESGLMRLGLALSRFVRLKVPGERAVEDKKKENEHKSEIAHRYNDLKEETFKAVSMITFAQYLQRCSYEGLSKMVKDVVDLAQKCVANEDAPECTKSLPSIFLDEICQVEKLRDSYGAMADCCSKADPERNQCFLSFKVAQPDFVQPYQRPASDVICKEYQDNRVSFMGHFIYSVARRSPFLYAPTIVGLAADYEHALQSCCKESDVGACLDEKAGAIKEKAKKISLKQQHSCEILNKFGERTFQAIKLXFLSQKFPXTSFSEIVKILEDIKDIYKKCCEGDMIECMDDNAELVAYMCSKQDVFSSKIKDCCTRPLVERGQCVMEADFDEKPADLPSLVEKYIQDKEVCKSFEAGHDAFLSEFVYEYSRRHPEFSTQLILRIAKGYETL…	2235	1	0	0	690.746	2	-0.0012	124	135	0	71.26	4.4e-07	R	DSYGAMADCCSK	A
16	2::tr|A0A0Q3X9Z0|A0A0Q3X9Z0_AMAAE	Serum albumin-like protein OS=Amazona aestiva OX=12930 GN=AAES_04781 PE=4 SV=1	840	72	9.3e-79	73079	53	25	16	10	26	5.65	MAFGALCPVEAESGLMRLGLALSRFVRLKVPGERAVEDKKKENEHKSEIAHRYNDLKEETFKAVSMITFAQYLQRCSYEGLSKMVKDVVDLAQKCVANEDAPECTKSLPSIFLDEICQVEKLRDSYGAMADCCSKADPERNQCFLSFKVAQPDFVQPYQRPASDVICKEYQDNRVSFMGHFIYSVARRSPFLYAPTIVGLAADYEHALQSCCKESDVGACLDEKAGAIKEKAKKISLKQQHSCEILNKFGERTFQAIKLXFLSQKFPXTSFSEIVKILEDIKDIYKKCCEGDMIECMDDNAELVAYMCSKQDVFSSKIKDCCTRPLVERGQCVMEADFDEKPADLPSLVEKYIQDKEVCKSFEAGHDAFLSEFVYEYSRRHPEFSTQLILRIAKGYETL…	2247	1	0	0	461.557	3	0.0006	528	539	0	36.47	0.23	R	RPCFTAMGVDTK	Y
16	2::tr|A0A0Q3X9Z0|A0A0Q3X9Z0_AMAAE	Serum albumin-like protein OS=Amazona aestiva OX=12930 GN=AAES_04781 PE=4 SV=1	840	72	9.3e-79	73079	53	25	16	10	26	5.65	MAFGALCPVEAESGLMRLGLALSRFVRLKVPGERAVEDKKKENEHKSEIAHRYNDLKEETFKAVSMITFAQYLQRCSYEGLSKMVKDVVDLAQKCVANEDAPECTKSLPSIFLDEICQVEKLRDSYGAMADCCSKADPERNQCFLSFKVAQPDFVQPYQRPASDVICKEYQDNRVSFMGHFIYSVARRSPFLYAPTIVGLAADYEHALQSCCKESDVGACLDEKAGAIKEKAKKISLKQQHSCEILNKFGERTFQAIKLXFLSQKFPXTSFSEIVKILEDIKDIYKKCCEGDMIECMDDNAELVAYMCSKQDVFSSKIKDCCTRPLVERGQCVMEADFDEKPADLPSLVEKYIQDKEVCKSFEAGHDAFLSEFVYEYSRRHPEFSTQLILRIAKGYETL…	2289	1	0	0	463.25	3	0	578	588	1	30.86	1.1	K	RKPQMTEEQIK	T
16	2::tr|A0A0Q3X9Z0|A0A0Q3X9Z0_AMAAE	Serum albumin-like protein OS=Amazona aestiva OX=12930 GN=AAES_04781 PE=4 SV=1	840	72	9.3e-79	73079	53	25	16	10	26	5.65	MAFGALCPVEAESGLMRLGLALSRFVRLKVPGERAVEDKKKENEHKSEIAHRYNDLKEETFKAVSMITFAQYLQRCSYEGLSKMVKDVVDLAQKCVANEDAPECTKSLPSIFLDEICQVEKLRDSYGAMADCCSKADPERNQCFLSFKVAQPDFVQPYQRPASDVICKEYQDNRVSFMGHFIYSVARRSPFLYAPTIVGLAADYEHALQSCCKESDVGACLDEKAGAIKEKAKKISLKQQHSCEILNKFGERTFQAIKLXFLSQKFPXTSFSEIVKILEDIKDIYKKCCEGDMIECMDDNAELVAYMCSKQDVFSSKIKDCCTRPLVERGQCVMEADFDEKPADLPSLVEKYIQDKEVCKSFEAGHDAFLSEFVYEYSRRHPEFSTQLILRIAKGYETL…	2317	1	0	0	697.29	2	0	95	106	0	60.81	0.00013	K	CVANEDAPECTK	S
16	2::tr|A0A0Q3X9Z0|A0A0Q3X9Z0_AMAAE	Serum albumin-like protein OS=Amazona aestiva OX=12930 GN=AAES_04781 PE=4 SV=1	840	72	9.3e-79	73079	53	25	16	10	26	5.65	MAFGALCPVEAESGLMRLGLALSRFVRLKVPGERAVEDKKKENEHKSEIAHRYNDLKEETFKAVSMITFAQYLQRCSYEGLSKMVKDVVDLAQKCVANEDAPECTKSLPSIFLDEICQVEKLRDSYGAMADCCSKADPERNQCFLSFKVAQPDFVQPYQRPASDVICKEYQDNRVSFMGHFIYSVARRSPFLYAPTIVGLAADYEHALQSCCKESDVGACLDEKAGAIKEKAKKISLKQQHSCEILNKFGERTFQAIKLXFLSQKFPXTSFSEIVKILEDIKDIYKKCCEGDMIECMDDNAELVAYMCSKQDVFSSKIKDCCTRPLVERGQCVMEADFDEKPADLPSLVEKYIQDKEVCKSFEAGHDAFLSEFVYEYSRRHPEFSTQLILRIAKGYETL…	2383	1	0	0	468.582	3	-0.0006	578	588	1	31.66	1.1	K	RKPQMTEEQIK	T
16	2::tr|A0A0Q3X9Z0|A0A0Q3X9Z0_AMAAE	Serum albumin-like protein OS=Amazona aestiva OX=12930 GN=AAES_04781 PE=4 SV=1	840	72	9.3e-79	73079	53	25	16	10	26	5.65	MAFGALCPVEAESGLMRLGLALSRFVRLKVPGERAVEDKKKENEHKSEIAHRYNDLKEETFKAVSMITFAQYLQRCSYEGLSKMVKDVVDLAQKCVANEDAPECTKSLPSIFLDEICQVEKLRDSYGAMADCCSKADPERNQCFLSFKVAQPDFVQPYQRPASDVICKEYQDNRVSFMGHFIYSVARRSPFLYAPTIVGLAADYEHALQSCCKESDVGACLDEKAGAIKEKAKKISLKQQHSCEILNKFGERTFQAIKLXFLSQKFPXTSFSEIVKILEDIKDIYKKCCEGDMIECMDDNAELVAYMCSKQDVFSSKIKDCCTRPLVERGQCVMEADFDEKPADLPSLVEKYIQDKEVCKSFEAGHDAFLSEFVYEYSRRHPEFSTQLILRIAKGYETL…	3591	1	0	0	806.875	2	0.0006	136	148	1	20.88	7.9	K	ADPERNQCFLSFK	V
16	2::tr|A0A0Q3X9Z0|A0A0Q3X9Z0_AMAAE	Serum albumin-like protein OS=Amazona aestiva OX=12930 GN=AAES_04781 PE=4 SV=1	840	72	9.3e-79	73079	53	25	16	10	26	5.65	MAFGALCPVEAESGLMRLGLALSRFVRLKVPGERAVEDKKKENEHKSEIAHRYNDLKEETFKAVSMITFAQYLQRCSYEGLSKMVKDVVDLAQKCVANEDAPECTKSLPSIFLDEICQVEKLRDSYGAMADCCSKADPERNQCFLSFKVAQPDFVQPYQRPASDVICKEYQDNRVSFMGHFIYSVARRSPFLYAPTIVGLAADYEHALQSCCKESDVGACLDEKAGAIKEKAKKISLKQQHSCEILNKFGERTFQAIKLXFLSQKFPXTSFSEIVKILEDIKDIYKKCCEGDMIECMDDNAELVAYMCSKQDVFSSKIKDCCTRPLVERGQCVMEADFDEKPADLPSLVEKYIQDKEVCKSFEAGHDAFLSEFVYEYSRRHPEFSTQLILRIAKGYETL…	4529	1	0	0	889.455	2	-0.002	107	121	0	62.47	0.001	K	SLPSIFLDEICQVEK	L
16	2::tr|A0A0Q3X9Z0|A0A0Q3X9Z0_AMAAE	Serum albumin-like protein OS=Amazona aestiva OX=12930 GN=AAES_04781 PE=4 SV=1	840	72	9.3e-79	73079	53	25	16	10	26	5.65	MAFGALCPVEAESGLMRLGLALSRFVRLKVPGERAVEDKKKENEHKSEIAHRYNDLKEETFKAVSMITFAQYLQRCSYEGLSKMVKDVVDLAQKCVANEDAPECTKSLPSIFLDEICQVEKLRDSYGAMADCCSKADPERNQCFLSFKVAQPDFVQPYQRPASDVICKEYQDNRVSFMGHFIYSVARRSPFLYAPTIVGLAADYEHALQSCCKESDVGACLDEKAGAIKEKAKKISLKQQHSCEILNKFGERTFQAIKLXFLSQKFPXTSFSEIVKILEDIKDIYKKCCEGDMIECMDDNAELVAYMCSKQDVFSSKIKDCCTRPLVERGQCVMEADFDEKPADLPSLVEKYIQDKEVCKSFEAGHDAFLSEFVYEYSRRHPEFSTQLILRIAKGYETL…	4545	1	0	0	889.955	2	0.0153	107	121	0	40.25	0.16	K	SLPSIFLDEICQVEK	L
16	2::tr|A0A0Q3X9Z0|A0A0Q3X9Z0_AMAAE	Serum albumin-like protein OS=Amazona aestiva OX=12930 GN=AAES_04781 PE=4 SV=1	840	72	9.3e-79	73079	53	25	16	10	26	5.65	MAFGALCPVEAESGLMRLGLALSRFVRLKVPGERAVEDKKKENEHKSEIAHRYNDLKEETFKAVSMITFAQYLQRCSYEGLSKMVKDVVDLAQKCVANEDAPECTKSLPSIFLDEICQVEKLRDSYGAMADCCSKADPERNQCFLSFKVAQPDFVQPYQRPASDVICKEYQDNRVSFMGHFIYSVARRSPFLYAPTIVGLAADYEHALQSCCKESDVGACLDEKAGAIKEKAKKISLKQQHSCEILNKFGERTFQAIKLXFLSQKFPXTSFSEIVKILEDIKDIYKKCCEGDMIECMDDNAELVAYMCSKQDVFSSKIKDCCTRPLVERGQCVMEADFDEKPADLPSLVEKYIQDKEVCKSFEAGHDAFLSEFVYEYSRRHPEFSTQLILRIAKGYETL…	6299	1	0	0	751.686	3	-0.0016	604	623	0	107.05	2.6e-08	K	QSDIETCFGEEGANLIVQSR	A
16	2::tr|A0A0Q3X9Z0|A0A0Q3X9Z0_AMAAE	Serum albumin-like protein OS=Amazona aestiva OX=12930 GN=AAES_04781 PE=4 SV=1	840	72	9.3e-79	73079	53	25	16	10	26	5.65	MAFGALCPVEAESGLMRLGLALSRFVRLKVPGERAVEDKKKENEHKSEIAHRYNDLKEETFKAVSMITFAQYLQRCSYEGLSKMVKDVVDLAQKCVANEDAPECTKSLPSIFLDEICQVEKLRDSYGAMADCCSKADPERNQCFLSFKVAQPDFVQPYQRPASDVICKEYQDNRVSFMGHFIYSVARRSPFLYAPTIVGLAADYEHALQSCCKESDVGACLDEKAGAIKEKAKKISLKQQHSCEILNKFGERTFQAIKLXFLSQKFPXTSFSEIVKILEDIKDIYKKCCEGDMIECMDDNAELVAYMCSKQDVFSSKIKDCCTRPLVERGQCVMEADFDEKPADLPSLVEKYIQDKEVCKSFEAGHDAFLSEFVYEYSRRHPEFSTQLILRIAKGYETL…	6300	1	0	0	1127.03	2	0.0008	604	623	0	132.02	8.7e-11	K	QSDIETCFGEEGANLIVQSR	A
17	2::tr|A0A091TRL5|A0A091TRL5_PHALP	Alpha-2-macroglobulin (Fragment) OS=Phaethon lepturus OX=97097 GN=N335_04231 PE=4 SV=1	820	72	8.1e-77	127756	14	13	11	10	14.6	6.33	YMVLLPFLIHTDSPEKVCVQLTHLNESVTLSATLEYQGENRSLIDDVVSEKDLFTCIPFSLPKSNSQSPVTFITVVVKGATLQFRSRKSVLVKNSESLVFVQTDKPIYKPGQTVLFRIVSLDKDFRPLDEVDPKKNRLYQWTKAELKGGLIQLFFNLTSEPMQGTYTVVAQKTSGKTIRHSFSVEEYVLPKFEVMVKMPKVITILDEKLKVTVCGLYTFGKPVPGLVSFRVCRKFEHAATACYGEEAKAVCDEFSGQTDNYGCISEVVKTKLFQLKRSGYENKLHVEAKIKEEETGVELTGTSFSEITTTISKITFEQSDSHYKPGIPFFGQVKLVDGSGVPIANEVVRISLQGGQENNYTTNEEGRARFALNTSMLYFDSIGIRATHKVHPYCYDRSW…	605	1	0	0	465.78	2	0.0015	201	208	0	49.1	0.012	K	VITILDEK	L
17	2::tr|A0A091TRL5|A0A091TRL5_PHALP	Alpha-2-macroglobulin (Fragment) OS=Phaethon lepturus OX=97097 GN=N335_04231 PE=4 SV=1	820	72	8.1e-77	127756	14	13	11	10	14.6	6.33	YMVLLPFLIHTDSPEKVCVQLTHLNESVTLSATLEYQGENRSLIDDVVSEKDLFTCIPFSLPKSNSQSPVTFITVVVKGATLQFRSRKSVLVKNSESLVFVQTDKPIYKPGQTVLFRIVSLDKDFRPLDEVDPKKNRLYQWTKAELKGGLIQLFFNLTSEPMQGTYTVVAQKTSGKTIRHSFSVEEYVLPKFEVMVKMPKVITILDEKLKVTVCGLYTFGKPVPGLVSFRVCRKFEHAATACYGEEAKAVCDEFSGQTDNYGCISEVVKTKLFQLKRSGYENKLHVEAKIKEEETGVELTGTSFSEITTTISKITFEQSDSHYKPGIPFFGQVKLVDGSGVPIANEVVRISLQGGQENNYTTNEEGRARFALNTSMLYFDSIGIRATHKVHPYCYDRSW…	892	1	0	0	495.758	2	-0.0007	951	959	0	59.12	0.0018	K	TGQLSEEVK	S
17	2::tr|A0A091TRL5|A0A091TRL5_PHALP	Alpha-2-macroglobulin (Fragment) OS=Phaethon lepturus OX=97097 GN=N335_04231 PE=4 SV=1	820	72	8.1e-77	127756	14	13	11	10	14.6	6.33	YMVLLPFLIHTDSPEKVCVQLTHLNESVTLSATLEYQGENRSLIDDVVSEKDLFTCIPFSLPKSNSQSPVTFITVVVKGATLQFRSRKSVLVKNSESLVFVQTDKPIYKPGQTVLFRIVSLDKDFRPLDEVDPKKNRLYQWTKAELKGGLIQLFFNLTSEPMQGTYTVVAQKTSGKTIRHSFSVEEYVLPKFEVMVKMPKVITILDEKLKVTVCGLYTFGKPVPGLVSFRVCRKFEHAATACYGEEAKAVCDEFSGQTDNYGCISEVVKTKLFQLKRSGYENKLHVEAKIKEEETGVELTGTSFSEITTTISKITFEQSDSHYKPGIPFFGQVKLVDGSGVPIANEVVRISLQGGQENNYTTNEEGRARFALNTSMLYFDSIGIRATHKVHPYCYDRSW…	1196	1	0	0	552.793	2	0.0014	42	51	0	57.85	0.0025	R	SLIDDVVSEK	D
17	2::tr|A0A091TRL5|A0A091TRL5_PHALP	Alpha-2-macroglobulin (Fragment) OS=Phaethon lepturus OX=97097 GN=N335_04231 PE=4 SV=1	820	72	8.1e-77	127756	14	13	11	10	14.6	6.33	YMVLLPFLIHTDSPEKVCVQLTHLNESVTLSATLEYQGENRSLIDDVVSEKDLFTCIPFSLPKSNSQSPVTFITVVVKGATLQFRSRKSVLVKNSESLVFVQTDKPIYKPGQTVLFRIVSLDKDFRPLDEVDPKKNRLYQWTKAELKGGLIQLFFNLTSEPMQGTYTVVAQKTSGKTIRHSFSVEEYVLPKFEVMVKMPKVITILDEKLKVTVCGLYTFGKPVPGLVSFRVCRKFEHAATACYGEEAKAVCDEFSGQTDNYGCISEVVKTKLFQLKRSGYENKLHVEAKIKEEETGVELTGTSFSEITTTISKITFEQSDSHYKPGIPFFGQVKLVDGSGVPIANEVVRISLQGGQENNYTTNEEGRARFALNTSMLYFDSIGIRATHKVHPYCYDRSW…	1376	1	0	0	595.298	2	0	414	423	0	61.57	0.00097	R	FYSPSNSFLK	I
17	2::tr|A0A091TRL5|A0A091TRL5_PHALP	Alpha-2-macroglobulin (Fragment) OS=Phaethon lepturus OX=97097 GN=N335_04231 PE=4 SV=1	820	72	8.1e-77	127756	14	13	11	10	14.6	6.33	YMVLLPFLIHTDSPEKVCVQLTHLNESVTLSATLEYQGENRSLIDDVVSEKDLFTCIPFSLPKSNSQSPVTFITVVVKGATLQFRSRKSVLVKNSESLVFVQTDKPIYKPGQTVLFRIVSLDKDFRPLDEVDPKKNRLYQWTKAELKGGLIQLFFNLTSEPMQGTYTVVAQKTSGKTIRHSFSVEEYVLPKFEVMVKMPKVITILDEKLKVTVCGLYTFGKPVPGLVSFRVCRKFEHAATACYGEEAKAVCDEFSGQTDNYGCISEVVKTKLFQLKRSGYENKLHVEAKIKEEETGVELTGTSFSEITTTISKITFEQSDSHYKPGIPFFGQVKLVDGSGVPIANEVVRISLQGGQENNYTTNEEGRARFALNTSMLYFDSIGIRATHKVHPYCYDRSW…	1503	1	0	0	613.831	2	0.0017	962	972	0	46.04	0.021	K	AIGYLVSGYQR	Q
17	2::tr|A0A091TRL5|A0A091TRL5_PHALP	Alpha-2-macroglobulin (Fragment) OS=Phaethon lepturus OX=97097 GN=N335_04231 PE=4 SV=1	820	72	8.1e-77	127756	14	13	11	10	14.6	6.33	YMVLLPFLIHTDSPEKVCVQLTHLNESVTLSATLEYQGENRSLIDDVVSEKDLFTCIPFSLPKSNSQSPVTFITVVVKGATLQFRSRKSVLVKNSESLVFVQTDKPIYKPGQTVLFRIVSLDKDFRPLDEVDPKKNRLYQWTKAELKGGLIQLFFNLTSEPMQGTYTVVAQKTSGKTIRHSFSVEEYVLPKFEVMVKMPKVITILDEKLKVTVCGLYTFGKPVPGLVSFRVCRKFEHAATACYGEEAKAVCDEFSGQTDNYGCISEVVKTKLFQLKRSGYENKLHVEAKIKEEETGVELTGTSFSEITTTISKITFEQSDSHYKPGIPFFGQVKLVDGSGVPIANEVVRISLQGGQENNYTTNEEGRARFALNTSMLYFDSIGIRATHKVHPYCYDRSW…	1548	1	0	0	624.816	2	0	871	881	0	75.27	4.2e-05	K	ETAQNSVLCVK	G
17	2::tr|A0A091TRL5|A0A091TRL5_PHALP	Alpha-2-macroglobulin (Fragment) OS=Phaethon lepturus OX=97097 GN=N335_04231 PE=4 SV=1	820	72	8.1e-77	127756	14	13	11	10	14.6	6.33	YMVLLPFLIHTDSPEKVCVQLTHLNESVTLSATLEYQGENRSLIDDVVSEKDLFTCIPFSLPKSNSQSPVTFITVVVKGATLQFRSRKSVLVKNSESLVFVQTDKPIYKPGQTVLFRIVSLDKDFRPLDEVDPKKNRLYQWTKAELKGGLIQLFFNLTSEPMQGTYTVVAQKTSGKTIRHSFSVEEYVLPKFEVMVKMPKVITILDEKLKVTVCGLYTFGKPVPGLVSFRVCRKFEHAATACYGEEAKAVCDEFSGQTDNYGCISEVVKTKLFQLKRSGYENKLHVEAKIKEEETGVELTGTSFSEITTTISKITFEQSDSHYKPGIPFFGQVKLVDGSGVPIANEVVRISLQGGQENNYTTNEEGRARFALNTSMLYFDSIGIRATHKVHPYCYDRSW…	5525	1	0	0	1016.03	2	0.004	746	762	0	57.08	0.0031	R	AFQPFFVELTMPYSVVR	G
17	2::tr|A0A091TRL5|A0A091TRL5_PHALP	Alpha-2-macroglobulin (Fragment) OS=Phaethon lepturus OX=97097 GN=N335_04231 PE=4 SV=1	820	72	8.1e-77	127756	14	13	11	10	14.6	6.33	YMVLLPFLIHTDSPEKVCVQLTHLNESVTLSATLEYQGENRSLIDDVVSEKDLFTCIPFSLPKSNSQSPVTFITVVVKGATLQFRSRKSVLVKNSESLVFVQTDKPIYKPGQTVLFRIVSLDKDFRPLDEVDPKKNRLYQWTKAELKGGLIQLFFNLTSEPMQGTYTVVAQKTSGKTIRHSFSVEEYVLPKFEVMVKMPKVITILDEKLKVTVCGLYTFGKPVPGLVSFRVCRKFEHAATACYGEEAKAVCDEFSGQTDNYGCISEVVKTKLFQLKRSGYENKLHVEAKIKEEETGVELTGTSFSEITTTISKITFEQSDSHYKPGIPFFGQVKLVDGSGVPIANEVVRISLQGGQENNYTTNEEGRARFALNTSMLYFDSIGIRATHKVHPYCYDRSW…	5998	1	0	0	724.682	3	-0.009	725	745	0	49.1	0.018	K	ANAFCTSADTGFGLSPTVSLR	A
17	2::tr|A0A091TRL5|A0A091TRL5_PHALP	Alpha-2-macroglobulin (Fragment) OS=Phaethon lepturus OX=97097 GN=N335_04231 PE=4 SV=1	820	72	8.1e-77	127756	14	13	11	10	14.6	6.33	YMVLLPFLIHTDSPEKVCVQLTHLNESVTLSATLEYQGENRSLIDDVVSEKDLFTCIPFSLPKSNSQSPVTFITVVVKGATLQFRSRKSVLVKNSESLVFVQTDKPIYKPGQTVLFRIVSLDKDFRPLDEVDPKKNRLYQWTKAELKGGLIQLFFNLTSEPMQGTYTVVAQKTSGKTIRHSFSVEEYVLPKFEVMVKMPKVITILDEKLKVTVCGLYTFGKPVPGLVSFRVCRKFEHAATACYGEEAKAVCDEFSGQTDNYGCISEVVKTKLFQLKRSGYENKLHVEAKIKEEETGVELTGTSFSEITTTISKITFEQSDSHYKPGIPFFGQVKLVDGSGVPIANEVVRISLQGGQENNYTTNEEGRARFALNTSMLYFDSIGIRATHKVHPYCYDRSW…	5999	1	0	0	1086.53	2	0.0055	725	745	0	146.5	3.5e-12	K	ANAFCTSADTGFGLSPTVSLR	A
17	2::tr|A0A091TRL5|A0A091TRL5_PHALP	Alpha-2-macroglobulin (Fragment) OS=Phaethon lepturus OX=97097 GN=N335_04231 PE=4 SV=1	820	72	8.1e-77	127756	14	13	11	10	14.6	6.33	YMVLLPFLIHTDSPEKVCVQLTHLNESVTLSATLEYQGENRSLIDDVVSEKDLFTCIPFSLPKSNSQSPVTFITVVVKGATLQFRSRKSVLVKNSESLVFVQTDKPIYKPGQTVLFRIVSLDKDFRPLDEVDPKKNRLYQWTKAELKGGLIQLFFNLTSEPMQGTYTVVAQKTSGKTIRHSFSVEEYVLPKFEVMVKMPKVITILDEKLKVTVCGLYTFGKPVPGLVSFRVCRKFEHAATACYGEEAKAVCDEFSGQTDNYGCISEVVKTKLFQLKRSGYENKLHVEAKIKEEETGVELTGTSFSEITTTISKITFEQSDSHYKPGIPFFGQVKLVDGSGVPIANEVVRISLQGGQENNYTTNEEGRARFALNTSMLYFDSIGIRATHKVHPYCYDRSW…	6002	1	0	0	1087.02	2	0.0163	725	745	0	84.54	5.3e-06	K	ANAFCTSADTGFGLSPTVSLR	A
17	2::tr|A0A091TRL5|A0A091TRL5_PHALP	Alpha-2-macroglobulin (Fragment) OS=Phaethon lepturus OX=97097 GN=N335_04231 PE=4 SV=1	820	72	8.1e-77	127756	14	13	11	10	14.6	6.33	YMVLLPFLIHTDSPEKVCVQLTHLNESVTLSATLEYQGENRSLIDDVVSEKDLFTCIPFSLPKSNSQSPVTFITVVVKGATLQFRSRKSVLVKNSESLVFVQTDKPIYKPGQTVLFRIVSLDKDFRPLDEVDPKKNRLYQWTKAELKGGLIQLFFNLTSEPMQGTYTVVAQKTSGKTIRHSFSVEEYVLPKFEVMVKMPKVITILDEKLKVTVCGLYTFGKPVPGLVSFRVCRKFEHAATACYGEEAKAVCDEFSGQTDNYGCISEVVKTKLFQLKRSGYENKLHVEAKIKEEETGVELTGTSFSEITTTISKITFEQSDSHYKPGIPFFGQVKLVDGSGVPIANEVVRISLQGGQENNYTTNEEGRARFALNTSMLYFDSIGIRATHKVHPYCYDRSW…	6744	1	1	0	793.348	3	0.0031	249	269	0	91.03	4.2e-07	K	AVCDEFSGQTDNYGCISEVVK	T
17	2::tr|A0A091TRL5|A0A091TRL5_PHALP	Alpha-2-macroglobulin (Fragment) OS=Phaethon lepturus OX=97097 GN=N335_04231 PE=4 SV=1	820	72	8.1e-77	127756	14	13	11	10	14.6	6.33	YMVLLPFLIHTDSPEKVCVQLTHLNESVTLSATLEYQGENRSLIDDVVSEKDLFTCIPFSLPKSNSQSPVTFITVVVKGATLQFRSRKSVLVKNSESLVFVQTDKPIYKPGQTVLFRIVSLDKDFRPLDEVDPKKNRLYQWTKAELKGGLIQLFFNLTSEPMQGTYTVVAQKTSGKTIRHSFSVEEYVLPKFEVMVKMPKVITILDEKLKVTVCGLYTFGKPVPGLVSFRVCRKFEHAATACYGEEAKAVCDEFSGQTDNYGCISEVVKTKLFQLKRSGYENKLHVEAKIKEEETGVELTGTSFSEITTTISKITFEQSDSHYKPGIPFFGQVKLVDGSGVPIANEVVRISLQGGQENNYTTNEEGRARFALNTSMLYFDSIGIRATHKVHPYCYDRSW…	6745	1	1	0	1189.52	2	0.0038	249	269	0	115.22	1.6e-09	K	AVCDEFSGQTDNYGCISEVVK	T
17	2::tr|A0A091TRL5|A0A091TRL5_PHALP	Alpha-2-macroglobulin (Fragment) OS=Phaethon lepturus OX=97097 GN=N335_04231 PE=4 SV=1	820	72	8.1e-77	127756	14	13	11	10	14.6	6.33	YMVLLPFLIHTDSPEKVCVQLTHLNESVTLSATLEYQGENRSLIDDVVSEKDLFTCIPFSLPKSNSQSPVTFITVVVKGATLQFRSRKSVLVKNSESLVFVQTDKPIYKPGQTVLFRIVSLDKDFRPLDEVDPKKNRLYQWTKAELKGGLIQLFFNLTSEPMQGTYTVVAQKTSGKTIRHSFSVEEYVLPKFEVMVKMPKVITILDEKLKVTVCGLYTFGKPVPGLVSFRVCRKFEHAATACYGEEAKAVCDEFSGQTDNYGCISEVVKTKLFQLKRSGYENKLHVEAKIKEEETGVELTGTSFSEITTTISKITFEQSDSHYKPGIPFFGQVKLVDGSGVPIANEVVRISLQGGQENNYTTNEEGRARFALNTSMLYFDSIGIRATHKVHPYCYDRSW…	7478	1	0	0	867.447	3	0.0089	290	313	1	125.66	4.1e-10	K	IKEEETGVELTGTSFSEITTTISK	I
17	2::tr|A0A091TRL5|A0A091TRL5_PHALP	Alpha-2-macroglobulin (Fragment) OS=Phaethon lepturus OX=97097 GN=N335_04231 PE=4 SV=1	820	72	8.1e-77	127756	14	13	11	10	14.6	6.33	YMVLLPFLIHTDSPEKVCVQLTHLNESVTLSATLEYQGENRSLIDDVVSEKDLFTCIPFSLPKSNSQSPVTFITVVVKGATLQFRSRKSVLVKNSESLVFVQTDKPIYKPGQTVLFRIVSLDKDFRPLDEVDPKKNRLYQWTKAELKGGLIQLFFNLTSEPMQGTYTVVAQKTSGKTIRHSFSVEEYVLPKFEVMVKMPKVITILDEKLKVTVCGLYTFGKPVPGLVSFRVCRKFEHAATACYGEEAKAVCDEFSGQTDNYGCISEVVKTKLFQLKRSGYENKLHVEAKIKEEETGVELTGTSFSEITTTISKITFEQSDSHYKPGIPFFGQVKLVDGSGVPIANEVVRISLQGGQENNYTTNEEGRARFALNTSMLYFDSIGIRATHKVHPYCYDRSW…	7934	1	0	0	923.503	3	0.0432	94	117	0	28.54	0.97	K	NSESLVFVQTDKPIYKPGQTVLFR	I
18	2::tr|R0M0W6|R0M0W6_ANAPL	Serum albumin (Fragment) OS=Anas platyrhynchos OX=8839 GN=Anapl_00826 PE=4 SV=1	802	72	5.2e-75	71349	48	34	15	9	27.2	5.56	MKWVTLISFIFLFSSATSRNLQRVARDADHKSEIAHRYNDLKEETFKAVAMITFAQYLQRCSYDGLSKLVKDVVDLAQKCVANEDAPECSKSLPSIFLDEICQVEKLRDSYGAMADCCAKSDPERNECFLSFKIPQPDFVQPYQRPASDVICKEYEDNRVSFLGHFIYSVARRNPFLYAPTILGVAADYEHALKSCCKESDVGACLDGKETGIREKVKKISVKQQYSCGILKKFGDRIFQADKLALLSQKYPKASFAEISKLIHDVKDVYKECCEGDMVECMDDRAELVNYMCSKHEAFSSKIKDCCEKPIVERSQCIMEAEFDEKPADLPSLVEKYIQDKEVCKSFEAGHDAFMSEFVYEYSRRHPEFSTQLILRIAKGYETLLEKCCKTDNPAECYA…	161	1	0	0	409.716	2	0.0002	411	417	0	45.99	0.029	K	ETQDVVK	T
18	2::tr|R0M0W6|R0M0W6_ANAPL	Serum albumin (Fragment) OS=Anas platyrhynchos OX=8839 GN=Anapl_00826 PE=4 SV=1	802	72	5.2e-75	71349	48	34	15	9	27.2	5.56	MKWVTLISFIFLFSSATSRNLQRVARDADHKSEIAHRYNDLKEETFKAVAMITFAQYLQRCSYDGLSKLVKDVVDLAQKCVANEDAPECSKSLPSIFLDEICQVEKLRDSYGAMADCCAKSDPERNECFLSFKIPQPDFVQPYQRPASDVICKEYEDNRVSFLGHFIYSVARRNPFLYAPTILGVAADYEHALKSCCKESDVGACLDGKETGIREKVKKISVKQQYSCGILKKFGDRIFQADKLALLSQKYPKASFAEISKLIHDVKDVYKECCEGDMVECMDDRAELVNYMCSKHEAFSSKIKDCCEKPIVERSQCIMEAEFDEKPADLPSLVEKYIQDKEVCKSFEAGHDAFMSEFVYEYSRRHPEFSTQLILRIAKGYETLLEKCCKTDNPAECYA…	419	1	0	0	444.245	2	-0.0001	72	79	0	26.4	3	K	DVVDLAQK	C
18	2::tr|R0M0W6|R0M0W6_ANAPL	Serum albumin (Fragment) OS=Anas platyrhynchos OX=8839 GN=Anapl_00826 PE=4 SV=1	802	72	5.2e-75	71349	48	34	15	9	27.2	5.56	MKWVTLISFIFLFSSATSRNLQRVARDADHKSEIAHRYNDLKEETFKAVAMITFAQYLQRCSYDGLSKLVKDVVDLAQKCVANEDAPECSKSLPSIFLDEICQVEKLRDSYGAMADCCAKSDPERNECFLSFKIPQPDFVQPYQRPASDVICKEYEDNRVSFLGHFIYSVARRNPFLYAPTILGVAADYEHALKSCCKESDVGACLDGKETGIREKVKKISVKQQYSCGILKKFGDRIFQADKLALLSQKYPKASFAEISKLIHDVKDVYKECCEGDMVECMDDRAELVNYMCSKHEAFSSKIKDCCEKPIVERSQCIMEAEFDEKPADLPSLVEKYIQDKEVCKSFEAGHDAFMSEFVYEYSRRHPEFSTQLILRIAKGYETLLEKCCKTDNPAECYA…	602	1	0	0	465.205	2	-0.0002	61	68	0	42.7	0.01	R	CSYDGLSK	L
18	2::tr|R0M0W6|R0M0W6_ANAPL	Serum albumin (Fragment) OS=Anas platyrhynchos OX=8839 GN=Anapl_00826 PE=4 SV=1	802	72	5.2e-75	71349	48	34	15	9	27.2	5.56	MKWVTLISFIFLFSSATSRNLQRVARDADHKSEIAHRYNDLKEETFKAVAMITFAQYLQRCSYDGLSKLVKDVVDLAQKCVANEDAPECSKSLPSIFLDEICQVEKLRDSYGAMADCCAKSDPERNECFLSFKIPQPDFVQPYQRPASDVICKEYEDNRVSFLGHFIYSVARRNPFLYAPTILGVAADYEHALKSCCKESDVGACLDGKETGIREKVKKISVKQQYSCGILKKFGDRIFQADKLALLSQKYPKASFAEISKLIHDVKDVYKECCEGDMVECMDDRAELVNYMCSKHEAFSSKIKDCCEKPIVERSQCIMEAEFDEKPADLPSLVEKYIQDKEVCKSFEAGHDAFMSEFVYEYSRRHPEFSTQLILRIAKGYETLLEKCCKTDNPAECYA…	1185	1	0	0	548.776	2	0	224	232	0	40.1	0.09	K	QQYSCGILK	K
18	2::tr|R0M0W6|R0M0W6_ANAPL	Serum albumin (Fragment) OS=Anas platyrhynchos OX=8839 GN=Anapl_00826 PE=4 SV=1	802	72	5.2e-75	71349	48	34	15	9	27.2	5.56	MKWVTLISFIFLFSSATSRNLQRVARDADHKSEIAHRYNDLKEETFKAVAMITFAQYLQRCSYDGLSKLVKDVVDLAQKCVANEDAPECSKSLPSIFLDEICQVEKLRDSYGAMADCCAKSDPERNECFLSFKIPQPDFVQPYQRPASDVICKEYEDNRVSFLGHFIYSVARRNPFLYAPTILGVAADYEHALKSCCKESDVGACLDGKETGIREKVKKISVKQQYSCGILKKFGDRIFQADKLALLSQKYPKASFAEISKLIHDVKDVYKECCEGDMVECMDDRAELVNYMCSKHEAFSSKIKDCCEKPIVERSQCIMEAEFDEKPADLPSLVEKYIQDKEVCKSFEAGHDAFMSEFVYEYSRRHPEFSTQLILRIAKGYETLLEKCCKTDNPAECYA…	1368	1	0	0	394.866	3	0.0015	337	345	1	33.79	0.4	K	YIQDKEVCK	S
18	2::tr|R0M0W6|R0M0W6_ANAPL	Serum albumin (Fragment) OS=Anas platyrhynchos OX=8839 GN=Anapl_00826 PE=4 SV=1	802	72	5.2e-75	71349	48	34	15	9	27.2	5.56	MKWVTLISFIFLFSSATSRNLQRVARDADHKSEIAHRYNDLKEETFKAVAMITFAQYLQRCSYDGLSKLVKDVVDLAQKCVANEDAPECSKSLPSIFLDEICQVEKLRDSYGAMADCCAKSDPERNECFLSFKIPQPDFVQPYQRPASDVICKEYEDNRVSFLGHFIYSVARRNPFLYAPTILGVAADYEHALKSCCKESDVGACLDGKETGIREKVKKISVKQQYSCGILKKFGDRIFQADKLALLSQKYPKASFAEISKLIHDVKDVYKECCEGDMVECMDDRAELVNYMCSKHEAFSSKIKDCCEKPIVERSQCIMEAEFDEKPADLPSLVEKYIQDKEVCKSFEAGHDAFMSEFVYEYSRRHPEFSTQLILRIAKGYETLLEKCCKTDNPAECYA…	1505	1	0	0	614.369	2	0.0004	69	79	1	81.59	3.9e-06	K	LVKDVVDLAQK	C
18	2::tr|R0M0W6|R0M0W6_ANAPL	Serum albumin (Fragment) OS=Anas platyrhynchos OX=8839 GN=Anapl_00826 PE=4 SV=1	802	72	5.2e-75	71349	48	34	15	9	27.2	5.56	MKWVTLISFIFLFSSATSRNLQRVARDADHKSEIAHRYNDLKEETFKAVAMITFAQYLQRCSYDGLSKLVKDVVDLAQKCVANEDAPECSKSLPSIFLDEICQVEKLRDSYGAMADCCAKSDPERNECFLSFKIPQPDFVQPYQRPASDVICKEYEDNRVSFLGHFIYSVARRNPFLYAPTILGVAADYEHALKSCCKESDVGACLDGKETGIREKVKKISVKQQYSCGILKKFGDRIFQADKLALLSQKYPKASFAEISKLIHDVKDVYKECCEGDMVECMDDRAELVNYMCSKHEAFSSKIKDCCEKPIVERSQCIMEAEFDEKPADLPSLVEKYIQDKEVCKSFEAGHDAFMSEFVYEYSRRHPEFSTQLILRIAKGYETLLEKCCKTDNPAECYA…	1506	1	0	0	409.915	3	0.0007	69	79	1	43.34	0.027	K	LVKDVVDLAQK	C
18	2::tr|R0M0W6|R0M0W6_ANAPL	Serum albumin (Fragment) OS=Anas platyrhynchos OX=8839 GN=Anapl_00826 PE=4 SV=1	802	72	5.2e-75	71349	48	34	15	9	27.2	5.56	MKWVTLISFIFLFSSATSRNLQRVARDADHKSEIAHRYNDLKEETFKAVAMITFAQYLQRCSYDGLSKLVKDVVDLAQKCVANEDAPECSKSLPSIFLDEICQVEKLRDSYGAMADCCAKSDPERNECFLSFKIPQPDFVQPYQRPASDVICKEYEDNRVSFLGHFIYSVARRNPFLYAPTILGVAADYEHALKSCCKESDVGACLDGKETGIREKVKKISVKQQYSCGILKKFGDRIFQADKLALLSQKYPKASFAEISKLIHDVKDVYKECCEGDMVECMDDRAELVNYMCSKHEAFSSKIKDCCEKPIVERSQCIMEAEFDEKPADLPSLVEKYIQDKEVCKSFEAGHDAFMSEFVYEYSRRHPEFSTQLILRIAKGYETLLEKCCKTDNPAECYA…	1515	1	0	0	411.217	3	0.002	564	573	0	62.39	0.00095	R	KPQMTEEQIK	T
18	2::tr|R0M0W6|R0M0W6_ANAPL	Serum albumin (Fragment) OS=Anas platyrhynchos OX=8839 GN=Anapl_00826 PE=4 SV=1	802	72	5.2e-75	71349	48	34	15	9	27.2	5.56	MKWVTLISFIFLFSSATSRNLQRVARDADHKSEIAHRYNDLKEETFKAVAMITFAQYLQRCSYDGLSKLVKDVVDLAQKCVANEDAPECSKSLPSIFLDEICQVEKLRDSYGAMADCCAKSDPERNECFLSFKIPQPDFVQPYQRPASDVICKEYEDNRVSFLGHFIYSVARRNPFLYAPTILGVAADYEHALKSCCKESDVGACLDGKETGIREKVKKISVKQQYSCGILKKFGDRIFQADKLALLSQKYPKASFAEISKLIHDVKDVYKECCEGDMVECMDDRAELVNYMCSKHEAFSSKIKDCCEKPIVERSQCIMEAEFDEKPADLPSLVEKYIQDKEVCKSFEAGHDAFMSEFVYEYSRRHPEFSTQLILRIAKGYETLLEKCCKTDNPAECYA…	1603	1	0	0	634.813	2	0.0004	574	585	0	79.69	1e-05	K	TIADGFTAMVDK	C
18	2::tr|R0M0W6|R0M0W6_ANAPL	Serum albumin (Fragment) OS=Anas platyrhynchos OX=8839 GN=Anapl_00826 PE=4 SV=1	802	72	5.2e-75	71349	48	34	15	9	27.2	5.56	MKWVTLISFIFLFSSATSRNLQRVARDADHKSEIAHRYNDLKEETFKAVAMITFAQYLQRCSYDGLSKLVKDVVDLAQKCVANEDAPECSKSLPSIFLDEICQVEKLRDSYGAMADCCAKSDPERNECFLSFKIPQPDFVQPYQRPASDVICKEYEDNRVSFLGHFIYSVARRNPFLYAPTILGVAADYEHALKSCCKESDVGACLDGKETGIREKVKKISVKQQYSCGILKKFGDRIFQADKLALLSQKYPKASFAEISKLIHDVKDVYKECCEGDMVECMDDRAELVNYMCSKHEAFSSKIKDCCEKPIVERSQCIMEAEFDEKPADLPSLVEKYIQDKEVCKSFEAGHDAFMSEFVYEYSRRHPEFSTQLILRIAKGYETLLEKCCKTDNPAECYA…	1661	1	0	0	642.811	2	0.0005	574	585	0	75.38	2.3e-05	K	TIADGFTAMVDK	C
18	2::tr|R0M0W6|R0M0W6_ANAPL	Serum albumin (Fragment) OS=Anas platyrhynchos OX=8839 GN=Anapl_00826 PE=4 SV=1	802	72	5.2e-75	71349	48	34	15	9	27.2	5.56	MKWVTLISFIFLFSSATSRNLQRVARDADHKSEIAHRYNDLKEETFKAVAMITFAQYLQRCSYDGLSKLVKDVVDLAQKCVANEDAPECSKSLPSIFLDEICQVEKLRDSYGAMADCCAKSDPERNECFLSFKIPQPDFVQPYQRPASDVICKEYEDNRVSFLGHFIYSVARRNPFLYAPTILGVAADYEHALKSCCKESDVGACLDGKETGIREKVKKISVKQQYSCGILKKFGDRIFQADKLALLSQKYPKASFAEISKLIHDVKDVYKECCEGDMVECMDDRAELVNYMCSKHEAFSSKIKDCCEKPIVERSQCIMEAEFDEKPADLPSLVEKYIQDKEVCKSFEAGHDAFMSEFVYEYSRRHPEFSTQLILRIAKGYETLLEKCCKTDNPAECYA…	1677	1	0	0	643.817	2	0.0011	38	47	1	47.73	0.015	R	YNDLKEETFK	A
18	2::tr|R0M0W6|R0M0W6_ANAPL	Serum albumin (Fragment) OS=Anas platyrhynchos OX=8839 GN=Anapl_00826 PE=4 SV=1	802	72	5.2e-75	71349	48	34	15	9	27.2	5.56	MKWVTLISFIFLFSSATSRNLQRVARDADHKSEIAHRYNDLKEETFKAVAMITFAQYLQRCSYDGLSKLVKDVVDLAQKCVANEDAPECSKSLPSIFLDEICQVEKLRDSYGAMADCCAKSDPERNECFLSFKIPQPDFVQPYQRPASDVICKEYEDNRVSFLGHFIYSVARRNPFLYAPTILGVAADYEHALKSCCKESDVGACLDGKETGIREKVKKISVKQQYSCGILKKFGDRIFQADKLALLSQKYPKASFAEISKLIHDVKDVYKECCEGDMVECMDDRAELVNYMCSKHEAFSSKIKDCCEKPIVERSQCIMEAEFDEKPADLPSLVEKYIQDKEVCKSFEAGHDAFMSEFVYEYSRRHPEFSTQLILRIAKGYETLLEKCCKTDNPAECYA…	1678	1	0	0	429.548	3	0.0016	38	47	1	28.6	1.2	R	YNDLKEETFK	A
18	2::tr|R0M0W6|R0M0W6_ANAPL	Serum albumin (Fragment) OS=Anas platyrhynchos OX=8839 GN=Anapl_00826 PE=4 SV=1	802	72	5.2e-75	71349	48	34	15	9	27.2	5.56	MKWVTLISFIFLFSSATSRNLQRVARDADHKSEIAHRYNDLKEETFKAVAMITFAQYLQRCSYDGLSKLVKDVVDLAQKCVANEDAPECSKSLPSIFLDEICQVEKLRDSYGAMADCCAKSDPERNECFLSFKIPQPDFVQPYQRPASDVICKEYEDNRVSFLGHFIYSVARRNPFLYAPTILGVAADYEHALKSCCKESDVGACLDGKETGIREKVKKISVKQQYSCGILKKFGDRIFQADKLALLSQKYPKASFAEISKLIHDVKDVYKECCEGDMVECMDDRAELVNYMCSKHEAFSSKIKDCCEKPIVERSQCIMEAEFDEKPADLPSLVEKYIQDKEVCKSFEAGHDAFMSEFVYEYSRRHPEFSTQLILRIAKGYETLLEKCCKTDNPAECYA…	2214	1	0	0	690.282	2	-0.0009	80	91	0	52.35	0.00087	K	CVANEDAPECSK	S
18	2::tr|R0M0W6|R0M0W6_ANAPL	Serum albumin (Fragment) OS=Anas platyrhynchos OX=8839 GN=Anapl_00826 PE=4 SV=1	802	72	5.2e-75	71349	48	34	15	9	27.2	5.56	MKWVTLISFIFLFSSATSRNLQRVARDADHKSEIAHRYNDLKEETFKAVAMITFAQYLQRCSYDGLSKLVKDVVDLAQKCVANEDAPECSKSLPSIFLDEICQVEKLRDSYGAMADCCAKSDPERNECFLSFKIPQPDFVQPYQRPASDVICKEYEDNRVSFLGHFIYSVARRNPFLYAPTILGVAADYEHALKSCCKESDVGACLDGKETGIREKVKKISVKQQYSCGILKKFGDRIFQADKLALLSQKYPKASFAEISKLIHDVKDVYKECCEGDMVECMDDRAELVNYMCSKHEAFSSKIKDCCEKPIVERSQCIMEAEFDEKPADLPSLVEKYIQDKEVCKSFEAGHDAFMSEFVYEYSRRHPEFSTQLILRIAKGYETLLEKCCKTDNPAECYA…	2289	1	0	0	463.25	3	0	563	573	1	30.86	1.1	K	RKPQMTEEQIK	T
18	2::tr|R0M0W6|R0M0W6_ANAPL	Serum albumin (Fragment) OS=Anas platyrhynchos OX=8839 GN=Anapl_00826 PE=4 SV=1	802	72	5.2e-75	71349	48	34	15	9	27.2	5.56	MKWVTLISFIFLFSSATSRNLQRVARDADHKSEIAHRYNDLKEETFKAVAMITFAQYLQRCSYDGLSKLVKDVVDLAQKCVANEDAPECSKSLPSIFLDEICQVEKLRDSYGAMADCCAKSDPERNECFLSFKIPQPDFVQPYQRPASDVICKEYEDNRVSFLGHFIYSVARRNPFLYAPTILGVAADYEHALKSCCKESDVGACLDGKETGIREKVKKISVKQQYSCGILKKFGDRIFQADKLALLSQKYPKASFAEISKLIHDVKDVYKECCEGDMVECMDDRAELVNYMCSKHEAFSSKIKDCCEKPIVERSQCIMEAEFDEKPADLPSLVEKYIQDKEVCKSFEAGHDAFMSEFVYEYSRRHPEFSTQLILRIAKGYETLLEKCCKTDNPAECYA…	2383	1	0	0	468.582	3	-0.0006	563	573	1	31.66	1.1	K	RKPQMTEEQIK	T
18	2::tr|R0M0W6|R0M0W6_ANAPL	Serum albumin (Fragment) OS=Anas platyrhynchos OX=8839 GN=Anapl_00826 PE=4 SV=1	802	72	5.2e-75	71349	48	34	15	9	27.2	5.56	MKWVTLISFIFLFSSATSRNLQRVARDADHKSEIAHRYNDLKEETFKAVAMITFAQYLQRCSYDGLSKLVKDVVDLAQKCVANEDAPECSKSLPSIFLDEICQVEKLRDSYGAMADCCAKSDPERNECFLSFKIPQPDFVQPYQRPASDVICKEYEDNRVSFLGHFIYSVARRNPFLYAPTILGVAADYEHALKSCCKESDVGACLDGKETGIREKVKKISVKQQYSCGILKKFGDRIFQADKLALLSQKYPKASFAEISKLIHDVKDVYKECCEGDMVECMDDRAELVNYMCSKHEAFSSKIKDCCEKPIVERSQCIMEAEFDEKPADLPSLVEKYIQDKEVCKSFEAGHDAFMSEFVYEYSRRHPEFSTQLILRIAKGYETLLEKCCKTDNPAECYA…	4529	1	0	0	889.455	2	-0.002	92	106	0	62.47	0.001	K	SLPSIFLDEICQVEK	L
18	2::tr|R0M0W6|R0M0W6_ANAPL	Serum albumin (Fragment) OS=Anas platyrhynchos OX=8839 GN=Anapl_00826 PE=4 SV=1	802	72	5.2e-75	71349	48	34	15	9	27.2	5.56	MKWVTLISFIFLFSSATSRNLQRVARDADHKSEIAHRYNDLKEETFKAVAMITFAQYLQRCSYDGLSKLVKDVVDLAQKCVANEDAPECSKSLPSIFLDEICQVEKLRDSYGAMADCCAKSDPERNECFLSFKIPQPDFVQPYQRPASDVICKEYEDNRVSFLGHFIYSVARRNPFLYAPTILGVAADYEHALKSCCKESDVGACLDGKETGIREKVKKISVKQQYSCGILKKFGDRIFQADKLALLSQKYPKASFAEISKLIHDVKDVYKECCEGDMVECMDDRAELVNYMCSKHEAFSSKIKDCCEKPIVERSQCIMEAEFDEKPADLPSLVEKYIQDKEVCKSFEAGHDAFMSEFVYEYSRRHPEFSTQLILRIAKGYETLLEKCCKTDNPAECYA…	4545	1	0	0	889.955	2	0.0153	92	106	0	40.25	0.16	K	SLPSIFLDEICQVEK	L
18	2::tr|R0M0W6|R0M0W6_ANAPL	Serum albumin (Fragment) OS=Anas platyrhynchos OX=8839 GN=Anapl_00826 PE=4 SV=1	802	72	5.2e-75	71349	48	34	15	9	27.2	5.56	MKWVTLISFIFLFSSATSRNLQRVARDADHKSEIAHRYNDLKEETFKAVAMITFAQYLQRCSYDGLSKLVKDVVDLAQKCVANEDAPECSKSLPSIFLDEICQVEKLRDSYGAMADCCAKSDPERNECFLSFKIPQPDFVQPYQRPASDVICKEYEDNRVSFLGHFIYSVARRNPFLYAPTILGVAADYEHALKSCCKESDVGACLDGKETGIREKVKKISVKQQYSCGILKKFGDRIFQADKLALLSQKYPKASFAEISKLIHDVKDVYKECCEGDMVECMDDRAELVNYMCSKHEAFSSKIKDCCEKPIVERSQCIMEAEFDEKPADLPSLVEKYIQDKEVCKSFEAGHDAFMSEFVYEYSRRHPEFSTQLILRIAKGYETLLEKCCKTDNPAECYA…	6299	1	0	0	751.686	3	-0.0016	589	608	0	107.05	2.6e-08	K	QSDIETCFGEEGANLIVQSR	A
18	2::tr|R0M0W6|R0M0W6_ANAPL	Serum albumin (Fragment) OS=Anas platyrhynchos OX=8839 GN=Anapl_00826 PE=4 SV=1	802	72	5.2e-75	71349	48	34	15	9	27.2	5.56	MKWVTLISFIFLFSSATSRNLQRVARDADHKSEIAHRYNDLKEETFKAVAMITFAQYLQRCSYDGLSKLVKDVVDLAQKCVANEDAPECSKSLPSIFLDEICQVEKLRDSYGAMADCCAKSDPERNECFLSFKIPQPDFVQPYQRPASDVICKEYEDNRVSFLGHFIYSVARRNPFLYAPTILGVAADYEHALKSCCKESDVGACLDGKETGIREKVKKISVKQQYSCGILKKFGDRIFQADKLALLSQKYPKASFAEISKLIHDVKDVYKECCEGDMVECMDDRAELVNYMCSKHEAFSSKIKDCCEKPIVERSQCIMEAEFDEKPADLPSLVEKYIQDKEVCKSFEAGHDAFMSEFVYEYSRRHPEFSTQLILRIAKGYETLLEKCCKTDNPAECYA…	6300	1	0	0	1127.03	2	0.0008	589	608	0	132.02	8.7e-11	K	QSDIETCFGEEGANLIVQSR	A
18	2::tr|R0M0W6|R0M0W6_ANAPL	Serum albumin (Fragment) OS=Anas platyrhynchos OX=8839 GN=Anapl_00826 PE=4 SV=1	802	72	5.2e-75	71349	48	34	15	9	27.2	5.56	MKWVTLISFIFLFSSATSRNLQRVARDADHKSEIAHRYNDLKEETFKAVAMITFAQYLQRCSYDGLSKLVKDVVDLAQKCVANEDAPECSKSLPSIFLDEICQVEKLRDSYGAMADCCAKSDPERNECFLSFKIPQPDFVQPYQRPASDVICKEYEDNRVSFLGHFIYSVARRNPFLYAPTILGVAADYEHALKSCCKESDVGACLDGKETGIREKVKKISVKQQYSCGILKKFGDRIFQADKLALLSQKYPKASFAEISKLIHDVKDVYKECCEGDMVECMDDRAELVNYMCSKHEAFSSKIKDCCEKPIVERSQCIMEAEFDEKPADLPSLVEKYIQDKEVCKSFEAGHDAFMSEFVYEYSRRHPEFSTQLILRIAKGYETLLEKCCKTDNPAECYA…	6684	1	1	1	786.735	3	-0.0009	134	153	0	25.62	4.8	K	IPQPDFVQPYQRPASDVICK	E
18	2::tr|R0M0W6|R0M0W6_ANAPL	Serum albumin (Fragment) OS=Anas platyrhynchos OX=8839 GN=Anapl_00826 PE=4 SV=1	802	72	5.2e-75	71349	48	34	15	9	27.2	5.56	MKWVTLISFIFLFSSATSRNLQRVARDADHKSEIAHRYNDLKEETFKAVAMITFAQYLQRCSYDGLSKLVKDVVDLAQKCVANEDAPECSKSLPSIFLDEICQVEKLRDSYGAMADCCAKSDPERNECFLSFKIPQPDFVQPYQRPASDVICKEYEDNRVSFLGHFIYSVARRNPFLYAPTILGVAADYEHALKSCCKESDVGACLDGKETGIREKVKKISVKQQYSCGILKKFGDRIFQADKLALLSQKYPKASFAEISKLIHDVKDVYKECCEGDMVECMDDRAELVNYMCSKHEAFSSKIKDCCEKPIVERSQCIMEAEFDEKPADLPSLVEKYIQDKEVCKSFEAGHDAFMSEFVYEYSRRHPEFSTQLILRIAKGYETLLEKCCKTDNPAECYA…	7642	2	1	1	887.052	3	0.0144	491	512	1	37.75	0.081	R	RQETSPINDNVSHCCSDSYAYR	R
19	1::sp|cRAP054|P04264|K2C1_HUMAN	Keratin, type II cytoskeletal 1 OS=Homo sapiens GN=KRT1 PE=1 SV=6	767	72	1.6e-71	66170	12	9	10	7	20.2	8.15	MSRQFSSRSGYRSGGGFSSGSAGIINYQRRTTSSSTRRSGGGGGRFSSCGGGGGSFGAGGGFGSRSLVNLGGSKSISISVARGGGRGSGFGGGYGGGGFGGGGFGGGGFGGGGIGGGGFGGFGSGGGGFGGGGFGGGGYGGGYGPVCPPGGIQEVTINQSLLQPLNVEIDPEIQKVKSREREQIKSLNNQFASFIDKVRFLEQQNQVLQTKWELLQQVDTSTRTHNLEPYFESFINNLRRRVDQLKSDQSRLDSELKNMQDMVEDYRNKYEDEINKRTNAENEFVTIKKDVDGAYMTKVDLQAKLDNLQQEIDFLTALYQAELSQMQTQISETNVILSMDNNRSLDLDSIIAEVKAQYEDIAQKSKAEAESLYQSKYEELQITAGRHGDSVRNSKIEIS…	979	1	1	0	517.262	2	0.0003	484	492	0	34.5	0.57	R	TLLEGEESR	M
19	1::sp|cRAP054|P04264|K2C1_HUMAN	Keratin, type II cytoskeletal 1 OS=Homo sapiens GN=KRT1 PE=1 SV=6	767	72	1.6e-71	66170	12	9	10	7	20.2	8.15	MSRQFSSRSGYRSGGGFSSGSAGIINYQRRTTSSSTRRSGGGGGRFSSCGGGGGSFGAGGGFGSRSLVNLGGSKSISISVARGGGRGSGFGGGYGGGGFGGGGFGGGGFGGGGIGGGGFGGFGSGGGGFGGGGFGGGGYGGGYGPVCPPGGIQEVTINQSLLQPLNVEIDPEIQKVKSREREQIKSLNNQFASFIDKVRFLEQQNQVLQTKWELLQQVDTSTRTHNLEPYFESFINNLRRRVDQLKSDQSRLDSELKNMQDMVEDYRNKYEDEINKRTNAENEFVTIKKDVDGAYMTKVDLQAKLDNLQQEIDFLTALYQAELSQMQTQISETNVILSMDNNRSLDLDSIIAEVKAQYEDIAQKSKAEAESLYQSKYEELQITAGRHGDSVRNSKIEIS…	1107	1	1	1	533.265	2	0.0025	356	364	0	33.83	0.45	K	AQYEDIAQK	S
19	1::sp|cRAP054|P04264|K2C1_HUMAN	Keratin, type II cytoskeletal 1 OS=Homo sapiens GN=KRT1 PE=1 SV=6	767	72	1.6e-71	66170	12	9	10	7	20.2	8.15	MSRQFSSRSGYRSGGGFSSGSAGIINYQRRTTSSSTRRSGGGGGRFSSCGGGGGSFGAGGGFGSRSLVNLGGSKSISISVARGGGRGSGFGGGYGGGGFGGGGFGGGGFGGGGIGGGGFGGFGSGGGGFGGGGFGGGGYGGGYGPVCPPGGIQEVTINQSLLQPLNVEIDPEIQKVKSREREQIKSLNNQFASFIDKVRFLEQQNQVLQTKWELLQQVDTSTRTHNLEPYFESFINNLRRRVDQLKSDQSRLDSELKNMQDMVEDYRNKYEDEINKRTNAENEFVTIKKDVDGAYMTKVDLQAKLDNLQQEIDFLTALYQAELSQMQTQISETNVILSMDNNRSLDLDSIIAEVKAQYEDIAQKSKAEAESLYQSKYEELQITAGRHGDSVRNSKIEIS…	1175	1	1	1	546.755	2	0	603	616	0	93.47	3.8e-07	R	GSGGGSSGGSIGGR	G
19	1::sp|cRAP054|P04264|K2C1_HUMAN	Keratin, type II cytoskeletal 1 OS=Homo sapiens GN=KRT1 PE=1 SV=6	767	72	1.6e-71	66170	12	9	10	7	20.2	8.15	MSRQFSSRSGYRSGGGFSSGSAGIINYQRRTTSSSTRRSGGGGGRFSSCGGGGGSFGAGGGFGSRSLVNLGGSKSISISVARGGGRGSGFGGGYGGGGFGGGGFGGGGFGGGGIGGGGFGGFGSGGGGFGGGGFGGGGYGGGYGPVCPPGGIQEVTINQSLLQPLNVEIDPEIQKVKSREREQIKSLNNQFASFIDKVRFLEQQNQVLQTKWELLQQVDTSTRTHNLEPYFESFINNLRRRVDQLKSDQSRLDSELKNMQDMVEDYRNKYEDEINKRTNAENEFVTIKKDVDGAYMTKVDLQAKLDNLQQEIDFLTALYQAELSQMQTQISETNVILSMDNNRSLDLDSIIAEVKAQYEDIAQKSKAEAESLYQSKYEELQITAGRHGDSVRNSKIEIS…	1228	1	1	1	563.274	2	-0.0013	367	376	0	62.69	0.00046	K	AEAESLYQSK	Y
19	1::sp|cRAP054|P04264|K2C1_HUMAN	Keratin, type II cytoskeletal 1 OS=Homo sapiens GN=KRT1 PE=1 SV=6	767	72	1.6e-71	66170	12	9	10	7	20.2	8.15	MSRQFSSRSGYRSGGGFSSGSAGIINYQRRTTSSSTRRSGGGGGRFSSCGGGGGSFGAGGGFGSRSLVNLGGSKSISISVARGGGRGSGFGGGYGGGGFGGGGFGGGGFGGGGIGGGGFGGFGSGGGGFGGGGFGGGGYGGGYGPVCPPGGIQEVTINQSLLQPLNVEIDPEIQKVKSREREQIKSLNNQFASFIDKVRFLEQQNQVLQTKWELLQQVDTSTRTHNLEPYFESFINNLRRRVDQLKSDQSRLDSELKNMQDMVEDYRNKYEDEINKRTNAENEFVTIKKDVDGAYMTKVDLQAKLDNLQQEIDFLTALYQAELSQMQTQISETNVILSMDNNRSLDLDSIIAEVKAQYEDIAQKSKAEAESLYQSKYEELQITAGRHGDSVRNSKIEIS…	1752	1	1	1	651.862	2	0.0021	344	355	0	77.79	2e-05	R	SLDLDSIIAEVK	A
19	1::sp|cRAP054|P04264|K2C1_HUMAN	Keratin, type II cytoskeletal 1 OS=Homo sapiens GN=KRT1 PE=1 SV=6	767	72	1.6e-71	66170	12	9	10	7	20.2	8.15	MSRQFSSRSGYRSGGGFSSGSAGIINYQRRTTSSSTRRSGGGGGRFSSCGGGGGSFGAGGGFGSRSLVNLGGSKSISISVARGGGRGSGFGGGYGGGGFGGGGFGGGGFGGGGIGGGGFGGFGSGGGGFGGGGFGGGGYGGGYGPVCPPGGIQEVTINQSLLQPLNVEIDPEIQKVKSREREQIKSLNNQFASFIDKVRFLEQQNQVLQTKWELLQQVDTSTRTHNLEPYFESFINNLRRRVDQLKSDQSRLDSELKNMQDMVEDYRNKYEDEINKRTNAENEFVTIKKDVDGAYMTKVDLQAKLDNLQQEIDFLTALYQAELSQMQTQISETNVILSMDNNRSLDLDSIIAEVKAQYEDIAQKSKAEAESLYQSKYEELQITAGRHGDSVRNSKIEIS…	1940	1	1	1	447.561	3	-0.0011	365	376	1	29.75	1.1	K	SKAEAESLYQSK	Y
19	1::sp|cRAP054|P04264|K2C1_HUMAN	Keratin, type II cytoskeletal 1 OS=Homo sapiens GN=KRT1 PE=1 SV=6	767	72	1.6e-71	66170	12	9	10	7	20.2	8.15	MSRQFSSRSGYRSGGGFSSGSAGIINYQRRTTSSSTRRSGGGGGRFSSCGGGGGSFGAGGGFGSRSLVNLGGSKSISISVARGGGRGSGFGGGYGGGGFGGGGFGGGGFGGGGIGGGGFGGFGSGGGGFGGGGFGGGGYGGGYGPVCPPGGIQEVTINQSLLQPLNVEIDPEIQKVKSREREQIKSLNNQFASFIDKVRFLEQQNQVLQTKWELLQQVDTSTRTHNLEPYFESFINNLRRRVDQLKSDQSRLDSELKNMQDMVEDYRNKYEDEINKRTNAENEFVTIKKDVDGAYMTKVDLQAKLDNLQQEIDFLTALYQAELSQMQTQISETNVILSMDNNRSLDLDSIIAEVKAQYEDIAQKSKAEAESLYQSKYEELQITAGRHGDSVRNSKIEIS…	2732	1	1	0	738.396	2	0.0004	200	211	0	84.23	5.5e-06	R	FLEQQNQVLQTK	W
19	1::sp|cRAP054|P04264|K2C1_HUMAN	Keratin, type II cytoskeletal 1 OS=Homo sapiens GN=KRT1 PE=1 SV=6	767	72	1.6e-71	66170	12	9	10	7	20.2	8.15	MSRQFSSRSGYRSGGGFSSGSAGIINYQRRTTSSSTRRSGGGGGRFSSCGGGGGSFGAGGGFGSRSLVNLGGSKSISISVARGGGRGSGFGGGYGGGGFGGGGFGGGGFGGGGIGGGGFGGFGSGGGGFGGGGFGGGGYGGGYGPVCPPGGIQEVTINQSLLQPLNVEIDPEIQKVKSREREQIKSLNNQFASFIDKVRFLEQQNQVLQTKWELLQQVDTSTRTHNLEPYFESFINNLRRRVDQLKSDQSRLDSELKNMQDMVEDYRNKYEDEINKRTNAENEFVTIKKDVDGAYMTKVDLQAKLDNLQQEIDFLTALYQAELSQMQTQISETNVILSMDNNRSLDLDSIIAEVKAQYEDIAQKSKAEAESLYQSKYEELQITAGRHGDSVRNSKIEIS…	4230	1	1	1	858.929	2	-0.0012	418	432	0	105.69	3.8e-08	K	QISNLQQSISDAEQR	G
19	1::sp|cRAP054|P04264|K2C1_HUMAN	Keratin, type II cytoskeletal 1 OS=Homo sapiens GN=KRT1 PE=1 SV=6	767	72	1.6e-71	66170	12	9	10	7	20.2	8.15	MSRQFSSRSGYRSGGGFSSGSAGIINYQRRTTSSSTRRSGGGGGRFSSCGGGGGSFGAGGGFGSRSLVNLGGSKSISISVARGGGRGSGFGGGYGGGGFGGGGFGGGGFGGGGIGGGGFGGFGSGGGGFGGGGFGGGGYGGGYGPVCPPGGIQEVTINQSLLQPLNVEIDPEIQKVKSREREQIKSLNNQFASFIDKVRFLEQQNQVLQTKWELLQQVDTSTRTHNLEPYFESFINNLRRRVDQLKSDQSRLDSELKNMQDMVEDYRNKYEDEINKRTNAENEFVTIKKDVDGAYMTKVDLQAKLDNLQQEIDFLTALYQAELSQMQTQISETNVILSMDNNRSLDLDSIIAEVKAQYEDIAQKSKAEAESLYQSKYEELQITAGRHGDSVRNSKIEIS…	4231	1	1	1	572.956	3	0.0033	418	432	0	68.09	0.00022	K	QISNLQQSISDAEQR	G
19	1::sp|cRAP054|P04264|K2C1_HUMAN	Keratin, type II cytoskeletal 1 OS=Homo sapiens GN=KRT1 PE=1 SV=6	767	72	1.6e-71	66170	12	9	10	7	20.2	8.15	MSRQFSSRSGYRSGGGFSSGSAGIINYQRRTTSSSTRRSGGGGGRFSSCGGGGGSFGAGGGFGSRSLVNLGGSKSISISVARGGGRGSGFGGGYGGGGFGGGGFGGGGFGGGGIGGGGFGGFGSGGGGFGGGGFGGGGYGGGYGPVCPPGGIQEVTINQSLLQPLNVEIDPEIQKVKSREREQIKSLNNQFASFIDKVRFLEQQNQVLQTKWELLQQVDTSTRTHNLEPYFESFINNLRRRVDQLKSDQSRLDSELKNMQDMVEDYRNKYEDEINKRTNAENEFVTIKKDVDGAYMTKVDLQAKLDNLQQEIDFLTALYQAELSQMQTQISETNVILSMDNNRSLDLDSIIAEVKAQYEDIAQKSKAEAESLYQSKYEELQITAGRHGDSVRNSKIEIS…	5438	1	1	1	665.33	3	-0.0013	224	239	0	71.73	0.00011	R	THNLEPYFESFINNLR	R
19	1::sp|cRAP054|P04264|K2C1_HUMAN	Keratin, type II cytoskeletal 1 OS=Homo sapiens GN=KRT1 PE=1 SV=6	767	72	1.6e-71	66170	12	9	10	7	20.2	8.15	MSRQFSSRSGYRSGGGFSSGSAGIINYQRRTTSSSTRRSGGGGGRFSSCGGGGGSFGAGGGFGSRSLVNLGGSKSISISVARGGGRGSGFGGGYGGGGFGGGGFGGGGFGGGGIGGGGFGGFGSGGGGFGGGGFGGGGYGGGYGPVCPPGGIQEVTINQSLLQPLNVEIDPEIQKVKSREREQIKSLNNQFASFIDKVRFLEQQNQVLQTKWELLQQVDTSTRTHNLEPYFESFINNLRRRVDQLKSDQSRLDSELKNMQDMVEDYRNKYEDEINKRTNAENEFVTIKKDVDGAYMTKVDLQAKLDNLQQEIDFLTALYQAELSQMQTQISETNVILSMDNNRSLDLDSIIAEVKAQYEDIAQKSKAEAESLYQSKYEELQITAGRHGDSVRNSKIEIS…	6766	1	1	1	795.322	3	-0.0021	519	549	0	118.86	1.5e-10	R	GGGGGGYGSGGSSYGSGGGSYGSGGGGGGGR	G
19	1::sp|cRAP054|P04264|K2C1_HUMAN	Keratin, type II cytoskeletal 1 OS=Homo sapiens GN=KRT1 PE=1 SV=6	767	72	1.6e-71	66170	12	9	10	7	20.2	8.15	MSRQFSSRSGYRSGGGFSSGSAGIINYQRRTTSSSTRRSGGGGGRFSSCGGGGGSFGAGGGFGSRSLVNLGGSKSISISVARGGGRGSGFGGGYGGGGFGGGGFGGGGFGGGGIGGGGFGGFGSGGGGFGGGGFGGGGYGGGYGPVCPPGGIQEVTINQSLLQPLNVEIDPEIQKVKSREREQIKSLNNQFASFIDKVRFLEQQNQVLQTKWELLQQVDTSTRTHNLEPYFESFINNLRRRVDQLKSDQSRLDSELKNMQDMVEDYRNKYEDEINKRTNAENEFVTIKKDVDGAYMTKVDLQAKLDNLQQEIDFLTALYQAELSQMQTQISETNVILSMDNNRSLDLDSIIAEVKAQYEDIAQKSKAEAESLYQSKYEELQITAGRHGDSVRNSKIEIS…	6767	1	1	1	1192.48	2	-0.0007	519	549	0	175.4	3.5e-16	R	GGGGGGYGSGGSSYGSGGGSYGSGGGGGGGR	G
20	2::tr|A0A2I0MH12|A0A2I0MH12_COLLI	Albumin OS=Columba livia OX=8932 GN=ALB PE=4 SV=1	758	72	1.4e-70	70794	29	17	11	10	18.7	5.91	MKWVTLISFIFLFSFAASRNLQRFARGAEHKSEIAHRYNDLKEETFKAVAMITFAQYLQRCSYEGLSKLVKNVLDLAQACSANEDGPKCANSLPSIFLDEICQVKELRDSYGAMADCCAKADPERNECFLTFKVPQPDFVQPYQRPGADVICKEYQDNRVSLLGHFIYTVARRNPFLYAPTILALAADYEHALQTCCKESDINACLDEKATAIKEKAKKVSVKQQYACGVLNKFGERTFQANKLALLSQKYPKAPFSEIVKILRDIKGTYKECCEGDMVECMDDRAEIVAYVCSKQDVFSSKIKGCCEKPIVERSQCIIEAEFDDKPEGLPSLVEKYIQDKEICKSFEAGHDEFLSEFVYEYARRHPEFSTQLILRVAKGYETLLEKCCKTDNPAECYG…	115	1	0	0	405.703	2	-0.0004	296	302	0	52.73	0.0013	K	QDVFSSK	I
20	2::tr|A0A2I0MH12|A0A2I0MH12_COLLI	Albumin OS=Columba livia OX=8932 GN=ALB PE=4 SV=1	758	72	1.4e-70	70794	29	17	11	10	18.7	5.91	MKWVTLISFIFLFSFAASRNLQRFARGAEHKSEIAHRYNDLKEETFKAVAMITFAQYLQRCSYEGLSKLVKNVLDLAQACSANEDGPKCANSLPSIFLDEICQVKELRDSYGAMADCCAKADPERNECFLTFKVPQPDFVQPYQRPGADVICKEYQDNRVSLLGHFIYTVARRNPFLYAPTILALAADYEHALQTCCKESDINACLDEKATAIKEKAKKVSVKQQYACGVLNKFGERTFQANKLALLSQKYPKAPFSEIVKILRDIKGTYKECCEGDMVECMDDRAEIVAYVCSKQDVFSSKIKGCCEKPIVERSQCIIEAEFDDKPEGLPSLVEKYIQDKEICKSFEAGHDEFLSEFVYEYARRHPEFSTQLILRVAKGYETLLEKCCKTDNPAECYG…	129	1	0	0	406.784	2	0	550	556	0	45.44	0.0013	K	LLVNLIK	R
20	2::tr|A0A2I0MH12|A0A2I0MH12_COLLI	Albumin OS=Columba livia OX=8932 GN=ALB PE=4 SV=1	758	72	1.4e-70	70794	29	17	11	10	18.7	5.91	MKWVTLISFIFLFSFAASRNLQRFARGAEHKSEIAHRYNDLKEETFKAVAMITFAQYLQRCSYEGLSKLVKNVLDLAQACSANEDGPKCANSLPSIFLDEICQVKELRDSYGAMADCCAKADPERNECFLTFKVPQPDFVQPYQRPGADVICKEYQDNRVSLLGHFIYTVARRNPFLYAPTILALAADYEHALQTCCKESDINACLDEKATAIKEKAKKVSVKQQYACGVLNKFGERTFQANKLALLSQKYPKAPFSEIVKILRDIKGTYKECCEGDMVECMDDRAEIVAYVCSKQDVFSSKIKGCCEKPIVERSQCIIEAEFDDKPEGLPSLVEKYIQDKEICKSFEAGHDEFLSEFVYEYARRHPEFSTQLILRVAKGYETLLEKCCKTDNPAECYG…	161	1	0	0	409.716	2	0.0002	411	417	0	45.99	0.029	K	ETQDVVK	T
20	2::tr|A0A2I0MH12|A0A2I0MH12_COLLI	Albumin OS=Columba livia OX=8932 GN=ALB PE=4 SV=1	758	72	1.4e-70	70794	29	17	11	10	18.7	5.91	MKWVTLISFIFLFSFAASRNLQRFARGAEHKSEIAHRYNDLKEETFKAVAMITFAQYLQRCSYEGLSKLVKNVLDLAQACSANEDGPKCANSLPSIFLDEICQVKELRDSYGAMADCCAKADPERNECFLTFKVPQPDFVQPYQRPGADVICKEYQDNRVSLLGHFIYTVARRNPFLYAPTILALAADYEHALQTCCKESDINACLDEKATAIKEKAKKVSVKQQYACGVLNKFGERTFQANKLALLSQKYPKAPFSEIVKILRDIKGTYKECCEGDMVECMDDRAEIVAYVCSKQDVFSSKIKGCCEKPIVERSQCIIEAEFDDKPEGLPSLVEKYIQDKEICKSFEAGHDEFLSEFVYEYARRHPEFSTQLILRVAKGYETLLEKCCKTDNPAECYG…	1677	1	0	0	643.817	2	0.0011	38	47	1	47.73	0.015	R	YNDLKEETFK	A
20	2::tr|A0A2I0MH12|A0A2I0MH12_COLLI	Albumin OS=Columba livia OX=8932 GN=ALB PE=4 SV=1	758	72	1.4e-70	70794	29	17	11	10	18.7	5.91	MKWVTLISFIFLFSFAASRNLQRFARGAEHKSEIAHRYNDLKEETFKAVAMITFAQYLQRCSYEGLSKLVKNVLDLAQACSANEDGPKCANSLPSIFLDEICQVKELRDSYGAMADCCAKADPERNECFLTFKVPQPDFVQPYQRPGADVICKEYQDNRVSLLGHFIYTVARRNPFLYAPTILALAADYEHALQTCCKESDINACLDEKATAIKEKAKKVSVKQQYACGVLNKFGERTFQANKLALLSQKYPKAPFSEIVKILRDIKGTYKECCEGDMVECMDDRAEIVAYVCSKQDVFSSKIKGCCEKPIVERSQCIIEAEFDDKPEGLPSLVEKYIQDKEICKSFEAGHDEFLSEFVYEYARRHPEFSTQLILRVAKGYETLLEKCCKTDNPAECYG…	1678	1	0	0	429.548	3	0.0016	38	47	1	28.6	1.2	R	YNDLKEETFK	A
20	2::tr|A0A2I0MH12|A0A2I0MH12_COLLI	Albumin OS=Columba livia OX=8932 GN=ALB PE=4 SV=1	758	72	1.4e-70	70794	29	17	11	10	18.7	5.91	MKWVTLISFIFLFSFAASRNLQRFARGAEHKSEIAHRYNDLKEETFKAVAMITFAQYLQRCSYEGLSKLVKNVLDLAQACSANEDGPKCANSLPSIFLDEICQVKELRDSYGAMADCCAKADPERNECFLTFKVPQPDFVQPYQRPGADVICKEYQDNRVSLLGHFIYTVARRNPFLYAPTILALAADYEHALQTCCKESDINACLDEKATAIKEKAKKVSVKQQYACGVLNKFGERTFQANKLALLSQKYPKAPFSEIVKILRDIKGTYKECCEGDMVECMDDRAEIVAYVCSKQDVFSSKIKGCCEKPIVERSQCIIEAEFDDKPEGLPSLVEKYIQDKEICKSFEAGHDEFLSEFVYEYARRHPEFSTQLILRVAKGYETLLEKCCKTDNPAECYG…	2247	1	0	0	461.557	3	0.0006	513	524	0	36.47	0.23	R	RPCFTAMGVDTK	Y
20	2::tr|A0A2I0MH12|A0A2I0MH12_COLLI	Albumin OS=Columba livia OX=8932 GN=ALB PE=4 SV=1	758	72	1.4e-70	70794	29	17	11	10	18.7	5.91	MKWVTLISFIFLFSFAASRNLQRFARGAEHKSEIAHRYNDLKEETFKAVAMITFAQYLQRCSYEGLSKLVKNVLDLAQACSANEDGPKCANSLPSIFLDEICQVKELRDSYGAMADCCAKADPERNECFLTFKVPQPDFVQPYQRPGADVICKEYQDNRVSLLGHFIYTVARRNPFLYAPTILALAADYEHALQTCCKESDINACLDEKATAIKEKAKKVSVKQQYACGVLNKFGERTFQANKLALLSQKYPKAPFSEIVKILRDIKGTYKECCEGDMVECMDDRAEIVAYVCSKQDVFSSKIKGCCEKPIVERSQCIIEAEFDDKPEGLPSLVEKYIQDKEICKSFEAGHDEFLSEFVYEYARRHPEFSTQLILRVAKGYETLLEKCCKTDNPAECYG…	3225	1	0	0	774.403	2	0.0002	443	456	0	46	0.041	K	MPQVSTDTLLEIGK	K
20	2::tr|A0A2I0MH12|A0A2I0MH12_COLLI	Albumin OS=Columba livia OX=8932 GN=ALB PE=4 SV=1	758	72	1.4e-70	70794	29	17	11	10	18.7	5.91	MKWVTLISFIFLFSFAASRNLQRFARGAEHKSEIAHRYNDLKEETFKAVAMITFAQYLQRCSYEGLSKLVKNVLDLAQACSANEDGPKCANSLPSIFLDEICQVKELRDSYGAMADCCAKADPERNECFLTFKVPQPDFVQPYQRPGADVICKEYQDNRVSLLGHFIYTVARRNPFLYAPTILALAADYEHALQTCCKESDINACLDEKATAIKEKAKKVSVKQQYACGVLNKFGERTFQANKLALLSQKYPKAPFSEIVKILRDIKGTYKECCEGDMVECMDDRAEIVAYVCSKQDVFSSKIKGCCEKPIVERSQCIIEAEFDDKPEGLPSLVEKYIQDKEICKSFEAGHDEFLSEFVYEYARRHPEFSTQLILRVAKGYETLLEKCCKTDNPAECYG…	3886	1	0	0	553.972	3	0.003	443	457	1	63.49	0.00054	K	MPQVSTDTLLEIGKK	M
20	2::tr|A0A2I0MH12|A0A2I0MH12_COLLI	Albumin OS=Columba livia OX=8932 GN=ALB PE=4 SV=1	758	72	1.4e-70	70794	29	17	11	10	18.7	5.91	MKWVTLISFIFLFSFAASRNLQRFARGAEHKSEIAHRYNDLKEETFKAVAMITFAQYLQRCSYEGLSKLVKNVLDLAQACSANEDGPKCANSLPSIFLDEICQVKELRDSYGAMADCCAKADPERNECFLTFKVPQPDFVQPYQRPGADVICKEYQDNRVSLLGHFIYTVARRNPFLYAPTILALAADYEHALQTCCKESDINACLDEKATAIKEKAKKVSVKQQYACGVLNKFGERTFQANKLALLSQKYPKAPFSEIVKILRDIKGTYKECCEGDMVECMDDRAEIVAYVCSKQDVFSSKIKGCCEKPIVERSQCIIEAEFDDKPEGLPSLVEKYIQDKEICKSFEAGHDEFLSEFVYEYARRHPEFSTQLILRVAKGYETLLEKCCKTDNPAECYG…	4576	1	0	0	596.669	3	0.0004	442	457	2	95.07	2.4e-07	K	KMPQVSTDTLLEIGKK	M
20	2::tr|A0A2I0MH12|A0A2I0MH12_COLLI	Albumin OS=Columba livia OX=8932 GN=ALB PE=4 SV=1	758	72	1.4e-70	70794	29	17	11	10	18.7	5.91	MKWVTLISFIFLFSFAASRNLQRFARGAEHKSEIAHRYNDLKEETFKAVAMITFAQYLQRCSYEGLSKLVKNVLDLAQACSANEDGPKCANSLPSIFLDEICQVKELRDSYGAMADCCAKADPERNECFLTFKVPQPDFVQPYQRPGADVICKEYQDNRVSLLGHFIYTVARRNPFLYAPTILALAADYEHALQTCCKESDINACLDEKATAIKEKAKKVSVKQQYACGVLNKFGERTFQANKLALLSQKYPKAPFSEIVKILRDIKGTYKECCEGDMVECMDDRAEIVAYVCSKQDVFSSKIKGCCEKPIVERSQCIIEAEFDDKPEGLPSLVEKYIQDKEICKSFEAGHDEFLSEFVYEYARRHPEFSTQLILRVAKGYETLLEKCCKTDNPAECYG…	5242	1	1	0	651.614	3	-0.0006	391	407	0	96.63	8.2e-08	K	TDNPAECYGNAQEELNK	H
20	2::tr|A0A2I0MH12|A0A2I0MH12_COLLI	Albumin OS=Columba livia OX=8932 GN=ALB PE=4 SV=1	758	72	1.4e-70	70794	29	17	11	10	18.7	5.91	MKWVTLISFIFLFSFAASRNLQRFARGAEHKSEIAHRYNDLKEETFKAVAMITFAQYLQRCSYEGLSKLVKNVLDLAQACSANEDGPKCANSLPSIFLDEICQVKELRDSYGAMADCCAKADPERNECFLTFKVPQPDFVQPYQRPGADVICKEYQDNRVSLLGHFIYTVARRNPFLYAPTILALAADYEHALQTCCKESDINACLDEKATAIKEKAKKVSVKQQYACGVLNKFGERTFQANKLALLSQKYPKAPFSEIVKILRDIKGTYKECCEGDMVECMDDRAEIVAYVCSKQDVFSSKIKGCCEKPIVERSQCIIEAEFDDKPEGLPSLVEKYIQDKEICKSFEAGHDEFLSEFVYEYARRHPEFSTQLILRVAKGYETLLEKCCKTDNPAECYG…	5243	1	1	0	976.92	2	0.0035	391	407	0	95.25	1.2e-07	K	TDNPAECYGNAQEELNK	H
20	2::tr|A0A2I0MH12|A0A2I0MH12_COLLI	Albumin OS=Columba livia OX=8932 GN=ALB PE=4 SV=1	758	72	1.4e-70	70794	29	17	11	10	18.7	5.91	MKWVTLISFIFLFSFAASRNLQRFARGAEHKSEIAHRYNDLKEETFKAVAMITFAQYLQRCSYEGLSKLVKNVLDLAQACSANEDGPKCANSLPSIFLDEICQVKELRDSYGAMADCCAKADPERNECFLTFKVPQPDFVQPYQRPGADVICKEYQDNRVSLLGHFIYTVARRNPFLYAPTILALAADYEHALQTCCKESDINACLDEKATAIKEKAKKVSVKQQYACGVLNKFGERTFQANKLALLSQKYPKAPFSEIVKILRDIKGTYKECCEGDMVECMDDRAEIVAYVCSKQDVFSSKIKGCCEKPIVERSQCIIEAEFDDKPEGLPSLVEKYIQDKEICKSFEAGHDEFLSEFVYEYARRHPEFSTQLILRVAKGYETLLEKCCKTDNPAECYG…	6070	1	0	0	1099.03	2	0.0002	473	490	1	97.94	2.5e-07	K	RLPCSEGYLSIVIQDMCR	R
20	2::tr|A0A2I0MH12|A0A2I0MH12_COLLI	Albumin OS=Columba livia OX=8932 GN=ALB PE=4 SV=1	758	72	1.4e-70	70794	29	17	11	10	18.7	5.91	MKWVTLISFIFLFSFAASRNLQRFARGAEHKSEIAHRYNDLKEETFKAVAMITFAQYLQRCSYEGLSKLVKNVLDLAQACSANEDGPKCANSLPSIFLDEICQVKELRDSYGAMADCCAKADPERNECFLTFKVPQPDFVQPYQRPGADVICKEYQDNRVSLLGHFIYTVARRNPFLYAPTILALAADYEHALQTCCKESDINACLDEKATAIKEKAKKVSVKQQYACGVLNKFGERTFQANKLALLSQKYPKAPFSEIVKILRDIKGTYKECCEGDMVECMDDRAEIVAYVCSKQDVFSSKIKGCCEKPIVERSQCIIEAEFDDKPEGLPSLVEKYIQDKEICKSFEAGHDEFLSEFVYEYARRHPEFSTQLILRVAKGYETLLEKCCKTDNPAECYG…	6071	1	0	0	733.024	3	0.0014	473	490	1	67.63	0.00027	K	RLPCSEGYLSIVIQDMCR	R
20	2::tr|A0A2I0MH12|A0A2I0MH12_COLLI	Albumin OS=Columba livia OX=8932 GN=ALB PE=4 SV=1	758	72	1.4e-70	70794	29	17	11	10	18.7	5.91	MKWVTLISFIFLFSFAASRNLQRFARGAEHKSEIAHRYNDLKEETFKAVAMITFAQYLQRCSYEGLSKLVKNVLDLAQACSANEDGPKCANSLPSIFLDEICQVKELRDSYGAMADCCAKADPERNECFLTFKVPQPDFVQPYQRPGADVICKEYQDNRVSLLGHFIYTVARRNPFLYAPTILALAADYEHALQTCCKESDINACLDEKATAIKEKAKKVSVKQQYACGVLNKFGERTFQANKLALLSQKYPKAPFSEIVKILRDIKGTYKECCEGDMVECMDDRAEIVAYVCSKQDVFSSKIKGCCEKPIVERSQCIIEAEFDDKPEGLPSLVEKYIQDKEICKSFEAGHDEFLSEFVYEYARRHPEFSTQLILRVAKGYETLLEKCCKTDNPAECYG…	6081	1	0	0	733.357	3	0.016	473	490	1	40.01	0.15	K	RLPCSEGYLSIVIQDMCR	R
20	2::tr|A0A2I0MH12|A0A2I0MH12_COLLI	Albumin OS=Columba livia OX=8932 GN=ALB PE=4 SV=1	758	72	1.4e-70	70794	29	17	11	10	18.7	5.91	MKWVTLISFIFLFSFAASRNLQRFARGAEHKSEIAHRYNDLKEETFKAVAMITFAQYLQRCSYEGLSKLVKNVLDLAQACSANEDGPKCANSLPSIFLDEICQVKELRDSYGAMADCCAKADPERNECFLTFKVPQPDFVQPYQRPGADVICKEYQDNRVSLLGHFIYTVARRNPFLYAPTILALAADYEHALQTCCKESDINACLDEKATAIKEKAKKVSVKQQYACGVLNKFGERTFQANKLALLSQKYPKAPFSEIVKILRDIKGTYKECCEGDMVECMDDRAEIVAYVCSKQDVFSSKIKGCCEKPIVERSQCIIEAEFDDKPEGLPSLVEKYIQDKEICKSFEAGHDEFLSEFVYEYARRHPEFSTQLILRVAKGYETLLEKCCKTDNPAECYG…	6168	1	0	0	738.353	3	-0.0066	473	490	1	44.72	0.049	K	RLPCSEGYLSIVIQDMCR	R
20	2::tr|A0A2I0MH12|A0A2I0MH12_COLLI	Albumin OS=Columba livia OX=8932 GN=ALB PE=4 SV=1	758	72	1.4e-70	70794	29	17	11	10	18.7	5.91	MKWVTLISFIFLFSFAASRNLQRFARGAEHKSEIAHRYNDLKEETFKAVAMITFAQYLQRCSYEGLSKLVKNVLDLAQACSANEDGPKCANSLPSIFLDEICQVKELRDSYGAMADCCAKADPERNECFLTFKVPQPDFVQPYQRPGADVICKEYQDNRVSLLGHFIYTVARRNPFLYAPTILALAADYEHALQTCCKESDINACLDEKATAIKEKAKKVSVKQQYACGVLNKFGERTFQANKLALLSQKYPKAPFSEIVKILRDIKGTYKECCEGDMVECMDDRAEIVAYVCSKQDVFSSKIKGCCEKPIVERSQCIIEAEFDDKPEGLPSLVEKYIQDKEICKSFEAGHDEFLSEFVYEYARRHPEFSTQLILRVAKGYETLLEKCCKTDNPAECYG…	6299	1	0	0	751.686	3	-0.0016	583	602	0	107.05	2.6e-08	K	QSDIETCFGEEGANLIVQSR	A
20	2::tr|A0A2I0MH12|A0A2I0MH12_COLLI	Albumin OS=Columba livia OX=8932 GN=ALB PE=4 SV=1	758	72	1.4e-70	70794	29	17	11	10	18.7	5.91	MKWVTLISFIFLFSFAASRNLQRFARGAEHKSEIAHRYNDLKEETFKAVAMITFAQYLQRCSYEGLSKLVKNVLDLAQACSANEDGPKCANSLPSIFLDEICQVKELRDSYGAMADCCAKADPERNECFLTFKVPQPDFVQPYQRPGADVICKEYQDNRVSLLGHFIYTVARRNPFLYAPTILALAADYEHALQTCCKESDINACLDEKATAIKEKAKKVSVKQQYACGVLNKFGERTFQANKLALLSQKYPKAPFSEIVKILRDIKGTYKECCEGDMVECMDDRAEIVAYVCSKQDVFSSKIKGCCEKPIVERSQCIIEAEFDDKPEGLPSLVEKYIQDKEICKSFEAGHDEFLSEFVYEYARRHPEFSTQLILRVAKGYETLLEKCCKTDNPAECYG…	6300	1	0	0	1127.03	2	0.0008	583	602	0	132.02	8.7e-11	K	QSDIETCFGEEGANLIVQSR	A
21	2::tr|A0A091MK58|A0A091MK58_CARIC	Alpha-1-antiproteinase 2 (Fragment) OS=Cariama cristata OX=54380 GN=N322_05680 PE=3 SV=1	754	72	3.3e-70	42393	18	12	12	7	51.1	5.54	IACIKLVPNNADFAFQFFKEVTLEAPNKNIFFSPVSISTAFAMLALGARSTTQTQILEGLAFNLTEIQEKEIHEGFHNLIHMLSHPESGVQLNMGNVIFLTEKLKPLKKFLDDAKALYQLEAFTTDFNNLTEAEKQINDYIERKTYGKITNMVKDMDPQTVMLLASFVFFKGNWEKPFKPEHTEEREFFVDAETTVKVPMMHQTGRFDFYFDEELSCTVVRLHYNGSATAFLVLPAKGKMKQLEQTLVKERIQKWSDHLFQSLVSLYFPKFSISGSYEIMNILRKMGIVDVFTDQADLSGITGAPELKVSKVVHKAALDVDERGTEAAAATAAEITTVSLPPTIDFNHPFLMLIFDRDTNSTLFIGKIVNPTIT	420	1	1	0	444.725	2	0	316	323	0	37.69	0.12	K	AALDVDER	G
21	2::tr|A0A091MK58|A0A091MK58_CARIC	Alpha-1-antiproteinase 2 (Fragment) OS=Cariama cristata OX=54380 GN=N322_05680 PE=3 SV=1	754	72	3.3e-70	42393	18	12	12	7	51.1	5.54	IACIKLVPNNADFAFQFFKEVTLEAPNKNIFFSPVSISTAFAMLALGARSTTQTQILEGLAFNLTEIQEKEIHEGFHNLIHMLSHPESGVQLNMGNVIFLTEKLKPLKKFLDDAKALYQLEAFTTDFNNLTEAEKQINDYIERKTYGKITNMVKDMDPQTVMLLASFVFFKGNWEKPFKPEHTEEREFFVDAETTVKVPMMHQTGRFDFYFDEELSCTVVRLHYNGSATAFLVLPAKGKMKQLEQTLVKERIQKWSDHLFQSLVSLYFPKFSISGSYEIMNILRKMGIVDVFTDQADLSGITGAPELKVSKVVHKAALDVDERGTEAAAATAAEITTVSLPPTIDFNHPFLMLIFDRDTNSTLFIGKIVNPTIT	731	1	1	0	479.782	2	0.0006	242	249	0	58.6	0.0017	K	QLEQTLVK	E
21	2::tr|A0A091MK58|A0A091MK58_CARIC	Alpha-1-antiproteinase 2 (Fragment) OS=Cariama cristata OX=54380 GN=N322_05680 PE=3 SV=1	754	72	3.3e-70	42393	18	12	12	7	51.1	5.54	IACIKLVPNNADFAFQFFKEVTLEAPNKNIFFSPVSISTAFAMLALGARSTTQTQILEGLAFNLTEIQEKEIHEGFHNLIHMLSHPESGVQLNMGNVIFLTEKLKPLKKFLDDAKALYQLEAFTTDFNNLTEAEKQINDYIERKTYGKITNMVKDMDPQTVMLLASFVFFKGNWEKPFKPEHTEEREFFVDAETTVKVPMMHQTGRFDFYFDEELSCTVVRLHYNGSATAFLVLPAKGKMKQLEQTLVKERIQKWSDHLFQSLVSLYFPKFSISGSYEIMNILRKMGIVDVFTDQADLSGITGAPELKVSKVVHKAALDVDERGTEAAAATAAEITTVSLPPTIDFNHPFLMLIFDRDTNSTLFIGKIVNPTIT	921	1	1	0	500.769	2	-0.0007	20	28	0	31.78	0.47	K	EVTLEAPNK	N
21	2::tr|A0A091MK58|A0A091MK58_CARIC	Alpha-1-antiproteinase 2 (Fragment) OS=Cariama cristata OX=54380 GN=N322_05680 PE=3 SV=1	754	72	3.3e-70	42393	18	12	12	7	51.1	5.54	IACIKLVPNNADFAFQFFKEVTLEAPNKNIFFSPVSISTAFAMLALGARSTTQTQILEGLAFNLTEIQEKEIHEGFHNLIHMLSHPESGVQLNMGNVIFLTEKLKPLKKFLDDAKALYQLEAFTTDFNNLTEAEKQINDYIERKTYGKITNMVKDMDPQTVMLLASFVFFKGNWEKPFKPEHTEEREFFVDAETTVKVPMMHQTGRFDFYFDEELSCTVVRLHYNGSATAFLVLPAKGKMKQLEQTLVKERIQKWSDHLFQSLVSLYFPKFSISGSYEIMNILRKMGIVDVFTDQADLSGITGAPELKVSKVVHKAALDVDERGTEAAAATAAEITTVSLPPTIDFNHPFLMLIFDRDTNSTLFIGKIVNPTIT	1034	1	1	0	525.764	2	-0.0003	136	143	0	28.76	1.4	K	QINDYIER	K
21	2::tr|A0A091MK58|A0A091MK58_CARIC	Alpha-1-antiproteinase 2 (Fragment) OS=Cariama cristata OX=54380 GN=N322_05680 PE=3 SV=1	754	72	3.3e-70	42393	18	12	12	7	51.1	5.54	IACIKLVPNNADFAFQFFKEVTLEAPNKNIFFSPVSISTAFAMLALGARSTTQTQILEGLAFNLTEIQEKEIHEGFHNLIHMLSHPESGVQLNMGNVIFLTEKLKPLKKFLDDAKALYQLEAFTTDFNNLTEAEKQINDYIERKTYGKITNMVKDMDPQTVMLLASFVFFKGNWEKPFKPEHTEEREFFVDAETTVKVPMMHQTGRFDFYFDEELSCTVVRLHYNGSATAFLVLPAKGKMKQLEQTLVKERIQKWSDHLFQSLVSLYFPKFSISGSYEIMNILRKMGIVDVFTDQADLSGITGAPELKVSKVVHKAALDVDERGTEAAAATAAEITTVSLPPTIDFNHPFLMLIFDRDTNSTLFIGKIVNPTIT	3873	1	1	0	829.423	2	0.0011	6	19	0	60.08	0.0013	K	LVPNNADFAFQFFK	E
21	2::tr|A0A091MK58|A0A091MK58_CARIC	Alpha-1-antiproteinase 2 (Fragment) OS=Cariama cristata OX=54380 GN=N322_05680 PE=3 SV=1	754	72	3.3e-70	42393	18	12	12	7	51.1	5.54	IACIKLVPNNADFAFQFFKEVTLEAPNKNIFFSPVSISTAFAMLALGARSTTQTQILEGLAFNLTEIQEKEIHEGFHNLIHMLSHPESGVQLNMGNVIFLTEKLKPLKKFLDDAKALYQLEAFTTDFNNLTEAEKQINDYIERKTYGKITNMVKDMDPQTVMLLASFVFFKGNWEKPFKPEHTEEREFFVDAETTVKVPMMHQTGRFDFYFDEELSCTVVRLHYNGSATAFLVLPAKGKMKQLEQTLVKERIQKWSDHLFQSLVSLYFPKFSISGSYEIMNILRKMGIVDVFTDQADLSGITGAPELKVSKVVHKAALDVDERGTEAAAATAAEITTVSLPPTIDFNHPFLMLIFDRDTNSTLFIGKIVNPTIT	4982	1	1	0	471.732	4	0.0016	172	186	0	44.81	0.05	K	GNWEKPFKPEHTEER	E
21	2::tr|A0A091MK58|A0A091MK58_CARIC	Alpha-1-antiproteinase 2 (Fragment) OS=Cariama cristata OX=54380 GN=N322_05680 PE=3 SV=1	754	72	3.3e-70	42393	18	12	12	7	51.1	5.54	IACIKLVPNNADFAFQFFKEVTLEAPNKNIFFSPVSISTAFAMLALGARSTTQTQILEGLAFNLTEIQEKEIHEGFHNLIHMLSHPESGVQLNMGNVIFLTEKLKPLKKFLDDAKALYQLEAFTTDFNNLTEAEKQINDYIERKTYGKITNMVKDMDPQTVMLLASFVFFKGNWEKPFKPEHTEEREFFVDAETTVKVPMMHQTGRFDFYFDEELSCTVVRLHYNGSATAFLVLPAKGKMKQLEQTLVKERIQKWSDHLFQSLVSLYFPKFSISGSYEIMNILRKMGIVDVFTDQADLSGITGAPELKVSKVVHKAALDVDERGTEAAAATAAEITTVSLPPTIDFNHPFLMLIFDRDTNSTLFIGKIVNPTIT	5159	1	1	0	963.933	2	0.0013	207	221	0	85.03	2.6e-06	R	FDFYFDEELSCTVVR	L
21	2::tr|A0A091MK58|A0A091MK58_CARIC	Alpha-1-antiproteinase 2 (Fragment) OS=Cariama cristata OX=54380 GN=N322_05680 PE=3 SV=1	754	72	3.3e-70	42393	18	12	12	7	51.1	5.54	IACIKLVPNNADFAFQFFKEVTLEAPNKNIFFSPVSISTAFAMLALGARSTTQTQILEGLAFNLTEIQEKEIHEGFHNLIHMLSHPESGVQLNMGNVIFLTEKLKPLKKFLDDAKALYQLEAFTTDFNNLTEAEKQINDYIERKTYGKITNMVKDMDPQTVMLLASFVFFKGNWEKPFKPEHTEEREFFVDAETTVKVPMMHQTGRFDFYFDEELSCTVVRLHYNGSATAFLVLPAKGKMKQLEQTLVKERIQKWSDHLFQSLVSLYFPKFSISGSYEIMNILRKMGIVDVFTDQADLSGITGAPELKVSKVVHKAALDVDERGTEAAAATAAEITTVSLPPTIDFNHPFLMLIFDRDTNSTLFIGKIVNPTIT	5428	1	1	0	663.667	3	0.0004	155	171	0	83.48	7.6e-06	K	DMDPQTVMLLASFVFFK	G
21	2::tr|A0A091MK58|A0A091MK58_CARIC	Alpha-1-antiproteinase 2 (Fragment) OS=Cariama cristata OX=54380 GN=N322_05680 PE=3 SV=1	754	72	3.3e-70	42393	18	12	12	7	51.1	5.54	IACIKLVPNNADFAFQFFKEVTLEAPNKNIFFSPVSISTAFAMLALGARSTTQTQILEGLAFNLTEIQEKEIHEGFHNLIHMLSHPESGVQLNMGNVIFLTEKLKPLKKFLDDAKALYQLEAFTTDFNNLTEAEKQINDYIERKTYGKITNMVKDMDPQTVMLLASFVFFKGNWEKPFKPEHTEEREFFVDAETTVKVPMMHQTGRFDFYFDEELSCTVVRLHYNGSATAFLVLPAKGKMKQLEQTLVKERIQKWSDHLFQSLVSLYFPKFSISGSYEIMNILRKMGIVDVFTDQADLSGITGAPELKVSKVVHKAALDVDERGTEAAAATAAEITTVSLPPTIDFNHPFLMLIFDRDTNSTLFIGKIVNPTIT	5429	1	1	0	994.997	2	0.0016	155	171	0	112.93	8.7e-09	K	DMDPQTVMLLASFVFFK	G
21	2::tr|A0A091MK58|A0A091MK58_CARIC	Alpha-1-antiproteinase 2 (Fragment) OS=Cariama cristata OX=54380 GN=N322_05680 PE=3 SV=1	754	72	3.3e-70	42393	18	12	12	7	51.1	5.54	IACIKLVPNNADFAFQFFKEVTLEAPNKNIFFSPVSISTAFAMLALGARSTTQTQILEGLAFNLTEIQEKEIHEGFHNLIHMLSHPESGVQLNMGNVIFLTEKLKPLKKFLDDAKALYQLEAFTTDFNNLTEAEKQINDYIERKTYGKITNMVKDMDPQTVMLLASFVFFKGNWEKPFKPEHTEEREFFVDAETTVKVPMMHQTGRFDFYFDEELSCTVVRLHYNGSATAFLVLPAKGKMKQLEQTLVKERIQKWSDHLFQSLVSLYFPKFSISGSYEIMNILRKMGIVDVFTDQADLSGITGAPELKVSKVVHKAALDVDERGTEAAAATAAEITTVSLPPTIDFNHPFLMLIFDRDTNSTLFIGKIVNPTIT	5468	1	1	0	1002.99	2	-0.0012	155	171	0	103.78	7e-08	K	DMDPQTVMLLASFVFFK	G
21	2::tr|A0A091MK58|A0A091MK58_CARIC	Alpha-1-antiproteinase 2 (Fragment) OS=Cariama cristata OX=54380 GN=N322_05680 PE=3 SV=1	754	72	3.3e-70	42393	18	12	12	7	51.1	5.54	IACIKLVPNNADFAFQFFKEVTLEAPNKNIFFSPVSISTAFAMLALGARSTTQTQILEGLAFNLTEIQEKEIHEGFHNLIHMLSHPESGVQLNMGNVIFLTEKLKPLKKFLDDAKALYQLEAFTTDFNNLTEAEKQINDYIERKTYGKITNMVKDMDPQTVMLLASFVFFKGNWEKPFKPEHTEEREFFVDAETTVKVPMMHQTGRFDFYFDEELSCTVVRLHYNGSATAFLVLPAKGKMKQLEQTLVKERIQKWSDHLFQSLVSLYFPKFSISGSYEIMNILRKMGIVDVFTDQADLSGITGAPELKVSKVVHKAALDVDERGTEAAAATAAEITTVSLPPTIDFNHPFLMLIFDRDTNSTLFIGKIVNPTIT	6174	1	1	0	738.397	3	-0.0011	29	49	0	37.79	0.2	K	NIFFSPVSISTAFAMLALGAR	S
21	2::tr|A0A091MK58|A0A091MK58_CARIC	Alpha-1-antiproteinase 2 (Fragment) OS=Cariama cristata OX=54380 GN=N322_05680 PE=3 SV=1	754	72	3.3e-70	42393	18	12	12	7	51.1	5.54	IACIKLVPNNADFAFQFFKEVTLEAPNKNIFFSPVSISTAFAMLALGARSTTQTQILEGLAFNLTEIQEKEIHEGFHNLIHMLSHPESGVQLNMGNVIFLTEKLKPLKKFLDDAKALYQLEAFTTDFNNLTEAEKQINDYIERKTYGKITNMVKDMDPQTVMLLASFVFFKGNWEKPFKPEHTEEREFFVDAETTVKVPMMHQTGRFDFYFDEELSCTVVRLHYNGSATAFLVLPAKGKMKQLEQTLVKERIQKWSDHLFQSLVSLYFPKFSISGSYEIMNILRKMGIVDVFTDQADLSGITGAPELKVSKVVHKAALDVDERGTEAAAATAAEITTVSLPPTIDFNHPFLMLIFDRDTNSTLFIGKIVNPTIT	6175	1	1	0	1107.1	2	0.0103	29	49	0	118.49	1.6e-09	K	NIFFSPVSISTAFAMLALGAR	S
21	2::tr|A0A091MK58|A0A091MK58_CARIC	Alpha-1-antiproteinase 2 (Fragment) OS=Cariama cristata OX=54380 GN=N322_05680 PE=3 SV=1	754	72	3.3e-70	42393	18	12	12	7	51.1	5.54	IACIKLVPNNADFAFQFFKEVTLEAPNKNIFFSPVSISTAFAMLALGARSTTQTQILEGLAFNLTEIQEKEIHEGFHNLIHMLSHPESGVQLNMGNVIFLTEKLKPLKKFLDDAKALYQLEAFTTDFNNLTEAEKQINDYIERKTYGKITNMVKDMDPQTVMLLASFVFFKGNWEKPFKPEHTEEREFFVDAETTVKVPMMHQTGRFDFYFDEELSCTVVRLHYNGSATAFLVLPAKGKMKQLEQTLVKERIQKWSDHLFQSLVSLYFPKFSISGSYEIMNILRKMGIVDVFTDQADLSGITGAPELKVSKVVHKAALDVDERGTEAAAATAAEITTVSLPPTIDFNHPFLMLIFDRDTNSTLFIGKIVNPTIT	6588	1	1	1	1160.54	2	-0.0214	116	135	0	21.41	8.3	K	ALYQLEAFTTDFNNLTEAEK	Q
21	2::tr|A0A091MK58|A0A091MK58_CARIC	Alpha-1-antiproteinase 2 (Fragment) OS=Cariama cristata OX=54380 GN=N322_05680 PE=3 SV=1	754	72	3.3e-70	42393	18	12	12	7	51.1	5.54	IACIKLVPNNADFAFQFFKEVTLEAPNKNIFFSPVSISTAFAMLALGARSTTQTQILEGLAFNLTEIQEKEIHEGFHNLIHMLSHPESGVQLNMGNVIFLTEKLKPLKKFLDDAKALYQLEAFTTDFNNLTEAEKQINDYIERKTYGKITNMVKDMDPQTVMLLASFVFFKGNWEKPFKPEHTEEREFFVDAETTVKVPMMHQTGRFDFYFDEELSCTVVRLHYNGSATAFLVLPAKGKMKQLEQTLVKERIQKWSDHLFQSLVSLYFPKFSISGSYEIMNILRKMGIVDVFTDQADLSGITGAPELKVSKVVHKAALDVDERGTEAAAATAAEITTVSLPPTIDFNHPFLMLIFDRDTNSTLFIGKIVNPTIT	6741	1	1	0	793.069	3	-0.0019	286	308	0	86.77	3.8e-06	K	MGIVDVFTDQADLSGITGAPELK	V
21	2::tr|A0A091MK58|A0A091MK58_CARIC	Alpha-1-antiproteinase 2 (Fragment) OS=Cariama cristata OX=54380 GN=N322_05680 PE=3 SV=1	754	72	3.3e-70	42393	18	12	12	7	51.1	5.54	IACIKLVPNNADFAFQFFKEVTLEAPNKNIFFSPVSISTAFAMLALGARSTTQTQILEGLAFNLTEIQEKEIHEGFHNLIHMLSHPESGVQLNMGNVIFLTEKLKPLKKFLDDAKALYQLEAFTTDFNNLTEAEKQINDYIERKTYGKITNMVKDMDPQTVMLLASFVFFKGNWEKPFKPEHTEEREFFVDAETTVKVPMMHQTGRFDFYFDEELSCTVVRLHYNGSATAFLVLPAKGKMKQLEQTLVKERIQKWSDHLFQSLVSLYFPKFSISGSYEIMNILRKMGIVDVFTDQADLSGITGAPELKVSKVVHKAALDVDERGTEAAAATAAEITTVSLPPTIDFNHPFLMLIFDRDTNSTLFIGKIVNPTIT	6742	1	1	0	1189.1	2	0	286	308	0	134.35	6.5e-11	K	MGIVDVFTDQADLSGITGAPELK	V
21	2::tr|A0A091MK58|A0A091MK58_CARIC	Alpha-1-antiproteinase 2 (Fragment) OS=Cariama cristata OX=54380 GN=N322_05680 PE=3 SV=1	754	72	3.3e-70	42393	18	12	12	7	51.1	5.54	IACIKLVPNNADFAFQFFKEVTLEAPNKNIFFSPVSISTAFAMLALGARSTTQTQILEGLAFNLTEIQEKEIHEGFHNLIHMLSHPESGVQLNMGNVIFLTEKLKPLKKFLDDAKALYQLEAFTTDFNNLTEAEKQINDYIERKTYGKITNMVKDMDPQTVMLLASFVFFKGNWEKPFKPEHTEEREFFVDAETTVKVPMMHQTGRFDFYFDEELSCTVVRLHYNGSATAFLVLPAKGKMKQLEQTLVKERIQKWSDHLFQSLVSLYFPKFSISGSYEIMNILRKMGIVDVFTDQADLSGITGAPELKVSKVVHKAALDVDERGTEAAAATAAEITTVSLPPTIDFNHPFLMLIFDRDTNSTLFIGKIVNPTIT	6800	1	1	0	1197.1	2	0.0012	286	308	0	133.16	8.8e-11	K	MGIVDVFTDQADLSGITGAPELK	V
21	2::tr|A0A091MK58|A0A091MK58_CARIC	Alpha-1-antiproteinase 2 (Fragment) OS=Cariama cristata OX=54380 GN=N322_05680 PE=3 SV=1	754	72	3.3e-70	42393	18	12	12	7	51.1	5.54	IACIKLVPNNADFAFQFFKEVTLEAPNKNIFFSPVSISTAFAMLALGARSTTQTQILEGLAFNLTEIQEKEIHEGFHNLIHMLSHPESGVQLNMGNVIFLTEKLKPLKKFLDDAKALYQLEAFTTDFNNLTEAEKQINDYIERKTYGKITNMVKDMDPQTVMLLASFVFFKGNWEKPFKPEHTEEREFFVDAETTVKVPMMHQTGRFDFYFDEELSCTVVRLHYNGSATAFLVLPAKGKMKQLEQTLVKERIQKWSDHLFQSLVSLYFPKFSISGSYEIMNILRKMGIVDVFTDQADLSGITGAPELKVSKVVHKAALDVDERGTEAAAATAAEITTVSLPPTIDFNHPFLMLIFDRDTNSTLFIGKIVNPTIT	6803	1	1	0	798.736	3	0.0198	286	308	0	89.28	2.2e-06	K	MGIVDVFTDQADLSGITGAPELK	V
21	2::tr|A0A091MK58|A0A091MK58_CARIC	Alpha-1-antiproteinase 2 (Fragment) OS=Cariama cristata OX=54380 GN=N322_05680 PE=3 SV=1	754	72	3.3e-70	42393	18	12	12	7	51.1	5.54	IACIKLVPNNADFAFQFFKEVTLEAPNKNIFFSPVSISTAFAMLALGARSTTQTQILEGLAFNLTEIQEKEIHEGFHNLIHMLSHPESGVQLNMGNVIFLTEKLKPLKKFLDDAKALYQLEAFTTDFNNLTEAEKQINDYIERKTYGKITNMVKDMDPQTVMLLASFVFFKGNWEKPFKPEHTEEREFFVDAETTVKVPMMHQTGRFDFYFDEELSCTVVRLHYNGSATAFLVLPAKGKMKQLEQTLVKERIQKWSDHLFQSLVSLYFPKFSISGSYEIMNILRKMGIVDVFTDQADLSGITGAPELKVSKVVHKAALDVDERGTEAAAATAAEITTVSLPPTIDFNHPFLMLIFDRDTNSTLFIGKIVNPTIT	9785	8	1	1	754.975	5	-0.033	71	103	0	20.37	15	K	EIHEGFHNLIHMLSHPESGVQLNMGNVIFLTEK	L
22	2::tr|A0A0Q3LVM5|A0A0Q3LVM5_AMAAE	Apolipoprotein A-I OS=Amazona aestiva OX=12930 GN=AAES_252467 PE=3 SV=1	749	72	1.1e-69	30923	77	18	16	7	45.5	5.56	MRAVVVALALLCLTAERLPARSFWQHDEPQAPLDRLKDMVDVYLETVKASGKDAIAQFESSAVGKQLDLKLTDNLDTLGAAAAKLREDMAPYYKEVREMWLKDTEALRQELTKDLEEVKEKIRPFLDQFSAKWTEELEQYRQRLAPVAQELKELTKQKVELMQEKLTPVAEEARDRLRGHVEELRKNLAPYSDELRQKLSQKLEEIREKGIPQAAEYQAKVVEHLSNLRERMTPLLQEFKERATPYAENFKSRFIAFLDDLQKSLA	222	1	0	0	420.223	2	0.0007	179	185	0	28.36	0.63	R	GHVEELR	K
22	2::tr|A0A0Q3LVM5|A0A0Q3LVM5_AMAAE	Apolipoprotein A-I OS=Amazona aestiva OX=12930 GN=AAES_252467 PE=3 SV=1	749	72	1.1e-69	30923	77	18	16	7	45.5	5.56	MRAVVVALALLCLTAERLPARSFWQHDEPQAPLDRLKDMVDVYLETVKASGKDAIAQFESSAVGKQLDLKLTDNLDTLGAAAAKLREDMAPYYKEVREMWLKDTEALRQELTKDLEEVKEKIRPFLDQFSAKWTEELEQYRQRLAPVAQELKELTKQKVELMQEKLTPVAEEARDRLRGHVEELRKNLAPYSDELRQKLSQKLEEIREKGIPQAAEYQAKVVEHLSNLRERMTPLLQEFKERATPYAENFKSRFIAFLDDLQKSLA	425	1	0	0	446.726	2	-0.0004	159	165	0	40.47	0.096	K	VELMQEK	L
22	2::tr|A0A0Q3LVM5|A0A0Q3LVM5_AMAAE	Apolipoprotein A-I OS=Amazona aestiva OX=12930 GN=AAES_252467 PE=3 SV=1	749	72	1.1e-69	30923	77	18	16	7	45.5	5.56	MRAVVVALALLCLTAERLPARSFWQHDEPQAPLDRLKDMVDVYLETVKASGKDAIAQFESSAVGKQLDLKLTDNLDTLGAAAAKLREDMAPYYKEVREMWLKDTEALRQELTKDLEEVKEKIRPFLDQFSAKWTEELEQYRQRLAPVAQELKELTKQKVELMQEKLTPVAEEARDRLRGHVEELRKNLAPYSDELRQKLSQKLEEIREKGIPQAAEYQAKVVEHLSNLRERMTPLLQEFKERATPYAENFKSRFIAFLDDLQKSLA	591	3	0	0	458.759	2	0.0008	203	209	1	29.02	2.1	K	LEEIREK	G
22	2::tr|A0A0Q3LVM5|A0A0Q3LVM5_AMAAE	Apolipoprotein A-I OS=Amazona aestiva OX=12930 GN=AAES_252467 PE=3 SV=1	749	72	1.1e-69	30923	77	18	16	7	45.5	5.56	MRAVVVALALLCLTAERLPARSFWQHDEPQAPLDRLKDMVDVYLETVKASGKDAIAQFESSAVGKQLDLKLTDNLDTLGAAAAKLREDMAPYYKEVREMWLKDTEALRQELTKDLEEVKEKIRPFLDQFSAKWTEELEQYRQRLAPVAQELKELTKQKVELMQEKLTPVAEEARDRLRGHVEELRKNLAPYSDELRQKLSQKLEEIREKGIPQAAEYQAKVVEHLSNLRERMTPLLQEFKERATPYAENFKSRFIAFLDDLQKSLA	782	1	0	0	484.793	2	0.0004	144	152	0	46.92	0.0049	R	LAPVAQELK	E
22	2::tr|A0A0Q3LVM5|A0A0Q3LVM5_AMAAE	Apolipoprotein A-I OS=Amazona aestiva OX=12930 GN=AAES_252467 PE=3 SV=1	749	72	1.1e-69	30923	77	18	16	7	45.5	5.56	MRAVVVALALLCLTAERLPARSFWQHDEPQAPLDRLKDMVDVYLETVKASGKDAIAQFESSAVGKQLDLKLTDNLDTLGAAAAKLREDMAPYYKEVREMWLKDTEALRQELTKDLEEVKEKIRPFLDQFSAKWTEELEQYRQRLAPVAQELKELTKQKVELMQEKLTPVAEEARDRLRGHVEELRKNLAPYSDELRQKLSQKLEEIREKGIPQAAEYQAKVVEHLSNLRERMTPLLQEFKERATPYAENFKSRFIAFLDDLQKSLA	859	1	0	0	493.27	2	0.0016	166	174	0	52.93	0.0034	K	LTPVAEEAR	D
22	2::tr|A0A0Q3LVM5|A0A0Q3LVM5_AMAAE	Apolipoprotein A-I OS=Amazona aestiva OX=12930 GN=AAES_252467 PE=3 SV=1	749	72	1.1e-69	30923	77	18	16	7	45.5	5.56	MRAVVVALALLCLTAERLPARSFWQHDEPQAPLDRLKDMVDVYLETVKASGKDAIAQFESSAVGKQLDLKLTDNLDTLGAAAAKLREDMAPYYKEVREMWLKDTEALRQELTKDLEEVKEKIRPFLDQFSAKWTEELEQYRQRLAPVAQELKELTKQKVELMQEKLTPVAEEARDRLRGHVEELRKNLAPYSDELRQKLSQKLEEIREKGIPQAAEYQAKVVEHLSNLRERMTPLLQEFKERATPYAENFKSRFIAFLDDLQKSLA	977	1	0	0	516.721	2	0.0004	87	94	0	50.63	0.0011	R	EDMAPYYK	E
22	2::tr|A0A0Q3LVM5|A0A0Q3LVM5_AMAAE	Apolipoprotein A-I OS=Amazona aestiva OX=12930 GN=AAES_252467 PE=3 SV=1	749	72	1.1e-69	30923	77	18	16	7	45.5	5.56	MRAVVVALALLCLTAERLPARSFWQHDEPQAPLDRLKDMVDVYLETVKASGKDAIAQFESSAVGKQLDLKLTDNLDTLGAAAAKLREDMAPYYKEVREMWLKDTEALRQELTKDLEEVKEKIRPFLDQFSAKWTEELEQYRQRLAPVAQELKELTKQKVELMQEKLTPVAEEARDRLRGHVEELRKNLAPYSDELRQKLSQKLEEIREKGIPQAAEYQAKVVEHLSNLRERMTPLLQEFKERATPYAENFKSRFIAFLDDLQKSLA	1110	1	1	0	533.804	2	0.0006	221	229	0	35.4	0.16	K	VVEHLSNLR	E
22	2::tr|A0A0Q3LVM5|A0A0Q3LVM5_AMAAE	Apolipoprotein A-I OS=Amazona aestiva OX=12930 GN=AAES_252467 PE=3 SV=1	749	72	1.1e-69	30923	77	18	16	7	45.5	5.56	MRAVVVALALLCLTAERLPARSFWQHDEPQAPLDRLKDMVDVYLETVKASGKDAIAQFESSAVGKQLDLKLTDNLDTLGAAAAKLREDMAPYYKEVREMWLKDTEALRQELTKDLEEVKEKIRPFLDQFSAKWTEELEQYRQRLAPVAQELKELTKQKVELMQEKLTPVAEEARDRLRGHVEELRKNLAPYSDELRQKLSQKLEEIREKGIPQAAEYQAKVVEHLSNLRERMTPLLQEFKERATPYAENFKSRFIAFLDDLQKSLA	1239	1	0	0	566.806	2	0.0021	157	165	1	41.58	0.13	K	QKVELMQEK	L
22	2::tr|A0A0Q3LVM5|A0A0Q3LVM5_AMAAE	Apolipoprotein A-I OS=Amazona aestiva OX=12930 GN=AAES_252467 PE=3 SV=1	749	72	1.1e-69	30923	77	18	16	7	45.5	5.56	MRAVVVALALLCLTAERLPARSFWQHDEPQAPLDRLKDMVDVYLETVKASGKDAIAQFESSAVGKQLDLKLTDNLDTLGAAAAKLREDMAPYYKEVREMWLKDTEALRQELTKDLEEVKEKIRPFLDQFSAKWTEELEQYRQRLAPVAQELKELTKQKVELMQEKLTPVAEEARDRLRGHVEELRKNLAPYSDELRQKLSQKLEEIREKGIPQAAEYQAKVVEHLSNLRERMTPLLQEFKERATPYAENFKSRFIAFLDDLQKSLA	1302	1	0	0	383.538	3	0.001	157	165	1	44.51	0.06	K	QKVELMQEK	L
22	2::tr|A0A0Q3LVM5|A0A0Q3LVM5_AMAAE	Apolipoprotein A-I OS=Amazona aestiva OX=12930 GN=AAES_252467 PE=3 SV=1	749	72	1.1e-69	30923	77	18	16	7	45.5	5.56	MRAVVVALALLCLTAERLPARSFWQHDEPQAPLDRLKDMVDVYLETVKASGKDAIAQFESSAVGKQLDLKLTDNLDTLGAAAAKLREDMAPYYKEVREMWLKDTEALRQELTKDLEEVKEKIRPFLDQFSAKWTEELEQYRQRLAPVAQELKELTKQKVELMQEKLTPVAEEARDRLRGHVEELRKNLAPYSDELRQKLSQKLEEIREKGIPQAAEYQAKVVEHLSNLRERMTPLLQEFKERATPYAENFKSRFIAFLDDLQKSLA	1303	1	0	0	574.803	2	0.0014	157	165	1	34.52	0.6	K	QKVELMQEK	L
22	2::tr|A0A0Q3LVM5|A0A0Q3LVM5_AMAAE	Apolipoprotein A-I OS=Amazona aestiva OX=12930 GN=AAES_252467 PE=3 SV=1	749	72	1.1e-69	30923	77	18	16	7	45.5	5.56	MRAVVVALALLCLTAERLPARSFWQHDEPQAPLDRLKDMVDVYLETVKASGKDAIAQFESSAVGKQLDLKLTDNLDTLGAAAAKLREDMAPYYKEVREMWLKDTEALRQELTKDLEEVKEKIRPFLDQFSAKWTEELEQYRQRLAPVAQELKELTKQKVELMQEKLTPVAEEARDRLRGHVEELRKNLAPYSDELRQKLSQKLEEIREKGIPQAAEYQAKVVEHLSNLRERMTPLLQEFKERATPYAENFKSRFIAFLDDLQKSLA	1345	1	0	0	588.306	2	-0.0002	210	220	0	51.99	0.0098	K	GIPQAAEYQAK	V
22	2::tr|A0A0Q3LVM5|A0A0Q3LVM5_AMAAE	Apolipoprotein A-I OS=Amazona aestiva OX=12930 GN=AAES_252467 PE=3 SV=1	749	72	1.1e-69	30923	77	18	16	7	45.5	5.56	MRAVVVALALLCLTAERLPARSFWQHDEPQAPLDRLKDMVDVYLETVKASGKDAIAQFESSAVGKQLDLKLTDNLDTLGAAAAKLREDMAPYYKEVREMWLKDTEALRQELTKDLEEVKEKIRPFLDQFSAKWTEELEQYRQRLAPVAQELKELTKQKVELMQEKLTPVAEEARDRLRGHVEELRKNLAPYSDELRQKLSQKLEEIREKGIPQAAEYQAKVVEHLSNLRERMTPLLQEFKERATPYAENFKSRFIAFLDDLQKSLA	1352	1	0	0	589.295	2	-0.0011	187	196	0	39.92	0.17	K	NLAPYSDELR	Q
22	2::tr|A0A0Q3LVM5|A0A0Q3LVM5_AMAAE	Apolipoprotein A-I OS=Amazona aestiva OX=12930 GN=AAES_252467 PE=3 SV=1	749	72	1.1e-69	30923	77	18	16	7	45.5	5.56	MRAVVVALALLCLTAERLPARSFWQHDEPQAPLDRLKDMVDVYLETVKASGKDAIAQFESSAVGKQLDLKLTDNLDTLGAAAAKLREDMAPYYKEVREMWLKDTEALRQELTKDLEEVKEKIRPFLDQFSAKWTEELEQYRQRLAPVAQELKELTKQKVELMQEKLTPVAEEARDRLRGHVEELRKNLAPYSDELRQKLSQKLEEIREKGIPQAAEYQAKVVEHLSNLRERMTPLLQEFKERATPYAENFKSRFIAFLDDLQKSLA	1527	1	0	0	412.91	3	-0.0007	177	186	2	22.78	2.1	R	LRGHVEELRK	N
22	2::tr|A0A0Q3LVM5|A0A0Q3LVM5_AMAAE	Apolipoprotein A-I OS=Amazona aestiva OX=12930 GN=AAES_252467 PE=3 SV=1	749	72	1.1e-69	30923	77	18	16	7	45.5	5.56	MRAVVVALALLCLTAERLPARSFWQHDEPQAPLDRLKDMVDVYLETVKASGKDAIAQFESSAVGKQLDLKLTDNLDTLGAAAAKLREDMAPYYKEVREMWLKDTEALRQELTKDLEEVKEKIRPFLDQFSAKWTEELEQYRQRLAPVAQELKELTKQKVELMQEKLTPVAEEARDRLRGHVEELRKNLAPYSDELRQKLSQKLEEIREKGIPQAAEYQAKVVEHLSNLRERMTPLLQEFKERATPYAENFKSRFIAFLDDLQKSLA	1562	1	0	0	627.294	2	0.0002	133	141	0	58.7	0.001	K	WTEELEQYR	Q
22	2::tr|A0A0Q3LVM5|A0A0Q3LVM5_AMAAE	Apolipoprotein A-I OS=Amazona aestiva OX=12930 GN=AAES_252467 PE=3 SV=1	749	72	1.1e-69	30923	77	18	16	7	45.5	5.56	MRAVVVALALLCLTAERLPARSFWQHDEPQAPLDRLKDMVDVYLETVKASGKDAIAQFESSAVGKQLDLKLTDNLDTLGAAAAKLREDMAPYYKEVREMWLKDTEALRQELTKDLEEVKEKIRPFLDQFSAKWTEELEQYRQRLAPVAQELKELTKQKVELMQEKLTPVAEEARDRLRGHVEELRKNLAPYSDELRQKLSQKLEEIREKGIPQAAEYQAKVVEHLSNLRERMTPLLQEFKERATPYAENFKSRFIAFLDDLQKSLA	1671	1	0	0	429.214	3	0.0014	85	94	1	30	0.96	K	LREDMAPYYK	E
22	2::tr|A0A0Q3LVM5|A0A0Q3LVM5_AMAAE	Apolipoprotein A-I OS=Amazona aestiva OX=12930 GN=AAES_252467 PE=3 SV=1	749	72	1.1e-69	30923	77	18	16	7	45.5	5.56	MRAVVVALALLCLTAERLPARSFWQHDEPQAPLDRLKDMVDVYLETVKASGKDAIAQFESSAVGKQLDLKLTDNLDTLGAAAAKLREDMAPYYKEVREMWLKDTEALRQELTKDLEEVKEKIRPFLDQFSAKWTEELEQYRQRLAPVAQELKELTKQKVELMQEKLTPVAEEARDRLRGHVEELRKNLAPYSDELRQKLSQKLEEIREKGIPQAAEYQAKVVEHLSNLRERMTPLLQEFKERATPYAENFKSRFIAFLDDLQKSLA	1743	1	0	0	651.313	2	0.0004	85	94	1	24.72	2.8	K	LREDMAPYYK	E
22	2::tr|A0A0Q3LVM5|A0A0Q3LVM5_AMAAE	Apolipoprotein A-I OS=Amazona aestiva OX=12930 GN=AAES_252467 PE=3 SV=1	749	72	1.1e-69	30923	77	18	16	7	45.5	5.56	MRAVVVALALLCLTAERLPARSFWQHDEPQAPLDRLKDMVDVYLETVKASGKDAIAQFESSAVGKQLDLKLTDNLDTLGAAAAKLREDMAPYYKEVREMWLKDTEALRQELTKDLEEVKEKIRPFLDQFSAKWTEELEQYRQRLAPVAQELKELTKQKVELMQEKLTPVAEEARDRLRGHVEELRKNLAPYSDELRQKLSQKLEEIREKGIPQAAEYQAKVVEHLSNLRERMTPLLQEFKERATPYAENFKSRFIAFLDDLQKSLA	1744	1	0	0	434.545	3	0.0011	85	94	1	24.76	2.7	K	LREDMAPYYK	E
22	2::tr|A0A0Q3LVM5|A0A0Q3LVM5_AMAAE	Apolipoprotein A-I OS=Amazona aestiva OX=12930 GN=AAES_252467 PE=3 SV=1	749	72	1.1e-69	30923	77	18	16	7	45.5	5.56	MRAVVVALALLCLTAERLPARSFWQHDEPQAPLDRLKDMVDVYLETVKASGKDAIAQFESSAVGKQLDLKLTDNLDTLGAAAAKLREDMAPYYKEVREMWLKDTEALRQELTKDLEEVKEKIRPFLDQFSAKWTEELEQYRQRLAPVAQELKELTKQKVELMQEKLTPVAEEARDRLRGHVEELRKNLAPYSDELRQKLSQKLEEIREKGIPQAAEYQAKVVEHLSNLRERMTPLLQEFKERATPYAENFKSRFIAFLDDLQKSLA	1853	1	0	0	661.367	2	0.0002	122	132	0	23.7	3.6	K	IRPFLDQFSAK	W
22	2::tr|A0A0Q3LVM5|A0A0Q3LVM5_AMAAE	Apolipoprotein A-I OS=Amazona aestiva OX=12930 GN=AAES_252467 PE=3 SV=1	749	72	1.1e-69	30923	77	18	16	7	45.5	5.56	MRAVVVALALLCLTAERLPARSFWQHDEPQAPLDRLKDMVDVYLETVKASGKDAIAQFESSAVGKQLDLKLTDNLDTLGAAAAKLREDMAPYYKEVREMWLKDTEALRQELTKDLEEVKEKIRPFLDQFSAKWTEELEQYRQRLAPVAQELKELTKQKVELMQEKLTPVAEEARDRLRGHVEELRKNLAPYSDELRQKLSQKLEEIREKGIPQAAEYQAKVVEHLSNLRERMTPLLQEFKERATPYAENFKSRFIAFLDDLQKSLA	1854	1	0	0	441.247	3	0.0003	122	132	0	36.47	0.19	K	IRPFLDQFSAK	W
22	2::tr|A0A0Q3LVM5|A0A0Q3LVM5_AMAAE	Apolipoprotein A-I OS=Amazona aestiva OX=12930 GN=AAES_252467 PE=3 SV=1	749	72	1.1e-69	30923	77	18	16	7	45.5	5.56	MRAVVVALALLCLTAERLPARSFWQHDEPQAPLDRLKDMVDVYLETVKASGKDAIAQFESSAVGKQLDLKLTDNLDTLGAAAAKLREDMAPYYKEVREMWLKDTEALRQELTKDLEEVKEKIRPFLDQFSAKWTEELEQYRQRLAPVAQELKELTKQKVELMQEKLTPVAEEARDRLRGHVEELRKNLAPYSDELRQKLSQKLEEIREKGIPQAAEYQAKVVEHLSNLRERMTPLLQEFKERATPYAENFKSRFIAFLDDLQKSLA	1874	1	0	0	661.833	2	-0.0005	53	65	0	61.77	0.00089	K	DAIAQFESSAVGK	Q
22	2::tr|A0A0Q3LVM5|A0A0Q3LVM5_AMAAE	Apolipoprotein A-I OS=Amazona aestiva OX=12930 GN=AAES_252467 PE=3 SV=1	749	72	1.1e-69	30923	77	18	16	7	45.5	5.56	MRAVVVALALLCLTAERLPARSFWQHDEPQAPLDRLKDMVDVYLETVKASGKDAIAQFESSAVGKQLDLKLTDNLDTLGAAAAKLREDMAPYYKEVREMWLKDTEALRQELTKDLEEVKEKIRPFLDQFSAKWTEELEQYRQRLAPVAQELKELTKQKVELMQEKLTPVAEEARDRLRGHVEELRKNLAPYSDELRQKLSQKLEEIREKGIPQAAEYQAKVVEHLSNLRERMTPLLQEFKERATPYAENFKSRFIAFLDDLQKSLA	1890	1	0	0	662.336	2	0.0219	53	65	0	51.8	0.0082	K	DAIAQFESSAVGK	Q
22	2::tr|A0A0Q3LVM5|A0A0Q3LVM5_AMAAE	Apolipoprotein A-I OS=Amazona aestiva OX=12930 GN=AAES_252467 PE=3 SV=1	749	72	1.1e-69	30923	77	18	16	7	45.5	5.56	MRAVVVALALLCLTAERLPARSFWQHDEPQAPLDRLKDMVDVYLETVKASGKDAIAQFESSAVGKQLDLKLTDNLDTLGAAAAKLREDMAPYYKEVREMWLKDTEALRQELTKDLEEVKEKIRPFLDQFSAKWTEELEQYRQRLAPVAQELKELTKQKVELMQEKLTPVAEEARDRLRGHVEELRKNLAPYSDELRQKLSQKLEEIREKGIPQAAEYQAKVVEHLSNLRERMTPLLQEFKERATPYAENFKSRFIAFLDDLQKSLA	3933	1	0	0	833.426	2	0.0001	49	65	1	120.09	1.7e-09	K	ASGKDAIAQFESSAVGK	Q
22	2::tr|A0A0Q3LVM5|A0A0Q3LVM5_AMAAE	Apolipoprotein A-I OS=Amazona aestiva OX=12930 GN=AAES_252467 PE=3 SV=1	749	72	1.1e-69	30923	77	18	16	7	45.5	5.56	MRAVVVALALLCLTAERLPARSFWQHDEPQAPLDRLKDMVDVYLETVKASGKDAIAQFESSAVGKQLDLKLTDNLDTLGAAAAKLREDMAPYYKEVREMWLKDTEALRQELTKDLEEVKEKIRPFLDQFSAKWTEELEQYRQRLAPVAQELKELTKQKVELMQEKLTPVAEEARDRLRGHVEELRKNLAPYSDELRQKLSQKLEEIREKGIPQAAEYQAKVVEHLSNLRERMTPLLQEFKERATPYAENFKSRFIAFLDDLQKSLA	3935	1	0	0	555.953	3	0.0002	49	65	1	69.69	0.00019	K	ASGKDAIAQFESSAVGK	Q
22	2::tr|A0A0Q3LVM5|A0A0Q3LVM5_AMAAE	Apolipoprotein A-I OS=Amazona aestiva OX=12930 GN=AAES_252467 PE=3 SV=1	749	72	1.1e-69	30923	77	18	16	7	45.5	5.56	MRAVVVALALLCLTAERLPARSFWQHDEPQAPLDRLKDMVDVYLETVKASGKDAIAQFESSAVGKQLDLKLTDNLDTLGAAAAKLREDMAPYYKEVREMWLKDTEALRQELTKDLEEVKEKIRPFLDQFSAKWTEELEQYRQRLAPVAQELKELTKQKVELMQEKLTPVAEEARDRLRGHVEELRKNLAPYSDELRQKLSQKLEEIREKGIPQAAEYQAKVVEHLSNLRERMTPLLQEFKERATPYAENFKSRFIAFLDDLQKSLA	3947	1	0	0	556.287	3	0.0184	49	65	1	45.41	0.044	K	ASGKDAIAQFESSAVGK	Q
23	2::tr|A0A091G8Y4|A0A091G8Y4_9AVES	Serum albumin (Fragment) OS=Cuculus canorus OX=55661 GN=N303_05823 PE=4 SV=1	718	72	1.4e-66	71807	29	15	13	10	17.1	5.92	MKWVTFMSFIFLFSSATSRNLQRAARDADHKSEIAHRYNDLKEETFKAVTMITFAQYLQRCSYESLSKLVKDVVDLAQKCVANEDAPDCSKPLPTIFLDEICQVEKLRDSYGAMADCCGKSDPERNDCFLSFKVPQPDFVQPYQRPAADVICKEYQDSRVSLLGHFIYAVARRNPFLYAPTILGLAADYEHGLQHCCKESDIGTCLDEKATAIKEKAKKISVKQQYACGVLKKFGERTFQAKKLSHLSQKYPKAPFSELVKLVQEIKGVYEECCSGDMIECMDDRVKIMAYVCSKQDVFSSKIKECCDKPIVERSQCIMEAEFDDKPEGLPSLVEKYVQDKEVCKSFEADHDVFLSQFVYEYSRRHPEFSTQLILRVAKGYETLLEKCCKTDNPAECYG…	115	1	0	0	405.703	2	-0.0004	296	302	0	52.73	0.0013	K	QDVFSSK	I
23	2::tr|A0A091G8Y4|A0A091G8Y4_9AVES	Serum albumin (Fragment) OS=Cuculus canorus OX=55661 GN=N303_05823 PE=4 SV=1	718	72	1.4e-66	71807	29	15	13	10	17.1	5.92	MKWVTFMSFIFLFSSATSRNLQRAARDADHKSEIAHRYNDLKEETFKAVTMITFAQYLQRCSYESLSKLVKDVVDLAQKCVANEDAPDCSKPLPTIFLDEICQVEKLRDSYGAMADCCGKSDPERNDCFLSFKVPQPDFVQPYQRPAADVICKEYQDSRVSLLGHFIYAVARRNPFLYAPTILGLAADYEHGLQHCCKESDIGTCLDEKATAIKEKAKKISVKQQYACGVLKKFGERTFQAKKLSHLSQKYPKAPFSELVKLVQEIKGVYEECCSGDMIECMDDRVKIMAYVCSKQDVFSSKIKECCDKPIVERSQCIMEAEFDDKPEGLPSLVEKYVQDKEVCKSFEADHDVFLSQFVYEYSRRHPEFSTQLILRVAKGYETLLEKCCKTDNPAECYG…	419	1	0	0	444.245	2	-0.0001	72	79	0	26.4	3	K	DVVDLAQK	C
23	2::tr|A0A091G8Y4|A0A091G8Y4_9AVES	Serum albumin (Fragment) OS=Cuculus canorus OX=55661 GN=N303_05823 PE=4 SV=1	718	72	1.4e-66	71807	29	15	13	10	17.1	5.92	MKWVTFMSFIFLFSSATSRNLQRAARDADHKSEIAHRYNDLKEETFKAVTMITFAQYLQRCSYESLSKLVKDVVDLAQKCVANEDAPDCSKPLPTIFLDEICQVEKLRDSYGAMADCCGKSDPERNDCFLSFKVPQPDFVQPYQRPAADVICKEYQDSRVSLLGHFIYAVARRNPFLYAPTILGLAADYEHGLQHCCKESDIGTCLDEKATAIKEKAKKISVKQQYACGVLKKFGERTFQAKKLSHLSQKYPKAPFSELVKLVQEIKGVYEECCSGDMIECMDDRVKIMAYVCSKQDVFSSKIKECCDKPIVERSQCIMEAEFDDKPEGLPSLVEKYVQDKEVCKSFEADHDVFLSQFVYEYSRRHPEFSTQLILRVAKGYETLLEKCCKTDNPAECYG…	1126	1	0	0	539.226	2	-0.0004	465	472	0	44.7	0.0057	K	CCQLPEDR	R
23	2::tr|A0A091G8Y4|A0A091G8Y4_9AVES	Serum albumin (Fragment) OS=Cuculus canorus OX=55661 GN=N303_05823 PE=4 SV=1	718	72	1.4e-66	71807	29	15	13	10	17.1	5.92	MKWVTFMSFIFLFSSATSRNLQRAARDADHKSEIAHRYNDLKEETFKAVTMITFAQYLQRCSYESLSKLVKDVVDLAQKCVANEDAPDCSKPLPTIFLDEICQVEKLRDSYGAMADCCGKSDPERNDCFLSFKVPQPDFVQPYQRPAADVICKEYQDSRVSLLGHFIYAVARRNPFLYAPTILGLAADYEHGLQHCCKESDIGTCLDEKATAIKEKAKKISVKQQYACGVLKKFGERTFQAKKLSHLSQKYPKAPFSELVKLVQEIKGVYEECCSGDMIECMDDRVKIMAYVCSKQDVFSSKIKECCDKPIVERSQCIMEAEFDDKPEGLPSLVEKYVQDKEVCKSFEADHDVFLSQFVYEYSRRHPEFSTQLILRVAKGYETLLEKCCKTDNPAECYG…	1505	1	0	0	614.369	2	0.0004	69	79	1	81.59	3.9e-06	K	LVKDVVDLAQK	C
23	2::tr|A0A091G8Y4|A0A091G8Y4_9AVES	Serum albumin (Fragment) OS=Cuculus canorus OX=55661 GN=N303_05823 PE=4 SV=1	718	72	1.4e-66	71807	29	15	13	10	17.1	5.92	MKWVTFMSFIFLFSSATSRNLQRAARDADHKSEIAHRYNDLKEETFKAVTMITFAQYLQRCSYESLSKLVKDVVDLAQKCVANEDAPDCSKPLPTIFLDEICQVEKLRDSYGAMADCCGKSDPERNDCFLSFKVPQPDFVQPYQRPAADVICKEYQDSRVSLLGHFIYAVARRNPFLYAPTILGLAADYEHGLQHCCKESDIGTCLDEKATAIKEKAKKISVKQQYACGVLKKFGERTFQAKKLSHLSQKYPKAPFSELVKLVQEIKGVYEECCSGDMIECMDDRVKIMAYVCSKQDVFSSKIKECCDKPIVERSQCIMEAEFDDKPEGLPSLVEKYVQDKEVCKSFEADHDVFLSQFVYEYSRRHPEFSTQLILRVAKGYETLLEKCCKTDNPAECYG…	1506	1	0	0	409.915	3	0.0007	69	79	1	43.34	0.027	K	LVKDVVDLAQK	C
23	2::tr|A0A091G8Y4|A0A091G8Y4_9AVES	Serum albumin (Fragment) OS=Cuculus canorus OX=55661 GN=N303_05823 PE=4 SV=1	718	72	1.4e-66	71807	29	15	13	10	17.1	5.92	MKWVTFMSFIFLFSSATSRNLQRAARDADHKSEIAHRYNDLKEETFKAVTMITFAQYLQRCSYESLSKLVKDVVDLAQKCVANEDAPDCSKPLPTIFLDEICQVEKLRDSYGAMADCCGKSDPERNDCFLSFKVPQPDFVQPYQRPAADVICKEYQDSRVSLLGHFIYAVARRNPFLYAPTILGLAADYEHGLQHCCKESDIGTCLDEKATAIKEKAKKISVKQQYACGVLKKFGERTFQAKKLSHLSQKYPKAPFSELVKLVQEIKGVYEECCSGDMIECMDDRVKIMAYVCSKQDVFSSKIKECCDKPIVERSQCIMEAEFDDKPEGLPSLVEKYVQDKEVCKSFEADHDVFLSQFVYEYSRRHPEFSTQLILRVAKGYETLLEKCCKTDNPAECYG…	1515	1	0	0	411.217	3	0.002	564	573	0	62.39	0.00095	R	KPQMTEEQIK	T
23	2::tr|A0A091G8Y4|A0A091G8Y4_9AVES	Serum albumin (Fragment) OS=Cuculus canorus OX=55661 GN=N303_05823 PE=4 SV=1	718	72	1.4e-66	71807	29	15	13	10	17.1	5.92	MKWVTFMSFIFLFSSATSRNLQRAARDADHKSEIAHRYNDLKEETFKAVTMITFAQYLQRCSYESLSKLVKDVVDLAQKCVANEDAPDCSKPLPTIFLDEICQVEKLRDSYGAMADCCGKSDPERNDCFLSFKVPQPDFVQPYQRPAADVICKEYQDSRVSLLGHFIYAVARRNPFLYAPTILGLAADYEHGLQHCCKESDIGTCLDEKATAIKEKAKKISVKQQYACGVLKKFGERTFQAKKLSHLSQKYPKAPFSELVKLVQEIKGVYEECCSGDMIECMDDRVKIMAYVCSKQDVFSSKIKECCDKPIVERSQCIMEAEFDDKPEGLPSLVEKYVQDKEVCKSFEADHDVFLSQFVYEYSRRHPEFSTQLILRVAKGYETLLEKCCKTDNPAECYG…	1677	1	0	0	643.817	2	0.0011	38	47	1	47.73	0.015	R	YNDLKEETFK	A
23	2::tr|A0A091G8Y4|A0A091G8Y4_9AVES	Serum albumin (Fragment) OS=Cuculus canorus OX=55661 GN=N303_05823 PE=4 SV=1	718	72	1.4e-66	71807	29	15	13	10	17.1	5.92	MKWVTFMSFIFLFSSATSRNLQRAARDADHKSEIAHRYNDLKEETFKAVTMITFAQYLQRCSYESLSKLVKDVVDLAQKCVANEDAPDCSKPLPTIFLDEICQVEKLRDSYGAMADCCGKSDPERNDCFLSFKVPQPDFVQPYQRPAADVICKEYQDSRVSLLGHFIYAVARRNPFLYAPTILGLAADYEHGLQHCCKESDIGTCLDEKATAIKEKAKKISVKQQYACGVLKKFGERTFQAKKLSHLSQKYPKAPFSELVKLVQEIKGVYEECCSGDMIECMDDRVKIMAYVCSKQDVFSSKIKECCDKPIVERSQCIMEAEFDDKPEGLPSLVEKYVQDKEVCKSFEADHDVFLSQFVYEYSRRHPEFSTQLILRVAKGYETLLEKCCKTDNPAECYG…	1678	1	0	0	429.548	3	0.0016	38	47	1	28.6	1.2	R	YNDLKEETFK	A
23	2::tr|A0A091G8Y4|A0A091G8Y4_9AVES	Serum albumin (Fragment) OS=Cuculus canorus OX=55661 GN=N303_05823 PE=4 SV=1	718	72	1.4e-66	71807	29	15	13	10	17.1	5.92	MKWVTFMSFIFLFSSATSRNLQRAARDADHKSEIAHRYNDLKEETFKAVTMITFAQYLQRCSYESLSKLVKDVVDLAQKCVANEDAPDCSKPLPTIFLDEICQVEKLRDSYGAMADCCGKSDPERNDCFLSFKVPQPDFVQPYQRPAADVICKEYQDSRVSLLGHFIYAVARRNPFLYAPTILGLAADYEHGLQHCCKESDIGTCLDEKATAIKEKAKKISVKQQYACGVLKKFGERTFQAKKLSHLSQKYPKAPFSELVKLVQEIKGVYEECCSGDMIECMDDRVKIMAYVCSKQDVFSSKIKECCDKPIVERSQCIMEAEFDDKPEGLPSLVEKYVQDKEVCKSFEADHDVFLSQFVYEYSRRHPEFSTQLILRVAKGYETLLEKCCKTDNPAECYG…	2247	1	0	0	461.557	3	0.0006	513	524	0	36.47	0.23	R	RPCFTAMGVDTK	Y
23	2::tr|A0A091G8Y4|A0A091G8Y4_9AVES	Serum albumin (Fragment) OS=Cuculus canorus OX=55661 GN=N303_05823 PE=4 SV=1	718	72	1.4e-66	71807	29	15	13	10	17.1	5.92	MKWVTFMSFIFLFSSATSRNLQRAARDADHKSEIAHRYNDLKEETFKAVTMITFAQYLQRCSYESLSKLVKDVVDLAQKCVANEDAPDCSKPLPTIFLDEICQVEKLRDSYGAMADCCGKSDPERNDCFLSFKVPQPDFVQPYQRPAADVICKEYQDSRVSLLGHFIYAVARRNPFLYAPTILGLAADYEHGLQHCCKESDIGTCLDEKATAIKEKAKKISVKQQYACGVLKKFGERTFQAKKLSHLSQKYPKAPFSELVKLVQEIKGVYEECCSGDMIECMDDRVKIMAYVCSKQDVFSSKIKECCDKPIVERSQCIMEAEFDDKPEGLPSLVEKYVQDKEVCKSFEADHDVFLSQFVYEYSRRHPEFSTQLILRVAKGYETLLEKCCKTDNPAECYG…	2289	1	0	0	463.25	3	0	563	573	1	30.86	1.1	K	RKPQMTEEQIK	T
23	2::tr|A0A091G8Y4|A0A091G8Y4_9AVES	Serum albumin (Fragment) OS=Cuculus canorus OX=55661 GN=N303_05823 PE=4 SV=1	718	72	1.4e-66	71807	29	15	13	10	17.1	5.92	MKWVTFMSFIFLFSSATSRNLQRAARDADHKSEIAHRYNDLKEETFKAVTMITFAQYLQRCSYESLSKLVKDVVDLAQKCVANEDAPDCSKPLPTIFLDEICQVEKLRDSYGAMADCCGKSDPERNDCFLSFKVPQPDFVQPYQRPAADVICKEYQDSRVSLLGHFIYAVARRNPFLYAPTILGLAADYEHGLQHCCKESDIGTCLDEKATAIKEKAKKISVKQQYACGVLKKFGERTFQAKKLSHLSQKYPKAPFSELVKLVQEIKGVYEECCSGDMIECMDDRVKIMAYVCSKQDVFSSKIKECCDKPIVERSQCIMEAEFDDKPEGLPSLVEKYVQDKEVCKSFEADHDVFLSQFVYEYSRRHPEFSTQLILRVAKGYETLLEKCCKTDNPAECYG…	2383	1	0	0	468.582	3	-0.0006	563	573	1	31.66	1.1	K	RKPQMTEEQIK	T
23	2::tr|A0A091G8Y4|A0A091G8Y4_9AVES	Serum albumin (Fragment) OS=Cuculus canorus OX=55661 GN=N303_05823 PE=4 SV=1	718	72	1.4e-66	71807	29	15	13	10	17.1	5.92	MKWVTFMSFIFLFSSATSRNLQRAARDADHKSEIAHRYNDLKEETFKAVTMITFAQYLQRCSYESLSKLVKDVVDLAQKCVANEDAPDCSKPLPTIFLDEICQVEKLRDSYGAMADCCGKSDPERNDCFLSFKVPQPDFVQPYQRPAADVICKEYQDSRVSLLGHFIYAVARRNPFLYAPTILGLAADYEHGLQHCCKESDIGTCLDEKATAIKEKAKKISVKQQYACGVLKKFGERTFQAKKLSHLSQKYPKAPFSELVKLVQEIKGVYEECCSGDMIECMDDRVKIMAYVCSKQDVFSSKIKECCDKPIVERSQCIMEAEFDDKPEGLPSLVEKYVQDKEVCKSFEADHDVFLSQFVYEYSRRHPEFSTQLILRVAKGYETLLEKCCKTDNPAECYG…	3180	1	0	0	771.411	2	0.0007	48	60	0	80.04	1.1e-05	K	AVTMITFAQYLQR	C
23	2::tr|A0A091G8Y4|A0A091G8Y4_9AVES	Serum albumin (Fragment) OS=Cuculus canorus OX=55661 GN=N303_05823 PE=4 SV=1	718	72	1.4e-66	71807	29	15	13	10	17.1	5.92	MKWVTFMSFIFLFSSATSRNLQRAARDADHKSEIAHRYNDLKEETFKAVTMITFAQYLQRCSYESLSKLVKDVVDLAQKCVANEDAPDCSKPLPTIFLDEICQVEKLRDSYGAMADCCGKSDPERNDCFLSFKVPQPDFVQPYQRPAADVICKEYQDSRVSLLGHFIYAVARRNPFLYAPTILGLAADYEHGLQHCCKESDIGTCLDEKATAIKEKAKKISVKQQYACGVLKKFGERTFQAKKLSHLSQKYPKAPFSELVKLVQEIKGVYEECCSGDMIECMDDRVKIMAYVCSKQDVFSSKIKECCDKPIVERSQCIMEAEFDDKPEGLPSLVEKYVQDKEVCKSFEADHDVFLSQFVYEYSRRHPEFSTQLILRVAKGYETLLEKCCKTDNPAECYG…	3225	1	0	0	774.403	2	0.0002	443	456	0	46	0.041	K	MPQVSTDTLLEIGK	K
23	2::tr|A0A091G8Y4|A0A091G8Y4_9AVES	Serum albumin (Fragment) OS=Cuculus canorus OX=55661 GN=N303_05823 PE=4 SV=1	718	72	1.4e-66	71807	29	15	13	10	17.1	5.92	MKWVTFMSFIFLFSSATSRNLQRAARDADHKSEIAHRYNDLKEETFKAVTMITFAQYLQRCSYESLSKLVKDVVDLAQKCVANEDAPDCSKPLPTIFLDEICQVEKLRDSYGAMADCCGKSDPERNDCFLSFKVPQPDFVQPYQRPAADVICKEYQDSRVSLLGHFIYAVARRNPFLYAPTILGLAADYEHGLQHCCKESDIGTCLDEKATAIKEKAKKISVKQQYACGVLKKFGERTFQAKKLSHLSQKYPKAPFSELVKLVQEIKGVYEECCSGDMIECMDDRVKIMAYVCSKQDVFSSKIKECCDKPIVERSQCIMEAEFDDKPEGLPSLVEKYVQDKEVCKSFEADHDVFLSQFVYEYSRRHPEFSTQLILRVAKGYETLLEKCCKTDNPAECYG…	3270	1	0	0	779.408	2	-0.0013	48	60	0	52.75	0.0078	K	AVTMITFAQYLQR	C
23	2::tr|A0A091G8Y4|A0A091G8Y4_9AVES	Serum albumin (Fragment) OS=Cuculus canorus OX=55661 GN=N303_05823 PE=4 SV=1	718	72	1.4e-66	71807	29	15	13	10	17.1	5.92	MKWVTFMSFIFLFSSATSRNLQRAARDADHKSEIAHRYNDLKEETFKAVTMITFAQYLQRCSYESLSKLVKDVVDLAQKCVANEDAPDCSKPLPTIFLDEICQVEKLRDSYGAMADCCGKSDPERNDCFLSFKVPQPDFVQPYQRPAADVICKEYQDSRVSLLGHFIYAVARRNPFLYAPTILGLAADYEHGLQHCCKESDIGTCLDEKATAIKEKAKKISVKQQYACGVLKKFGERTFQAKKLSHLSQKYPKAPFSELVKLVQEIKGVYEECCSGDMIECMDDRVKIMAYVCSKQDVFSSKIKECCDKPIVERSQCIMEAEFDDKPEGLPSLVEKYVQDKEVCKSFEADHDVFLSQFVYEYSRRHPEFSTQLILRVAKGYETLLEKCCKTDNPAECYG…	3886	1	0	0	553.972	3	0.003	443	457	1	63.49	0.00054	K	MPQVSTDTLLEIGKK	M
23	2::tr|A0A091G8Y4|A0A091G8Y4_9AVES	Serum albumin (Fragment) OS=Cuculus canorus OX=55661 GN=N303_05823 PE=4 SV=1	718	72	1.4e-66	71807	29	15	13	10	17.1	5.92	MKWVTFMSFIFLFSSATSRNLQRAARDADHKSEIAHRYNDLKEETFKAVTMITFAQYLQRCSYESLSKLVKDVVDLAQKCVANEDAPDCSKPLPTIFLDEICQVEKLRDSYGAMADCCGKSDPERNDCFLSFKVPQPDFVQPYQRPAADVICKEYQDSRVSLLGHFIYAVARRNPFLYAPTILGLAADYEHGLQHCCKESDIGTCLDEKATAIKEKAKKISVKQQYACGVLKKFGERTFQAKKLSHLSQKYPKAPFSELVKLVQEIKGVYEECCSGDMIECMDDRVKIMAYVCSKQDVFSSKIKECCDKPIVERSQCIMEAEFDDKPEGLPSLVEKYVQDKEVCKSFEADHDVFLSQFVYEYSRRHPEFSTQLILRVAKGYETLLEKCCKTDNPAECYG…	4576	1	0	0	596.669	3	0.0004	442	457	2	95.07	2.4e-07	K	KMPQVSTDTLLEIGKK	M
23	2::tr|A0A091G8Y4|A0A091G8Y4_9AVES	Serum albumin (Fragment) OS=Cuculus canorus OX=55661 GN=N303_05823 PE=4 SV=1	718	72	1.4e-66	71807	29	15	13	10	17.1	5.92	MKWVTFMSFIFLFSSATSRNLQRAARDADHKSEIAHRYNDLKEETFKAVTMITFAQYLQRCSYESLSKLVKDVVDLAQKCVANEDAPDCSKPLPTIFLDEICQVEKLRDSYGAMADCCGKSDPERNDCFLSFKVPQPDFVQPYQRPAADVICKEYQDSRVSLLGHFIYAVARRNPFLYAPTILGLAADYEHGLQHCCKESDIGTCLDEKATAIKEKAKKISVKQQYACGVLKKFGERTFQAKKLSHLSQKYPKAPFSELVKLVQEIKGVYEECCSGDMIECMDDRVKIMAYVCSKQDVFSSKIKECCDKPIVERSQCIMEAEFDDKPEGLPSLVEKYVQDKEVCKSFEADHDVFLSQFVYEYSRRHPEFSTQLILRVAKGYETLLEKCCKTDNPAECYG…	5305	1	1	1	983.925	2	-0.0381	391	407	1	50.47	0.0041	K	TDNPAECYGKAQEELNK	H
23	2::tr|A0A091G8Y4|A0A091G8Y4_9AVES	Serum albumin (Fragment) OS=Cuculus canorus OX=55661 GN=N303_05823 PE=4 SV=1	718	72	1.4e-66	71807	29	15	13	10	17.1	5.92	MKWVTFMSFIFLFSSATSRNLQRAARDADHKSEIAHRYNDLKEETFKAVTMITFAQYLQRCSYESLSKLVKDVVDLAQKCVANEDAPDCSKPLPTIFLDEICQVEKLRDSYGAMADCCGKSDPERNDCFLSFKVPQPDFVQPYQRPAADVICKEYQDSRVSLLGHFIYAVARRNPFLYAPTILGLAADYEHGLQHCCKESDIGTCLDEKATAIKEKAKKISVKQQYACGVLKKFGERTFQAKKLSHLSQKYPKAPFSELVKLVQEIKGVYEECCSGDMIECMDDRVKIMAYVCSKQDVFSSKIKECCDKPIVERSQCIMEAEFDDKPEGLPSLVEKYVQDKEVCKSFEADHDVFLSQFVYEYSRRHPEFSTQLILRVAKGYETLLEKCCKTDNPAECYG…	5306	1	1	1	656.286	3	-0.0374	391	407	1	47.56	0.008	K	TDNPAECYGKAQEELNK	H
24	2::tr|A0A2I0UH92|A0A2I0UH92_LIMLA	Alpha-1-antiproteinase 2-like OS=Limosa lapponica baueri OX=1758121 GN=llap_4293 PE=3 SV=1	716	72	2e-66	47563	18	13	10	8	37.9	6.02	MKITVYISLLLAGLHAVAHGQVPPSHHNGHDPNEHKYRMHHRGEAIACLKLVPNNADFAFQFFKEVTLEAPNKNIFFSPVSISTAFAMLALGARSTTQTQILEGLSFNLTEIQEKEIHEGFHNLIHMLSHPENGVQLNMGNAIFLTEKLKPLKKFLDDAKALYQLEAFTTDFNNPTKSEKQINDYIERKTHGKITHLVKDMDPQTVMLLTSFVFFKGNWEKPFKPEHTEEREFCVDAETTVKVPMMHQTGRFDFYFDEELSCTVVRLHYNGSATVFLVLPAKGKMKQLEQTLVKEIIQEWSDHLFQRLLSLYFPKFSISGNYEITNTLSKMGIVDVFTDQADLSGITGAPELKVSKVVHKAALDVDESGTEAAAATAAEIMTTSLPPIIEFNRPFLMLI…	731	1	0	0	479.782	2	0.0006	287	294	0	58.6	0.0017	K	QLEQTLVK	E
24	2::tr|A0A2I0UH92|A0A2I0UH92_LIMLA	Alpha-1-antiproteinase 2-like OS=Limosa lapponica baueri OX=1758121 GN=llap_4293 PE=3 SV=1	716	72	2e-66	47563	18	13	10	8	37.9	6.02	MKITVYISLLLAGLHAVAHGQVPPSHHNGHDPNEHKYRMHHRGEAIACLKLVPNNADFAFQFFKEVTLEAPNKNIFFSPVSISTAFAMLALGARSTTQTQILEGLSFNLTEIQEKEIHEGFHNLIHMLSHPENGVQLNMGNAIFLTEKLKPLKKFLDDAKALYQLEAFTTDFNNPTKSEKQINDYIERKTHGKITHLVKDMDPQTVMLLTSFVFFKGNWEKPFKPEHTEEREFCVDAETTVKVPMMHQTGRFDFYFDEELSCTVVRLHYNGSATVFLVLPAKGKMKQLEQTLVKEIIQEWSDHLFQRLLSLYFPKFSISGNYEITNTLSKMGIVDVFTDQADLSGITGAPELKVSKVVHKAALDVDESGTEAAAATAAEIMTTSLPPIIEFNRPFLMLI…	921	1	0	0	500.769	2	-0.0007	65	73	0	31.78	0.47	K	EVTLEAPNK	N
24	2::tr|A0A2I0UH92|A0A2I0UH92_LIMLA	Alpha-1-antiproteinase 2-like OS=Limosa lapponica baueri OX=1758121 GN=llap_4293 PE=3 SV=1	716	72	2e-66	47563	18	13	10	8	37.9	6.02	MKITVYISLLLAGLHAVAHGQVPPSHHNGHDPNEHKYRMHHRGEAIACLKLVPNNADFAFQFFKEVTLEAPNKNIFFSPVSISTAFAMLALGARSTTQTQILEGLSFNLTEIQEKEIHEGFHNLIHMLSHPENGVQLNMGNAIFLTEKLKPLKKFLDDAKALYQLEAFTTDFNNPTKSEKQINDYIERKTHGKITHLVKDMDPQTVMLLTSFVFFKGNWEKPFKPEHTEEREFCVDAETTVKVPMMHQTGRFDFYFDEELSCTVVRLHYNGSATVFLVLPAKGKMKQLEQTLVKEIIQEWSDHLFQRLLSLYFPKFSISGNYEITNTLSKMGIVDVFTDQADLSGITGAPELKVSKVVHKAALDVDESGTEAAAATAAEIMTTSLPPIIEFNRPFLMLI…	1034	1	0	0	525.764	2	-0.0003	181	188	0	28.76	1.4	K	QINDYIER	K
24	2::tr|A0A2I0UH92|A0A2I0UH92_LIMLA	Alpha-1-antiproteinase 2-like OS=Limosa lapponica baueri OX=1758121 GN=llap_4293 PE=3 SV=1	716	72	2e-66	47563	18	13	10	8	37.9	6.02	MKITVYISLLLAGLHAVAHGQVPPSHHNGHDPNEHKYRMHHRGEAIACLKLVPNNADFAFQFFKEVTLEAPNKNIFFSPVSISTAFAMLALGARSTTQTQILEGLSFNLTEIQEKEIHEGFHNLIHMLSHPENGVQLNMGNAIFLTEKLKPLKKFLDDAKALYQLEAFTTDFNNPTKSEKQINDYIERKTHGKITHLVKDMDPQTVMLLTSFVFFKGNWEKPFKPEHTEEREFCVDAETTVKVPMMHQTGRFDFYFDEELSCTVVRLHYNGSATVFLVLPAKGKMKQLEQTLVKEIIQEWSDHLFQRLLSLYFPKFSISGNYEITNTLSKMGIVDVFTDQADLSGITGAPELKVSKVVHKAALDVDESGTEAAAATAAEIMTTSLPPIIEFNRPFLMLI…	3873	1	0	0	829.423	2	0.0011	51	64	0	60.08	0.0013	K	LVPNNADFAFQFFK	E
24	2::tr|A0A2I0UH92|A0A2I0UH92_LIMLA	Alpha-1-antiproteinase 2-like OS=Limosa lapponica baueri OX=1758121 GN=llap_4293 PE=3 SV=1	716	72	2e-66	47563	18	13	10	8	37.9	6.02	MKITVYISLLLAGLHAVAHGQVPPSHHNGHDPNEHKYRMHHRGEAIACLKLVPNNADFAFQFFKEVTLEAPNKNIFFSPVSISTAFAMLALGARSTTQTQILEGLSFNLTEIQEKEIHEGFHNLIHMLSHPENGVQLNMGNAIFLTEKLKPLKKFLDDAKALYQLEAFTTDFNNPTKSEKQINDYIERKTHGKITHLVKDMDPQTVMLLTSFVFFKGNWEKPFKPEHTEEREFCVDAETTVKVPMMHQTGRFDFYFDEELSCTVVRLHYNGSATVFLVLPAKGKMKQLEQTLVKEIIQEWSDHLFQRLLSLYFPKFSISGNYEITNTLSKMGIVDVFTDQADLSGITGAPELKVSKVVHKAALDVDESGTEAAAATAAEIMTTSLPPIIEFNRPFLMLI…	4135	1	1	0	850.923	2	0.0004	295	307	0	93.25	6.4e-07	K	EIIQEWSDHLFQR	L
24	2::tr|A0A2I0UH92|A0A2I0UH92_LIMLA	Alpha-1-antiproteinase 2-like OS=Limosa lapponica baueri OX=1758121 GN=llap_4293 PE=3 SV=1	716	72	2e-66	47563	18	13	10	8	37.9	6.02	MKITVYISLLLAGLHAVAHGQVPPSHHNGHDPNEHKYRMHHRGEAIACLKLVPNNADFAFQFFKEVTLEAPNKNIFFSPVSISTAFAMLALGARSTTQTQILEGLSFNLTEIQEKEIHEGFHNLIHMLSHPENGVQLNMGNAIFLTEKLKPLKKFLDDAKALYQLEAFTTDFNNPTKSEKQINDYIERKTHGKITHLVKDMDPQTVMLLTSFVFFKGNWEKPFKPEHTEEREFCVDAETTVKVPMMHQTGRFDFYFDEELSCTVVRLHYNGSATVFLVLPAKGKMKQLEQTLVKEIIQEWSDHLFQRLLSLYFPKFSISGNYEITNTLSKMGIVDVFTDQADLSGITGAPELKVSKVVHKAALDVDESGTEAAAATAAEIMTTSLPPIIEFNRPFLMLI…	4136	1	1	0	567.618	3	0.0008	295	307	0	60.77	0.0011	K	EIIQEWSDHLFQR	L
24	2::tr|A0A2I0UH92|A0A2I0UH92_LIMLA	Alpha-1-antiproteinase 2-like OS=Limosa lapponica baueri OX=1758121 GN=llap_4293 PE=3 SV=1	716	72	2e-66	47563	18	13	10	8	37.9	6.02	MKITVYISLLLAGLHAVAHGQVPPSHHNGHDPNEHKYRMHHRGEAIACLKLVPNNADFAFQFFKEVTLEAPNKNIFFSPVSISTAFAMLALGARSTTQTQILEGLSFNLTEIQEKEIHEGFHNLIHMLSHPENGVQLNMGNAIFLTEKLKPLKKFLDDAKALYQLEAFTTDFNNPTKSEKQINDYIERKTHGKITHLVKDMDPQTVMLLTSFVFFKGNWEKPFKPEHTEEREFCVDAETTVKVPMMHQTGRFDFYFDEELSCTVVRLHYNGSATVFLVLPAKGKMKQLEQTLVKEIIQEWSDHLFQRLLSLYFPKFSISGNYEITNTLSKMGIVDVFTDQADLSGITGAPELKVSKVVHKAALDVDESGTEAAAATAAEIMTTSLPPIIEFNRPFLMLI…	4141	1	1	0	567.952	3	0.0192	295	307	0	35.51	0.39	K	EIIQEWSDHLFQR	L
24	2::tr|A0A2I0UH92|A0A2I0UH92_LIMLA	Alpha-1-antiproteinase 2-like OS=Limosa lapponica baueri OX=1758121 GN=llap_4293 PE=3 SV=1	716	72	2e-66	47563	18	13	10	8	37.9	6.02	MKITVYISLLLAGLHAVAHGQVPPSHHNGHDPNEHKYRMHHRGEAIACLKLVPNNADFAFQFFKEVTLEAPNKNIFFSPVSISTAFAMLALGARSTTQTQILEGLSFNLTEIQEKEIHEGFHNLIHMLSHPENGVQLNMGNAIFLTEKLKPLKKFLDDAKALYQLEAFTTDFNNPTKSEKQINDYIERKTHGKITHLVKDMDPQTVMLLTSFVFFKGNWEKPFKPEHTEEREFCVDAETTVKVPMMHQTGRFDFYFDEELSCTVVRLHYNGSATVFLVLPAKGKMKQLEQTLVKEIIQEWSDHLFQRLLSLYFPKFSISGNYEITNTLSKMGIVDVFTDQADLSGITGAPELKVSKVVHKAALDVDESGTEAAAATAAEIMTTSLPPIIEFNRPFLMLI…	4982	1	0	0	471.732	4	0.0016	217	231	0	44.81	0.05	K	GNWEKPFKPEHTEER	E
24	2::tr|A0A2I0UH92|A0A2I0UH92_LIMLA	Alpha-1-antiproteinase 2-like OS=Limosa lapponica baueri OX=1758121 GN=llap_4293 PE=3 SV=1	716	72	2e-66	47563	18	13	10	8	37.9	6.02	MKITVYISLLLAGLHAVAHGQVPPSHHNGHDPNEHKYRMHHRGEAIACLKLVPNNADFAFQFFKEVTLEAPNKNIFFSPVSISTAFAMLALGARSTTQTQILEGLSFNLTEIQEKEIHEGFHNLIHMLSHPENGVQLNMGNAIFLTEKLKPLKKFLDDAKALYQLEAFTTDFNNPTKSEKQINDYIERKTHGKITHLVKDMDPQTVMLLTSFVFFKGNWEKPFKPEHTEEREFCVDAETTVKVPMMHQTGRFDFYFDEELSCTVVRLHYNGSATVFLVLPAKGKMKQLEQTLVKEIIQEWSDHLFQRLLSLYFPKFSISGNYEITNTLSKMGIVDVFTDQADLSGITGAPELKVSKVVHKAALDVDESGTEAAAATAAEIMTTSLPPIIEFNRPFLMLI…	5159	1	0	0	963.933	2	0.0013	252	266	0	85.03	2.6e-06	R	FDFYFDEELSCTVVR	L
24	2::tr|A0A2I0UH92|A0A2I0UH92_LIMLA	Alpha-1-antiproteinase 2-like OS=Limosa lapponica baueri OX=1758121 GN=llap_4293 PE=3 SV=1	716	72	2e-66	47563	18	13	10	8	37.9	6.02	MKITVYISLLLAGLHAVAHGQVPPSHHNGHDPNEHKYRMHHRGEAIACLKLVPNNADFAFQFFKEVTLEAPNKNIFFSPVSISTAFAMLALGARSTTQTQILEGLSFNLTEIQEKEIHEGFHNLIHMLSHPENGVQLNMGNAIFLTEKLKPLKKFLDDAKALYQLEAFTTDFNNPTKSEKQINDYIERKTHGKITHLVKDMDPQTVMLLTSFVFFKGNWEKPFKPEHTEEREFCVDAETTVKVPMMHQTGRFDFYFDEELSCTVVRLHYNGSATVFLVLPAKGKMKQLEQTLVKEIIQEWSDHLFQRLLSLYFPKFSISGNYEITNTLSKMGIVDVFTDQADLSGITGAPELKVSKVVHKAALDVDESGTEAAAATAAEIMTTSLPPIIEFNRPFLMLI…	6174	1	0	0	738.397	3	-0.0011	74	94	0	37.79	0.2	K	NIFFSPVSISTAFAMLALGAR	S
24	2::tr|A0A2I0UH92|A0A2I0UH92_LIMLA	Alpha-1-antiproteinase 2-like OS=Limosa lapponica baueri OX=1758121 GN=llap_4293 PE=3 SV=1	716	72	2e-66	47563	18	13	10	8	37.9	6.02	MKITVYISLLLAGLHAVAHGQVPPSHHNGHDPNEHKYRMHHRGEAIACLKLVPNNADFAFQFFKEVTLEAPNKNIFFSPVSISTAFAMLALGARSTTQTQILEGLSFNLTEIQEKEIHEGFHNLIHMLSHPENGVQLNMGNAIFLTEKLKPLKKFLDDAKALYQLEAFTTDFNNPTKSEKQINDYIERKTHGKITHLVKDMDPQTVMLLTSFVFFKGNWEKPFKPEHTEEREFCVDAETTVKVPMMHQTGRFDFYFDEELSCTVVRLHYNGSATVFLVLPAKGKMKQLEQTLVKEIIQEWSDHLFQRLLSLYFPKFSISGNYEITNTLSKMGIVDVFTDQADLSGITGAPELKVSKVVHKAALDVDESGTEAAAATAAEIMTTSLPPIIEFNRPFLMLI…	6175	1	0	0	1107.1	2	0.0103	74	94	0	118.49	1.6e-09	K	NIFFSPVSISTAFAMLALGAR	S
24	2::tr|A0A2I0UH92|A0A2I0UH92_LIMLA	Alpha-1-antiproteinase 2-like OS=Limosa lapponica baueri OX=1758121 GN=llap_4293 PE=3 SV=1	716	72	2e-66	47563	18	13	10	8	37.9	6.02	MKITVYISLLLAGLHAVAHGQVPPSHHNGHDPNEHKYRMHHRGEAIACLKLVPNNADFAFQFFKEVTLEAPNKNIFFSPVSISTAFAMLALGARSTTQTQILEGLSFNLTEIQEKEIHEGFHNLIHMLSHPENGVQLNMGNAIFLTEKLKPLKKFLDDAKALYQLEAFTTDFNNPTKSEKQINDYIERKTHGKITHLVKDMDPQTVMLLTSFVFFKGNWEKPFKPEHTEEREFCVDAETTVKVPMMHQTGRFDFYFDEELSCTVVRLHYNGSATVFLVLPAKGKMKQLEQTLVKEIIQEWSDHLFQRLLSLYFPKFSISGNYEITNTLSKMGIVDVFTDQADLSGITGAPELKVSKVVHKAALDVDESGTEAAAATAAEIMTTSLPPIIEFNRPFLMLI…	6741	1	0	0	793.069	3	-0.0019	331	353	0	86.77	3.8e-06	K	MGIVDVFTDQADLSGITGAPELK	V
24	2::tr|A0A2I0UH92|A0A2I0UH92_LIMLA	Alpha-1-antiproteinase 2-like OS=Limosa lapponica baueri OX=1758121 GN=llap_4293 PE=3 SV=1	716	72	2e-66	47563	18	13	10	8	37.9	6.02	MKITVYISLLLAGLHAVAHGQVPPSHHNGHDPNEHKYRMHHRGEAIACLKLVPNNADFAFQFFKEVTLEAPNKNIFFSPVSISTAFAMLALGARSTTQTQILEGLSFNLTEIQEKEIHEGFHNLIHMLSHPENGVQLNMGNAIFLTEKLKPLKKFLDDAKALYQLEAFTTDFNNPTKSEKQINDYIERKTHGKITHLVKDMDPQTVMLLTSFVFFKGNWEKPFKPEHTEEREFCVDAETTVKVPMMHQTGRFDFYFDEELSCTVVRLHYNGSATVFLVLPAKGKMKQLEQTLVKEIIQEWSDHLFQRLLSLYFPKFSISGNYEITNTLSKMGIVDVFTDQADLSGITGAPELKVSKVVHKAALDVDESGTEAAAATAAEIMTTSLPPIIEFNRPFLMLI…	6742	1	0	0	1189.1	2	0	331	353	0	134.35	6.5e-11	K	MGIVDVFTDQADLSGITGAPELK	V
24	2::tr|A0A2I0UH92|A0A2I0UH92_LIMLA	Alpha-1-antiproteinase 2-like OS=Limosa lapponica baueri OX=1758121 GN=llap_4293 PE=3 SV=1	716	72	2e-66	47563	18	13	10	8	37.9	6.02	MKITVYISLLLAGLHAVAHGQVPPSHHNGHDPNEHKYRMHHRGEAIACLKLVPNNADFAFQFFKEVTLEAPNKNIFFSPVSISTAFAMLALGARSTTQTQILEGLSFNLTEIQEKEIHEGFHNLIHMLSHPENGVQLNMGNAIFLTEKLKPLKKFLDDAKALYQLEAFTTDFNNPTKSEKQINDYIERKTHGKITHLVKDMDPQTVMLLTSFVFFKGNWEKPFKPEHTEEREFCVDAETTVKVPMMHQTGRFDFYFDEELSCTVVRLHYNGSATVFLVLPAKGKMKQLEQTLVKEIIQEWSDHLFQRLLSLYFPKFSISGNYEITNTLSKMGIVDVFTDQADLSGITGAPELKVSKVVHKAALDVDESGTEAAAATAAEIMTTSLPPIIEFNRPFLMLI…	6800	1	0	0	1197.1	2	0.0012	331	353	0	133.16	8.8e-11	K	MGIVDVFTDQADLSGITGAPELK	V
24	2::tr|A0A2I0UH92|A0A2I0UH92_LIMLA	Alpha-1-antiproteinase 2-like OS=Limosa lapponica baueri OX=1758121 GN=llap_4293 PE=3 SV=1	716	72	2e-66	47563	18	13	10	8	37.9	6.02	MKITVYISLLLAGLHAVAHGQVPPSHHNGHDPNEHKYRMHHRGEAIACLKLVPNNADFAFQFFKEVTLEAPNKNIFFSPVSISTAFAMLALGARSTTQTQILEGLSFNLTEIQEKEIHEGFHNLIHMLSHPENGVQLNMGNAIFLTEKLKPLKKFLDDAKALYQLEAFTTDFNNPTKSEKQINDYIERKTHGKITHLVKDMDPQTVMLLTSFVFFKGNWEKPFKPEHTEEREFCVDAETTVKVPMMHQTGRFDFYFDEELSCTVVRLHYNGSATVFLVLPAKGKMKQLEQTLVKEIIQEWSDHLFQRLLSLYFPKFSISGNYEITNTLSKMGIVDVFTDQADLSGITGAPELKVSKVVHKAALDVDESGTEAAAATAAEIMTTSLPPIIEFNRPFLMLI…	6803	1	0	0	798.736	3	0.0198	331	353	0	89.28	2.2e-06	K	MGIVDVFTDQADLSGITGAPELK	V
24	2::tr|A0A2I0UH92|A0A2I0UH92_LIMLA	Alpha-1-antiproteinase 2-like OS=Limosa lapponica baueri OX=1758121 GN=llap_4293 PE=3 SV=1	716	72	2e-66	47563	18	13	10	8	37.9	6.02	MKITVYISLLLAGLHAVAHGQVPPSHHNGHDPNEHKYRMHHRGEAIACLKLVPNNADFAFQFFKEVTLEAPNKNIFFSPVSISTAFAMLALGARSTTQTQILEGLSFNLTEIQEKEIHEGFHNLIHMLSHPENGVQLNMGNAIFLTEKLKPLKKFLDDAKALYQLEAFTTDFNNPTKSEKQINDYIERKTHGKITHLVKDMDPQTVMLLTSFVFFKGNWEKPFKPEHTEEREFCVDAETTVKVPMMHQTGRFDFYFDEELSCTVVRLHYNGSATVFLVLPAKGKMKQLEQTLVKEIIQEWSDHLFQRLLSLYFPKFSISGNYEITNTLSKMGIVDVFTDQADLSGITGAPELKVSKVVHKAALDVDESGTEAAAATAAEIMTTSLPPIIEFNRPFLMLI…	9784	1	1	1	943.465	4	-0.0027	116	148	0	57.09	0.0031	K	EIHEGFHNLIHMLSHPENGVQLNMGNAIFLTEK	L
24	2::tr|A0A2I0UH92|A0A2I0UH92_LIMLA	Alpha-1-antiproteinase 2-like OS=Limosa lapponica baueri OX=1758121 GN=llap_4293 PE=3 SV=1	716	72	2e-66	47563	18	13	10	8	37.9	6.02	MKITVYISLLLAGLHAVAHGQVPPSHHNGHDPNEHKYRMHHRGEAIACLKLVPNNADFAFQFFKEVTLEAPNKNIFFSPVSISTAFAMLALGARSTTQTQILEGLSFNLTEIQEKEIHEGFHNLIHMLSHPENGVQLNMGNAIFLTEKLKPLKKFLDDAKALYQLEAFTTDFNNPTKSEKQINDYIERKTHGKITHLVKDMDPQTVMLLTSFVFFKGNWEKPFKPEHTEEREFCVDAETTVKVPMMHQTGRFDFYFDEELSCTVVRLHYNGSATVFLVLPAKGKMKQLEQTLVKEIIQEWSDHLFQRLLSLYFPKFSISGNYEITNTLSKMGIVDVFTDQADLSGITGAPELKVSKVVHKAALDVDESGTEAAAATAAEIMTTSLPPIIEFNRPFLMLI…	9785	1	0	1	754.975	5	0.0034	116	148	0	61.25	0.0012	K	EIHEGFHNLIHMLSHPENGVQLNMGNAIFLTEK	L
24	2::tr|A0A2I0UH92|A0A2I0UH92_LIMLA	Alpha-1-antiproteinase 2-like OS=Limosa lapponica baueri OX=1758121 GN=llap_4293 PE=3 SV=1	716	72	2e-66	47563	18	13	10	8	37.9	6.02	MKITVYISLLLAGLHAVAHGQVPPSHHNGHDPNEHKYRMHHRGEAIACLKLVPNNADFAFQFFKEVTLEAPNKNIFFSPVSISTAFAMLALGARSTTQTQILEGLSFNLTEIQEKEIHEGFHNLIHMLSHPENGVQLNMGNAIFLTEKLKPLKKFLDDAKALYQLEAFTTDFNNPTKSEKQINDYIERKTHGKITHLVKDMDPQTVMLLTSFVFFKGNWEKPFKPEHTEEREFCVDAETTVKVPMMHQTGRFDFYFDEELSCTVVRLHYNGSATVFLVLPAKGKMKQLEQTLVKEIIQEWSDHLFQRLLSLYFPKFSISGNYEITNTLSKMGIVDVFTDQADLSGITGAPELKVSKVVHKAALDVDESGTEAAAATAAEIMTTSLPPIIEFNRPFLMLI…	9789	1	1	1	1258.29	3	0.0407	116	148	0	20.76	13	K	EIHEGFHNLIHMLSHPENGVQLNMGNAIFLTEK	L
25	2::tr|A0A091PEU7|A0A091PEU7_LEPDC	Fibronectin (Fragment) OS=Leptosomus discolor OX=188344 GN=N330_09373 PE=4 SV=1	695	72	2.9e-64	271863	16	13	10	9	7.9	5.21	ETCYDNGRYYQINQQWERIYLGNTLVCTCYGGSRGFNCESKPEPEETCFDKYTGSTYRVGETYERPKDSMIWDCTCIGAGRGRISCTIANRCHEGGQSYKIGDTWRRPHETGGYMLECVCLGNGKGEWTCKPVAERCYDNTAGTSYVVGETWEKPYQGWMMVDCTCLGEGSGRITCTSRNRCNDHDTKTSYRIGDTWSKKDNRGNLLQCICTGNGRGEWKCERHTSLHTTSTGSGSPSFTNVQTALYQPQPQQPQPHPYGQCITDNGVVYSVGMQWLKTQGSQQMLCTCLGNGVSCQEIAVTQTYGGNSDGEACVLPFTYDGRTFYSCTTEGRTDGHLWCSTTSNFEQDRRYSFCTEQNVLVQTRGGNSNGALCHFPFLYNNRNYTDCTSEGRRDNMKW…	2589	1	1	0	724.392	2	0.0023	2194	2208	0	80.16	1.3e-05	R	VPGTSSSATLTGLTR	G
25	2::tr|A0A091PEU7|A0A091PEU7_LEPDC	Fibronectin (Fragment) OS=Leptosomus discolor OX=188344 GN=N330_09373 PE=4 SV=1	695	72	2.9e-64	271863	16	13	10	9	7.9	5.21	ETCYDNGRYYQINQQWERIYLGNTLVCTCYGGSRGFNCESKPEPEETCFDKYTGSTYRVGETYERPKDSMIWDCTCIGAGRGRISCTIANRCHEGGQSYKIGDTWRRPHETGGYMLECVCLGNGKGEWTCKPVAERCYDNTAGTSYVVGETWEKPYQGWMMVDCTCLGEGSGRITCTSRNRCNDHDTKTSYRIGDTWSKKDNRGNLLQCICTGNGRGEWKCERHTSLHTTSTGSGSPSFTNVQTALYQPQPQQPQPHPYGQCITDNGVVYSVGMQWLKTQGSQQMLCTCLGNGVSCQEIAVTQTYGGNSDGEACVLPFTYDGRTFYSCTTEGRTDGHLWCSTTSNFEQDRRYSFCTEQNVLVQTRGGNSNGALCHFPFLYNNRNYTDCTSEGRRDNMKW…	3429	1	1	0	794.322	2	-0.0003	399	411	0	47.96	0.0022	K	WCGTTENYDADQK	F
25	2::tr|A0A091PEU7|A0A091PEU7_LEPDC	Fibronectin (Fragment) OS=Leptosomus discolor OX=188344 GN=N330_09373 PE=4 SV=1	695	72	2.9e-64	271863	16	13	10	9	7.9	5.21	ETCYDNGRYYQINQQWERIYLGNTLVCTCYGGSRGFNCESKPEPEETCFDKYTGSTYRVGETYERPKDSMIWDCTCIGAGRGRISCTIANRCHEGGQSYKIGDTWRRPHETGGYMLECVCLGNGKGEWTCKPVAERCYDNTAGTSYVVGETWEKPYQGWMMVDCTCLGEGSGRITCTSRNRCNDHDTKTSYRIGDTWSKKDNRGNLLQCICTGNGRGEWKCERHTSLHTTSTGSGSPSFTNVQTALYQPQPQQPQPHPYGQCITDNGVVYSVGMQWLKTQGSQQMLCTCLGNGVSCQEIAVTQTYGGNSDGEACVLPFTYDGRTFYSCTTEGRTDGHLWCSTTSNFEQDRRYSFCTEQNVLVQTRGGNSNGALCHFPFLYNNRNYTDCTSEGRRDNMKW…	3577	1	1	0	805.314	2	-0.0002	509	521	0	62.82	3.5e-05	K	CDPVDQCQDSETR	T
25	2::tr|A0A091PEU7|A0A091PEU7_LEPDC	Fibronectin (Fragment) OS=Leptosomus discolor OX=188344 GN=N330_09373 PE=4 SV=1	695	72	2.9e-64	271863	16	13	10	9	7.9	5.21	ETCYDNGRYYQINQQWERIYLGNTLVCTCYGGSRGFNCESKPEPEETCFDKYTGSTYRVGETYERPKDSMIWDCTCIGAGRGRISCTIANRCHEGGQSYKIGDTWRRPHETGGYMLECVCLGNGKGEWTCKPVAERCYDNTAGTSYVVGETWEKPYQGWMMVDCTCLGEGSGRITCTSRNRCNDHDTKTSYRIGDTWSKKDNRGNLLQCICTGNGRGEWKCERHTSLHTTSTGSGSPSFTNVQTALYQPQPQQPQPHPYGQCITDNGVVYSVGMQWLKTQGSQQMLCTCLGNGVSCQEIAVTQTYGGNSDGEACVLPFTYDGRTFYSCTTEGRTDGHLWCSTTSNFEQDRRYSFCTEQNVLVQTRGGNSNGALCHFPFLYNNRNYTDCTSEGRRDNMKW…	4380	1	1	0	872.921	2	0.0023	352	365	0	104.07	5.1e-08	R	YSFCTEQNVLVQTR	G
25	2::tr|A0A091PEU7|A0A091PEU7_LEPDC	Fibronectin (Fragment) OS=Leptosomus discolor OX=188344 GN=N330_09373 PE=4 SV=1	695	72	2.9e-64	271863	16	13	10	9	7.9	5.21	ETCYDNGRYYQINQQWERIYLGNTLVCTCYGGSRGFNCESKPEPEETCFDKYTGSTYRVGETYERPKDSMIWDCTCIGAGRGRISCTIANRCHEGGQSYKIGDTWRRPHETGGYMLECVCLGNGKGEWTCKPVAERCYDNTAGTSYVVGETWEKPYQGWMMVDCTCLGEGSGRITCTSRNRCNDHDTKTSYRIGDTWSKKDNRGNLLQCICTGNGRGEWKCERHTSLHTTSTGSGSPSFTNVQTALYQPQPQQPQPHPYGQCITDNGVVYSVGMQWLKTQGSQQMLCTCLGNGVSCQEIAVTQTYGGNSDGEACVLPFTYDGRTFYSCTTEGRTDGHLWCSTTSNFEQDRRYSFCTEQNVLVQTRGGNSNGALCHFPFLYNNRNYTDCTSEGRRDNMKW…	4919	1	1	0	937.361	2	-0.0028	2311	2327	0	91.91	3.6e-08	R	QGENGQMMSCTCLGNGK	G
25	2::tr|A0A091PEU7|A0A091PEU7_LEPDC	Fibronectin (Fragment) OS=Leptosomus discolor OX=188344 GN=N330_09373 PE=4 SV=1	695	72	2.9e-64	271863	16	13	10	9	7.9	5.21	ETCYDNGRYYQINQQWERIYLGNTLVCTCYGGSRGFNCESKPEPEETCFDKYTGSTYRVGETYERPKDSMIWDCTCIGAGRGRISCTIANRCHEGGQSYKIGDTWRRPHETGGYMLECVCLGNGKGEWTCKPVAERCYDNTAGTSYVVGETWEKPYQGWMMVDCTCLGEGSGRITCTSRNRCNDHDTKTSYRIGDTWSKKDNRGNLLQCICTGNGRGEWKCERHTSLHTTSTGSGSPSFTNVQTALYQPQPQQPQPHPYGQCITDNGVVYSVGMQWLKTQGSQQMLCTCLGNGVSCQEIAVTQTYGGNSDGEACVLPFTYDGRTFYSCTTEGRTDGHLWCSTTSNFEQDRRYSFCTEQNVLVQTRGGNSNGALCHFPFLYNNRNYTDCTSEGRRDNMKW…	5206	1	1	0	970.998	2	-0.0041	1479	1496	0	66.13	0.00036	R	EESVPLVGQQTTVSDVPR	D
25	2::tr|A0A091PEU7|A0A091PEU7_LEPDC	Fibronectin (Fragment) OS=Leptosomus discolor OX=188344 GN=N330_09373 PE=4 SV=1	695	72	2.9e-64	271863	16	13	10	9	7.9	5.21	ETCYDNGRYYQINQQWERIYLGNTLVCTCYGGSRGFNCESKPEPEETCFDKYTGSTYRVGETYERPKDSMIWDCTCIGAGRGRISCTIANRCHEGGQSYKIGDTWRRPHETGGYMLECVCLGNGKGEWTCKPVAERCYDNTAGTSYVVGETWEKPYQGWMMVDCTCLGEGSGRITCTSRNRCNDHDTKTSYRIGDTWSKKDNRGNLLQCICTGNGRGEWKCERHTSLHTTSTGSGSPSFTNVQTALYQPQPQQPQPHPYGQCITDNGVVYSVGMQWLKTQGSQQMLCTCLGNGVSCQEIAVTQTYGGNSDGEACVLPFTYDGRTFYSCTTEGRTDGHLWCSTTSNFEQDRRYSFCTEQNVLVQTRGGNSNGALCHFPFLYNNRNYTDCTSEGRRDNMKW…	5207	1	1	0	647.668	3	-0.0032	1479	1496	0	77.48	2.6e-05	R	EESVPLVGQQTTVSDVPR	D
25	2::tr|A0A091PEU7|A0A091PEU7_LEPDC	Fibronectin (Fragment) OS=Leptosomus discolor OX=188344 GN=N330_09373 PE=4 SV=1	695	72	2.9e-64	271863	16	13	10	9	7.9	5.21	ETCYDNGRYYQINQQWERIYLGNTLVCTCYGGSRGFNCESKPEPEETCFDKYTGSTYRVGETYERPKDSMIWDCTCIGAGRGRISCTIANRCHEGGQSYKIGDTWRRPHETGGYMLECVCLGNGKGEWTCKPVAERCYDNTAGTSYVVGETWEKPYQGWMMVDCTCLGEGSGRITCTSRNRCNDHDTKTSYRIGDTWSKKDNRGNLLQCICTGNGRGEWKCERHTSLHTTSTGSGSPSFTNVQTALYQPQPQQPQPHPYGQCITDNGVVYSVGMQWLKTQGSQQMLCTCLGNGVSCQEIAVTQTYGGNSDGEACVLPFTYDGRTFYSCTTEGRTDGHLWCSTTSNFEQDRRYSFCTEQNVLVQTRGGNSNGALCHFPFLYNNRNYTDCTSEGRRDNMKW…	5889	1	1	0	1073.56	2	0.0135	1774	1792	0	48.94	0.021	K	FTQVTPTSLTVNWNAPNVR	L
25	2::tr|A0A091PEU7|A0A091PEU7_LEPDC	Fibronectin (Fragment) OS=Leptosomus discolor OX=188344 GN=N330_09373 PE=4 SV=1	695	72	2.9e-64	271863	16	13	10	9	7.9	5.21	ETCYDNGRYYQINQQWERIYLGNTLVCTCYGGSRGFNCESKPEPEETCFDKYTGSTYRVGETYERPKDSMIWDCTCIGAGRGRISCTIANRCHEGGQSYKIGDTWRRPHETGGYMLECVCLGNGKGEWTCKPVAERCYDNTAGTSYVVGETWEKPYQGWMMVDCTCLGEGSGRITCTSRNRCNDHDTKTSYRIGDTWSKKDNRGNLLQCICTGNGRGEWKCERHTSLHTTSTGSGSPSFTNVQTALYQPQPQQPQPHPYGQCITDNGVVYSVGMQWLKTQGSQQMLCTCLGNGVSCQEIAVTQTYGGNSDGEACVLPFTYDGRTFYSCTTEGRTDGHLWCSTTSNFEQDRRYSFCTEQNVLVQTRGGNSNGALCHFPFLYNNRNYTDCTSEGRRDNMKW…	7032	1	1	0	826.399	3	0	1584	1605	0	102.21	9.8e-08	K	TEIDTPSQMQVTDVQDNSISIR	W
25	2::tr|A0A091PEU7|A0A091PEU7_LEPDC	Fibronectin (Fragment) OS=Leptosomus discolor OX=188344 GN=N330_09373 PE=4 SV=1	695	72	2.9e-64	271863	16	13	10	9	7.9	5.21	ETCYDNGRYYQINQQWERIYLGNTLVCTCYGGSRGFNCESKPEPEETCFDKYTGSTYRVGETYERPKDSMIWDCTCIGAGRGRISCTIANRCHEGGQSYKIGDTWRRPHETGGYMLECVCLGNGKGEWTCKPVAERCYDNTAGTSYVVGETWEKPYQGWMMVDCTCLGEGSGRITCTSRNRCNDHDTKTSYRIGDTWSKKDNRGNLLQCICTGNGRGEWKCERHTSLHTTSTGSGSPSFTNVQTALYQPQPQQPQPHPYGQCITDNGVVYSVGMQWLKTQGSQQMLCTCLGNGVSCQEIAVTQTYGGNSDGEACVLPFTYDGRTFYSCTTEGRTDGHLWCSTTSNFEQDRRYSFCTEQNVLVQTRGGNSNGALCHFPFLYNNRNYTDCTSEGRRDNMKW…	7033	3	1	0	1239.1	2	0.0034	1584	1605	0	52.95	0.0084	K	TEIDTPSQMQVTDVQDNSISIR	W
25	2::tr|A0A091PEU7|A0A091PEU7_LEPDC	Fibronectin (Fragment) OS=Leptosomus discolor OX=188344 GN=N330_09373 PE=4 SV=1	695	72	2.9e-64	271863	16	13	10	9	7.9	5.21	ETCYDNGRYYQINQQWERIYLGNTLVCTCYGGSRGFNCESKPEPEETCFDKYTGSTYRVGETYERPKDSMIWDCTCIGAGRGRISCTIANRCHEGGQSYKIGDTWRRPHETGGYMLECVCLGNGKGEWTCKPVAERCYDNTAGTSYVVGETWEKPYQGWMMVDCTCLGEGSGRITCTSRNRCNDHDTKTSYRIGDTWSKKDNRGNLLQCICTGNGRGEWKCERHTSLHTTSTGSGSPSFTNVQTALYQPQPQQPQPHPYGQCITDNGVVYSVGMQWLKTQGSQQMLCTCLGNGVSCQEIAVTQTYGGNSDGEACVLPFTYDGRTFYSCTTEGRTDGHLWCSTTSNFEQDRRYSFCTEQNVLVQTRGGNSNGALCHFPFLYNNRNYTDCTSEGRRDNMKW…	7081	1	1	0	831.732	3	0.0045	1584	1605	0	72.19	9.9e-05	K	TEIDTPSQMQVTDVQDNSISIR	W
25	2::tr|A0A091PEU7|A0A091PEU7_LEPDC	Fibronectin (Fragment) OS=Leptosomus discolor OX=188344 GN=N330_09373 PE=4 SV=1	695	72	2.9e-64	271863	16	13	10	9	7.9	5.21	ETCYDNGRYYQINQQWERIYLGNTLVCTCYGGSRGFNCESKPEPEETCFDKYTGSTYRVGETYERPKDSMIWDCTCIGAGRGRISCTIANRCHEGGQSYKIGDTWRRPHETGGYMLECVCLGNGKGEWTCKPVAERCYDNTAGTSYVVGETWEKPYQGWMMVDCTCLGEGSGRITCTSRNRCNDHDTKTSYRIGDTWSKKDNRGNLLQCICTGNGRGEWKCERHTSLHTTSTGSGSPSFTNVQTALYQPQPQQPQPHPYGQCITDNGVVYSVGMQWLKTQGSQQMLCTCLGNGVSCQEIAVTQTYGGNSDGEACVLPFTYDGRTFYSCTTEGRTDGHLWCSTTSNFEQDRRYSFCTEQNVLVQTRGGNSNGALCHFPFLYNNRNYTDCTSEGRRDNMKW…	7085	1	1	0	832.074	3	0.0458	1584	1605	0	84.94	5.7e-06	K	TEIDTPSQMQVTDVQDNSISIR	W
25	2::tr|A0A091PEU7|A0A091PEU7_LEPDC	Fibronectin (Fragment) OS=Leptosomus discolor OX=188344 GN=N330_09373 PE=4 SV=1	695	72	2.9e-64	271863	16	13	10	9	7.9	5.21	ETCYDNGRYYQINQQWERIYLGNTLVCTCYGGSRGFNCESKPEPEETCFDKYTGSTYRVGETYERPKDSMIWDCTCIGAGRGRISCTIANRCHEGGQSYKIGDTWRRPHETGGYMLECVCLGNGKGEWTCKPVAERCYDNTAGTSYVVGETWEKPYQGWMMVDCTCLGEGSGRITCTSRNRCNDHDTKTSYRIGDTWSKKDNRGNLLQCICTGNGRGEWKCERHTSLHTTSTGSGSPSFTNVQTALYQPQPQQPQPHPYGQCITDNGVVYSVGMQWLKTQGSQQMLCTCLGNGVSCQEIAVTQTYGGNSDGEACVLPFTYDGRTFYSCTTEGRTDGHLWCSTTSNFEQDRRYSFCTEQNVLVQTRGGNSNGALCHFPFLYNNRNYTDCTSEGRRDNMKW…	9090	1	1	0	826.184	4	0.0279	2119	2147	1	31.72	0.74	R	RQPPNVDEAIEIPGYQVPIIVEPSYPHSR	G
25	2::tr|A0A091PEU7|A0A091PEU7_LEPDC	Fibronectin (Fragment) OS=Leptosomus discolor OX=188344 GN=N330_09373 PE=4 SV=1	695	72	2.9e-64	271863	16	13	10	9	7.9	5.21	ETCYDNGRYYQINQQWERIYLGNTLVCTCYGGSRGFNCESKPEPEETCFDKYTGSTYRVGETYERPKDSMIWDCTCIGAGRGRISCTIANRCHEGGQSYKIGDTWRRPHETGGYMLECVCLGNGKGEWTCKPVAERCYDNTAGTSYVVGETWEKPYQGWMMVDCTCLGEGSGRITCTSRNRCNDHDTKTSYRIGDTWSKKDNRGNLLQCICTGNGRGEWKCERHTSLHTTSTGSGSPSFTNVQTALYQPQPQQPQPHPYGQCITDNGVVYSVGMQWLKTQGSQQMLCTCLGNGVSCQEIAVTQTYGGNSDGEACVLPFTYDGRTFYSCTTEGRTDGHLWCSTTSNFEQDRRYSFCTEQNVLVQTRGGNSNGALCHFPFLYNNRNYTDCTSEGRRDNMKW…	9224	1	1	0	1128.26	3	0.0225	610	640	0	47.53	0.017	K	EATIPGYQNSYTISGLKPGVIYEGQLISVQR	Y
26	2::tr|A0A091KH67|A0A091KH67_9GRUI	Serum albumin (Fragment) OS=Chlamydotis macqueenii OX=187382 GN=N324_04735 PE=4 SV=1	660	72	8.3e-61	71489	41	13	12	9	17.9	5.7	MKWVTLISFIFLFSAATSRNLQRVARDTDHKSEIAHRYNDLKEETFKAVAMVTFAQYLQKCSYDGLSKLVKDVVDLAQKCVANEDAPECTKPVPSIFLDEICQVEKLRDSYGAMADCCSKADPERNECFLSFKVDQPDFIQPYQRPAADAICKEYQDNRVSFLGHFIYAVARRHPFLYAPTILSLAGNYEHVLESCCKESDVGACLDEKATAIKEKAKKLSVKHQYFCGVLDKFGERTFKAEKLARLSQKYPKAPLSEILKLADVKDIYKECCHGDMIECMDDTAEILSYLCSKQDVFSSKIKDCCDKSVAERSQCIMEAEFDEKPEGLPSLVEKYIHDKEVCKSFEADHDAFLSEFVYEYSRRHPEFSTQLILRITKGYQALLQKCCKTDNPAECYAN…	115	1	0	0	405.703	2	-0.0004	295	301	0	52.73	0.0013	K	QDVFSSK	I
26	2::tr|A0A091KH67|A0A091KH67_9GRUI	Serum albumin (Fragment) OS=Chlamydotis macqueenii OX=187382 GN=N324_04735 PE=4 SV=1	660	72	8.3e-61	71489	41	13	12	9	17.9	5.7	MKWVTLISFIFLFSAATSRNLQRVARDTDHKSEIAHRYNDLKEETFKAVAMVTFAQYLQKCSYDGLSKLVKDVVDLAQKCVANEDAPECTKPVPSIFLDEICQVEKLRDSYGAMADCCSKADPERNECFLSFKVDQPDFIQPYQRPAADAICKEYQDNRVSFLGHFIYAVARRHPFLYAPTILSLAGNYEHVLESCCKESDVGACLDEKATAIKEKAKKLSVKHQYFCGVLDKFGERTFKAEKLARLSQKYPKAPLSEILKLADVKDIYKECCHGDMIECMDDTAEILSYLCSKQDVFSSKIKDCCDKSVAERSQCIMEAEFDEKPEGLPSLVEKYIHDKEVCKSFEADHDAFLSEFVYEYSRRHPEFSTQLILRITKGYQALLQKCCKTDNPAECYAN…	161	1	0	0	409.716	2	0.0002	410	416	0	45.99	0.029	K	ETQDVVK	T
26	2::tr|A0A091KH67|A0A091KH67_9GRUI	Serum albumin (Fragment) OS=Chlamydotis macqueenii OX=187382 GN=N324_04735 PE=4 SV=1	660	72	8.3e-61	71489	41	13	12	9	17.9	5.7	MKWVTLISFIFLFSAATSRNLQRVARDTDHKSEIAHRYNDLKEETFKAVAMVTFAQYLQKCSYDGLSKLVKDVVDLAQKCVANEDAPECTKPVPSIFLDEICQVEKLRDSYGAMADCCSKADPERNECFLSFKVDQPDFIQPYQRPAADAICKEYQDNRVSFLGHFIYAVARRHPFLYAPTILSLAGNYEHVLESCCKESDVGACLDEKATAIKEKAKKLSVKHQYFCGVLDKFGERTFKAEKLARLSQKYPKAPLSEILKLADVKDIYKECCHGDMIECMDDTAEILSYLCSKQDVFSSKIKDCCDKSVAERSQCIMEAEFDEKPEGLPSLVEKYIHDKEVCKSFEADHDAFLSEFVYEYSRRHPEFSTQLILRITKGYQALLQKCCKTDNPAECYAN…	419	1	0	0	444.245	2	-0.0001	72	79	0	26.4	3	K	DVVDLAQK	C
26	2::tr|A0A091KH67|A0A091KH67_9GRUI	Serum albumin (Fragment) OS=Chlamydotis macqueenii OX=187382 GN=N324_04735 PE=4 SV=1	660	72	8.3e-61	71489	41	13	12	9	17.9	5.7	MKWVTLISFIFLFSAATSRNLQRVARDTDHKSEIAHRYNDLKEETFKAVAMVTFAQYLQKCSYDGLSKLVKDVVDLAQKCVANEDAPECTKPVPSIFLDEICQVEKLRDSYGAMADCCSKADPERNECFLSFKVDQPDFIQPYQRPAADAICKEYQDNRVSFLGHFIYAVARRHPFLYAPTILSLAGNYEHVLESCCKESDVGACLDEKATAIKEKAKKLSVKHQYFCGVLDKFGERTFKAEKLARLSQKYPKAPLSEILKLADVKDIYKECCHGDMIECMDDTAEILSYLCSKQDVFSSKIKDCCDKSVAERSQCIMEAEFDEKPEGLPSLVEKYIHDKEVCKSFEADHDAFLSEFVYEYSRRHPEFSTQLILRITKGYQALLQKCCKTDNPAECYAN…	602	1	0	0	465.205	2	-0.0002	61	68	0	42.7	0.01	K	CSYDGLSK	L
26	2::tr|A0A091KH67|A0A091KH67_9GRUI	Serum albumin (Fragment) OS=Chlamydotis macqueenii OX=187382 GN=N324_04735 PE=4 SV=1	660	72	8.3e-61	71489	41	13	12	9	17.9	5.7	MKWVTLISFIFLFSAATSRNLQRVARDTDHKSEIAHRYNDLKEETFKAVAMVTFAQYLQKCSYDGLSKLVKDVVDLAQKCVANEDAPECTKPVPSIFLDEICQVEKLRDSYGAMADCCSKADPERNECFLSFKVDQPDFIQPYQRPAADAICKEYQDNRVSFLGHFIYAVARRHPFLYAPTILSLAGNYEHVLESCCKESDVGACLDEKATAIKEKAKKLSVKHQYFCGVLDKFGERTFKAEKLARLSQKYPKAPLSEILKLADVKDIYKECCHGDMIECMDDTAEILSYLCSKQDVFSSKIKDCCDKSVAERSQCIMEAEFDEKPEGLPSLVEKYIHDKEVCKSFEADHDAFLSEFVYEYSRRHPEFSTQLILRITKGYQALLQKCCKTDNPAECYAN…	1505	1	0	0	614.369	2	0.0004	69	79	1	81.59	3.9e-06	K	LVKDVVDLAQK	C
26	2::tr|A0A091KH67|A0A091KH67_9GRUI	Serum albumin (Fragment) OS=Chlamydotis macqueenii OX=187382 GN=N324_04735 PE=4 SV=1	660	72	8.3e-61	71489	41	13	12	9	17.9	5.7	MKWVTLISFIFLFSAATSRNLQRVARDTDHKSEIAHRYNDLKEETFKAVAMVTFAQYLQKCSYDGLSKLVKDVVDLAQKCVANEDAPECTKPVPSIFLDEICQVEKLRDSYGAMADCCSKADPERNECFLSFKVDQPDFIQPYQRPAADAICKEYQDNRVSFLGHFIYAVARRHPFLYAPTILSLAGNYEHVLESCCKESDVGACLDEKATAIKEKAKKLSVKHQYFCGVLDKFGERTFKAEKLARLSQKYPKAPLSEILKLADVKDIYKECCHGDMIECMDDTAEILSYLCSKQDVFSSKIKDCCDKSVAERSQCIMEAEFDEKPEGLPSLVEKYIHDKEVCKSFEADHDAFLSEFVYEYSRRHPEFSTQLILRITKGYQALLQKCCKTDNPAECYAN…	1506	1	0	0	409.915	3	0.0007	69	79	1	43.34	0.027	K	LVKDVVDLAQK	C
26	2::tr|A0A091KH67|A0A091KH67_9GRUI	Serum albumin (Fragment) OS=Chlamydotis macqueenii OX=187382 GN=N324_04735 PE=4 SV=1	660	72	8.3e-61	71489	41	13	12	9	17.9	5.7	MKWVTLISFIFLFSAATSRNLQRVARDTDHKSEIAHRYNDLKEETFKAVAMVTFAQYLQKCSYDGLSKLVKDVVDLAQKCVANEDAPECTKPVPSIFLDEICQVEKLRDSYGAMADCCSKADPERNECFLSFKVDQPDFIQPYQRPAADAICKEYQDNRVSFLGHFIYAVARRHPFLYAPTILSLAGNYEHVLESCCKESDVGACLDEKATAIKEKAKKLSVKHQYFCGVLDKFGERTFKAEKLARLSQKYPKAPLSEILKLADVKDIYKECCHGDMIECMDDTAEILSYLCSKQDVFSSKIKDCCDKSVAERSQCIMEAEFDEKPEGLPSLVEKYIHDKEVCKSFEADHDAFLSEFVYEYSRRHPEFSTQLILRITKGYQALLQKCCKTDNPAECYAN…	1515	1	0	0	411.217	3	0.002	563	572	0	62.39	0.00095	R	KPQMTEEQIK	T
26	2::tr|A0A091KH67|A0A091KH67_9GRUI	Serum albumin (Fragment) OS=Chlamydotis macqueenii OX=187382 GN=N324_04735 PE=4 SV=1	660	72	8.3e-61	71489	41	13	12	9	17.9	5.7	MKWVTLISFIFLFSAATSRNLQRVARDTDHKSEIAHRYNDLKEETFKAVAMVTFAQYLQKCSYDGLSKLVKDVVDLAQKCVANEDAPECTKPVPSIFLDEICQVEKLRDSYGAMADCCSKADPERNECFLSFKVDQPDFIQPYQRPAADAICKEYQDNRVSFLGHFIYAVARRHPFLYAPTILSLAGNYEHVLESCCKESDVGACLDEKATAIKEKAKKLSVKHQYFCGVLDKFGERTFKAEKLARLSQKYPKAPLSEILKLADVKDIYKECCHGDMIECMDDTAEILSYLCSKQDVFSSKIKDCCDKSVAERSQCIMEAEFDEKPEGLPSLVEKYIHDKEVCKSFEADHDAFLSEFVYEYSRRHPEFSTQLILRITKGYQALLQKCCKTDNPAECYAN…	1677	1	0	0	643.817	2	0.0011	38	47	1	47.73	0.015	R	YNDLKEETFK	A
26	2::tr|A0A091KH67|A0A091KH67_9GRUI	Serum albumin (Fragment) OS=Chlamydotis macqueenii OX=187382 GN=N324_04735 PE=4 SV=1	660	72	8.3e-61	71489	41	13	12	9	17.9	5.7	MKWVTLISFIFLFSAATSRNLQRVARDTDHKSEIAHRYNDLKEETFKAVAMVTFAQYLQKCSYDGLSKLVKDVVDLAQKCVANEDAPECTKPVPSIFLDEICQVEKLRDSYGAMADCCSKADPERNECFLSFKVDQPDFIQPYQRPAADAICKEYQDNRVSFLGHFIYAVARRHPFLYAPTILSLAGNYEHVLESCCKESDVGACLDEKATAIKEKAKKLSVKHQYFCGVLDKFGERTFKAEKLARLSQKYPKAPLSEILKLADVKDIYKECCHGDMIECMDDTAEILSYLCSKQDVFSSKIKDCCDKSVAERSQCIMEAEFDEKPEGLPSLVEKYIHDKEVCKSFEADHDAFLSEFVYEYSRRHPEFSTQLILRITKGYQALLQKCCKTDNPAECYAN…	1678	1	0	0	429.548	3	0.0016	38	47	1	28.6	1.2	R	YNDLKEETFK	A
26	2::tr|A0A091KH67|A0A091KH67_9GRUI	Serum albumin (Fragment) OS=Chlamydotis macqueenii OX=187382 GN=N324_04735 PE=4 SV=1	660	72	8.3e-61	71489	41	13	12	9	17.9	5.7	MKWVTLISFIFLFSAATSRNLQRVARDTDHKSEIAHRYNDLKEETFKAVAMVTFAQYLQKCSYDGLSKLVKDVVDLAQKCVANEDAPECTKPVPSIFLDEICQVEKLRDSYGAMADCCSKADPERNECFLSFKVDQPDFIQPYQRPAADAICKEYQDNRVSFLGHFIYAVARRHPFLYAPTILSLAGNYEHVLESCCKESDVGACLDEKATAIKEKAKKLSVKHQYFCGVLDKFGERTFKAEKLARLSQKYPKAPLSEILKLADVKDIYKECCHGDMIECMDDTAEILSYLCSKQDVFSSKIKDCCDKSVAERSQCIMEAEFDEKPEGLPSLVEKYIHDKEVCKSFEADHDAFLSEFVYEYSRRHPEFSTQLILRITKGYQALLQKCCKTDNPAECYAN…	1787	2	1	1	436.88	3	-0.0024	27	37	1	44.9	0.038	R	DTDHKSEIAHR	Y
26	2::tr|A0A091KH67|A0A091KH67_9GRUI	Serum albumin (Fragment) OS=Chlamydotis macqueenii OX=187382 GN=N324_04735 PE=4 SV=1	660	72	8.3e-61	71489	41	13	12	9	17.9	5.7	MKWVTLISFIFLFSAATSRNLQRVARDTDHKSEIAHRYNDLKEETFKAVAMVTFAQYLQKCSYDGLSKLVKDVVDLAQKCVANEDAPECTKPVPSIFLDEICQVEKLRDSYGAMADCCSKADPERNECFLSFKVDQPDFIQPYQRPAADAICKEYQDNRVSFLGHFIYAVARRHPFLYAPTILSLAGNYEHVLESCCKESDVGACLDEKATAIKEKAKKLSVKHQYFCGVLDKFGERTFKAEKLARLSQKYPKAPLSEILKLADVKDIYKECCHGDMIECMDDTAEILSYLCSKQDVFSSKIKDCCDKSVAERSQCIMEAEFDEKPEGLPSLVEKYIHDKEVCKSFEADHDAFLSEFVYEYSRRHPEFSTQLILRITKGYQALLQKCCKTDNPAECYAN…	2080	1	0	0	682.749	2	-0.0007	109	120	0	50.77	0.00014	R	DSYGAMADCCSK	A
26	2::tr|A0A091KH67|A0A091KH67_9GRUI	Serum albumin (Fragment) OS=Chlamydotis macqueenii OX=187382 GN=N324_04735 PE=4 SV=1	660	72	8.3e-61	71489	41	13	12	9	17.9	5.7	MKWVTLISFIFLFSAATSRNLQRVARDTDHKSEIAHRYNDLKEETFKAVAMVTFAQYLQKCSYDGLSKLVKDVVDLAQKCVANEDAPECTKPVPSIFLDEICQVEKLRDSYGAMADCCSKADPERNECFLSFKVDQPDFIQPYQRPAADAICKEYQDNRVSFLGHFIYAVARRHPFLYAPTILSLAGNYEHVLESCCKESDVGACLDEKATAIKEKAKKLSVKHQYFCGVLDKFGERTFKAEKLARLSQKYPKAPLSEILKLADVKDIYKECCHGDMIECMDDTAEILSYLCSKQDVFSSKIKDCCDKSVAERSQCIMEAEFDEKPEGLPSLVEKYIHDKEVCKSFEADHDAFLSEFVYEYSRRHPEFSTQLILRITKGYQALLQKCCKTDNPAECYAN…	2235	1	0	0	690.746	2	-0.0012	109	120	0	71.26	4.4e-07	R	DSYGAMADCCSK	A
26	2::tr|A0A091KH67|A0A091KH67_9GRUI	Serum albumin (Fragment) OS=Chlamydotis macqueenii OX=187382 GN=N324_04735 PE=4 SV=1	660	72	8.3e-61	71489	41	13	12	9	17.9	5.7	MKWVTLISFIFLFSAATSRNLQRVARDTDHKSEIAHRYNDLKEETFKAVAMVTFAQYLQKCSYDGLSKLVKDVVDLAQKCVANEDAPECTKPVPSIFLDEICQVEKLRDSYGAMADCCSKADPERNECFLSFKVDQPDFIQPYQRPAADAICKEYQDNRVSFLGHFIYAVARRHPFLYAPTILSLAGNYEHVLESCCKESDVGACLDEKATAIKEKAKKLSVKHQYFCGVLDKFGERTFKAEKLARLSQKYPKAPLSEILKLADVKDIYKECCHGDMIECMDDTAEILSYLCSKQDVFSSKIKDCCDKSVAERSQCIMEAEFDEKPEGLPSLVEKYIHDKEVCKSFEADHDAFLSEFVYEYSRRHPEFSTQLILRITKGYQALLQKCCKTDNPAECYAN…	2289	1	0	0	463.25	3	0	562	572	1	30.86	1.1	K	RKPQMTEEQIK	T
26	2::tr|A0A091KH67|A0A091KH67_9GRUI	Serum albumin (Fragment) OS=Chlamydotis macqueenii OX=187382 GN=N324_04735 PE=4 SV=1	660	72	8.3e-61	71489	41	13	12	9	17.9	5.7	MKWVTLISFIFLFSAATSRNLQRVARDTDHKSEIAHRYNDLKEETFKAVAMVTFAQYLQKCSYDGLSKLVKDVVDLAQKCVANEDAPECTKPVPSIFLDEICQVEKLRDSYGAMADCCSKADPERNECFLSFKVDQPDFIQPYQRPAADAICKEYQDNRVSFLGHFIYAVARRHPFLYAPTILSLAGNYEHVLESCCKESDVGACLDEKATAIKEKAKKLSVKHQYFCGVLDKFGERTFKAEKLARLSQKYPKAPLSEILKLADVKDIYKECCHGDMIECMDDTAEILSYLCSKQDVFSSKIKDCCDKSVAERSQCIMEAEFDEKPEGLPSLVEKYIHDKEVCKSFEADHDAFLSEFVYEYSRRHPEFSTQLILRITKGYQALLQKCCKTDNPAECYAN…	2383	1	0	0	468.582	3	-0.0006	562	572	1	31.66	1.1	K	RKPQMTEEQIK	T
26	2::tr|A0A091KH67|A0A091KH67_9GRUI	Serum albumin (Fragment) OS=Chlamydotis macqueenii OX=187382 GN=N324_04735 PE=4 SV=1	660	72	8.3e-61	71489	41	13	12	9	17.9	5.7	MKWVTLISFIFLFSAATSRNLQRVARDTDHKSEIAHRYNDLKEETFKAVAMVTFAQYLQKCSYDGLSKLVKDVVDLAQKCVANEDAPECTKPVPSIFLDEICQVEKLRDSYGAMADCCSKADPERNECFLSFKVDQPDFIQPYQRPAADAICKEYQDNRVSFLGHFIYAVARRHPFLYAPTILSLAGNYEHVLESCCKESDVGACLDEKATAIKEKAKKLSVKHQYFCGVLDKFGERTFKAEKLARLSQKYPKAPLSEILKLADVKDIYKECCHGDMIECMDDTAEILSYLCSKQDVFSSKIKDCCDKSVAERSQCIMEAEFDEKPEGLPSLVEKYIHDKEVCKSFEADHDAFLSEFVYEYSRRHPEFSTQLILRITKGYQALLQKCCKTDNPAECYAN…	3591	1	0	0	806.875	2	0.0006	121	133	1	20.88	7.9	K	ADPERNECFLSFK	V
26	2::tr|A0A091KH67|A0A091KH67_9GRUI	Serum albumin (Fragment) OS=Chlamydotis macqueenii OX=187382 GN=N324_04735 PE=4 SV=1	660	72	8.3e-61	71489	41	13	12	9	17.9	5.7	MKWVTLISFIFLFSAATSRNLQRVARDTDHKSEIAHRYNDLKEETFKAVAMVTFAQYLQKCSYDGLSKLVKDVVDLAQKCVANEDAPECTKPVPSIFLDEICQVEKLRDSYGAMADCCSKADPERNECFLSFKVDQPDFIQPYQRPAADAICKEYQDNRVSFLGHFIYAVARRHPFLYAPTILSLAGNYEHVLESCCKESDVGACLDEKATAIKEKAKKLSVKHQYFCGVLDKFGERTFKAEKLARLSQKYPKAPLSEILKLADVKDIYKECCHGDMIECMDDTAEILSYLCSKQDVFSSKIKDCCDKSVAERSQCIMEAEFDEKPEGLPSLVEKYIHDKEVCKSFEADHDAFLSEFVYEYSRRHPEFSTQLILRITKGYQALLQKCCKTDNPAECYAN…	6299	1	0	0	751.686	3	-0.0016	588	607	0	107.05	2.6e-08	K	QSDIETCFGEEGANLIVQSR	A
26	2::tr|A0A091KH67|A0A091KH67_9GRUI	Serum albumin (Fragment) OS=Chlamydotis macqueenii OX=187382 GN=N324_04735 PE=4 SV=1	660	72	8.3e-61	71489	41	13	12	9	17.9	5.7	MKWVTLISFIFLFSAATSRNLQRVARDTDHKSEIAHRYNDLKEETFKAVAMVTFAQYLQKCSYDGLSKLVKDVVDLAQKCVANEDAPECTKPVPSIFLDEICQVEKLRDSYGAMADCCSKADPERNECFLSFKVDQPDFIQPYQRPAADAICKEYQDNRVSFLGHFIYAVARRHPFLYAPTILSLAGNYEHVLESCCKESDVGACLDEKATAIKEKAKKLSVKHQYFCGVLDKFGERTFKAEKLARLSQKYPKAPLSEILKLADVKDIYKECCHGDMIECMDDTAEILSYLCSKQDVFSSKIKDCCDKSVAERSQCIMEAEFDEKPEGLPSLVEKYIHDKEVCKSFEADHDAFLSEFVYEYSRRHPEFSTQLILRITKGYQALLQKCCKTDNPAECYAN…	6300	1	0	0	1127.03	2	0.0008	588	607	0	132.02	8.7e-11	K	QSDIETCFGEEGANLIVQSR	A
27	2::tr|A0A094L9Z6|A0A094L9Z6_PODCR	Serum albumin (Fragment) OS=Podiceps cristatus OX=345573 GN=N338_13009 PE=4 SV=1	657	72	1.8e-60	70136	30	14	12	8	19.3	5.5	MKWVTLISFIFLFNSATSRNLQRVAREAEYKSEIAHRYNDLKEETFKAVTMITFAQYLQRCSYEGLSKLVKNVVDLAQKCVVNEDGPECTKSLPSIFLDEICHVEKLRDSYGAMADCCNKADPERNECFLSFKVPQPDFVQPYQRPASDVICKDYQDDRVSFLGHFVYSVARRNPFLYAPTILSLAADYEHALQSCCKESDVGACLDEKEIVIKEKAKKVSVKQQYSCGILNKFGERTFQADKLVHLSQKYPKASFSEILKILHDVKGIYKECCEGDMIECMDDRAELLTYICSKQDVFSSKIKDCCEKPVVERSQCMIEADFDDKPEDLPSLVEKYVQDTEVCKSFEAGHDAFLSEFIYEYSRRHPEFSTQLILRITKGYETLLEKCCKTANPAECYG…	115	1	0	0	405.703	2	-0.0004	296	302	0	52.73	0.0013	K	QDVFSSK	I
27	2::tr|A0A094L9Z6|A0A094L9Z6_PODCR	Serum albumin (Fragment) OS=Podiceps cristatus OX=345573 GN=N338_13009 PE=4 SV=1	657	72	1.8e-60	70136	30	14	12	8	19.3	5.5	MKWVTLISFIFLFNSATSRNLQRVAREAEYKSEIAHRYNDLKEETFKAVTMITFAQYLQRCSYEGLSKLVKNVVDLAQKCVVNEDGPECTKSLPSIFLDEICHVEKLRDSYGAMADCCNKADPERNECFLSFKVPQPDFVQPYQRPASDVICKDYQDDRVSFLGHFVYSVARRNPFLYAPTILSLAADYEHALQSCCKESDVGACLDEKEIVIKEKAKKVSVKQQYSCGILNKFGERTFQADKLVHLSQKYPKASFSEILKILHDVKGIYKECCEGDMIECMDDRAELLTYICSKQDVFSSKIKDCCEKPVVERSQCMIEADFDDKPEDLPSLVEKYVQDTEVCKSFEAGHDAFLSEFIYEYSRRHPEFSTQLILRITKGYETLLEKCCKTANPAECYG…	419	1	0	0	444.245	2	-0.0001	72	79	0	26.4	3	K	NVVDLAQK	C
27	2::tr|A0A094L9Z6|A0A094L9Z6_PODCR	Serum albumin (Fragment) OS=Podiceps cristatus OX=345573 GN=N338_13009 PE=4 SV=1	657	72	1.8e-60	70136	30	14	12	8	19.3	5.5	MKWVTLISFIFLFNSATSRNLQRVAREAEYKSEIAHRYNDLKEETFKAVTMITFAQYLQRCSYEGLSKLVKNVVDLAQKCVVNEDGPECTKSLPSIFLDEICHVEKLRDSYGAMADCCNKADPERNECFLSFKVPQPDFVQPYQRPASDVICKDYQDDRVSFLGHFVYSVARRNPFLYAPTILSLAADYEHALQSCCKESDVGACLDEKEIVIKEKAKKVSVKQQYSCGILNKFGERTFQADKLVHLSQKYPKASFSEILKILHDVKGIYKECCEGDMIECMDDRAELLTYICSKQDVFSSKIKDCCEKPVVERSQCMIEADFDDKPEDLPSLVEKYVQDTEVCKSFEAGHDAFLSEFIYEYSRRHPEFSTQLILRITKGYETLLEKCCKTANPAECYG…	1126	1	0	0	539.226	2	-0.0004	465	472	0	44.7	0.0057	K	CCQLPEDR	R
27	2::tr|A0A094L9Z6|A0A094L9Z6_PODCR	Serum albumin (Fragment) OS=Podiceps cristatus OX=345573 GN=N338_13009 PE=4 SV=1	657	72	1.8e-60	70136	30	14	12	8	19.3	5.5	MKWVTLISFIFLFNSATSRNLQRVAREAEYKSEIAHRYNDLKEETFKAVTMITFAQYLQRCSYEGLSKLVKNVVDLAQKCVVNEDGPECTKSLPSIFLDEICHVEKLRDSYGAMADCCNKADPERNECFLSFKVPQPDFVQPYQRPASDVICKDYQDDRVSFLGHFVYSVARRNPFLYAPTILSLAADYEHALQSCCKESDVGACLDEKEIVIKEKAKKVSVKQQYSCGILNKFGERTFQADKLVHLSQKYPKASFSEILKILHDVKGIYKECCEGDMIECMDDRAELLTYICSKQDVFSSKIKDCCEKPVVERSQCMIEADFDDKPEDLPSLVEKYVQDTEVCKSFEAGHDAFLSEFIYEYSRRHPEFSTQLILRITKGYETLLEKCCKTANPAECYG…	1505	1	0	0	614.369	2	0.0004	69	79	1	81.59	3.9e-06	K	LVKNVVDLAQK	C
27	2::tr|A0A094L9Z6|A0A094L9Z6_PODCR	Serum albumin (Fragment) OS=Podiceps cristatus OX=345573 GN=N338_13009 PE=4 SV=1	657	72	1.8e-60	70136	30	14	12	8	19.3	5.5	MKWVTLISFIFLFNSATSRNLQRVAREAEYKSEIAHRYNDLKEETFKAVTMITFAQYLQRCSYEGLSKLVKNVVDLAQKCVVNEDGPECTKSLPSIFLDEICHVEKLRDSYGAMADCCNKADPERNECFLSFKVPQPDFVQPYQRPASDVICKDYQDDRVSFLGHFVYSVARRNPFLYAPTILSLAADYEHALQSCCKESDVGACLDEKEIVIKEKAKKVSVKQQYSCGILNKFGERTFQADKLVHLSQKYPKASFSEILKILHDVKGIYKECCEGDMIECMDDRAELLTYICSKQDVFSSKIKDCCEKPVVERSQCMIEADFDDKPEDLPSLVEKYVQDTEVCKSFEAGHDAFLSEFIYEYSRRHPEFSTQLILRITKGYETLLEKCCKTANPAECYG…	1506	1	0	0	409.915	3	0.0007	69	79	1	43.34	0.027	K	LVKNVVDLAQK	C
27	2::tr|A0A094L9Z6|A0A094L9Z6_PODCR	Serum albumin (Fragment) OS=Podiceps cristatus OX=345573 GN=N338_13009 PE=4 SV=1	657	72	1.8e-60	70136	30	14	12	8	19.3	5.5	MKWVTLISFIFLFNSATSRNLQRVAREAEYKSEIAHRYNDLKEETFKAVTMITFAQYLQRCSYEGLSKLVKNVVDLAQKCVVNEDGPECTKSLPSIFLDEICHVEKLRDSYGAMADCCNKADPERNECFLSFKVPQPDFVQPYQRPASDVICKDYQDDRVSFLGHFVYSVARRNPFLYAPTILSLAADYEHALQSCCKESDVGACLDEKEIVIKEKAKKVSVKQQYSCGILNKFGERTFQADKLVHLSQKYPKASFSEILKILHDVKGIYKECCEGDMIECMDDRAELLTYICSKQDVFSSKIKDCCEKPVVERSQCMIEADFDDKPEDLPSLVEKYVQDTEVCKSFEAGHDAFLSEFIYEYSRRHPEFSTQLILRITKGYETLLEKCCKTANPAECYG…	1515	1	0	0	411.217	3	0.002	561	570	0	62.39	0.00095	R	KPQMTEEQIK	T
27	2::tr|A0A094L9Z6|A0A094L9Z6_PODCR	Serum albumin (Fragment) OS=Podiceps cristatus OX=345573 GN=N338_13009 PE=4 SV=1	657	72	1.8e-60	70136	30	14	12	8	19.3	5.5	MKWVTLISFIFLFNSATSRNLQRVAREAEYKSEIAHRYNDLKEETFKAVTMITFAQYLQRCSYEGLSKLVKNVVDLAQKCVVNEDGPECTKSLPSIFLDEICHVEKLRDSYGAMADCCNKADPERNECFLSFKVPQPDFVQPYQRPASDVICKDYQDDRVSFLGHFVYSVARRNPFLYAPTILSLAADYEHALQSCCKESDVGACLDEKEIVIKEKAKKVSVKQQYSCGILNKFGERTFQADKLVHLSQKYPKASFSEILKILHDVKGIYKECCEGDMIECMDDRAELLTYICSKQDVFSSKIKDCCEKPVVERSQCMIEADFDDKPEDLPSLVEKYVQDTEVCKSFEAGHDAFLSEFIYEYSRRHPEFSTQLILRITKGYETLLEKCCKTANPAECYG…	1677	1	0	0	643.817	2	0.0011	38	47	1	47.73	0.015	R	YNDLKEETFK	A
27	2::tr|A0A094L9Z6|A0A094L9Z6_PODCR	Serum albumin (Fragment) OS=Podiceps cristatus OX=345573 GN=N338_13009 PE=4 SV=1	657	72	1.8e-60	70136	30	14	12	8	19.3	5.5	MKWVTLISFIFLFNSATSRNLQRVAREAEYKSEIAHRYNDLKEETFKAVTMITFAQYLQRCSYEGLSKLVKNVVDLAQKCVVNEDGPECTKSLPSIFLDEICHVEKLRDSYGAMADCCNKADPERNECFLSFKVPQPDFVQPYQRPASDVICKDYQDDRVSFLGHFVYSVARRNPFLYAPTILSLAADYEHALQSCCKESDVGACLDEKEIVIKEKAKKVSVKQQYSCGILNKFGERTFQADKLVHLSQKYPKASFSEILKILHDVKGIYKECCEGDMIECMDDRAELLTYICSKQDVFSSKIKDCCEKPVVERSQCMIEADFDDKPEDLPSLVEKYVQDTEVCKSFEAGHDAFLSEFIYEYSRRHPEFSTQLILRITKGYETLLEKCCKTANPAECYG…	1678	1	0	0	429.548	3	0.0016	38	47	1	28.6	1.2	R	YNDLKEETFK	A
27	2::tr|A0A094L9Z6|A0A094L9Z6_PODCR	Serum albumin (Fragment) OS=Podiceps cristatus OX=345573 GN=N338_13009 PE=4 SV=1	657	72	1.8e-60	70136	30	14	12	8	19.3	5.5	MKWVTLISFIFLFNSATSRNLQRVAREAEYKSEIAHRYNDLKEETFKAVTMITFAQYLQRCSYEGLSKLVKNVVDLAQKCVVNEDGPECTKSLPSIFLDEICHVEKLRDSYGAMADCCNKADPERNECFLSFKVPQPDFVQPYQRPASDVICKDYQDDRVSFLGHFVYSVARRNPFLYAPTILSLAADYEHALQSCCKESDVGACLDEKEIVIKEKAKKVSVKQQYSCGILNKFGERTFQADKLVHLSQKYPKASFSEILKILHDVKGIYKECCEGDMIECMDDRAELLTYICSKQDVFSSKIKDCCEKPVVERSQCMIEADFDDKPEDLPSLVEKYVQDTEVCKSFEAGHDAFLSEFIYEYSRRHPEFSTQLILRITKGYETLLEKCCKTANPAECYG…	2247	1	0	0	461.557	3	0.0006	513	524	0	36.47	0.23	R	RPCFTAMGVDTK	Y
27	2::tr|A0A094L9Z6|A0A094L9Z6_PODCR	Serum albumin (Fragment) OS=Podiceps cristatus OX=345573 GN=N338_13009 PE=4 SV=1	657	72	1.8e-60	70136	30	14	12	8	19.3	5.5	MKWVTLISFIFLFNSATSRNLQRVAREAEYKSEIAHRYNDLKEETFKAVTMITFAQYLQRCSYEGLSKLVKNVVDLAQKCVVNEDGPECTKSLPSIFLDEICHVEKLRDSYGAMADCCNKADPERNECFLSFKVPQPDFVQPYQRPASDVICKDYQDDRVSFLGHFVYSVARRNPFLYAPTILSLAADYEHALQSCCKESDVGACLDEKEIVIKEKAKKVSVKQQYSCGILNKFGERTFQADKLVHLSQKYPKASFSEILKILHDVKGIYKECCEGDMIECMDDRAELLTYICSKQDVFSSKIKDCCEKPVVERSQCMIEADFDDKPEDLPSLVEKYVQDTEVCKSFEAGHDAFLSEFIYEYSRRHPEFSTQLILRITKGYETLLEKCCKTANPAECYG…	2289	1	0	0	463.25	3	0	560	570	1	30.86	1.1	K	RKPQMTEEQIK	T
27	2::tr|A0A094L9Z6|A0A094L9Z6_PODCR	Serum albumin (Fragment) OS=Podiceps cristatus OX=345573 GN=N338_13009 PE=4 SV=1	657	72	1.8e-60	70136	30	14	12	8	19.3	5.5	MKWVTLISFIFLFNSATSRNLQRVAREAEYKSEIAHRYNDLKEETFKAVTMITFAQYLQRCSYEGLSKLVKNVVDLAQKCVVNEDGPECTKSLPSIFLDEICHVEKLRDSYGAMADCCNKADPERNECFLSFKVPQPDFVQPYQRPASDVICKDYQDDRVSFLGHFVYSVARRNPFLYAPTILSLAADYEHALQSCCKESDVGACLDEKEIVIKEKAKKVSVKQQYSCGILNKFGERTFQADKLVHLSQKYPKASFSEILKILHDVKGIYKECCEGDMIECMDDRAELLTYICSKQDVFSSKIKDCCEKPVVERSQCMIEADFDDKPEDLPSLVEKYVQDTEVCKSFEAGHDAFLSEFIYEYSRRHPEFSTQLILRITKGYETLLEKCCKTANPAECYG…	2383	1	0	0	468.582	3	-0.0006	560	570	1	31.66	1.1	K	RKPQMTEEQIK	T
27	2::tr|A0A094L9Z6|A0A094L9Z6_PODCR	Serum albumin (Fragment) OS=Podiceps cristatus OX=345573 GN=N338_13009 PE=4 SV=1	657	72	1.8e-60	70136	30	14	12	8	19.3	5.5	MKWVTLISFIFLFNSATSRNLQRVAREAEYKSEIAHRYNDLKEETFKAVTMITFAQYLQRCSYEGLSKLVKNVVDLAQKCVVNEDGPECTKSLPSIFLDEICHVEKLRDSYGAMADCCNKADPERNECFLSFKVPQPDFVQPYQRPASDVICKDYQDDRVSFLGHFVYSVARRNPFLYAPTILSLAADYEHALQSCCKESDVGACLDEKEIVIKEKAKKVSVKQQYSCGILNKFGERTFQADKLVHLSQKYPKASFSEILKILHDVKGIYKECCEGDMIECMDDRAELLTYICSKQDVFSSKIKDCCEKPVVERSQCMIEADFDDKPEDLPSLVEKYVQDTEVCKSFEAGHDAFLSEFIYEYSRRHPEFSTQLILRITKGYETLLEKCCKTANPAECYG…	3180	1	0	0	771.411	2	0.0007	48	60	0	80.04	1.1e-05	K	AVTMITFAQYLQR	C
27	2::tr|A0A094L9Z6|A0A094L9Z6_PODCR	Serum albumin (Fragment) OS=Podiceps cristatus OX=345573 GN=N338_13009 PE=4 SV=1	657	72	1.8e-60	70136	30	14	12	8	19.3	5.5	MKWVTLISFIFLFNSATSRNLQRVAREAEYKSEIAHRYNDLKEETFKAVTMITFAQYLQRCSYEGLSKLVKNVVDLAQKCVVNEDGPECTKSLPSIFLDEICHVEKLRDSYGAMADCCNKADPERNECFLSFKVPQPDFVQPYQRPASDVICKDYQDDRVSFLGHFVYSVARRNPFLYAPTILSLAADYEHALQSCCKESDVGACLDEKEIVIKEKAKKVSVKQQYSCGILNKFGERTFQADKLVHLSQKYPKASFSEILKILHDVKGIYKECCEGDMIECMDDRAELLTYICSKQDVFSSKIKDCCEKPVVERSQCMIEADFDDKPEDLPSLVEKYVQDTEVCKSFEAGHDAFLSEFIYEYSRRHPEFSTQLILRITKGYETLLEKCCKTANPAECYG…	3270	1	0	0	779.408	2	-0.0013	48	60	0	52.75	0.0078	K	AVTMITFAQYLQR	C
27	2::tr|A0A094L9Z6|A0A094L9Z6_PODCR	Serum albumin (Fragment) OS=Podiceps cristatus OX=345573 GN=N338_13009 PE=4 SV=1	657	72	1.8e-60	70136	30	14	12	8	19.3	5.5	MKWVTLISFIFLFNSATSRNLQRVAREAEYKSEIAHRYNDLKEETFKAVTMITFAQYLQRCSYEGLSKLVKNVVDLAQKCVVNEDGPECTKSLPSIFLDEICHVEKLRDSYGAMADCCNKADPERNECFLSFKVPQPDFVQPYQRPASDVICKDYQDDRVSFLGHFVYSVARRNPFLYAPTILSLAADYEHALQSCCKESDVGACLDEKEIVIKEKAKKVSVKQQYSCGILNKFGERTFQADKLVHLSQKYPKASFSEILKILHDVKGIYKECCEGDMIECMDDRAELLTYICSKQDVFSSKIKDCCEKPVVERSQCMIEADFDDKPEDLPSLVEKYVQDTEVCKSFEAGHDAFLSEFIYEYSRRHPEFSTQLILRITKGYETLLEKCCKTANPAECYG…	3591	1	0	0	806.875	2	0.0006	121	133	1	20.88	7.9	K	ADPERNECFLSFK	V
27	2::tr|A0A094L9Z6|A0A094L9Z6_PODCR	Serum albumin (Fragment) OS=Podiceps cristatus OX=345573 GN=N338_13009 PE=4 SV=1	657	72	1.8e-60	70136	30	14	12	8	19.3	5.5	MKWVTLISFIFLFNSATSRNLQRVAREAEYKSEIAHRYNDLKEETFKAVTMITFAQYLQRCSYEGLSKLVKNVVDLAQKCVVNEDGPECTKSLPSIFLDEICHVEKLRDSYGAMADCCNKADPERNECFLSFKVPQPDFVQPYQRPASDVICKDYQDDRVSFLGHFVYSVARRNPFLYAPTILSLAADYEHALQSCCKESDVGACLDEKEIVIKEKAKKVSVKQQYSCGILNKFGERTFQADKLVHLSQKYPKASFSEILKILHDVKGIYKECCEGDMIECMDDRAELLTYICSKQDVFSSKIKDCCEKPVVERSQCMIEADFDDKPEDLPSLVEKYVQDTEVCKSFEAGHDAFLSEFIYEYSRRHPEFSTQLILRITKGYETLLEKCCKTANPAECYG…	4708	1	0	0	910.307	2	-0.0002	272	285	0	93.8	1e-09	K	ECCEGDMIECMDDR	A
27	2::tr|A0A094L9Z6|A0A094L9Z6_PODCR	Serum albumin (Fragment) OS=Podiceps cristatus OX=345573 GN=N338_13009 PE=4 SV=1	657	72	1.8e-60	70136	30	14	12	8	19.3	5.5	MKWVTLISFIFLFNSATSRNLQRVAREAEYKSEIAHRYNDLKEETFKAVTMITFAQYLQRCSYEGLSKLVKNVVDLAQKCVVNEDGPECTKSLPSIFLDEICHVEKLRDSYGAMADCCNKADPERNECFLSFKVPQPDFVQPYQRPASDVICKDYQDDRVSFLGHFVYSVARRNPFLYAPTILSLAADYEHALQSCCKESDVGACLDEKEIVIKEKAKKVSVKQQYSCGILNKFGERTFQADKLVHLSQKYPKASFSEILKILHDVKGIYKECCEGDMIECMDDRAELLTYICSKQDVFSSKIKDCCEKPVVERSQCMIEADFDDKPEDLPSLVEKYVQDTEVCKSFEAGHDAFLSEFIYEYSRRHPEFSTQLILRITKGYETLLEKCCKTANPAECYG…	4780	1	0	0	918.304	2	-0.0008	272	285	0	97.97	3.8e-10	K	ECCEGDMIECMDDR	A
27	2::tr|A0A094L9Z6|A0A094L9Z6_PODCR	Serum albumin (Fragment) OS=Podiceps cristatus OX=345573 GN=N338_13009 PE=4 SV=1	657	72	1.8e-60	70136	30	14	12	8	19.3	5.5	MKWVTLISFIFLFNSATSRNLQRVAREAEYKSEIAHRYNDLKEETFKAVTMITFAQYLQRCSYEGLSKLVKNVVDLAQKCVVNEDGPECTKSLPSIFLDEICHVEKLRDSYGAMADCCNKADPERNECFLSFKVPQPDFVQPYQRPASDVICKDYQDDRVSFLGHFVYSVARRNPFLYAPTILSLAADYEHALQSCCKESDVGACLDEKEIVIKEKAKKVSVKQQYSCGILNKFGERTFQADKLVHLSQKYPKASFSEILKILHDVKGIYKECCEGDMIECMDDRAELLTYICSKQDVFSSKIKDCCEKPVVERSQCMIEADFDDKPEDLPSLVEKYVQDTEVCKSFEAGHDAFLSEFIYEYSRRHPEFSTQLILRITKGYETLLEKCCKTANPAECYG…	4855	1	0	0	926.299	2	-0.0041	272	285	0	83.45	6.3e-09	K	ECCEGDMIECMDDR	A
27	2::tr|A0A094L9Z6|A0A094L9Z6_PODCR	Serum albumin (Fragment) OS=Podiceps cristatus OX=345573 GN=N338_13009 PE=4 SV=1	657	72	1.8e-60	70136	30	14	12	8	19.3	5.5	MKWVTLISFIFLFNSATSRNLQRVAREAEYKSEIAHRYNDLKEETFKAVTMITFAQYLQRCSYEGLSKLVKNVVDLAQKCVVNEDGPECTKSLPSIFLDEICHVEKLRDSYGAMADCCNKADPERNECFLSFKVPQPDFVQPYQRPASDVICKDYQDDRVSFLGHFVYSVARRNPFLYAPTILSLAADYEHALQSCCKESDVGACLDEKEIVIKEKAKKVSVKQQYSCGILNKFGERTFQADKLVHLSQKYPKASFSEILKILHDVKGIYKECCEGDMIECMDDRAELLTYICSKQDVFSSKIKDCCEKPVVERSQCMIEADFDDKPEDLPSLVEKYVQDTEVCKSFEAGHDAFLSEFIYEYSRRHPEFSTQLILRITKGYETLLEKCCKTANPAECYG…	5218	1	1	1	972.945	2	-0.0014	525	540	0	56.78	0.0018	K	YVPPAFNPEMFNFDEK	L
27	2::tr|A0A094L9Z6|A0A094L9Z6_PODCR	Serum albumin (Fragment) OS=Podiceps cristatus OX=345573 GN=N338_13009 PE=4 SV=1	657	72	1.8e-60	70136	30	14	12	8	19.3	5.5	MKWVTLISFIFLFNSATSRNLQRVAREAEYKSEIAHRYNDLKEETFKAVTMITFAQYLQRCSYEGLSKLVKNVVDLAQKCVVNEDGPECTKSLPSIFLDEICHVEKLRDSYGAMADCCNKADPERNECFLSFKVPQPDFVQPYQRPASDVICKDYQDDRVSFLGHFVYSVARRNPFLYAPTILSLAADYEHALQSCCKESDVGACLDEKEIVIKEKAKKVSVKQQYSCGILNKFGERTFQADKLVHLSQKYPKASFSEILKILHDVKGIYKECCEGDMIECMDDRAELLTYICSKQDVFSSKIKDCCEKPVVERSQCMIEADFDDKPEDLPSLVEKYVQDTEVCKSFEAGHDAFLSEFIYEYSRRHPEFSTQLILRITKGYETLLEKCCKTANPAECYG…	5280	1	1	1	654.298	3	0.0014	525	540	0	40.71	0.069	K	YVPPAFNPEMFNFDEK	L
27	2::tr|A0A094L9Z6|A0A094L9Z6_PODCR	Serum albumin (Fragment) OS=Podiceps cristatus OX=345573 GN=N338_13009 PE=4 SV=1	657	72	1.8e-60	70136	30	14	12	8	19.3	5.5	MKWVTLISFIFLFNSATSRNLQRVAREAEYKSEIAHRYNDLKEETFKAVTMITFAQYLQRCSYEGLSKLVKNVVDLAQKCVVNEDGPECTKSLPSIFLDEICHVEKLRDSYGAMADCCNKADPERNECFLSFKVPQPDFVQPYQRPASDVICKDYQDDRVSFLGHFVYSVARRNPFLYAPTILSLAADYEHALQSCCKESDVGACLDEKEIVIKEKAKKVSVKQQYSCGILNKFGERTFQADKLVHLSQKYPKASFSEILKILHDVKGIYKECCEGDMIECMDDRAELLTYICSKQDVFSSKIKDCCEKPVVERSQCMIEADFDDKPEDLPSLVEKYVQDTEVCKSFEAGHDAFLSEFIYEYSRRHPEFSTQLILRITKGYETLLEKCCKTANPAECYG…	5281	1	1	1	980.946	2	0.006	525	540	0	74.34	3.4e-05	K	YVPPAFNPEMFNFDEK	L
28	2::tr|A0A093I422|A0A093I422_STRCA	Serum albumin (Fragment) OS=Struthio camelus australis OX=441894 GN=N308_00941 PE=4 SV=1	648	72	1.5e-59	70476	19	13	11	9	16.5	5.69	MKWVTLISFIFLFSFATSRNLKRVARESEHKSEIAHRYNDLKEETFKAVAMITFAQYLQRCSYEGLSKMVKDVTDLAQKCVGHEDDPECTKSLPTIFLDEICKVEKLRDSYGAMADCCGKADPERNECFLSFKVHQPDFVQPYQRPAADVICKEYQDNRVSFLGHFIYSVARRNPFLYAPTILGLAADYEHALQDCCKEGDTGPCLDEKAAAIKEKAKKISVKQQYSCGILHKFGERIFQADKLAFLSQKYPGAPFSELHKLIGDIKGIYKECCEGDMLECMDDRAQLMSYICSKHDVFSSKIKGCCEKPIVEQSECIMEADFDDKPEGLPSLVERYIHDKEVCKHFEADHSLFMAEFLYEYSRRHPEFSSQLLLRVAKGYEDLLEKMSCCNVSNKFDV…	161	1	0	0	409.716	2	0.0002	412	418	0	45.99	0.029	K	ETQDVVK	I
28	2::tr|A0A093I422|A0A093I422_STRCA	Serum albumin (Fragment) OS=Struthio camelus australis OX=441894 GN=N308_00941 PE=4 SV=1	648	72	1.5e-59	70476	19	13	11	9	16.5	5.69	MKWVTLISFIFLFSFATSRNLKRVARESEHKSEIAHRYNDLKEETFKAVAMITFAQYLQRCSYEGLSKMVKDVTDLAQKCVGHEDDPECTKSLPTIFLDEICKVEKLRDSYGAMADCCGKADPERNECFLSFKVHQPDFVQPYQRPAADVICKEYQDNRVSFLGHFIYSVARRNPFLYAPTILGLAADYEHALQDCCKEGDTGPCLDEKAAAIKEKAKKISVKQQYSCGILHKFGERIFQADKLAFLSQKYPGAPFSELHKLIGDIKGIYKECCEGDMLECMDDRAQLMSYICSKHDVFSSKIKGCCEKPIVEQSECIMEADFDDKPEGLPSLVERYIHDKEVCKHFEADHSLFMAEFLYEYSRRHPEFSSQLLLRVAKGYEDLLEKMSCCNVSNKFDV…	1515	1	0	0	411.217	3	0.002	551	560	0	62.39	0.00095	R	KPQMTEEQIK	T
28	2::tr|A0A093I422|A0A093I422_STRCA	Serum albumin (Fragment) OS=Struthio camelus australis OX=441894 GN=N308_00941 PE=4 SV=1	648	72	1.5e-59	70476	19	13	11	9	16.5	5.69	MKWVTLISFIFLFSFATSRNLKRVARESEHKSEIAHRYNDLKEETFKAVAMITFAQYLQRCSYEGLSKMVKDVTDLAQKCVGHEDDPECTKSLPTIFLDEICKVEKLRDSYGAMADCCGKADPERNECFLSFKVHQPDFVQPYQRPAADVICKEYQDNRVSFLGHFIYSVARRNPFLYAPTILGLAADYEHALQDCCKEGDTGPCLDEKAAAIKEKAKKISVKQQYSCGILHKFGERIFQADKLAFLSQKYPGAPFSELHKLIGDIKGIYKECCEGDMLECMDDRAQLMSYICSKHDVFSSKIKGCCEKPIVEQSECIMEADFDDKPEGLPSLVERYIHDKEVCKHFEADHSLFMAEFLYEYSRRHPEFSSQLLLRVAKGYEDLLEKMSCCNVSNKFDV…	1677	1	0	0	643.817	2	0.0011	38	47	1	47.73	0.015	R	YNDLKEETFK	A
28	2::tr|A0A093I422|A0A093I422_STRCA	Serum albumin (Fragment) OS=Struthio camelus australis OX=441894 GN=N308_00941 PE=4 SV=1	648	72	1.5e-59	70476	19	13	11	9	16.5	5.69	MKWVTLISFIFLFSFATSRNLKRVARESEHKSEIAHRYNDLKEETFKAVAMITFAQYLQRCSYEGLSKMVKDVTDLAQKCVGHEDDPECTKSLPTIFLDEICKVEKLRDSYGAMADCCGKADPERNECFLSFKVHQPDFVQPYQRPAADVICKEYQDNRVSFLGHFIYSVARRNPFLYAPTILGLAADYEHALQDCCKEGDTGPCLDEKAAAIKEKAKKISVKQQYSCGILHKFGERIFQADKLAFLSQKYPGAPFSELHKLIGDIKGIYKECCEGDMLECMDDRAQLMSYICSKHDVFSSKIKGCCEKPIVEQSECIMEADFDDKPEGLPSLVERYIHDKEVCKHFEADHSLFMAEFLYEYSRRHPEFSSQLLLRVAKGYEDLLEKMSCCNVSNKFDV…	1678	1	0	0	429.548	3	0.0016	38	47	1	28.6	1.2	R	YNDLKEETFK	A
28	2::tr|A0A093I422|A0A093I422_STRCA	Serum albumin (Fragment) OS=Struthio camelus australis OX=441894 GN=N308_00941 PE=4 SV=1	648	72	1.5e-59	70476	19	13	11	9	16.5	5.69	MKWVTLISFIFLFSFATSRNLKRVARESEHKSEIAHRYNDLKEETFKAVAMITFAQYLQRCSYEGLSKMVKDVTDLAQKCVGHEDDPECTKSLPTIFLDEICKVEKLRDSYGAMADCCGKADPERNECFLSFKVHQPDFVQPYQRPAADVICKEYQDNRVSFLGHFIYSVARRNPFLYAPTILGLAADYEHALQDCCKEGDTGPCLDEKAAAIKEKAKKISVKQQYSCGILHKFGERIFQADKLAFLSQKYPGAPFSELHKLIGDIKGIYKECCEGDMLECMDDRAQLMSYICSKHDVFSSKIKGCCEKPIVEQSECIMEADFDDKPEGLPSLVERYIHDKEVCKHFEADHSLFMAEFLYEYSRRHPEFSSQLLLRVAKGYEDLLEKMSCCNVSNKFDV…	2289	1	0	0	463.25	3	0	550	560	1	30.86	1.1	K	RKPQMTEEQIK	T
28	2::tr|A0A093I422|A0A093I422_STRCA	Serum albumin (Fragment) OS=Struthio camelus australis OX=441894 GN=N308_00941 PE=4 SV=1	648	72	1.5e-59	70476	19	13	11	9	16.5	5.69	MKWVTLISFIFLFSFATSRNLKRVARESEHKSEIAHRYNDLKEETFKAVAMITFAQYLQRCSYEGLSKMVKDVTDLAQKCVGHEDDPECTKSLPTIFLDEICKVEKLRDSYGAMADCCGKADPERNECFLSFKVHQPDFVQPYQRPAADVICKEYQDNRVSFLGHFIYSVARRNPFLYAPTILGLAADYEHALQDCCKEGDTGPCLDEKAAAIKEKAKKISVKQQYSCGILHKFGERIFQADKLAFLSQKYPGAPFSELHKLIGDIKGIYKECCEGDMLECMDDRAQLMSYICSKHDVFSSKIKGCCEKPIVEQSECIMEADFDDKPEGLPSLVERYIHDKEVCKHFEADHSLFMAEFLYEYSRRHPEFSSQLLLRVAKGYEDLLEKMSCCNVSNKFDV…	2383	1	0	0	468.582	3	-0.0006	550	560	1	31.66	1.1	K	RKPQMTEEQIK	T
28	2::tr|A0A093I422|A0A093I422_STRCA	Serum albumin (Fragment) OS=Struthio camelus australis OX=441894 GN=N308_00941 PE=4 SV=1	648	72	1.5e-59	70476	19	13	11	9	16.5	5.69	MKWVTLISFIFLFSFATSRNLKRVARESEHKSEIAHRYNDLKEETFKAVAMITFAQYLQRCSYEGLSKMVKDVTDLAQKCVGHEDDPECTKSLPTIFLDEICKVEKLRDSYGAMADCCGKADPERNECFLSFKVHQPDFVQPYQRPAADVICKEYQDNRVSFLGHFIYSVARRNPFLYAPTILGLAADYEHALQDCCKEGDTGPCLDEKAAAIKEKAKKISVKQQYSCGILHKFGERIFQADKLAFLSQKYPGAPFSELHKLIGDIKGIYKECCEGDMLECMDDRAQLMSYICSKHDVFSSKIKGCCEKPIVEQSECIMEADFDDKPEGLPSLVERYIHDKEVCKHFEADHSLFMAEFLYEYSRRHPEFSSQLLLRVAKGYEDLLEKMSCCNVSNKFDV…	3225	1	0	0	774.403	2	0.0002	444	457	0	46	0.041	K	MPQVSTDTLLEIGK	K
28	2::tr|A0A093I422|A0A093I422_STRCA	Serum albumin (Fragment) OS=Struthio camelus australis OX=441894 GN=N308_00941 PE=4 SV=1	648	72	1.5e-59	70476	19	13	11	9	16.5	5.69	MKWVTLISFIFLFSFATSRNLKRVARESEHKSEIAHRYNDLKEETFKAVAMITFAQYLQRCSYEGLSKMVKDVTDLAQKCVGHEDDPECTKSLPTIFLDEICKVEKLRDSYGAMADCCGKADPERNECFLSFKVHQPDFVQPYQRPAADVICKEYQDNRVSFLGHFIYSVARRNPFLYAPTILGLAADYEHALQDCCKEGDTGPCLDEKAAAIKEKAKKISVKQQYSCGILHKFGERIFQADKLAFLSQKYPGAPFSELHKLIGDIKGIYKECCEGDMLECMDDRAQLMSYICSKHDVFSSKIKGCCEKPIVEQSECIMEADFDDKPEGLPSLVERYIHDKEVCKHFEADHSLFMAEFLYEYSRRHPEFSSQLLLRVAKGYEDLLEKMSCCNVSNKFDV…	3591	1	0	0	806.875	2	0.0006	121	133	1	20.88	7.9	K	ADPERNECFLSFK	V
28	2::tr|A0A093I422|A0A093I422_STRCA	Serum albumin (Fragment) OS=Struthio camelus australis OX=441894 GN=N308_00941 PE=4 SV=1	648	72	1.5e-59	70476	19	13	11	9	16.5	5.69	MKWVTLISFIFLFSFATSRNLKRVARESEHKSEIAHRYNDLKEETFKAVAMITFAQYLQRCSYEGLSKMVKDVTDLAQKCVGHEDDPECTKSLPTIFLDEICKVEKLRDSYGAMADCCGKADPERNECFLSFKVHQPDFVQPYQRPAADVICKEYQDNRVSFLGHFIYSVARRNPFLYAPTILGLAADYEHALQDCCKEGDTGPCLDEKAAAIKEKAKKISVKQQYSCGILHKFGERIFQADKLAFLSQKYPGAPFSELHKLIGDIKGIYKECCEGDMLECMDDRAQLMSYICSKHDVFSSKIKGCCEKPIVEQSECIMEADFDDKPEGLPSLVERYIHDKEVCKHFEADHSLFMAEFLYEYSRRHPEFSSQLLLRVAKGYEDLLEKMSCCNVSNKFDV…	3886	1	0	0	553.972	3	0.003	444	458	1	63.49	0.00054	K	MPQVSTDTLLEIGKK	M
28	2::tr|A0A093I422|A0A093I422_STRCA	Serum albumin (Fragment) OS=Struthio camelus australis OX=441894 GN=N308_00941 PE=4 SV=1	648	72	1.5e-59	70476	19	13	11	9	16.5	5.69	MKWVTLISFIFLFSFATSRNLKRVARESEHKSEIAHRYNDLKEETFKAVAMITFAQYLQRCSYEGLSKMVKDVTDLAQKCVGHEDDPECTKSLPTIFLDEICKVEKLRDSYGAMADCCGKADPERNECFLSFKVHQPDFVQPYQRPAADVICKEYQDNRVSFLGHFIYSVARRNPFLYAPTILGLAADYEHALQDCCKEGDTGPCLDEKAAAIKEKAKKISVKQQYSCGILHKFGERIFQADKLAFLSQKYPGAPFSELHKLIGDIKGIYKECCEGDMLECMDDRAQLMSYICSKHDVFSSKIKGCCEKPIVEQSECIMEADFDDKPEGLPSLVERYIHDKEVCKHFEADHSLFMAEFLYEYSRRHPEFSSQLLLRVAKGYEDLLEKMSCCNVSNKFDV…	4576	1	0	0	596.669	3	0.0004	443	458	2	95.07	2.4e-07	K	KMPQVSTDTLLEIGKK	M
28	2::tr|A0A093I422|A0A093I422_STRCA	Serum albumin (Fragment) OS=Struthio camelus australis OX=441894 GN=N308_00941 PE=4 SV=1	648	72	1.5e-59	70476	19	13	11	9	16.5	5.69	MKWVTLISFIFLFSFATSRNLKRVARESEHKSEIAHRYNDLKEETFKAVAMITFAQYLQRCSYEGLSKMVKDVTDLAQKCVGHEDDPECTKSLPTIFLDEICKVEKLRDSYGAMADCCGKADPERNECFLSFKVHQPDFVQPYQRPAADVICKEYQDNRVSFLGHFIYSVARRNPFLYAPTILGLAADYEHALQDCCKEGDTGPCLDEKAAAIKEKAKKISVKQQYSCGILHKFGERIFQADKLAFLSQKYPGAPFSELHKLIGDIKGIYKECCEGDMLECMDDRAQLMSYICSKHDVFSSKIKGCCEKPIVEQSECIMEADFDDKPEGLPSLVERYIHDKEVCKHFEADHSLFMAEFLYEYSRRHPEFSSQLLLRVAKGYEDLLEKMSCCNVSNKFDV…	4708	1	0	1	910.307	2	-0.0002	272	285	0	93.8	1e-09	K	ECCEGDMLECMDDR	A
28	2::tr|A0A093I422|A0A093I422_STRCA	Serum albumin (Fragment) OS=Struthio camelus australis OX=441894 GN=N308_00941 PE=4 SV=1	648	72	1.5e-59	70476	19	13	11	9	16.5	5.69	MKWVTLISFIFLFSFATSRNLKRVARESEHKSEIAHRYNDLKEETFKAVAMITFAQYLQRCSYEGLSKMVKDVTDLAQKCVGHEDDPECTKSLPTIFLDEICKVEKLRDSYGAMADCCGKADPERNECFLSFKVHQPDFVQPYQRPAADVICKEYQDNRVSFLGHFIYSVARRNPFLYAPTILGLAADYEHALQDCCKEGDTGPCLDEKAAAIKEKAKKISVKQQYSCGILHKFGERIFQADKLAFLSQKYPGAPFSELHKLIGDIKGIYKECCEGDMLECMDDRAQLMSYICSKHDVFSSKIKGCCEKPIVEQSECIMEADFDDKPEGLPSLVERYIHDKEVCKHFEADHSLFMAEFLYEYSRRHPEFSSQLLLRVAKGYEDLLEKMSCCNVSNKFDV…	4780	1	0	1	918.304	2	-0.0008	272	285	0	97.97	3.8e-10	K	ECCEGDMLECMDDR	A
28	2::tr|A0A093I422|A0A093I422_STRCA	Serum albumin (Fragment) OS=Struthio camelus australis OX=441894 GN=N308_00941 PE=4 SV=1	648	72	1.5e-59	70476	19	13	11	9	16.5	5.69	MKWVTLISFIFLFSFATSRNLKRVARESEHKSEIAHRYNDLKEETFKAVAMITFAQYLQRCSYEGLSKMVKDVTDLAQKCVGHEDDPECTKSLPTIFLDEICKVEKLRDSYGAMADCCGKADPERNECFLSFKVHQPDFVQPYQRPAADVICKEYQDNRVSFLGHFIYSVARRNPFLYAPTILGLAADYEHALQDCCKEGDTGPCLDEKAAAIKEKAKKISVKQQYSCGILHKFGERIFQADKLAFLSQKYPGAPFSELHKLIGDIKGIYKECCEGDMLECMDDRAQLMSYICSKHDVFSSKIKGCCEKPIVEQSECIMEADFDDKPEGLPSLVERYIHDKEVCKHFEADHSLFMAEFLYEYSRRHPEFSSQLLLRVAKGYEDLLEKMSCCNVSNKFDV…	4855	1	0	1	926.299	2	-0.0041	272	285	0	83.45	6.3e-09	K	ECCEGDMLECMDDR	A
28	2::tr|A0A093I422|A0A093I422_STRCA	Serum albumin (Fragment) OS=Struthio camelus australis OX=441894 GN=N308_00941 PE=4 SV=1	648	72	1.5e-59	70476	19	13	11	9	16.5	5.69	MKWVTLISFIFLFSFATSRNLKRVARESEHKSEIAHRYNDLKEETFKAVAMITFAQYLQRCSYEGLSKMVKDVTDLAQKCVGHEDDPECTKSLPTIFLDEICKVEKLRDSYGAMADCCGKADPERNECFLSFKVHQPDFVQPYQRPAADVICKEYQDNRVSFLGHFIYSVARRNPFLYAPTILGLAADYEHALQDCCKEGDTGPCLDEKAAAIKEKAKKISVKQQYSCGILHKFGERIFQADKLAFLSQKYPGAPFSELHKLIGDIKGIYKECCEGDMLECMDDRAQLMSYICSKHDVFSSKIKGCCEKPIVEQSECIMEADFDDKPEGLPSLVERYIHDKEVCKHFEADHSLFMAEFLYEYSRRHPEFSSQLLLRVAKGYEDLLEKMSCCNVSNKFDV…	6070	1	0	0	1099.03	2	0.0002	474	491	1	97.94	2.5e-07	K	RLPCSEGYLSIVIQDMCR	K
28	2::tr|A0A093I422|A0A093I422_STRCA	Serum albumin (Fragment) OS=Struthio camelus australis OX=441894 GN=N308_00941 PE=4 SV=1	648	72	1.5e-59	70476	19	13	11	9	16.5	5.69	MKWVTLISFIFLFSFATSRNLKRVARESEHKSEIAHRYNDLKEETFKAVAMITFAQYLQRCSYEGLSKMVKDVTDLAQKCVGHEDDPECTKSLPTIFLDEICKVEKLRDSYGAMADCCGKADPERNECFLSFKVHQPDFVQPYQRPAADVICKEYQDNRVSFLGHFIYSVARRNPFLYAPTILGLAADYEHALQDCCKEGDTGPCLDEKAAAIKEKAKKISVKQQYSCGILHKFGERIFQADKLAFLSQKYPGAPFSELHKLIGDIKGIYKECCEGDMLECMDDRAQLMSYICSKHDVFSSKIKGCCEKPIVEQSECIMEADFDDKPEGLPSLVERYIHDKEVCKHFEADHSLFMAEFLYEYSRRHPEFSSQLLLRVAKGYEDLLEKMSCCNVSNKFDV…	6071	1	0	0	733.024	3	0.0014	474	491	1	67.63	0.00027	K	RLPCSEGYLSIVIQDMCR	K
28	2::tr|A0A093I422|A0A093I422_STRCA	Serum albumin (Fragment) OS=Struthio camelus australis OX=441894 GN=N308_00941 PE=4 SV=1	648	72	1.5e-59	70476	19	13	11	9	16.5	5.69	MKWVTLISFIFLFSFATSRNLKRVARESEHKSEIAHRYNDLKEETFKAVAMITFAQYLQRCSYEGLSKMVKDVTDLAQKCVGHEDDPECTKSLPTIFLDEICKVEKLRDSYGAMADCCGKADPERNECFLSFKVHQPDFVQPYQRPAADVICKEYQDNRVSFLGHFIYSVARRNPFLYAPTILGLAADYEHALQDCCKEGDTGPCLDEKAAAIKEKAKKISVKQQYSCGILHKFGERIFQADKLAFLSQKYPGAPFSELHKLIGDIKGIYKECCEGDMLECMDDRAQLMSYICSKHDVFSSKIKGCCEKPIVEQSECIMEADFDDKPEGLPSLVERYIHDKEVCKHFEADHSLFMAEFLYEYSRRHPEFSSQLLLRVAKGYEDLLEKMSCCNVSNKFDV…	6081	1	0	0	733.357	3	0.016	474	491	1	40.01	0.15	K	RLPCSEGYLSIVIQDMCR	K
28	2::tr|A0A093I422|A0A093I422_STRCA	Serum albumin (Fragment) OS=Struthio camelus australis OX=441894 GN=N308_00941 PE=4 SV=1	648	72	1.5e-59	70476	19	13	11	9	16.5	5.69	MKWVTLISFIFLFSFATSRNLKRVARESEHKSEIAHRYNDLKEETFKAVAMITFAQYLQRCSYEGLSKMVKDVTDLAQKCVGHEDDPECTKSLPTIFLDEICKVEKLRDSYGAMADCCGKADPERNECFLSFKVHQPDFVQPYQRPAADVICKEYQDNRVSFLGHFIYSVARRNPFLYAPTILGLAADYEHALQDCCKEGDTGPCLDEKAAAIKEKAKKISVKQQYSCGILHKFGERIFQADKLAFLSQKYPGAPFSELHKLIGDIKGIYKECCEGDMLECMDDRAQLMSYICSKHDVFSSKIKGCCEKPIVEQSECIMEADFDDKPEGLPSLVERYIHDKEVCKHFEADHSLFMAEFLYEYSRRHPEFSSQLLLRVAKGYEDLLEKMSCCNVSNKFDV…	6168	1	0	0	738.353	3	-0.0066	474	491	1	44.72	0.049	K	RLPCSEGYLSIVIQDMCR	K
28	2::tr|A0A093I422|A0A093I422_STRCA	Serum albumin (Fragment) OS=Struthio camelus australis OX=441894 GN=N308_00941 PE=4 SV=1	648	72	1.5e-59	70476	19	13	11	9	16.5	5.69	MKWVTLISFIFLFSFATSRNLKRVARESEHKSEIAHRYNDLKEETFKAVAMITFAQYLQRCSYEGLSKMVKDVTDLAQKCVGHEDDPECTKSLPTIFLDEICKVEKLRDSYGAMADCCGKADPERNECFLSFKVHQPDFVQPYQRPAADVICKEYQDNRVSFLGHFIYSVARRNPFLYAPTILGLAADYEHALQDCCKEGDTGPCLDEKAAAIKEKAKKISVKQQYSCGILHKFGERIFQADKLAFLSQKYPGAPFSELHKLIGDIKGIYKECCEGDMLECMDDRAQLMSYICSKHDVFSSKIKGCCEKPIVEQSECIMEADFDDKPEGLPSLVERYIHDKEVCKHFEADHSLFMAEFLYEYSRRHPEFSSQLLLRVAKGYEDLLEKMSCCNVSNKFDV…	8566	1	1	1	1001.39	3	0.0038	272	295	1	39.4	0.0049	K	ECCEGDMLECMDDRAQLMSYICSK	H
29	2::tr|A0A099ZYE0|A0A099ZYE0_CHAVO	Alpha-2-macroglobulin (Fragment) OS=Charadrius vociferus OX=50402 GN=N301_12835 PE=4 SV=1	642	72	5.9e-59	153782	13	11	11	9	13.1	5.33	YMVLLPFLIHTDSSEKVCVQLTHLNESVTLSTTLEYQGENRSLIDDVVSEKDVFTCIPFSLPKSNSTSVAFLTVMVKGATLQFRSRKSVLVKNSESLVFVQTDKPIYKPGQTVLFRIVSLDKDFYPLNEKVEPYYPHLQDPQRNRVYQWQGVELETGLTQLSFPLTSDPIQGSYKIVVQKSFSYHVEHSFSVEEYVLPKYEVLVKLPKMITIKDMELPVSVCGLYTYGKPVPGLVNVQVCRKFSHSASNCYGKEAEAVCEEFTRQADARGCVSGVVRTKIFQLQRRGYEMSIEVHGKITEDGTGVEMTGTGSCGITPVMSKISFDLLDSQYRPGIPLFGRVTLVDGTDAPIANETITISVDGDRYKGNYTTDEQGQSWFSIDTTTFTQPSLEIRADHKP…	892	1	0	0	495.758	2	-0.0007	968	976	0	59.12	0.0018	K	TGQLSEEVK	S
29	2::tr|A0A099ZYE0|A0A099ZYE0_CHAVO	Alpha-2-macroglobulin (Fragment) OS=Charadrius vociferus OX=50402 GN=N301_12835 PE=4 SV=1	642	72	5.9e-59	153782	13	11	11	9	13.1	5.33	YMVLLPFLIHTDSSEKVCVQLTHLNESVTLSTTLEYQGENRSLIDDVVSEKDVFTCIPFSLPKSNSTSVAFLTVMVKGATLQFRSRKSVLVKNSESLVFVQTDKPIYKPGQTVLFRIVSLDKDFYPLNEKVEPYYPHLQDPQRNRVYQWQGVELETGLTQLSFPLTSDPIQGSYKIVVQKSFSYHVEHSFSVEEYVLPKYEVLVKLPKMITIKDMELPVSVCGLYTYGKPVPGLVNVQVCRKFSHSASNCYGKEAEAVCEEFTRQADARGCVSGVVRTKIFQLQRRGYEMSIEVHGKITEDGTGVEMTGTGSCGITPVMSKISFDLLDSQYRPGIPLFGRVTLVDGTDAPIANETITISVDGDRYKGNYTTDEQGQSWFSIDTTTFTQPSLEIRADHKP…	895	1	0	0	496.286	2	0.0007	1322	1330	0	22.96	3.5	K	MLSGFIPVK	S
29	2::tr|A0A099ZYE0|A0A099ZYE0_CHAVO	Alpha-2-macroglobulin (Fragment) OS=Charadrius vociferus OX=50402 GN=N301_12835 PE=4 SV=1	642	72	5.9e-59	153782	13	11	11	9	13.1	5.33	YMVLLPFLIHTDSSEKVCVQLTHLNESVTLSTTLEYQGENRSLIDDVVSEKDVFTCIPFSLPKSNSTSVAFLTVMVKGATLQFRSRKSVLVKNSESLVFVQTDKPIYKPGQTVLFRIVSLDKDFYPLNEKVEPYYPHLQDPQRNRVYQWQGVELETGLTQLSFPLTSDPIQGSYKIVVQKSFSYHVEHSFSVEEYVLPKYEVLVKLPKMITIKDMELPVSVCGLYTYGKPVPGLVNVQVCRKFSHSASNCYGKEAEAVCEEFTRQADARGCVSGVVRTKIFQLQRRGYEMSIEVHGKITEDGTGVEMTGTGSCGITPVMSKISFDLLDSQYRPGIPLFGRVTLVDGTDAPIANETITISVDGDRYKGNYTTDEQGQSWFSIDTTTFTQPSLEIRADHKP…	1196	1	0	0	552.793	2	0.0014	42	51	0	57.85	0.0025	R	SLIDDVVSEK	D
29	2::tr|A0A099ZYE0|A0A099ZYE0_CHAVO	Alpha-2-macroglobulin (Fragment) OS=Charadrius vociferus OX=50402 GN=N301_12835 PE=4 SV=1	642	72	5.9e-59	153782	13	11	11	9	13.1	5.33	YMVLLPFLIHTDSSEKVCVQLTHLNESVTLSTTLEYQGENRSLIDDVVSEKDVFTCIPFSLPKSNSTSVAFLTVMVKGATLQFRSRKSVLVKNSESLVFVQTDKPIYKPGQTVLFRIVSLDKDFYPLNEKVEPYYPHLQDPQRNRVYQWQGVELETGLTQLSFPLTSDPIQGSYKIVVQKSFSYHVEHSFSVEEYVLPKYEVLVKLPKMITIKDMELPVSVCGLYTYGKPVPGLVNVQVCRKFSHSASNCYGKEAEAVCEEFTRQADARGCVSGVVRTKIFQLQRRGYEMSIEVHGKITEDGTGVEMTGTGSCGITPVMSKISFDLLDSQYRPGIPLFGRVTLVDGTDAPIANETITISVDGDRYKGNYTTDEQGQSWFSIDTTTFTQPSLEIRADHKP…	1503	1	0	0	613.831	2	0.0017	979	989	0	46.04	0.021	K	AIGYLVSGYQR	Q
29	2::tr|A0A099ZYE0|A0A099ZYE0_CHAVO	Alpha-2-macroglobulin (Fragment) OS=Charadrius vociferus OX=50402 GN=N301_12835 PE=4 SV=1	642	72	5.9e-59	153782	13	11	11	9	13.1	5.33	YMVLLPFLIHTDSSEKVCVQLTHLNESVTLSTTLEYQGENRSLIDDVVSEKDVFTCIPFSLPKSNSTSVAFLTVMVKGATLQFRSRKSVLVKNSESLVFVQTDKPIYKPGQTVLFRIVSLDKDFYPLNEKVEPYYPHLQDPQRNRVYQWQGVELETGLTQLSFPLTSDPIQGSYKIVVQKSFSYHVEHSFSVEEYVLPKYEVLVKLPKMITIKDMELPVSVCGLYTYGKPVPGLVNVQVCRKFSHSASNCYGKEAEAVCEEFTRQADARGCVSGVVRTKIFQLQRRGYEMSIEVHGKITEDGTGVEMTGTGSCGITPVMSKISFDLLDSQYRPGIPLFGRVTLVDGTDAPIANETITISVDGDRYKGNYTTDEQGQSWFSIDTTTFTQPSLEIRADHKP…	2724	1	0	0	736.898	2	0	1036	1047	0	51.11	0.01	K	HIQDALVWLSYK	Q
29	2::tr|A0A099ZYE0|A0A099ZYE0_CHAVO	Alpha-2-macroglobulin (Fragment) OS=Charadrius vociferus OX=50402 GN=N301_12835 PE=4 SV=1	642	72	5.9e-59	153782	13	11	11	9	13.1	5.33	YMVLLPFLIHTDSSEKVCVQLTHLNESVTLSTTLEYQGENRSLIDDVVSEKDVFTCIPFSLPKSNSTSVAFLTVMVKGATLQFRSRKSVLVKNSESLVFVQTDKPIYKPGQTVLFRIVSLDKDFYPLNEKVEPYYPHLQDPQRNRVYQWQGVELETGLTQLSFPLTSDPIQGSYKIVVQKSFSYHVEHSFSVEEYVLPKYEVLVKLPKMITIKDMELPVSVCGLYTYGKPVPGLVNVQVCRKFSHSASNCYGKEAEAVCEEFTRQADARGCVSGVVRTKIFQLQRRGYEMSIEVHGKITEDGTGVEMTGTGSCGITPVMSKISFDLLDSQYRPGIPLFGRVTLVDGTDAPIANETITISVDGDRYKGNYTTDEQGQSWFSIDTTTFTQPSLEIRADHKP…	5525	1	0	0	1016.03	2	0.004	763	779	0	57.08	0.0031	R	AFQPFFVELTMPYSVVR	G
29	2::tr|A0A099ZYE0|A0A099ZYE0_CHAVO	Alpha-2-macroglobulin (Fragment) OS=Charadrius vociferus OX=50402 GN=N301_12835 PE=4 SV=1	642	72	5.9e-59	153782	13	11	11	9	13.1	5.33	YMVLLPFLIHTDSSEKVCVQLTHLNESVTLSTTLEYQGENRSLIDDVVSEKDVFTCIPFSLPKSNSTSVAFLTVMVKGATLQFRSRKSVLVKNSESLVFVQTDKPIYKPGQTVLFRIVSLDKDFYPLNEKVEPYYPHLQDPQRNRVYQWQGVELETGLTQLSFPLTSDPIQGSYKIVVQKSFSYHVEHSFSVEEYVLPKYEVLVKLPKMITIKDMELPVSVCGLYTYGKPVPGLVNVQVCRKFSHSASNCYGKEAEAVCEEFTRQADARGCVSGVVRTKIFQLQRRGYEMSIEVHGKITEDGTGVEMTGTGSCGITPVMSKISFDLLDSQYRPGIPLFGRVTLVDGTDAPIANETITISVDGDRYKGNYTTDEQGQSWFSIDTTTFTQPSLEIRADHKP…	5998	1	0	0	724.682	3	-0.009	742	762	0	49.1	0.018	K	ANAFCTSADTGFGLSPTVSLR	A
29	2::tr|A0A099ZYE0|A0A099ZYE0_CHAVO	Alpha-2-macroglobulin (Fragment) OS=Charadrius vociferus OX=50402 GN=N301_12835 PE=4 SV=1	642	72	5.9e-59	153782	13	11	11	9	13.1	5.33	YMVLLPFLIHTDSSEKVCVQLTHLNESVTLSTTLEYQGENRSLIDDVVSEKDVFTCIPFSLPKSNSTSVAFLTVMVKGATLQFRSRKSVLVKNSESLVFVQTDKPIYKPGQTVLFRIVSLDKDFYPLNEKVEPYYPHLQDPQRNRVYQWQGVELETGLTQLSFPLTSDPIQGSYKIVVQKSFSYHVEHSFSVEEYVLPKYEVLVKLPKMITIKDMELPVSVCGLYTYGKPVPGLVNVQVCRKFSHSASNCYGKEAEAVCEEFTRQADARGCVSGVVRTKIFQLQRRGYEMSIEVHGKITEDGTGVEMTGTGSCGITPVMSKISFDLLDSQYRPGIPLFGRVTLVDGTDAPIANETITISVDGDRYKGNYTTDEQGQSWFSIDTTTFTQPSLEIRADHKP…	5999	1	0	0	1086.53	2	0.0055	742	762	0	146.5	3.5e-12	K	ANAFCTSADTGFGLSPTVSLR	A
29	2::tr|A0A099ZYE0|A0A099ZYE0_CHAVO	Alpha-2-macroglobulin (Fragment) OS=Charadrius vociferus OX=50402 GN=N301_12835 PE=4 SV=1	642	72	5.9e-59	153782	13	11	11	9	13.1	5.33	YMVLLPFLIHTDSSEKVCVQLTHLNESVTLSTTLEYQGENRSLIDDVVSEKDVFTCIPFSLPKSNSTSVAFLTVMVKGATLQFRSRKSVLVKNSESLVFVQTDKPIYKPGQTVLFRIVSLDKDFYPLNEKVEPYYPHLQDPQRNRVYQWQGVELETGLTQLSFPLTSDPIQGSYKIVVQKSFSYHVEHSFSVEEYVLPKYEVLVKLPKMITIKDMELPVSVCGLYTYGKPVPGLVNVQVCRKFSHSASNCYGKEAEAVCEEFTRQADARGCVSGVVRTKIFQLQRRGYEMSIEVHGKITEDGTGVEMTGTGSCGITPVMSKISFDLLDSQYRPGIPLFGRVTLVDGTDAPIANETITISVDGDRYKGNYTTDEQGQSWFSIDTTTFTQPSLEIRADHKP…	6002	1	0	0	1087.02	2	0.0163	742	762	0	84.54	5.3e-06	K	ANAFCTSADTGFGLSPTVSLR	A
29	2::tr|A0A099ZYE0|A0A099ZYE0_CHAVO	Alpha-2-macroglobulin (Fragment) OS=Charadrius vociferus OX=50402 GN=N301_12835 PE=4 SV=1	642	72	5.9e-59	153782	13	11	11	9	13.1	5.33	YMVLLPFLIHTDSSEKVCVQLTHLNESVTLSTTLEYQGENRSLIDDVVSEKDVFTCIPFSLPKSNSTSVAFLTVMVKGATLQFRSRKSVLVKNSESLVFVQTDKPIYKPGQTVLFRIVSLDKDFYPLNEKVEPYYPHLQDPQRNRVYQWQGVELETGLTQLSFPLTSDPIQGSYKIVVQKSFSYHVEHSFSVEEYVLPKYEVLVKLPKMITIKDMELPVSVCGLYTYGKPVPGLVNVQVCRKFSHSASNCYGKEAEAVCEEFTRQADARGCVSGVVRTKIFQLQRRGYEMSIEVHGKITEDGTGVEMTGTGSCGITPVMSKISFDLLDSQYRPGIPLFGRVTLVDGTDAPIANETITISVDGDRYKGNYTTDEQGQSWFSIDTTTFTQPSLEIRADHKP…	7134	1	0	0	837.101	3	-0.0001	42	63	1	56.49	0.0032	R	SLIDDVVSEKDVFTCIPFSLPK	S
29	2::tr|A0A099ZYE0|A0A099ZYE0_CHAVO	Alpha-2-macroglobulin (Fragment) OS=Charadrius vociferus OX=50402 GN=N301_12835 PE=4 SV=1	642	72	5.9e-59	153782	13	11	11	9	13.1	5.33	YMVLLPFLIHTDSSEKVCVQLTHLNESVTLSTTLEYQGENRSLIDDVVSEKDVFTCIPFSLPKSNSTSVAFLTVMVKGATLQFRSRKSVLVKNSESLVFVQTDKPIYKPGQTVLFRIVSLDKDFYPLNEKVEPYYPHLQDPQRNRVYQWQGVELETGLTQLSFPLTSDPIQGSYKIVVQKSFSYHVEHSFSVEEYVLPKYEVLVKLPKMITIKDMELPVSVCGLYTYGKPVPGLVNVQVCRKFSHSASNCYGKEAEAVCEEFTRQADARGCVSGVVRTKIFQLQRRGYEMSIEVHGKITEDGTGVEMTGTGSCGITPVMSKISFDLLDSQYRPGIPLFGRVTLVDGTDAPIANETITISVDGDRYKGNYTTDEQGQSWFSIDTTTFTQPSLEIRADHKP…	7731	1	1	0	899.438	3	0.0021	877	900	0	66.11	0.00044	R	QLLVEPEGTEVETTYNSVLCASEK	S
29	2::tr|A0A099ZYE0|A0A099ZYE0_CHAVO	Alpha-2-macroglobulin (Fragment) OS=Charadrius vociferus OX=50402 GN=N301_12835 PE=4 SV=1	642	72	5.9e-59	153782	13	11	11	9	13.1	5.33	YMVLLPFLIHTDSSEKVCVQLTHLNESVTLSTTLEYQGENRSLIDDVVSEKDVFTCIPFSLPKSNSTSVAFLTVMVKGATLQFRSRKSVLVKNSESLVFVQTDKPIYKPGQTVLFRIVSLDKDFYPLNEKVEPYYPHLQDPQRNRVYQWQGVELETGLTQLSFPLTSDPIQGSYKIVVQKSFSYHVEHSFSVEEYVLPKYEVLVKLPKMITIKDMELPVSVCGLYTYGKPVPGLVNVQVCRKFSHSASNCYGKEAEAVCEEFTRQADARGCVSGVVRTKIFQLQRRGYEMSIEVHGKITEDGTGVEMTGTGSCGITPVMSKISFDLLDSQYRPGIPLFGRVTLVDGTDAPIANETITISVDGDRYKGNYTTDEQGQSWFSIDTTTFTQPSLEIRADHKP…	7934	1	0	0	923.503	3	0.0432	93	116	0	28.54	0.97	K	NSESLVFVQTDKPIYKPGQTVLFR	I
29	2::tr|A0A099ZYE0|A0A099ZYE0_CHAVO	Alpha-2-macroglobulin (Fragment) OS=Charadrius vociferus OX=50402 GN=N301_12835 PE=4 SV=1	642	72	5.9e-59	153782	13	11	11	9	13.1	5.33	YMVLLPFLIHTDSSEKVCVQLTHLNESVTLSTTLEYQGENRSLIDDVVSEKDVFTCIPFSLPKSNSTSVAFLTVMVKGATLQFRSRKSVLVKNSESLVFVQTDKPIYKPGQTVLFRIVSLDKDFYPLNEKVEPYYPHLQDPQRNRVYQWQGVELETGLTQLSFPLTSDPIQGSYKIVVQKSFSYHVEHSFSVEEYVLPKYEVLVKLPKMITIKDMELPVSVCGLYTYGKPVPGLVNVQVCRKFSHSASNCYGKEAEAVCEEFTRQADARGCVSGVVRTKIFQLQRRGYEMSIEVHGKITEDGTGVEMTGTGSCGITPVMSKISFDLLDSQYRPGIPLFGRVTLVDGTDAPIANETITISVDGDRYKGNYTTDEQGQSWFSIDTTTFTQPSLEIRADHKP…	9072	1	0	0	1097.87	3	0.0313	839	868	0	52.35	0.01	R	SLGQVEFSVSTEALQNQQPCGNTIVETPEK	G
30	2::tr|A0A0Q3TBH9|A0A0Q3TBH9_AMAAE	Fibronectin isoform X1 OS=Amazona aestiva OX=12930 GN=AAES_122333 PE=4 SV=1	631	72	7e-58	292786	17	11	9	8	6	5.68	MFCEMARPSCSQLSLRGRASHQRRAPSAAQTRPDPARPSSALCGDRAGSPALDRAVAAPARPPATPRPMGAGAASGSPSPLRPPYIAPGRRRCPVRRAACERLRCTCRAVPCRAVPCRAVPCRAVPCLALLALCLGAAAAGGGGGGGGQRRGGGGKSRRQAQTTSVPQGTPAQGKQTCYDNGRYYQINQQWERIYLGNTLVCTCYGGSRGFNCESKPEPEETCFDKYTGSTYRVGETYERPKDSMIWDCTCIGAGRGRISCTIANRCHEGGQSYKIGDTWRRPHETGGYMLECVCLGNGKGEWTCKPVAERCYDNTAGTSYVVGETWEKPYQGWMMVDCTCLGEGSGRITCTSRNRCNDHDTKTSYRIGDTWSKKDNRGNLLQCICTGNGRGEWKCERH…	2589	1	0	0	724.392	2	0.0023	2391	2405	0	80.16	1.3e-05	R	VPGTSSSATLTGLTR	G
30	2::tr|A0A0Q3TBH9|A0A0Q3TBH9_AMAAE	Fibronectin isoform X1 OS=Amazona aestiva OX=12930 GN=AAES_122333 PE=4 SV=1	631	72	7e-58	292786	17	11	9	8	6	5.68	MFCEMARPSCSQLSLRGRASHQRRAPSAAQTRPDPARPSSALCGDRAGSPALDRAVAAPARPPATPRPMGAGAASGSPSPLRPPYIAPGRRRCPVRRAACERLRCTCRAVPCRAVPCRAVPCRAVPCLALLALCLGAAAAGGGGGGGGQRRGGGGKSRRQAQTTSVPQGTPAQGKQTCYDNGRYYQINQQWERIYLGNTLVCTCYGGSRGFNCESKPEPEETCFDKYTGSTYRVGETYERPKDSMIWDCTCIGAGRGRISCTIANRCHEGGQSYKIGDTWRRPHETGGYMLECVCLGNGKGEWTCKPVAERCYDNTAGTSYVVGETWEKPYQGWMMVDCTCLGEGSGRITCTSRNRCNDHDTKTSYRIGDTWSKKDNRGNLLQCICTGNGRGEWKCERH…	3429	1	0	0	794.322	2	-0.0003	574	586	0	47.96	0.0022	K	WCGTTENYDADQK	F
30	2::tr|A0A0Q3TBH9|A0A0Q3TBH9_AMAAE	Fibronectin isoform X1 OS=Amazona aestiva OX=12930 GN=AAES_122333 PE=4 SV=1	631	72	7e-58	292786	17	11	9	8	6	5.68	MFCEMARPSCSQLSLRGRASHQRRAPSAAQTRPDPARPSSALCGDRAGSPALDRAVAAPARPPATPRPMGAGAASGSPSPLRPPYIAPGRRRCPVRRAACERLRCTCRAVPCRAVPCRAVPCRAVPCLALLALCLGAAAAGGGGGGGGQRRGGGGKSRRQAQTTSVPQGTPAQGKQTCYDNGRYYQINQQWERIYLGNTLVCTCYGGSRGFNCESKPEPEETCFDKYTGSTYRVGETYERPKDSMIWDCTCIGAGRGRISCTIANRCHEGGQSYKIGDTWRRPHETGGYMLECVCLGNGKGEWTCKPVAERCYDNTAGTSYVVGETWEKPYQGWMMVDCTCLGEGSGRITCTSRNRCNDHDTKTSYRIGDTWSKKDNRGNLLQCICTGNGRGEWKCERH…	3508	1	1	1	799.91	2	-0.001	160	175	0	61.17	0.00096	R	QAQTTSVPQGTPAQGK	Q
30	2::tr|A0A0Q3TBH9|A0A0Q3TBH9_AMAAE	Fibronectin isoform X1 OS=Amazona aestiva OX=12930 GN=AAES_122333 PE=4 SV=1	631	72	7e-58	292786	17	11	9	8	6	5.68	MFCEMARPSCSQLSLRGRASHQRRAPSAAQTRPDPARPSSALCGDRAGSPALDRAVAAPARPPATPRPMGAGAASGSPSPLRPPYIAPGRRRCPVRRAACERLRCTCRAVPCRAVPCRAVPCRAVPCLALLALCLGAAAAGGGGGGGGQRRGGGGKSRRQAQTTSVPQGTPAQGKQTCYDNGRYYQINQQWERIYLGNTLVCTCYGGSRGFNCESKPEPEETCFDKYTGSTYRVGETYERPKDSMIWDCTCIGAGRGRISCTIANRCHEGGQSYKIGDTWRRPHETGGYMLECVCLGNGKGEWTCKPVAERCYDNTAGTSYVVGETWEKPYQGWMMVDCTCLGEGSGRITCTSRNRCNDHDTKTSYRIGDTWSKKDNRGNLLQCICTGNGRGEWKCERH…	3577	1	0	0	805.314	2	-0.0002	684	696	0	62.82	3.5e-05	K	CDPVDQCQDSETR	T
30	2::tr|A0A0Q3TBH9|A0A0Q3TBH9_AMAAE	Fibronectin isoform X1 OS=Amazona aestiva OX=12930 GN=AAES_122333 PE=4 SV=1	631	72	7e-58	292786	17	11	9	8	6	5.68	MFCEMARPSCSQLSLRGRASHQRRAPSAAQTRPDPARPSSALCGDRAGSPALDRAVAAPARPPATPRPMGAGAASGSPSPLRPPYIAPGRRRCPVRRAACERLRCTCRAVPCRAVPCRAVPCRAVPCLALLALCLGAAAAGGGGGGGGQRRGGGGKSRRQAQTTSVPQGTPAQGKQTCYDNGRYYQINQQWERIYLGNTLVCTCYGGSRGFNCESKPEPEETCFDKYTGSTYRVGETYERPKDSMIWDCTCIGAGRGRISCTIANRCHEGGQSYKIGDTWRRPHETGGYMLECVCLGNGKGEWTCKPVAERCYDNTAGTSYVVGETWEKPYQGWMMVDCTCLGEGSGRITCTSRNRCNDHDTKTSYRIGDTWSKKDNRGNLLQCICTGNGRGEWKCERH…	4380	1	0	0	872.921	2	0.0023	527	540	0	104.07	5.1e-08	R	YSFCTEQNVLVQTR	G
30	2::tr|A0A0Q3TBH9|A0A0Q3TBH9_AMAAE	Fibronectin isoform X1 OS=Amazona aestiva OX=12930 GN=AAES_122333 PE=4 SV=1	631	72	7e-58	292786	17	11	9	8	6	5.68	MFCEMARPSCSQLSLRGRASHQRRAPSAAQTRPDPARPSSALCGDRAGSPALDRAVAAPARPPATPRPMGAGAASGSPSPLRPPYIAPGRRRCPVRRAACERLRCTCRAVPCRAVPCRAVPCRAVPCLALLALCLGAAAAGGGGGGGGQRRGGGGKSRRQAQTTSVPQGTPAQGKQTCYDNGRYYQINQQWERIYLGNTLVCTCYGGSRGFNCESKPEPEETCFDKYTGSTYRVGETYERPKDSMIWDCTCIGAGRGRISCTIANRCHEGGQSYKIGDTWRRPHETGGYMLECVCLGNGKGEWTCKPVAERCYDNTAGTSYVVGETWEKPYQGWMMVDCTCLGEGSGRITCTSRNRCNDHDTKTSYRIGDTWSKKDNRGNLLQCICTGNGRGEWKCERH…	4919	1	0	0	937.361	2	-0.0028	2508	2524	0	91.91	3.6e-08	R	QGENGQMMSCTCLGNGK	G
30	2::tr|A0A0Q3TBH9|A0A0Q3TBH9_AMAAE	Fibronectin isoform X1 OS=Amazona aestiva OX=12930 GN=AAES_122333 PE=4 SV=1	631	72	7e-58	292786	17	11	9	8	6	5.68	MFCEMARPSCSQLSLRGRASHQRRAPSAAQTRPDPARPSSALCGDRAGSPALDRAVAAPARPPATPRPMGAGAASGSPSPLRPPYIAPGRRRCPVRRAACERLRCTCRAVPCRAVPCRAVPCRAVPCLALLALCLGAAAAGGGGGGGGQRRGGGGKSRRQAQTTSVPQGTPAQGKQTCYDNGRYYQINQQWERIYLGNTLVCTCYGGSRGFNCESKPEPEETCFDKYTGSTYRVGETYERPKDSMIWDCTCIGAGRGRISCTIANRCHEGGQSYKIGDTWRRPHETGGYMLECVCLGNGKGEWTCKPVAERCYDNTAGTSYVVGETWEKPYQGWMMVDCTCLGEGSGRITCTSRNRCNDHDTKTSYRIGDTWSKKDNRGNLLQCICTGNGRGEWKCERH…	5889	1	0	0	1073.56	2	0.0135	1971	1989	0	48.94	0.021	K	FTQVTPTSLTVNWNAPNVR	L
30	2::tr|A0A0Q3TBH9|A0A0Q3TBH9_AMAAE	Fibronectin isoform X1 OS=Amazona aestiva OX=12930 GN=AAES_122333 PE=4 SV=1	631	72	7e-58	292786	17	11	9	8	6	5.68	MFCEMARPSCSQLSLRGRASHQRRAPSAAQTRPDPARPSSALCGDRAGSPALDRAVAAPARPPATPRPMGAGAASGSPSPLRPPYIAPGRRRCPVRRAACERLRCTCRAVPCRAVPCRAVPCRAVPCLALLALCLGAAAAGGGGGGGGQRRGGGGKSRRQAQTTSVPQGTPAQGKQTCYDNGRYYQINQQWERIYLGNTLVCTCYGGSRGFNCESKPEPEETCFDKYTGSTYRVGETYERPKDSMIWDCTCIGAGRGRISCTIANRCHEGGQSYKIGDTWRRPHETGGYMLECVCLGNGKGEWTCKPVAERCYDNTAGTSYVVGETWEKPYQGWMMVDCTCLGEGSGRITCTSRNRCNDHDTKTSYRIGDTWSKKDNRGNLLQCICTGNGRGEWKCERH…	7032	1	0	0	826.399	3	0	1781	1802	0	102.21	9.8e-08	K	TEIDTPSQMQVTDVQDNSISIR	W
30	2::tr|A0A0Q3TBH9|A0A0Q3TBH9_AMAAE	Fibronectin isoform X1 OS=Amazona aestiva OX=12930 GN=AAES_122333 PE=4 SV=1	631	72	7e-58	292786	17	11	9	8	6	5.68	MFCEMARPSCSQLSLRGRASHQRRAPSAAQTRPDPARPSSALCGDRAGSPALDRAVAAPARPPATPRPMGAGAASGSPSPLRPPYIAPGRRRCPVRRAACERLRCTCRAVPCRAVPCRAVPCRAVPCLALLALCLGAAAAGGGGGGGGQRRGGGGKSRRQAQTTSVPQGTPAQGKQTCYDNGRYYQINQQWERIYLGNTLVCTCYGGSRGFNCESKPEPEETCFDKYTGSTYRVGETYERPKDSMIWDCTCIGAGRGRISCTIANRCHEGGQSYKIGDTWRRPHETGGYMLECVCLGNGKGEWTCKPVAERCYDNTAGTSYVVGETWEKPYQGWMMVDCTCLGEGSGRITCTSRNRCNDHDTKTSYRIGDTWSKKDNRGNLLQCICTGNGRGEWKCERH…	7033	3	0	0	1239.1	2	0.0034	1781	1802	0	52.95	0.0084	K	TEIDTPSQMQVTDVQDNSISIR	W
30	2::tr|A0A0Q3TBH9|A0A0Q3TBH9_AMAAE	Fibronectin isoform X1 OS=Amazona aestiva OX=12930 GN=AAES_122333 PE=4 SV=1	631	72	7e-58	292786	17	11	9	8	6	5.68	MFCEMARPSCSQLSLRGRASHQRRAPSAAQTRPDPARPSSALCGDRAGSPALDRAVAAPARPPATPRPMGAGAASGSPSPLRPPYIAPGRRRCPVRRAACERLRCTCRAVPCRAVPCRAVPCRAVPCLALLALCLGAAAAGGGGGGGGQRRGGGGKSRRQAQTTSVPQGTPAQGKQTCYDNGRYYQINQQWERIYLGNTLVCTCYGGSRGFNCESKPEPEETCFDKYTGSTYRVGETYERPKDSMIWDCTCIGAGRGRISCTIANRCHEGGQSYKIGDTWRRPHETGGYMLECVCLGNGKGEWTCKPVAERCYDNTAGTSYVVGETWEKPYQGWMMVDCTCLGEGSGRITCTSRNRCNDHDTKTSYRIGDTWSKKDNRGNLLQCICTGNGRGEWKCERH…	7081	1	0	0	831.732	3	0.0045	1781	1802	0	72.19	9.9e-05	K	TEIDTPSQMQVTDVQDNSISIR	W
30	2::tr|A0A0Q3TBH9|A0A0Q3TBH9_AMAAE	Fibronectin isoform X1 OS=Amazona aestiva OX=12930 GN=AAES_122333 PE=4 SV=1	631	72	7e-58	292786	17	11	9	8	6	5.68	MFCEMARPSCSQLSLRGRASHQRRAPSAAQTRPDPARPSSALCGDRAGSPALDRAVAAPARPPATPRPMGAGAASGSPSPLRPPYIAPGRRRCPVRRAACERLRCTCRAVPCRAVPCRAVPCRAVPCLALLALCLGAAAAGGGGGGGGQRRGGGGKSRRQAQTTSVPQGTPAQGKQTCYDNGRYYQINQQWERIYLGNTLVCTCYGGSRGFNCESKPEPEETCFDKYTGSTYRVGETYERPKDSMIWDCTCIGAGRGRISCTIANRCHEGGQSYKIGDTWRRPHETGGYMLECVCLGNGKGEWTCKPVAERCYDNTAGTSYVVGETWEKPYQGWMMVDCTCLGEGSGRITCTSRNRCNDHDTKTSYRIGDTWSKKDNRGNLLQCICTGNGRGEWKCERH…	7085	1	0	0	832.074	3	0.0458	1781	1802	0	84.94	5.7e-06	K	TEIDTPSQMQVTDVQDNSISIR	W
30	2::tr|A0A0Q3TBH9|A0A0Q3TBH9_AMAAE	Fibronectin isoform X1 OS=Amazona aestiva OX=12930 GN=AAES_122333 PE=4 SV=1	631	72	7e-58	292786	17	11	9	8	6	5.68	MFCEMARPSCSQLSLRGRASHQRRAPSAAQTRPDPARPSSALCGDRAGSPALDRAVAAPARPPATPRPMGAGAASGSPSPLRPPYIAPGRRRCPVRRAACERLRCTCRAVPCRAVPCRAVPCRAVPCLALLALCLGAAAAGGGGGGGGQRRGGGGKSRRQAQTTSVPQGTPAQGKQTCYDNGRYYQINQQWERIYLGNTLVCTCYGGSRGFNCESKPEPEETCFDKYTGSTYRVGETYERPKDSMIWDCTCIGAGRGRISCTIANRCHEGGQSYKIGDTWRRPHETGGYMLECVCLGNGKGEWTCKPVAERCYDNTAGTSYVVGETWEKPYQGWMMVDCTCLGEGSGRITCTSRNRCNDHDTKTSYRIGDTWSKKDNRGNLLQCICTGNGRGEWKCERH…	9090	1	0	0	826.184	4	0.0279	2316	2344	1	31.72	0.74	R	RQPPNVDEAIEIPGYQVPIIVEPSYPHSR	G
31	2::tr|A0A091WH83|A0A091WH83_NIPNI	Serum albumin OS=Nipponia nippon OX=128390 GN=Y956_03391 PE=4 SV=1	626	72	2.3e-57	71382	44	13	12	7	18.7	5.56	MKWATLISSVFLLSSATFLNLQNLAQAADHKSEIAHRYNDLKEETFKAVALITFAQYLQRCSYEGLSNLVKNVVDLAHTCVANEDAPGCTKSLPAIFLDNICQVEKLRDSYGAMADCCGKADPERNECFLSFKVPLPDFVQPYQRPASDVICQEYQQNRVSLLGHFIYSVARRNPFLYAPTILSLAADYEHALQSCCKETDVSACLDEKAIAIKEKAKKVSVTQQYSCGILNKFGERTFKADKLALLSQKYPKAPFSEILKLLQDIKGIYKECCEGDMVECMDDRAELMTYMCSKQDVFSSKIKHCCEKPVVERSQCIIEADYDDKPEGLPSLVEKYIESQEVCKSFEADHDAYLSEFLYEYSRRHPELSTQLILRITKGYETLLEKCCKTPNPAECYG…	115	1	0	0	405.703	2	-0.0004	296	302	0	52.73	0.0013	K	QDVFSSK	I
31	2::tr|A0A091WH83|A0A091WH83_NIPNI	Serum albumin OS=Nipponia nippon OX=128390 GN=Y956_03391 PE=4 SV=1	626	72	2.3e-57	71382	44	13	12	7	18.7	5.56	MKWATLISSVFLLSSATFLNLQNLAQAADHKSEIAHRYNDLKEETFKAVALITFAQYLQRCSYEGLSNLVKNVVDLAHTCVANEDAPGCTKSLPAIFLDNICQVEKLRDSYGAMADCCGKADPERNECFLSFKVPLPDFVQPYQRPASDVICQEYQQNRVSLLGHFIYSVARRNPFLYAPTILSLAADYEHALQSCCKETDVSACLDEKAIAIKEKAKKVSVTQQYSCGILNKFGERTFKADKLALLSQKYPKAPFSEILKLLQDIKGIYKECCEGDMVECMDDRAELMTYMCSKQDVFSSKIKHCCEKPVVERSQCIIEADYDDKPEGLPSLVEKYIESQEVCKSFEADHDAYLSEFLYEYSRRHPELSTQLILRITKGYETLLEKCCKTPNPAECYG…	468	1	0	0	452.761	2	0.0007	254	261	0	39.38	0.098	K	APFSEILK	L
31	2::tr|A0A091WH83|A0A091WH83_NIPNI	Serum albumin OS=Nipponia nippon OX=128390 GN=Y956_03391 PE=4 SV=1	626	72	2.3e-57	71382	44	13	12	7	18.7	5.56	MKWATLISSVFLLSSATFLNLQNLAQAADHKSEIAHRYNDLKEETFKAVALITFAQYLQRCSYEGLSNLVKNVVDLAHTCVANEDAPGCTKSLPAIFLDNICQVEKLRDSYGAMADCCGKADPERNECFLSFKVPLPDFVQPYQRPASDVICQEYQQNRVSLLGHFIYSVARRNPFLYAPTILSLAADYEHALQSCCKETDVSACLDEKAIAIKEKAKKVSVTQQYSCGILNKFGERTFKADKLALLSQKYPKAPFSEILKLLQDIKGIYKECCEGDMVECMDDRAELMTYMCSKQDVFSSKIKHCCEKPVVERSQCIIEADYDDKPEGLPSLVEKYIESQEVCKSFEADHDAYLSEFLYEYSRRHPELSTQLILRITKGYETLLEKCCKTPNPAECYG…	1515	1	0	0	411.217	3	0.002	564	573	0	62.39	0.00095	R	KPQMTEEQIK	T
31	2::tr|A0A091WH83|A0A091WH83_NIPNI	Serum albumin OS=Nipponia nippon OX=128390 GN=Y956_03391 PE=4 SV=1	626	72	2.3e-57	71382	44	13	12	7	18.7	5.56	MKWATLISSVFLLSSATFLNLQNLAQAADHKSEIAHRYNDLKEETFKAVALITFAQYLQRCSYEGLSNLVKNVVDLAHTCVANEDAPGCTKSLPAIFLDNICQVEKLRDSYGAMADCCGKADPERNECFLSFKVPLPDFVQPYQRPASDVICQEYQQNRVSLLGHFIYSVARRNPFLYAPTILSLAADYEHALQSCCKETDVSACLDEKAIAIKEKAKKVSVTQQYSCGILNKFGERTFKADKLALLSQKYPKAPFSEILKLLQDIKGIYKECCEGDMVECMDDRAELMTYMCSKQDVFSSKIKHCCEKPVVERSQCIIEADYDDKPEGLPSLVEKYIESQEVCKSFEADHDAYLSEFLYEYSRRHPELSTQLILRITKGYETLLEKCCKTPNPAECYG…	1603	1	0	0	634.813	2	0.0004	574	585	0	79.69	1e-05	K	TIADGFTAMVDK	C
31	2::tr|A0A091WH83|A0A091WH83_NIPNI	Serum albumin OS=Nipponia nippon OX=128390 GN=Y956_03391 PE=4 SV=1	626	72	2.3e-57	71382	44	13	12	7	18.7	5.56	MKWATLISSVFLLSSATFLNLQNLAQAADHKSEIAHRYNDLKEETFKAVALITFAQYLQRCSYEGLSNLVKNVVDLAHTCVANEDAPGCTKSLPAIFLDNICQVEKLRDSYGAMADCCGKADPERNECFLSFKVPLPDFVQPYQRPASDVICQEYQQNRVSLLGHFIYSVARRNPFLYAPTILSLAADYEHALQSCCKETDVSACLDEKAIAIKEKAKKVSVTQQYSCGILNKFGERTFKADKLALLSQKYPKAPFSEILKLLQDIKGIYKECCEGDMVECMDDRAELMTYMCSKQDVFSSKIKHCCEKPVVERSQCIIEADYDDKPEGLPSLVEKYIESQEVCKSFEADHDAYLSEFLYEYSRRHPELSTQLILRITKGYETLLEKCCKTPNPAECYG…	1661	1	0	0	642.811	2	0.0005	574	585	0	75.38	2.3e-05	K	TIADGFTAMVDK	C
31	2::tr|A0A091WH83|A0A091WH83_NIPNI	Serum albumin OS=Nipponia nippon OX=128390 GN=Y956_03391 PE=4 SV=1	626	72	2.3e-57	71382	44	13	12	7	18.7	5.56	MKWATLISSVFLLSSATFLNLQNLAQAADHKSEIAHRYNDLKEETFKAVALITFAQYLQRCSYEGLSNLVKNVVDLAHTCVANEDAPGCTKSLPAIFLDNICQVEKLRDSYGAMADCCGKADPERNECFLSFKVPLPDFVQPYQRPASDVICQEYQQNRVSLLGHFIYSVARRNPFLYAPTILSLAADYEHALQSCCKETDVSACLDEKAIAIKEKAKKVSVTQQYSCGILNKFGERTFKADKLALLSQKYPKAPFSEILKLLQDIKGIYKECCEGDMVECMDDRAELMTYMCSKQDVFSSKIKHCCEKPVVERSQCIIEADYDDKPEGLPSLVEKYIESQEVCKSFEADHDAYLSEFLYEYSRRHPELSTQLILRITKGYETLLEKCCKTPNPAECYG…	1677	1	0	0	643.817	2	0.0011	38	47	1	47.73	0.015	R	YNDLKEETFK	A
31	2::tr|A0A091WH83|A0A091WH83_NIPNI	Serum albumin OS=Nipponia nippon OX=128390 GN=Y956_03391 PE=4 SV=1	626	72	2.3e-57	71382	44	13	12	7	18.7	5.56	MKWATLISSVFLLSSATFLNLQNLAQAADHKSEIAHRYNDLKEETFKAVALITFAQYLQRCSYEGLSNLVKNVVDLAHTCVANEDAPGCTKSLPAIFLDNICQVEKLRDSYGAMADCCGKADPERNECFLSFKVPLPDFVQPYQRPASDVICQEYQQNRVSLLGHFIYSVARRNPFLYAPTILSLAADYEHALQSCCKETDVSACLDEKAIAIKEKAKKVSVTQQYSCGILNKFGERTFKADKLALLSQKYPKAPFSEILKLLQDIKGIYKECCEGDMVECMDDRAELMTYMCSKQDVFSSKIKHCCEKPVVERSQCIIEADYDDKPEGLPSLVEKYIESQEVCKSFEADHDAYLSEFLYEYSRRHPELSTQLILRITKGYETLLEKCCKTPNPAECYG…	1678	1	0	0	429.548	3	0.0016	38	47	1	28.6	1.2	R	YNDLKEETFK	A
31	2::tr|A0A091WH83|A0A091WH83_NIPNI	Serum albumin OS=Nipponia nippon OX=128390 GN=Y956_03391 PE=4 SV=1	626	72	2.3e-57	71382	44	13	12	7	18.7	5.56	MKWATLISSVFLLSSATFLNLQNLAQAADHKSEIAHRYNDLKEETFKAVALITFAQYLQRCSYEGLSNLVKNVVDLAHTCVANEDAPGCTKSLPAIFLDNICQVEKLRDSYGAMADCCGKADPERNECFLSFKVPLPDFVQPYQRPASDVICQEYQQNRVSLLGHFIYSVARRNPFLYAPTILSLAADYEHALQSCCKETDVSACLDEKAIAIKEKAKKVSVTQQYSCGILNKFGERTFKADKLALLSQKYPKAPFSEILKLLQDIKGIYKECCEGDMVECMDDRAELMTYMCSKQDVFSSKIKHCCEKPVVERSQCIIEADYDDKPEGLPSLVEKYIESQEVCKSFEADHDAYLSEFLYEYSRRHPELSTQLILRITKGYETLLEKCCKTPNPAECYG…	1806	1	0	0	438.541	3	-0.0019	305	314	0	34.63	0.23	K	HCCEKPVVER	S
31	2::tr|A0A091WH83|A0A091WH83_NIPNI	Serum albumin OS=Nipponia nippon OX=128390 GN=Y956_03391 PE=4 SV=1	626	72	2.3e-57	71382	44	13	12	7	18.7	5.56	MKWATLISSVFLLSSATFLNLQNLAQAADHKSEIAHRYNDLKEETFKAVALITFAQYLQRCSYEGLSNLVKNVVDLAHTCVANEDAPGCTKSLPAIFLDNICQVEKLRDSYGAMADCCGKADPERNECFLSFKVPLPDFVQPYQRPASDVICQEYQQNRVSLLGHFIYSVARRNPFLYAPTILSLAADYEHALQSCCKETDVSACLDEKAIAIKEKAKKVSVTQQYSCGILNKFGERTFKADKLALLSQKYPKAPFSEILKLLQDIKGIYKECCEGDMVECMDDRAELMTYMCSKQDVFSSKIKHCCEKPVVERSQCIIEADYDDKPEGLPSLVEKYIESQEVCKSFEADHDAYLSEFLYEYSRRHPELSTQLILRITKGYETLLEKCCKTPNPAECYG…	2247	1	0	0	461.557	3	0.0006	513	524	0	36.47	0.23	R	RPCFTAMGVDTK	Y
31	2::tr|A0A091WH83|A0A091WH83_NIPNI	Serum albumin OS=Nipponia nippon OX=128390 GN=Y956_03391 PE=4 SV=1	626	72	2.3e-57	71382	44	13	12	7	18.7	5.56	MKWATLISSVFLLSSATFLNLQNLAQAADHKSEIAHRYNDLKEETFKAVALITFAQYLQRCSYEGLSNLVKNVVDLAHTCVANEDAPGCTKSLPAIFLDNICQVEKLRDSYGAMADCCGKADPERNECFLSFKVPLPDFVQPYQRPASDVICQEYQQNRVSLLGHFIYSVARRNPFLYAPTILSLAADYEHALQSCCKETDVSACLDEKAIAIKEKAKKVSVTQQYSCGILNKFGERTFKADKLALLSQKYPKAPFSEILKLLQDIKGIYKECCEGDMVECMDDRAELMTYMCSKQDVFSSKIKHCCEKPVVERSQCIIEADYDDKPEGLPSLVEKYIESQEVCKSFEADHDAYLSEFLYEYSRRHPELSTQLILRITKGYETLLEKCCKTPNPAECYG…	2289	1	0	0	463.25	3	0	563	573	1	30.86	1.1	K	RKPQMTEEQIK	T
31	2::tr|A0A091WH83|A0A091WH83_NIPNI	Serum albumin OS=Nipponia nippon OX=128390 GN=Y956_03391 PE=4 SV=1	626	72	2.3e-57	71382	44	13	12	7	18.7	5.56	MKWATLISSVFLLSSATFLNLQNLAQAADHKSEIAHRYNDLKEETFKAVALITFAQYLQRCSYEGLSNLVKNVVDLAHTCVANEDAPGCTKSLPAIFLDNICQVEKLRDSYGAMADCCGKADPERNECFLSFKVPLPDFVQPYQRPASDVICQEYQQNRVSLLGHFIYSVARRNPFLYAPTILSLAADYEHALQSCCKETDVSACLDEKAIAIKEKAKKVSVTQQYSCGILNKFGERTFKADKLALLSQKYPKAPFSEILKLLQDIKGIYKECCEGDMVECMDDRAELMTYMCSKQDVFSSKIKHCCEKPVVERSQCIIEADYDDKPEGLPSLVEKYIESQEVCKSFEADHDAYLSEFLYEYSRRHPELSTQLILRITKGYETLLEKCCKTPNPAECYG…	2383	1	0	0	468.582	3	-0.0006	563	573	1	31.66	1.1	K	RKPQMTEEQIK	T
31	2::tr|A0A091WH83|A0A091WH83_NIPNI	Serum albumin OS=Nipponia nippon OX=128390 GN=Y956_03391 PE=4 SV=1	626	72	2.3e-57	71382	44	13	12	7	18.7	5.56	MKWATLISSVFLLSSATFLNLQNLAQAADHKSEIAHRYNDLKEETFKAVALITFAQYLQRCSYEGLSNLVKNVVDLAHTCVANEDAPGCTKSLPAIFLDNICQVEKLRDSYGAMADCCGKADPERNECFLSFKVPLPDFVQPYQRPASDVICQEYQQNRVSLLGHFIYSVARRNPFLYAPTILSLAADYEHALQSCCKETDVSACLDEKAIAIKEKAKKVSVTQQYSCGILNKFGERTFKADKLALLSQKYPKAPFSEILKLLQDIKGIYKECCEGDMVECMDDRAELMTYMCSKQDVFSSKIKHCCEKPVVERSQCIIEADYDDKPEGLPSLVEKYIESQEVCKSFEADHDAYLSEFLYEYSRRHPELSTQLILRITKGYETLLEKCCKTPNPAECYG…	2660	1	1	1	488.288	3	0	365	376	1	77.13	7.1e-06	R	RHPELSTQLILR	I
31	2::tr|A0A091WH83|A0A091WH83_NIPNI	Serum albumin OS=Nipponia nippon OX=128390 GN=Y956_03391 PE=4 SV=1	626	72	2.3e-57	71382	44	13	12	7	18.7	5.56	MKWATLISSVFLLSSATFLNLQNLAQAADHKSEIAHRYNDLKEETFKAVALITFAQYLQRCSYEGLSNLVKNVVDLAHTCVANEDAPGCTKSLPAIFLDNICQVEKLRDSYGAMADCCGKADPERNECFLSFKVPLPDFVQPYQRPASDVICQEYQQNRVSLLGHFIYSVARRNPFLYAPTILSLAADYEHALQSCCKETDVSACLDEKAIAIKEKAKKVSVTQQYSCGILNKFGERTFKADKLALLSQKYPKAPFSEILKLLQDIKGIYKECCEGDMVECMDDRAELMTYMCSKQDVFSSKIKHCCEKPVVERSQCIIEADYDDKPEGLPSLVEKYIESQEVCKSFEADHDAYLSEFLYEYSRRHPELSTQLILRITKGYETLLEKCCKTPNPAECYG…	2661	1	1	1	731.928	2	0.0009	365	376	1	50.54	0.003	R	RHPELSTQLILR	I
31	2::tr|A0A091WH83|A0A091WH83_NIPNI	Serum albumin OS=Nipponia nippon OX=128390 GN=Y956_03391 PE=4 SV=1	626	72	2.3e-57	71382	44	13	12	7	18.7	5.56	MKWATLISSVFLLSSATFLNLQNLAQAADHKSEIAHRYNDLKEETFKAVALITFAQYLQRCSYEGLSNLVKNVVDLAHTCVANEDAPGCTKSLPAIFLDNICQVEKLRDSYGAMADCCGKADPERNECFLSFKVPLPDFVQPYQRPASDVICQEYQQNRVSLLGHFIYSVARRNPFLYAPTILSLAADYEHALQSCCKETDVSACLDEKAIAIKEKAKKVSVTQQYSCGILNKFGERTFKADKLALLSQKYPKAPFSEILKLLQDIKGIYKECCEGDMVECMDDRAELMTYMCSKQDVFSSKIKHCCEKPVVERSQCIIEADYDDKPEGLPSLVEKYIESQEVCKSFEADHDAYLSEFLYEYSRRHPELSTQLILRITKGYETLLEKCCKTPNPAECYG…	2668	1	1	1	488.621	3	0.0153	365	376	1	56.11	0.0011	R	RHPELSTQLILR	I
31	2::tr|A0A091WH83|A0A091WH83_NIPNI	Serum albumin OS=Nipponia nippon OX=128390 GN=Y956_03391 PE=4 SV=1	626	72	2.3e-57	71382	44	13	12	7	18.7	5.56	MKWATLISSVFLLSSATFLNLQNLAQAADHKSEIAHRYNDLKEETFKAVALITFAQYLQRCSYEGLSNLVKNVVDLAHTCVANEDAPGCTKSLPAIFLDNICQVEKLRDSYGAMADCCGKADPERNECFLSFKVPLPDFVQPYQRPASDVICQEYQQNRVSLLGHFIYSVARRNPFLYAPTILSLAADYEHALQSCCKETDVSACLDEKAIAIKEKAKKVSVTQQYSCGILNKFGERTFKADKLALLSQKYPKAPFSEILKLLQDIKGIYKECCEGDMVECMDDRAELMTYMCSKQDVFSSKIKHCCEKPVVERSQCIIEADYDDKPEGLPSLVEKYIESQEVCKSFEADHDAYLSEFLYEYSRRHPELSTQLILRITKGYETLLEKCCKTPNPAECYG…	3256	1	0	0	389.453	4	0.0008	303	314	1	45.9	0.034	K	IKHCCEKPVVER	S
31	2::tr|A0A091WH83|A0A091WH83_NIPNI	Serum albumin OS=Nipponia nippon OX=128390 GN=Y956_03391 PE=4 SV=1	626	72	2.3e-57	71382	44	13	12	7	18.7	5.56	MKWATLISSVFLLSSATFLNLQNLAQAADHKSEIAHRYNDLKEETFKAVALITFAQYLQRCSYEGLSNLVKNVVDLAHTCVANEDAPGCTKSLPAIFLDNICQVEKLRDSYGAMADCCGKADPERNECFLSFKVPLPDFVQPYQRPASDVICQEYQQNRVSLLGHFIYSVARRNPFLYAPTILSLAADYEHALQSCCKETDVSACLDEKAIAIKEKAKKVSVTQQYSCGILNKFGERTFKADKLALLSQKYPKAPFSEILKLLQDIKGIYKECCEGDMVECMDDRAELMTYMCSKQDVFSSKIKHCCEKPVVERSQCIIEADYDDKPEGLPSLVEKYIESQEVCKSFEADHDAYLSEFLYEYSRRHPELSTQLILRITKGYETLLEKCCKTPNPAECYG…	3257	1	0	0	518.936	3	0.0042	303	314	1	42.33	0.075	K	IKHCCEKPVVER	S
31	2::tr|A0A091WH83|A0A091WH83_NIPNI	Serum albumin OS=Nipponia nippon OX=128390 GN=Y956_03391 PE=4 SV=1	626	72	2.3e-57	71382	44	13	12	7	18.7	5.56	MKWATLISSVFLLSSATFLNLQNLAQAADHKSEIAHRYNDLKEETFKAVALITFAQYLQRCSYEGLSNLVKNVVDLAHTCVANEDAPGCTKSLPAIFLDNICQVEKLRDSYGAMADCCGKADPERNECFLSFKVPLPDFVQPYQRPASDVICQEYQQNRVSLLGHFIYSVARRNPFLYAPTILSLAADYEHALQSCCKETDVSACLDEKAIAIKEKAKKVSVTQQYSCGILNKFGERTFKADKLALLSQKYPKAPFSEILKLLQDIKGIYKECCEGDMVECMDDRAELMTYMCSKQDVFSSKIKHCCEKPVVERSQCIIEADYDDKPEGLPSLVEKYIESQEVCKSFEADHDAYLSEFLYEYSRRHPELSTQLILRITKGYETLLEKCCKTPNPAECYG…	3591	1	0	0	806.875	2	0.0006	121	133	1	20.88	7.9	K	ADPERNECFLSFK	V
31	2::tr|A0A091WH83|A0A091WH83_NIPNI	Serum albumin OS=Nipponia nippon OX=128390 GN=Y956_03391 PE=4 SV=1	626	72	2.3e-57	71382	44	13	12	7	18.7	5.56	MKWATLISSVFLLSSATFLNLQNLAQAADHKSEIAHRYNDLKEETFKAVALITFAQYLQRCSYEGLSNLVKNVVDLAHTCVANEDAPGCTKSLPAIFLDNICQVEKLRDSYGAMADCCGKADPERNECFLSFKVPLPDFVQPYQRPASDVICQEYQQNRVSLLGHFIYSVARRNPFLYAPTILSLAADYEHALQSCCKETDVSACLDEKAIAIKEKAKKVSVTQQYSCGILNKFGERTFKADKLALLSQKYPKAPFSEILKLLQDIKGIYKECCEGDMVECMDDRAELMTYMCSKQDVFSSKIKHCCEKPVVERSQCIIEADYDDKPEGLPSLVEKYIESQEVCKSFEADHDAYLSEFLYEYSRRHPELSTQLILRITKGYETLLEKCCKTPNPAECYG…	6070	1	0	0	1099.03	2	0.0002	473	490	1	97.94	2.5e-07	R	RLPCSEGYLSIVIQDMCR	K
[truncated: 317 more rows]
