# Supplementary material for: Protein Deimination and Extracellular Vesicle Profiles in Antarctic Seabirds
Source: Biology (Basel). 2020 Jan 8;9(1):15. doi: 10.3390/biology9010015 (PMC7168935; doi:10.3390/biology9010015)
Supplement: Supplementary file 1 [file biology-09-00015-s001.zip › Supplementary Table S3_MDPI Antarctica PAD.xlsx]

## Sheet: P534_WA
Supplementary Table 3. LC-MS/MS analysis of F95 enriched protein hits identified in wandering albatross (Diomedea exulans)
Peak list format	Mascot generic
Search type	MIS
Mascot version	2.6.2
Database	1::cRAP 2::CCP_Aves_class
Fasta file	1::cRAP_20190401.fasta 2::CCP_Aves_class_20190709.fasta
Total sequences	876347
Total residues	364532115
Sequences after taxonomy filter	876347
Number of queries	12029
Decoy	--------------------------------------------------------
Number of matches above identity threshold in search of real database	516
Number of matches above identity threshold in search of decoy database	0
Number of matches above homology threshold in search of real database	721
Number of matches above homology threshold in search of decoy database	0
Fixed modifications	--------------------------------------------------------
Identifier	Name	Delta	Neutral loss
1	Carbamidomethyl (C)	57.0215
Variable modifications	--------------------------------------------------------
Identifier	Name	Delta	Neutral loss(es)
1	Deamidated (NQ)	0.984016
2	Oxidation (M)	15.9949	0	63.9983
Search Parameters	--------------------------------------------------------
Taxonomy filter	All entries
Enzyme	Trypsin
Maximum Missed Cleavages	2
Fixed modifications	Carbamidomethyl (C)
Variable modifications	Deamidated (NQ),Oxidation (M)
Peptide Mass Tolerance	20
Peptide Mass Tolerance Units	ppm
Fragment Mass Tolerance	0.1
Fragment Mass Tolerance Units	Da
Mass values	Monoisotopic
Instrument type	ESI-ORBITRAP-HCD
Format parameters	--------------------------------------------------------
Significance threshold	0.05
Max. number of hits	0
Use MudPIT protein scoring	0
Ions score cut-off	20
Include same-set proteins	0
Include sub-set proteins	0
Include unassigned	0
Require bold red	1
Use homology threshold	0
Group protein families	0
Show duplicate peptides	0
Protein hits	--------------------------------------------------------
prot_hit_num	prot_acc	prot_desc	prot_score	prot_thresh	prot_expect	prot_mass	prot_matches	prot_matches_sig	prot_sequences	prot_sequences_sig	prot_cover	prot_pi	prot_seq	pep_query	pep_rank	pep_isbold	pep_isunique	pep_exp_mz	pep_exp_z	pep_delta	pep_start	pep_end	pep_miss	pep_score	pep_expect	pep_res_before	pep_seq	pep_res_after
1	1::sp|cRAP087|P02769|ALBU_BOVIN	Serum albumin OS=Bos taurus GN=ALB PE=1 SV=4	1869	72	1.1e-181	71244	50	40	32	26	62.3	5.82	MKWVTFISLLLLFSSAYSRGVFRRDTHKSEIAHRFKDLGEEHFKGLVLIAFSQYLQQCPFDEHVKLVNELTEFAKTCVADESHAGCEKSLHTLFGDELCKVASLRETYGDMADCCEKQEPERNECFLSHKDDSPDLPKLKPDPNTLCDEFKADEKKFWGKYLYEIARRHPYFYAPELLYYANKYNGVFQECCQAEDKGACLLPKIETMREKVLASSARQRLRCASIQKFGERALKAWSVARLSQKFPKAEFVEVTKLVTDLTKVHKECCHGDLLECADDRADLAKYICDNQDTISSKLKECCDKPLLEKSHCIAEVEKDAIPENLPPLTADFAEDKDVCKNYQEAKDAFLGSFLYEYSRRHPEYAVSVLLRLAKEYEATLEECCAKDDPHACYSTVFDK…	23	1	1	0	395.24	2	0.0001	257	263	0	43.36	0.019	K	LVTDLTK	V
1	1::sp|cRAP087|P02769|ALBU_BOVIN	Serum albumin OS=Bos taurus GN=ALB PE=1 SV=4	1869	72	1.1e-181	71244	50	40	32	26	62.3	5.82	MKWVTFISLLLLFSSAYSRGVFRRDTHKSEIAHRFKDLGEEHFKGLVLIAFSQYLQQCPFDEHVKLVNELTEFAKTCVADESHAGCEKSLHTLFGDELCKVASLRETYGDMADCCEKQEPERNECFLSHKDDSPDLPKLKPDPNTLCDEFKADEKKFWGKYLYEIARRHPYFYAPELLYYANKYNGVFQECCQAEDKGACLLPKIETMREKVLASSARQRLRCASIQKFGERALKAWSVARLSQKFPKAEFVEVTKLVTDLTKVHKECCHGDLLECADDRADLAKYICDNQDTISSKLKECCDKPLLEKSHCIAEVEKDAIPENLPPLTADFAEDKDVCKNYQEAKDAFLGSFLYEYSRRHPEYAVSVLLRLAKEYEATLEECCAKDDPHACYSTVFDK…	174	1	1	1	409.716	2	-0.0004	562	568	0	30.83	0.95	K	ATEEQLK	T
1	1::sp|cRAP087|P02769|ALBU_BOVIN	Serum albumin OS=Bos taurus GN=ALB PE=1 SV=4	1869	72	1.1e-181	71244	50	40	32	26	62.3	5.82	MKWVTFISLLLLFSSAYSRGVFRRDTHKSEIAHRFKDLGEEHFKGLVLIAFSQYLQQCPFDEHVKLVNELTEFAKTCVADESHAGCEKSLHTLFGDELCKVASLRETYGDMADCCEKQEPERNECFLSHKDDSPDLPKLKPDPNTLCDEFKADEKKFWGKYLYEIARRHPYFYAPELLYYANKYNGVFQECCQAEDKGACLLPKIETMREKVLASSARQRLRCASIQKFGERALKAWSVARLSQKFPKAEFVEVTKLVTDLTKVHKECCHGDLLECADDRADLAKYICDNQDTISSKLKECCDKPLLEKSHCIAEVEKDAIPENLPPLTADFAEDKDVCKNYQEAKDAFLGSFLYEYSRRHPEYAVSVLLRLAKEYEATLEECCAKDDPHACYSTVFDK…	443	1	1	1	443.712	2	0.0004	131	138	0	42.97	0.018	K	DDSPDLPK	L
1	1::sp|cRAP087|P02769|ALBU_BOVIN	Serum albumin OS=Bos taurus GN=ALB PE=1 SV=4	1869	72	1.1e-181	71244	50	40	32	26	62.3	5.82	MKWVTFISLLLLFSSAYSRGVFRRDTHKSEIAHRFKDLGEEHFKGLVLIAFSQYLQQCPFDEHVKLVNELTEFAKTCVADESHAGCEKSLHTLFGDELCKVASLRETYGDMADCCEKQEPERNECFLSHKDDSPDLPKLKPDPNTLCDEFKADEKKFWGKYLYEIARRHPYFYAPELLYYANKYNGVFQECCQAEDKGACLLPKIETMREKVLASSARQRLRCASIQKFGERALKAWSVARLSQKFPKAEFVEVTKLVTDLTKVHKECCHGDLLECADDRADLAKYICDNQDTISSKLKECCDKPLLEKSHCIAEVEKDAIPENLPPLTADFAEDKDVCKNYQEAKDAFLGSFLYEYSRRHPEYAVSVLLRLAKEYEATLEECCAKDDPHACYSTVFDK…	561	1	1	1	461.748	2	0.0007	249	256	0	43.41	0.049	K	AEFVEVTK	L
1	1::sp|cRAP087|P02769|ALBU_BOVIN	Serum albumin OS=Bos taurus GN=ALB PE=1 SV=4	1869	72	1.1e-181	71244	50	40	32	26	62.3	5.82	MKWVTFISLLLLFSSAYSRGVFRRDTHKSEIAHRFKDLGEEHFKGLVLIAFSQYLQQCPFDEHVKLVNELTEFAKTCVADESHAGCEKSLHTLFGDELCKVASLRETYGDMADCCEKQEPERNECFLSHKDDSPDLPKLKPDPNTLCDEFKADEKKFWGKYLYEIARRHPYFYAPELLYYANKYNGVFQECCQAEDKGACLLPKIETMREKVLASSARQRLRCASIQKFGERALKAWSVARLSQKFPKAEFVEVTKLVTDLTKVHKECCHGDLLECADDRADLAKYICDNQDTISSKLKECCDKPLLEKSHCIAEVEKDAIPENLPPLTADFAEDKDVCKNYQEAKDAFLGSFLYEYSRRHPEYAVSVLLRLAKEYEATLEECCAKDDPHACYSTVFDK…	565	1	1	0	464.25	2	0.0004	161	167	0	32.02	0.38	K	YLYEIAR	R
1	1::sp|cRAP087|P02769|ALBU_BOVIN	Serum albumin OS=Bos taurus GN=ALB PE=1 SV=4	1869	72	1.1e-181	71244	50	40	32	26	62.3	5.82	MKWVTFISLLLLFSSAYSRGVFRRDTHKSEIAHRFKDLGEEHFKGLVLIAFSQYLQQCPFDEHVKLVNELTEFAKTCVADESHAGCEKSLHTLFGDELCKVASLRETYGDMADCCEKQEPERNECFLSHKDDSPDLPKLKPDPNTLCDEFKADEKKFWGKYLYEIARRHPYFYAPELLYYANKYNGVFQECCQAEDKGACLLPKIETMREKVLASSARQRLRCASIQKFGERALKAWSVARLSQKFPKAEFVEVTKLVTDLTKVHKECCHGDLLECADDRADLAKYICDNQDTISSKLKECCDKPLLEKSHCIAEVEKDAIPENLPPLTADFAEDKDVCKNYQEAKDAFLGSFLYEYSRRHPEYAVSVLLRLAKEYEATLEECCAKDDPHACYSTVFDK…	1132	1	1	1	534.724	2	-0.0006	413	420	0	46.96	0.0039	K	QNCDQFEK	L
1	1::sp|cRAP087|P02769|ALBU_BOVIN	Serum albumin OS=Bos taurus GN=ALB PE=1 SV=4	1869	72	1.1e-181	71244	50	40	32	26	62.3	5.82	MKWVTFISLLLLFSSAYSRGVFRRDTHKSEIAHRFKDLGEEHFKGLVLIAFSQYLQQCPFDEHVKLVNELTEFAKTCVADESHAGCEKSLHTLFGDELCKVASLRETYGDMADCCEKQEPERNECFLSHKDDSPDLPKLKPDPNTLCDEFKADEKKFWGKYLYEIARRHPYFYAPELLYYANKYNGVFQECCQAEDKGACLLPKIETMREKVLASSARQRLRCASIQKFGERALKAWSVARLSQKFPKAEFVEVTKLVTDLTKVHKECCHGDLLECADDRADLAKYICDNQDTISSKLKECCDKPLLEKSHCIAEVEKDAIPENLPPLTADFAEDKDVCKNYQEAKDAFLGSFLYEYSRRHPEYAVSVLLRLAKEYEATLEECCAKDDPHACYSTVFDK…	1322	1	1	0	569.754	2	0.0017	499	507	0	68.8	5.9e-05	K	CCTESLVNR	R
1	1::sp|cRAP087|P02769|ALBU_BOVIN	Serum albumin OS=Bos taurus GN=ALB PE=1 SV=4	1869	72	1.1e-181	71244	50	40	32	26	62.3	5.82	MKWVTFISLLLLFSSAYSRGVFRRDTHKSEIAHRFKDLGEEHFKGLVLIAFSQYLQQCPFDEHVKLVNELTEFAKTCVADESHAGCEKSLHTLFGDELCKVASLRETYGDMADCCEKQEPERNECFLSHKDDSPDLPKLKPDPNTLCDEFKADEKKFWGKYLYEIARRHPYFYAPELLYYANKYNGVFQECCQAEDKGACLLPKIETMREKVLASSARQRLRCASIQKFGERALKAWSVARLSQKFPKAEFVEVTKLVTDLTKVHKECCHGDLLECADDRADLAKYICDNQDTISSKLKECCDKPLLEKSHCIAEVEKDAIPENLPPLTADFAEDKDVCKNYQEAKDAFLGSFLYEYSRRHPEYAVSVLLRLAKEYEATLEECCAKDDPHACYSTVFDK…	1334	1	1	1	381.577	3	0.0007	548	557	1	47.16	0.0044	K	KQTALVELLK	H
1	1::sp|cRAP087|P02769|ALBU_BOVIN	Serum albumin OS=Bos taurus GN=ALB PE=1 SV=4	1869	72	1.1e-181	71244	50	40	32	26	62.3	5.82	MKWVTFISLLLLFSSAYSRGVFRRDTHKSEIAHRFKDLGEEHFKGLVLIAFSQYLQQCPFDEHVKLVNELTEFAKTCVADESHAGCEKSLHTLFGDELCKVASLRETYGDMADCCEKQEPERNECFLSHKDDSPDLPKLKPDPNTLCDEFKADEKKFWGKYLYEIARRHPYFYAPELLYYANKYNGVFQECCQAEDKGACLLPKIETMREKVLASSARQRLRCASIQKFGERALKAWSVARLSQKFPKAEFVEVTKLVTDLTKVHKECCHGDLLECADDRADLAKYICDNQDTISSKLKECCDKPLLEKSHCIAEVEKDAIPENLPPLTADFAEDKDVCKNYQEAKDAFLGSFLYEYSRRHPEYAVSVLLRLAKEYEATLEECCAKDDPHACYSTVFDK…	1388	1	1	1	582.32	2	0.0012	66	75	0	59.35	0.0013	K	LVNELTEFAK	T
1	1::sp|cRAP087|P02769|ALBU_BOVIN	Serum albumin OS=Bos taurus GN=ALB PE=1 SV=4	1869	72	1.1e-181	71244	50	40	32	26	62.3	5.82	MKWVTFISLLLLFSSAYSRGVFRRDTHKSEIAHRFKDLGEEHFKGLVLIAFSQYLQQCPFDEHVKLVNELTEFAKTCVADESHAGCEKSLHTLFGDELCKVASLRETYGDMADCCEKQEPERNECFLSHKDDSPDLPKLKPDPNTLCDEFKADEKKFWGKYLYEIARRHPYFYAPELLYYANKYNGVFQECCQAEDKGACLLPKIETMREKVLASSARQRLRCASIQKFGERALKAWSVARLSQKFPKAEFVEVTKLVTDLTKVHKECCHGDLLECADDRADLAKYICDNQDTISSKLKECCDKPLLEKSHCIAEVEKDAIPENLPPLTADFAEDKDVCKNYQEAKDAFLGSFLYEYSRRHPEYAVSVLLRLAKEYEATLEECCAKDDPHACYSTVFDK…	1831	1	1	1	653.362	2	0.0007	402	412	0	57.35	0.002	K	HLVDEPQNLIK	Q
1	1::sp|cRAP087|P02769|ALBU_BOVIN	Serum albumin OS=Bos taurus GN=ALB PE=1 SV=4	1869	72	1.1e-181	71244	50	40	32	26	62.3	5.82	MKWVTFISLLLLFSSAYSRGVFRRDTHKSEIAHRFKDLGEEHFKGLVLIAFSQYLQQCPFDEHVKLVNELTEFAKTCVADESHAGCEKSLHTLFGDELCKVASLRETYGDMADCCEKQEPERNECFLSHKDDSPDLPKLKPDPNTLCDEFKADEKKFWGKYLYEIARRHPYFYAPELLYYANKYNGVFQECCQAEDKGACLLPKIETMREKVLASSARQRLRCASIQKFGERALKAWSVARLSQKFPKAEFVEVTKLVTDLTKVHKECCHGDLLECADDRADLAKYICDNQDTISSKLKECCDKPLLEKSHCIAEVEKDAIPENLPPLTADFAEDKDVCKNYQEAKDAFLGSFLYEYSRRHPEYAVSVLLRLAKEYEATLEECCAKDDPHACYSTVFDK…	2410	1	1	1	710.35	2	-0.0011	89	100	0	73.47	6.5e-05	K	SLHTLFGDELCK	V
1	1::sp|cRAP087|P02769|ALBU_BOVIN	Serum albumin OS=Bos taurus GN=ALB PE=1 SV=4	1869	72	1.1e-181	71244	50	40	32	26	62.3	5.82	MKWVTFISLLLLFSSAYSRGVFRRDTHKSEIAHRFKDLGEEHFKGLVLIAFSQYLQQCPFDEHVKLVNELTEFAKTCVADESHAGCEKSLHTLFGDELCKVASLRETYGDMADCCEKQEPERNECFLSHKDDSPDLPKLKPDPNTLCDEFKADEKKFWGKYLYEIARRHPYFYAPELLYYANKYNGVFQECCQAEDKGACLLPKIETMREKVLASSARQRLRCASIQKFGERALKAWSVARLSQKFPKAEFVEVTKLVTDLTKVHKECCHGDLLECADDRADLAKYICDNQDTISSKLKECCDKPLLEKSHCIAEVEKDAIPENLPPLTADFAEDKDVCKNYQEAKDAFLGSFLYEYSRRHPEYAVSVLLRLAKEYEATLEECCAKDDPHACYSTVFDK…	2411	1	1	1	473.903	3	-0.0005	89	100	0	55.05	0.0045	K	SLHTLFGDELCK	V
1	1::sp|cRAP087|P02769|ALBU_BOVIN	Serum albumin OS=Bos taurus GN=ALB PE=1 SV=4	1869	72	1.1e-181	71244	50	40	32	26	62.3	5.82	MKWVTFISLLLLFSSAYSRGVFRRDTHKSEIAHRFKDLGEEHFKGLVLIAFSQYLQQCPFDEHVKLVNELTEFAKTCVADESHAGCEKSLHTLFGDELCKVASLRETYGDMADCCEKQEPERNECFLSHKDDSPDLPKLKPDPNTLCDEFKADEKKFWGKYLYEIARRHPYFYAPELLYYANKYNGVFQECCQAEDKGACLLPKIETMREKVLASSARQRLRCASIQKFGERALKAWSVARLSQKFPKAEFVEVTKLVTDLTKVHKECCHGDLLECADDRADLAKYICDNQDTISSKLKECCDKPLLEKSHCIAEVEKDAIPENLPPLTADFAEDKDVCKNYQEAKDAFLGSFLYEYSRRHPEYAVSVLLRLAKEYEATLEECCAKDDPHACYSTVFDK…	2539	1	1	1	720.41	2	0.0002	360	371	1	59.02	0.00077	R	RHPEYAVSVLLR	L
1	1::sp|cRAP087|P02769|ALBU_BOVIN	Serum albumin OS=Bos taurus GN=ALB PE=1 SV=4	1869	72	1.1e-181	71244	50	40	32	26	62.3	5.82	MKWVTFISLLLLFSSAYSRGVFRRDTHKSEIAHRFKDLGEEHFKGLVLIAFSQYLQQCPFDEHVKLVNELTEFAKTCVADESHAGCEKSLHTLFGDELCKVASLRETYGDMADCCEKQEPERNECFLSHKDDSPDLPKLKPDPNTLCDEFKADEKKFWGKYLYEIARRHPYFYAPELLYYANKYNGVFQECCQAEDKGACLLPKIETMREKVLASSARQRLRCASIQKFGERALKAWSVARLSQKFPKAEFVEVTKLVTDLTKVHKECCHGDLLECADDRADLAKYICDNQDTISSKLKECCDKPLLEKSHCIAEVEKDAIPENLPPLTADFAEDKDVCKNYQEAKDAFLGSFLYEYSRRHPEYAVSVLLRLAKEYEATLEECCAKDDPHACYSTVFDK…	2540	1	1	1	480.609	3	0.0011	360	371	1	86.51	1.4e-06	R	RHPEYAVSVLLR	L
1	1::sp|cRAP087|P02769|ALBU_BOVIN	Serum albumin OS=Bos taurus GN=ALB PE=1 SV=4	1869	72	1.1e-181	71244	50	40	32	26	62.3	5.82	MKWVTFISLLLLFSSAYSRGVFRRDTHKSEIAHRFKDLGEEHFKGLVLIAFSQYLQQCPFDEHVKLVNELTEFAKTCVADESHAGCEKSLHTLFGDELCKVASLRETYGDMADCCEKQEPERNECFLSHKDDSPDLPKLKPDPNTLCDEFKADEKKFWGKYLYEIARRHPYFYAPELLYYANKYNGVFQECCQAEDKGACLLPKIETMREKVLASSARQRLRCASIQKFGERALKAWSVARLSQKFPKAEFVEVTKLVTDLTKVHKECCHGDLLECADDRADLAKYICDNQDTISSKLKECCDKPLLEKSHCIAEVEKDAIPENLPPLTADFAEDKDVCKNYQEAKDAFLGSFLYEYSRRHPEYAVSVLLRLAKEYEATLEECCAKDDPHACYSTVFDK…	2551	1	1	1	722.323	2	-0.0022	286	297	0	65.65	0.00016	K	YICDNQDTISSK	L
1	1::sp|cRAP087|P02769|ALBU_BOVIN	Serum albumin OS=Bos taurus GN=ALB PE=1 SV=4	1869	72	1.1e-181	71244	50	40	32	26	62.3	5.82	MKWVTFISLLLLFSSAYSRGVFRRDTHKSEIAHRFKDLGEEHFKGLVLIAFSQYLQQCPFDEHVKLVNELTEFAKTCVADESHAGCEKSLHTLFGDELCKVASLRETYGDMADCCEKQEPERNECFLSHKDDSPDLPKLKPDPNTLCDEFKADEKKFWGKYLYEIARRHPYFYAPELLYYANKYNGVFQECCQAEDKGACLLPKIETMREKVLASSARQRLRCASIQKFGERALKAWSVARLSQKFPKAEFVEVTKLVTDLTKVHKECCHGDLLECADDRADLAKYICDNQDTISSKLKECCDKPLLEKSHCIAEVEKDAIPENLPPLTADFAEDKDVCKNYQEAKDAFLGSFLYEYSRRHPEYAVSVLLRLAKEYEATLEECCAKDDPHACYSTVFDK…	2642	1	1	1	732.298	2	0.0003	76	88	0	69.93	1.3e-05	K	TCVADESHAGCEK	S
1	1::sp|cRAP087|P02769|ALBU_BOVIN	Serum albumin OS=Bos taurus GN=ALB PE=1 SV=4	1869	72	1.1e-181	71244	50	40	32	26	62.3	5.82	MKWVTFISLLLLFSSAYSRGVFRRDTHKSEIAHRFKDLGEEHFKGLVLIAFSQYLQQCPFDEHVKLVNELTEFAKTCVADESHAGCEKSLHTLFGDELCKVASLRETYGDMADCCEKQEPERNECFLSHKDDSPDLPKLKPDPNTLCDEFKADEKKFWGKYLYEIARRHPYFYAPELLYYANKYNGVFQECCQAEDKGACLLPKIETMREKVLASSARQRLRCASIQKFGERALKAWSVARLSQKFPKAEFVEVTKLVTDLTKVHKECCHGDLLECADDRADLAKYICDNQDTISSKLKECCDKPLLEKSHCIAEVEKDAIPENLPPLTADFAEDKDVCKNYQEAKDAFLGSFLYEYSRRHPEYAVSVLLRLAKEYEATLEECCAKDDPHACYSTVFDK…	2643	1	1	1	488.535	3	0.0024	76	88	0	28.66	0.19	K	TCVADESHAGCEK	S
1	1::sp|cRAP087|P02769|ALBU_BOVIN	Serum albumin OS=Bos taurus GN=ALB PE=1 SV=4	1869	72	1.1e-181	71244	50	40	32	26	62.3	5.82	MKWVTFISLLLLFSSAYSRGVFRRDTHKSEIAHRFKDLGEEHFKGLVLIAFSQYLQQCPFDEHVKLVNELTEFAKTCVADESHAGCEKSLHTLFGDELCKVASLRETYGDMADCCEKQEPERNECFLSHKDDSPDLPKLKPDPNTLCDEFKADEKKFWGKYLYEIARRHPYFYAPELLYYANKYNGVFQECCQAEDKGACLLPKIETMREKVLASSARQRLRCASIQKFGERALKAWSVARLSQKFPKAEFVEVTKLVTDLTKVHKECCHGDLLECADDRADLAKYICDNQDTISSKLKECCDKPLLEKSHCIAEVEKDAIPENLPPLTADFAEDKDVCKNYQEAKDAFLGSFLYEYSRRHPEYAVSVLLRLAKEYEATLEECCAKDDPHACYSTVFDK…	2713	1	1	1	739.765	2	-0.0013	106	117	0	41.02	0.001	R	ETYGDMADCCEK	Q
1	1::sp|cRAP087|P02769|ALBU_BOVIN	Serum albumin OS=Bos taurus GN=ALB PE=1 SV=4	1869	72	1.1e-181	71244	50	40	32	26	62.3	5.82	MKWVTFISLLLLFSSAYSRGVFRRDTHKSEIAHRFKDLGEEHFKGLVLIAFSQYLQQCPFDEHVKLVNELTEFAKTCVADESHAGCEKSLHTLFGDELCKVASLRETYGDMADCCEKQEPERNECFLSHKDDSPDLPKLKPDPNTLCDEFKADEKKFWGKYLYEIARRHPYFYAPELLYYANKYNGVFQECCQAEDKGACLLPKIETMREKVLASSARQRLRCASIQKFGERALKAWSVARLSQKFPKAEFVEVTKLVTDLTKVHKECCHGDLLECADDRADLAKYICDNQDTISSKLKECCDKPLLEKSHCIAEVEKDAIPENLPPLTADFAEDKDVCKNYQEAKDAFLGSFLYEYSRRHPEYAVSVLLRLAKEYEATLEECCAKDDPHACYSTVFDK…	2846	1	1	1	747.762	2	-0.0019	106	117	0	62.4	4.1e-06	R	ETYGDMADCCEK	Q
1	1::sp|cRAP087|P02769|ALBU_BOVIN	Serum albumin OS=Bos taurus GN=ALB PE=1 SV=4	1869	72	1.1e-181	71244	50	40	32	26	62.3	5.82	MKWVTFISLLLLFSSAYSRGVFRRDTHKSEIAHRFKDLGEEHFKGLVLIAFSQYLQQCPFDEHVKLVNELTEFAKTCVADESHAGCEKSLHTLFGDELCKVASLRETYGDMADCCEKQEPERNECFLSHKDDSPDLPKLKPDPNTLCDEFKADEKKFWGKYLYEIARRHPYFYAPELLYYANKYNGVFQECCQAEDKGACLLPKIETMREKVLASSARQRLRCASIQKFGERALKAWSVARLSQKFPKAEFVEVTKLVTDLTKVHKECCHGDLLECADDRADLAKYICDNQDTISSKLKECCDKPLLEKSHCIAEVEKDAIPENLPPLTADFAEDKDVCKNYQEAKDAFLGSFLYEYSRRHPEYAVSVLLRLAKEYEATLEECCAKDDPHACYSTVFDK…	2905	1	1	1	751.81	2	-0.0007	375	386	0	60.46	0.00016	K	EYEATLEECCAK	D
1	1::sp|cRAP087|P02769|ALBU_BOVIN	Serum albumin OS=Bos taurus GN=ALB PE=1 SV=4	1869	72	1.1e-181	71244	50	40	32	26	62.3	5.82	MKWVTFISLLLLFSSAYSRGVFRRDTHKSEIAHRFKDLGEEHFKGLVLIAFSQYLQQCPFDEHVKLVNELTEFAKTCVADESHAGCEKSLHTLFGDELCKVASLRETYGDMADCCEKQEPERNECFLSHKDDSPDLPKLKPDPNTLCDEFKADEKKFWGKYLYEIARRHPYFYAPELLYYANKYNGVFQECCQAEDKGACLLPKIETMREKVLASSARQRLRCASIQKFGERALKAWSVARLSQKFPKAEFVEVTKLVTDLTKVHKECCHGDLLECADDRADLAKYICDNQDTISSKLKECCDKPLLEKSHCIAEVEKDAIPENLPPLTADFAEDKDVCKNYQEAKDAFLGSFLYEYSRRHPEYAVSVLLRLAKEYEATLEECCAKDDPHACYSTVFDK…	3122	2	1	1	766.882	2	-0.0252	298	309	1	34.52	0.55	K	LKECCDKPLLEK	S
1	1::sp|cRAP087|P02769|ALBU_BOVIN	Serum albumin OS=Bos taurus GN=ALB PE=1 SV=4	1869	72	1.1e-181	71244	50	40	32	26	62.3	5.82	MKWVTFISLLLLFSSAYSRGVFRRDTHKSEIAHRFKDLGEEHFKGLVLIAFSQYLQQCPFDEHVKLVNELTEFAKTCVADESHAGCEKSLHTLFGDELCKVASLRETYGDMADCCEKQEPERNECFLSHKDDSPDLPKLKPDPNTLCDEFKADEKKFWGKYLYEIARRHPYFYAPELLYYANKYNGVFQECCQAEDKGACLLPKIETMREKVLASSARQRLRCASIQKFGERALKAWSVARLSQKFPKAEFVEVTKLVTDLTKVHKECCHGDLLECADDRADLAKYICDNQDTISSKLKECCDKPLLEKSHCIAEVEKDAIPENLPPLTADFAEDKDVCKNYQEAKDAFLGSFLYEYSRRHPEYAVSVLLRLAKEYEATLEECCAKDDPHACYSTVFDK…	3245	1	1	1	777.829	2	-0.0014	387	399	0	57.23	0.00061	K	DDPHACYSTVFDK	L
1	1::sp|cRAP087|P02769|ALBU_BOVIN	Serum albumin OS=Bos taurus GN=ALB PE=1 SV=4	1869	72	1.1e-181	71244	50	40	32	26	62.3	5.82	MKWVTFISLLLLFSSAYSRGVFRRDTHKSEIAHRFKDLGEEHFKGLVLIAFSQYLQQCPFDEHVKLVNELTEFAKTCVADESHAGCEKSLHTLFGDELCKVASLRETYGDMADCCEKQEPERNECFLSHKDDSPDLPKLKPDPNTLCDEFKADEKKFWGKYLYEIARRHPYFYAPELLYYANKYNGVFQECCQAEDKGACLLPKIETMREKVLASSARQRLRCASIQKFGERALKAWSVARLSQKFPKAEFVEVTKLVTDLTKVHKECCHGDLLECADDRADLAKYICDNQDTISSKLKECCDKPLLEKSHCIAEVEKDAIPENLPPLTADFAEDKDVCKNYQEAKDAFLGSFLYEYSRRHPEYAVSVLLRLAKEYEATLEECCAKDDPHACYSTVFDK…	3246	1	1	1	518.89	3	0.0016	387	399	0	60.93	0.00028	K	DDPHACYSTVFDK	L
1	1::sp|cRAP087|P02769|ALBU_BOVIN	Serum albumin OS=Bos taurus GN=ALB PE=1 SV=4	1869	72	1.1e-181	71244	50	40	32	26	62.3	5.82	MKWVTFISLLLLFSSAYSRGVFRRDTHKSEIAHRFKDLGEEHFKGLVLIAFSQYLQQCPFDEHVKLVNELTEFAKTCVADESHAGCEKSLHTLFGDELCKVASLRETYGDMADCCEKQEPERNECFLSHKDDSPDLPKLKPDPNTLCDEFKADEKKFWGKYLYEIARRHPYFYAPELLYYANKYNGVFQECCQAEDKGACLLPKIETMREKVLASSARQRLRCASIQKFGERALKAWSVARLSQKFPKAEFVEVTKLVTDLTKVHKECCHGDLLECADDRADLAKYICDNQDTISSKLKECCDKPLLEKSHCIAEVEKDAIPENLPPLTADFAEDKDVCKNYQEAKDAFLGSFLYEYSRRHPEYAVSVLLRLAKEYEATLEECCAKDDPHACYSTVFDK…	3300	1	1	1	784.378	2	0.0067	347	359	0	65.8	0.00033	K	DAFLGSFLYEYSR	R
1	1::sp|cRAP087|P02769|ALBU_BOVIN	Serum albumin OS=Bos taurus GN=ALB PE=1 SV=4	1869	72	1.1e-181	71244	50	40	32	26	62.3	5.82	MKWVTFISLLLLFSSAYSRGVFRRDTHKSEIAHRFKDLGEEHFKGLVLIAFSQYLQQCPFDEHVKLVNELTEFAKTCVADESHAGCEKSLHTLFGDELCKVASLRETYGDMADCCEKQEPERNECFLSHKDDSPDLPKLKPDPNTLCDEFKADEKKFWGKYLYEIARRHPYFYAPELLYYANKYNGVFQECCQAEDKGACLLPKIETMREKVLASSARQRLRCASIQKFGERALKAWSVARLSQKFPKAEFVEVTKLVTDLTKVHKECCHGDLLECADDRADLAKYICDNQDTISSKLKECCDKPLLEKSHCIAEVEKDAIPENLPPLTADFAEDKDVCKNYQEAKDAFLGSFLYEYSRRHPEYAVSVLLRLAKEYEATLEECCAKDDPHACYSTVFDK…	3337	1	1	1	526.26	3	-0.0008	139	151	0	61	0.0012	K	LKPDPNTLCDEFK	A
1	1::sp|cRAP087|P02769|ALBU_BOVIN	Serum albumin OS=Bos taurus GN=ALB PE=1 SV=4	1869	72	1.1e-181	71244	50	40	32	26	62.3	5.82	MKWVTFISLLLLFSSAYSRGVFRRDTHKSEIAHRFKDLGEEHFKGLVLIAFSQYLQQCPFDEHVKLVNELTEFAKTCVADESHAGCEKSLHTLFGDELCKVASLRETYGDMADCCEKQEPERNECFLSHKDDSPDLPKLKPDPNTLCDEFKADEKKFWGKYLYEIARRHPYFYAPELLYYANKYNGVFQECCQAEDKGACLLPKIETMREKVLASSARQRLRCASIQKFGERALKAWSVARLSQKFPKAEFVEVTKLVTDLTKVHKECCHGDLLECADDRADLAKYICDNQDTISSKLKECCDKPLLEKSHCIAEVEKDAIPENLPPLTADFAEDKDVCKNYQEAKDAFLGSFLYEYSRRHPEYAVSVLLRLAKEYEATLEECCAKDDPHACYSTVFDK…	3721	1	1	0	820.472	2	-0.0008	437	451	1	95.15	1.5e-07	R	KVPQVSTPTLVEVSR	S
1	1::sp|cRAP087|P02769|ALBU_BOVIN	Serum albumin OS=Bos taurus GN=ALB PE=1 SV=4	1869	72	1.1e-181	71244	50	40	32	26	62.3	5.82	MKWVTFISLLLLFSSAYSRGVFRRDTHKSEIAHRFKDLGEEHFKGLVLIAFSQYLQQCPFDEHVKLVNELTEFAKTCVADESHAGCEKSLHTLFGDELCKVASLRETYGDMADCCEKQEPERNECFLSHKDDSPDLPKLKPDPNTLCDEFKADEKKFWGKYLYEIARRHPYFYAPELLYYANKYNGVFQECCQAEDKGACLLPKIETMREKVLASSARQRLRCASIQKFGERALKAWSVARLSQKFPKAEFVEVTKLVTDLTKVHKECCHGDLLECADDRADLAKYICDNQDTISSKLKECCDKPLLEKSHCIAEVEKDAIPENLPPLTADFAEDKDVCKNYQEAKDAFLGSFLYEYSRRHPEYAVSVLLRLAKEYEATLEECCAKDDPHACYSTVFDK…	3722	1	1	0	547.318	3	0.0011	437	451	1	88.75	5.9e-07	R	KVPQVSTPTLVEVSR	S
1	1::sp|cRAP087|P02769|ALBU_BOVIN	Serum albumin OS=Bos taurus GN=ALB PE=1 SV=4	1869	72	1.1e-181	71244	50	40	32	26	62.3	5.82	MKWVTFISLLLLFSSAYSRGVFRRDTHKSEIAHRFKDLGEEHFKGLVLIAFSQYLQQCPFDEHVKLVNELTEFAKTCVADESHAGCEKSLHTLFGDELCKVASLRETYGDMADCCEKQEPERNECFLSHKDDSPDLPKLKPDPNTLCDEFKADEKKFWGKYLYEIARRHPYFYAPELLYYANKYNGVFQECCQAEDKGACLLPKIETMREKVLASSARQRLRCASIQKFGERALKAWSVARLSQKFPKAEFVEVTKLVTDLTKVHKECCHGDLLECADDRADLAKYICDNQDTISSKLKECCDKPLLEKSHCIAEVEKDAIPENLPPLTADFAEDKDVCKNYQEAKDAFLGSFLYEYSRRHPEYAVSVLLRLAKEYEATLEECCAKDDPHACYSTVFDK…	4246	1	1	1	874.848	2	0.0004	184	197	0	88.06	1.2e-07	K	YNGVFQECCQAEDK	G
1	1::sp|cRAP087|P02769|ALBU_BOVIN	Serum albumin OS=Bos taurus GN=ALB PE=1 SV=4	1869	72	1.1e-181	71244	50	40	32	26	62.3	5.82	MKWVTFISLLLLFSSAYSRGVFRRDTHKSEIAHRFKDLGEEHFKGLVLIAFSQYLQQCPFDEHVKLVNELTEFAKTCVADESHAGCEKSLHTLFGDELCKVASLRETYGDMADCCEKQEPERNECFLSHKDDSPDLPKLKPDPNTLCDEFKADEKKFWGKYLYEIARRHPYFYAPELLYYANKYNGVFQECCQAEDKGACLLPKIETMREKVLASSARQRLRCASIQKFGERALKAWSVARLSQKFPKAEFVEVTKLVTDLTKVHKECCHGDLLECADDRADLAKYICDNQDTISSKLKECCDKPLLEKSHCIAEVEKDAIPENLPPLTADFAEDKDVCKNYQEAKDAFLGSFLYEYSRRHPEYAVSVLLRLAKEYEATLEECCAKDDPHACYSTVFDK…	4779	1	1	1	940.965	2	0.0011	508	523	0	53.2	0.0078	R	RPCFSALTPDETYVPK	A
1	1::sp|cRAP087|P02769|ALBU_BOVIN	Serum albumin OS=Bos taurus GN=ALB PE=1 SV=4	1869	72	1.1e-181	71244	50	40	32	26	62.3	5.82	MKWVTFISLLLLFSSAYSRGVFRRDTHKSEIAHRFKDLGEEHFKGLVLIAFSQYLQQCPFDEHVKLVNELTEFAKTCVADESHAGCEKSLHTLFGDELCKVASLRETYGDMADCCEKQEPERNECFLSHKDDSPDLPKLKPDPNTLCDEFKADEKKFWGKYLYEIARRHPYFYAPELLYYANKYNGVFQECCQAEDKGACLLPKIETMREKVLASSARQRLRCASIQKFGERALKAWSVARLSQKFPKAEFVEVTKLVTDLTKVHKECCHGDLLECADDRADLAKYICDNQDTISSKLKECCDKPLLEKSHCIAEVEKDAIPENLPPLTADFAEDKDVCKNYQEAKDAFLGSFLYEYSRRHPEYAVSVLLRLAKEYEATLEECCAKDDPHACYSTVFDK…	4780	1	1	1	627.646	3	0.0016	508	523	0	34	0.65	R	RPCFSALTPDETYVPK	A
1	1::sp|cRAP087|P02769|ALBU_BOVIN	Serum albumin OS=Bos taurus GN=ALB PE=1 SV=4	1869	72	1.1e-181	71244	50	40	32	26	62.3	5.82	MKWVTFISLLLLFSSAYSRGVFRRDTHKSEIAHRFKDLGEEHFKGLVLIAFSQYLQQCPFDEHVKLVNELTEFAKTCVADESHAGCEKSLHTLFGDELCKVASLRETYGDMADCCEKQEPERNECFLSHKDDSPDLPKLKPDPNTLCDEFKADEKKFWGKYLYEIARRHPYFYAPELLYYANKYNGVFQECCQAEDKGACLLPKIETMREKVLASSARQRLRCASIQKFGERALKAWSVARLSQKFPKAEFVEVTKLVTDLTKVHKECCHGDLLECADDRADLAKYICDNQDTISSKLKECCDKPLLEKSHCIAEVEKDAIPENLPPLTADFAEDKDVCKNYQEAKDAFLGSFLYEYSRRHPEYAVSVLLRLAKEYEATLEECCAKDDPHACYSTVFDK…	4866	1	1	1	636.645	3	0.0004	529	544	0	45.56	0.043	K	LFTFHADICTLPDTEK	Q
1	1::sp|cRAP087|P02769|ALBU_BOVIN	Serum albumin OS=Bos taurus GN=ALB PE=1 SV=4	1869	72	1.1e-181	71244	50	40	32	26	62.3	5.82	MKWVTFISLLLLFSSAYSRGVFRRDTHKSEIAHRFKDLGEEHFKGLVLIAFSQYLQQCPFDEHVKLVNELTEFAKTCVADESHAGCEKSLHTLFGDELCKVASLRETYGDMADCCEKQEPERNECFLSHKDDSPDLPKLKPDPNTLCDEFKADEKKFWGKYLYEIARRHPYFYAPELLYYANKYNGVFQECCQAEDKGACLLPKIETMREKVLASSARQRLRCASIQKFGERALKAWSVARLSQKFPKAEFVEVTKLVTDLTKVHKECCHGDLLECADDRADLAKYICDNQDTISSKLKECCDKPLLEKSHCIAEVEKDAIPENLPPLTADFAEDKDVCKNYQEAKDAFLGSFLYEYSRRHPEYAVSVLLRLAKEYEATLEECCAKDDPHACYSTVFDK…	4936	1	1	1	643.27	3	-0.003	581	597	1	104.09	1e-08	K	CCAADDKEACFAVEGPK	L
1	1::sp|cRAP087|P02769|ALBU_BOVIN	Serum albumin OS=Bos taurus GN=ALB PE=1 SV=4	1869	72	1.1e-181	71244	50	40	32	26	62.3	5.82	MKWVTFISLLLLFSSAYSRGVFRRDTHKSEIAHRFKDLGEEHFKGLVLIAFSQYLQQCPFDEHVKLVNELTEFAKTCVADESHAGCEKSLHTLFGDELCKVASLRETYGDMADCCEKQEPERNECFLSHKDDSPDLPKLKPDPNTLCDEFKADEKKFWGKYLYEIARRHPYFYAPELLYYANKYNGVFQECCQAEDKGACLLPKIETMREKVLASSARQRLRCASIQKFGERALKAWSVARLSQKFPKAEFVEVTKLVTDLTKVHKECCHGDLLECADDRADLAKYICDNQDTISSKLKECCDKPLLEKSHCIAEVEKDAIPENLPPLTADFAEDKDVCKNYQEAKDAFLGSFLYEYSRRHPEYAVSVLLRLAKEYEATLEECCAKDDPHACYSTVFDK…	5240	1	1	1	673.995	3	-0.0004	139	155	1	73.56	6.8e-05	K	LKPDPNTLCDEFKADEK	K
1	1::sp|cRAP087|P02769|ALBU_BOVIN	Serum albumin OS=Bos taurus GN=ALB PE=1 SV=4	1869	72	1.1e-181	71244	50	40	32	26	62.3	5.82	MKWVTFISLLLLFSSAYSRGVFRRDTHKSEIAHRFKDLGEEHFKGLVLIAFSQYLQQCPFDEHVKLVNELTEFAKTCVADESHAGCEKSLHTLFGDELCKVASLRETYGDMADCCEKQEPERNECFLSHKDDSPDLPKLKPDPNTLCDEFKADEKKFWGKYLYEIARRHPYFYAPELLYYANKYNGVFQECCQAEDKGACLLPKIETMREKVLASSARQRLRCASIQKFGERALKAWSVARLSQKFPKAEFVEVTKLVTDLTKVHKECCHGDLLECADDRADLAKYICDNQDTISSKLKECCDKPLLEKSHCIAEVEKDAIPENLPPLTADFAEDKDVCKNYQEAKDAFLGSFLYEYSRRHPEYAVSVLLRLAKEYEATLEECCAKDDPHACYSTVFDK…	5325	1	1	1	1023.01	2	-0.0072	168	183	1	70.21	0.00017	R	RHPYFYAPELLYYANK	Y
1	1::sp|cRAP087|P02769|ALBU_BOVIN	Serum albumin OS=Bos taurus GN=ALB PE=1 SV=4	1869	72	1.1e-181	71244	50	40	32	26	62.3	5.82	MKWVTFISLLLLFSSAYSRGVFRRDTHKSEIAHRFKDLGEEHFKGLVLIAFSQYLQQCPFDEHVKLVNELTEFAKTCVADESHAGCEKSLHTLFGDELCKVASLRETYGDMADCCEKQEPERNECFLSHKDDSPDLPKLKPDPNTLCDEFKADEKKFWGKYLYEIARRHPYFYAPELLYYANKYNGVFQECCQAEDKGACLLPKIETMREKVLASSARQRLRCASIQKFGERALKAWSVARLSQKFPKAEFVEVTKLVTDLTKVHKECCHGDLLECADDRADLAKYICDNQDTISSKLKECCDKPLLEKSHCIAEVEKDAIPENLPPLTADFAEDKDVCKNYQEAKDAFLGSFLYEYSRRHPEYAVSVLLRLAKEYEATLEECCAKDDPHACYSTVFDK…	5327	1	1	1	682.347	3	-0.0019	168	183	1	48.2	0.028	R	RHPYFYAPELLYYANK	Y
1	1::sp|cRAP087|P02769|ALBU_BOVIN	Serum albumin OS=Bos taurus GN=ALB PE=1 SV=4	1869	72	1.1e-181	71244	50	40	32	26	62.3	5.82	MKWVTFISLLLLFSSAYSRGVFRRDTHKSEIAHRFKDLGEEHFKGLVLIAFSQYLQQCPFDEHVKLVNELTEFAKTCVADESHAGCEKSLHTLFGDELCKVASLRETYGDMADCCEKQEPERNECFLSHKDDSPDLPKLKPDPNTLCDEFKADEKKFWGKYLYEIARRHPYFYAPELLYYANKYNGVFQECCQAEDKGACLLPKIETMREKVLASSARQRLRCASIQKFGERALKAWSVARLSQKFPKAEFVEVTKLVTDLTKVHKECCHGDLLECADDRADLAKYICDNQDTISSKLKECCDKPLLEKSHCIAEVEKDAIPENLPPLTADFAEDKDVCKNYQEAKDAFLGSFLYEYSRRHPEYAVSVLLRLAKEYEATLEECCAKDDPHACYSTVFDK…	5328	1	1	1	512.013	4	0.0025	168	183	1	38.28	0.27	R	RHPYFYAPELLYYANK	Y
1	1::sp|cRAP087|P02769|ALBU_BOVIN	Serum albumin OS=Bos taurus GN=ALB PE=1 SV=4	1869	72	1.1e-181	71244	50	40	32	26	62.3	5.82	MKWVTFISLLLLFSSAYSRGVFRRDTHKSEIAHRFKDLGEEHFKGLVLIAFSQYLQQCPFDEHVKLVNELTEFAKTCVADESHAGCEKSLHTLFGDELCKVASLRETYGDMADCCEKQEPERNECFLSHKDDSPDLPKLKPDPNTLCDEFKADEKKFWGKYLYEIARRHPYFYAPELLYYANKYNGVFQECCQAEDKGACLLPKIETMREKVLASSARQRLRCASIQKFGERALKAWSVARLSQKFPKAEFVEVTKLVTDLTKVHKECCHGDLLECADDRADLAKYICDNQDTISSKLKECCDKPLLEKSHCIAEVEKDAIPENLPPLTADFAEDKDVCKNYQEAKDAFLGSFLYEYSRRHPEYAVSVLLRLAKEYEATLEECCAKDDPHACYSTVFDK…	5691	1	1	1	537.771	4	-0.0007	139	156	2	29.18	2.1	K	LKPDPNTLCDEFKADEKK	F
1	1::sp|cRAP087|P02769|ALBU_BOVIN	Serum albumin OS=Bos taurus GN=ALB PE=1 SV=4	1869	72	1.1e-181	71244	50	40	32	26	62.3	5.82	MKWVTFISLLLLFSSAYSRGVFRRDTHKSEIAHRFKDLGEEHFKGLVLIAFSQYLQQCPFDEHVKLVNELTEFAKTCVADESHAGCEKSLHTLFGDELCKVASLRETYGDMADCCEKQEPERNECFLSHKDDSPDLPKLKPDPNTLCDEFKADEKKFWGKYLYEIARRHPYFYAPELLYYANKYNGVFQECCQAEDKGACLLPKIETMREKVLASSARQRLRCASIQKFGERALKAWSVARLSQKFPKAEFVEVTKLVTDLTKVHKECCHGDLLECADDRADLAKYICDNQDTISSKLKECCDKPLLEKSHCIAEVEKDAIPENLPPLTADFAEDKDVCKNYQEAKDAFLGSFLYEYSRRHPEYAVSVLLRLAKEYEATLEECCAKDDPHACYSTVFDK…	6131	1	1	1	562.741	4	0.0005	267	285	1	28.98	0.42	K	ECCHGDLLECADDRADLAK	Y
1	1::sp|cRAP087|P02769|ALBU_BOVIN	Serum albumin OS=Bos taurus GN=ALB PE=1 SV=4	1869	72	1.1e-181	71244	50	40	32	26	62.3	5.82	MKWVTFISLLLLFSSAYSRGVFRRDTHKSEIAHRFKDLGEEHFKGLVLIAFSQYLQQCPFDEHVKLVNELTEFAKTCVADESHAGCEKSLHTLFGDELCKVASLRETYGDMADCCEKQEPERNECFLSHKDDSPDLPKLKPDPNTLCDEFKADEKKFWGKYLYEIARRHPYFYAPELLYYANKYNGVFQECCQAEDKGACLLPKIETMREKVLASSARQRLRCASIQKFGERALKAWSVARLSQKFPKAEFVEVTKLVTDLTKVHKECCHGDLLECADDRADLAKYICDNQDTISSKLKECCDKPLLEKSHCIAEVEKDAIPENLPPLTADFAEDKDVCKNYQEAKDAFLGSFLYEYSRRHPEYAVSVLLRLAKEYEATLEECCAKDDPHACYSTVFDK…	6914	1	1	1	830.036	3	-0.0003	184	204	1	42.1	0.042	K	YNGVFQECCQAEDKGACLLPK	I
1	1::sp|cRAP087|P02769|ALBU_BOVIN	Serum albumin OS=Bos taurus GN=ALB PE=1 SV=4	1869	72	1.1e-181	71244	50	40	32	26	62.3	5.82	MKWVTFISLLLLFSSAYSRGVFRRDTHKSEIAHRFKDLGEEHFKGLVLIAFSQYLQQCPFDEHVKLVNELTEFAKTCVADESHAGCEKSLHTLFGDELCKVASLRETYGDMADCCEKQEPERNECFLSHKDDSPDLPKLKPDPNTLCDEFKADEKKFWGKYLYEIARRHPYFYAPELLYYANKYNGVFQECCQAEDKGACLLPKIETMREKVLASSARQRLRCASIQKFGERALKAWSVARLSQKFPKAEFVEVTKLVTDLTKVHKECCHGDLLECADDRADLAKYICDNQDTISSKLKECCDKPLLEKSHCIAEVEKDAIPENLPPLTADFAEDKDVCKNYQEAKDAFLGSFLYEYSRRHPEYAVSVLLRLAKEYEATLEECCAKDDPHACYSTVFDK…	7093	1	1	1	636.047	4	-0.0008	118	138	2	32.48	0.74	K	QEPERNECFLSHKDDSPDLPK	L
1	1::sp|cRAP087|P02769|ALBU_BOVIN	Serum albumin OS=Bos taurus GN=ALB PE=1 SV=4	1869	72	1.1e-181	71244	50	40	32	26	62.3	5.82	MKWVTFISLLLLFSSAYSRGVFRRDTHKSEIAHRFKDLGEEHFKGLVLIAFSQYLQQCPFDEHVKLVNELTEFAKTCVADESHAGCEKSLHTLFGDELCKVASLRETYGDMADCCEKQEPERNECFLSHKDDSPDLPKLKPDPNTLCDEFKADEKKFWGKYLYEIARRHPYFYAPELLYYANKYNGVFQECCQAEDKGACLLPKIETMREKVLASSARQRLRCASIQKFGERALKAWSVARLSQKFPKAEFVEVTKLVTDLTKVHKECCHGDLLECADDRADLAKYICDNQDTISSKLKECCDKPLLEKSHCIAEVEKDAIPENLPPLTADFAEDKDVCKNYQEAKDAFLGSFLYEYSRRHPEYAVSVLLRLAKEYEATLEECCAKDDPHACYSTVFDK…	10098	1	1	1	878.67	4	-0.0124	310	340	2	67	0.00037	K	SHCIAEVEKDAIPENLPPLTADFAEDKDVCK	N
1	1::sp|cRAP087|P02769|ALBU_BOVIN	Serum albumin OS=Bos taurus GN=ALB PE=1 SV=4	1869	72	1.1e-181	71244	50	40	32	26	62.3	5.82	MKWVTFISLLLLFSSAYSRGVFRRDTHKSEIAHRFKDLGEEHFKGLVLIAFSQYLQQCPFDEHVKLVNELTEFAKTCVADESHAGCEKSLHTLFGDELCKVASLRETYGDMADCCEKQEPERNECFLSHKDDSPDLPKLKPDPNTLCDEFKADEKKFWGKYLYEIARRHPYFYAPELLYYANKYNGVFQECCQAEDKGACLLPKIETMREKVLASSARQRLRCASIQKFGERALKAWSVARLSQKFPKAEFVEVTKLVTDLTKVHKECCHGDLLECADDRADLAKYICDNQDTISSKLKECCDKPLLEKSHCIAEVEKDAIPENLPPLTADFAEDKDVCKNYQEAKDAFLGSFLYEYSRRHPEYAVSVLLRLAKEYEATLEECCAKDDPHACYSTVFDK…	10099	1	1	1	1171.23	3	-0.0072	310	340	2	93.72	7.9e-07	K	SHCIAEVEKDAIPENLPPLTADFAEDKDVCK	N
2	2::tr|A0A093P0F9|A0A093P0F9_PYGAD	Serum albumin OS=Pygoscelis adeliae OX=9238 GN=AS28_07759 PE=4 SV=1	1696	72	2e-164	71792	73	47	29	25	38.7	5.53	MKWVTLISFIFLLSSARSRNLQRAARDAEHKSEIAHRYNDLKEETFKAVTMITFAQYLQRCSYDGLSKLVKDVVDLAQKCVANEDAPECTKPLPSIFLDEICQVEKLRDSYGAMADCCSKADPERNECFLSFKVSQPDFVQPYQRPASDVICKEYQDNRMPFLGHFIYSVARREPFLYAPTILSLAADYEHALQTCCKESDVGACLDEKAAAIKERAKKVSVKQQYSCGILKKFGERTFKADKLALLSQKYPKAPLSEMLKILHDIMGIYKECCEGDMVECMDDRAELMTYMCSKQDVFSSKIKDCCEKPVVERSQCIIEADFDDQPEGLPSLVERYLEDKEVCKGFEAGHDAFMAEFVYEYSRRHPEFSTQLILRVSRGYETLLEKCCKTDNPPECYG…	14	1	1	0	386.75	2	0.0008	244	250	0	45.83	0.0074	K	LALLSQK	Y
2	2::tr|A0A093P0F9|A0A093P0F9_PYGAD	Serum albumin OS=Pygoscelis adeliae OX=9238 GN=AS28_07759 PE=4 SV=1	1696	72	2e-164	71792	73	47	29	25	38.7	5.53	MKWVTLISFIFLLSSARSRNLQRAARDAEHKSEIAHRYNDLKEETFKAVTMITFAQYLQRCSYDGLSKLVKDVVDLAQKCVANEDAPECTKPLPSIFLDEICQVEKLRDSYGAMADCCSKADPERNECFLSFKVSQPDFVQPYQRPASDVICKEYQDNRMPFLGHFIYSVARREPFLYAPTILSLAADYEHALQTCCKESDVGACLDEKAAAIKERAKKVSVKQQYSCGILKKFGERTFKADKLALLSQKYPKAPLSEMLKILHDIMGIYKECCEGDMVECMDDRAELMTYMCSKQDVFSSKIKDCCEKPVVERSQCIIEADFDDQPEGLPSLVERYLEDKEVCKGFEAGHDAFMAEFVYEYSRRHPEFSTQLILRVSRGYETLLEKCCKTDNPPECYG…	142	1	1	0	405.703	2	-0.0007	296	302	0	63.03	0.00012	K	QDVFSSK	I
2	2::tr|A0A093P0F9|A0A093P0F9_PYGAD	Serum albumin OS=Pygoscelis adeliae OX=9238 GN=AS28_07759 PE=4 SV=1	1696	72	2e-164	71792	73	47	29	25	38.7	5.53	MKWVTLISFIFLLSSARSRNLQRAARDAEHKSEIAHRYNDLKEETFKAVTMITFAQYLQRCSYDGLSKLVKDVVDLAQKCVANEDAPECTKPLPSIFLDEICQVEKLRDSYGAMADCCSKADPERNECFLSFKVSQPDFVQPYQRPASDVICKEYQDNRMPFLGHFIYSVARREPFLYAPTILSLAADYEHALQTCCKESDVGACLDEKAAAIKERAKKVSVKQQYSCGILKKFGERTFKADKLALLSQKYPKAPLSEMLKILHDIMGIYKECCEGDMVECMDDRAELMTYMCSKQDVFSSKIKDCCEKPVVERSQCIIEADFDDQPEGLPSLVERYLEDKEVCKGFEAGHDAFMAEFVYEYSRRHPEFSTQLILRVSRGYETLLEKCCKTDNPPECYG…	147	1	1	0	406.785	2	0.0022	556	562	0	42.11	0.0027	K	LLVNLIK	R
2	2::tr|A0A093P0F9|A0A093P0F9_PYGAD	Serum albumin OS=Pygoscelis adeliae OX=9238 GN=AS28_07759 PE=4 SV=1	1696	72	2e-164	71792	73	47	29	25	38.7	5.53	MKWVTLISFIFLLSSARSRNLQRAARDAEHKSEIAHRYNDLKEETFKAVTMITFAQYLQRCSYDGLSKLVKDVVDLAQKCVANEDAPECTKPLPSIFLDEICQVEKLRDSYGAMADCCSKADPERNECFLSFKVSQPDFVQPYQRPASDVICKEYQDNRMPFLGHFIYSVARREPFLYAPTILSLAADYEHALQTCCKESDVGACLDEKAAAIKERAKKVSVKQQYSCGILKKFGERTFKADKLALLSQKYPKAPLSEMLKILHDIMGIYKECCEGDMVECMDDRAELMTYMCSKQDVFSSKIKDCCEKPVVERSQCIIEADFDDQPEGLPSLVERYLEDKEVCKGFEAGHDAFMAEFVYEYSRRHPEFSTQLILRVSRGYETLLEKCCKTDNPPECYG…	236	1	1	0	416.724	2	-0.0002	411	417	0	51.08	0.01	K	ETQEVVK	T
2	2::tr|A0A093P0F9|A0A093P0F9_PYGAD	Serum albumin OS=Pygoscelis adeliae OX=9238 GN=AS28_07759 PE=4 SV=1	1696	72	2e-164	71792	73	47	29	25	38.7	5.53	MKWVTLISFIFLLSSARSRNLQRAARDAEHKSEIAHRYNDLKEETFKAVTMITFAQYLQRCSYDGLSKLVKDVVDLAQKCVANEDAPECTKPLPSIFLDEICQVEKLRDSYGAMADCCSKADPERNECFLSFKVSQPDFVQPYQRPASDVICKEYQDNRMPFLGHFIYSVARREPFLYAPTILSLAADYEHALQTCCKESDVGACLDEKAAAIKERAKKVSVKQQYSCGILKKFGERTFKADKLALLSQKYPKAPLSEMLKILHDIMGIYKECCEGDMVECMDDRAELMTYMCSKQDVFSSKIKDCCEKPVVERSQCIIEADFDDQPEGLPSLVERYLEDKEVCKGFEAGHDAFMAEFVYEYSRRHPEFSTQLILRVSRGYETLLEKCCKTDNPPECYG…	444	1	1	0	444.245	2	-0.0001	72	79	0	31.46	0.93	K	DVVDLAQK	C
2	2::tr|A0A093P0F9|A0A093P0F9_PYGAD	Serum albumin OS=Pygoscelis adeliae OX=9238 GN=AS28_07759 PE=4 SV=1	1696	72	2e-164	71792	73	47	29	25	38.7	5.53	MKWVTLISFIFLLSSARSRNLQRAARDAEHKSEIAHRYNDLKEETFKAVTMITFAQYLQRCSYDGLSKLVKDVVDLAQKCVANEDAPECTKPLPSIFLDEICQVEKLRDSYGAMADCCSKADPERNECFLSFKVSQPDFVQPYQRPASDVICKEYQDNRMPFLGHFIYSVARREPFLYAPTILSLAADYEHALQTCCKESDVGACLDEKAAAIKERAKKVSVKQQYSCGILKKFGERTFKADKLALLSQKYPKAPLSEMLKILHDIMGIYKECCEGDMVECMDDRAELMTYMCSKQDVFSSKIKDCCEKPVVERSQCIIEADFDDQPEGLPSLVERYLEDKEVCKGFEAGHDAFMAEFVYEYSRRHPEFSTQLILRVSRGYETLLEKCCKTDNPPECYG…	567	1	1	0	465.205	2	0	61	68	0	40.91	0.015	R	CSYDGLSK	L
2	2::tr|A0A093P0F9|A0A093P0F9_PYGAD	Serum albumin OS=Pygoscelis adeliae OX=9238 GN=AS28_07759 PE=4 SV=1	1696	72	2e-164	71792	73	47	29	25	38.7	5.53	MKWVTLISFIFLLSSARSRNLQRAARDAEHKSEIAHRYNDLKEETFKAVTMITFAQYLQRCSYDGLSKLVKDVVDLAQKCVANEDAPECTKPLPSIFLDEICQVEKLRDSYGAMADCCSKADPERNECFLSFKVSQPDFVQPYQRPASDVICKEYQDNRMPFLGHFIYSVARREPFLYAPTILSLAADYEHALQTCCKESDVGACLDEKAAAIKERAKKVSVKQQYSCGILKKFGERTFKADKLALLSQKYPKAPLSEMLKILHDIMGIYKECCEGDMVECMDDRAELMTYMCSKQDVFSSKIKDCCEKPVVERSQCIIEADFDDQPEGLPSLVERYLEDKEVCKGFEAGHDAFMAEFVYEYSRRHPEFSTQLILRVSRGYETLLEKCCKTDNPPECYG…	627	1	1	0	476.753	2	0.0011	380	387	0	41.34	0.052	R	GYETLLEK	C
2	2::tr|A0A093P0F9|A0A093P0F9_PYGAD	Serum albumin OS=Pygoscelis adeliae OX=9238 GN=AS28_07759 PE=4 SV=1	1696	72	2e-164	71792	73	47	29	25	38.7	5.53	MKWVTLISFIFLLSSARSRNLQRAARDAEHKSEIAHRYNDLKEETFKAVTMITFAQYLQRCSYDGLSKLVKDVVDLAQKCVANEDAPECTKPLPSIFLDEICQVEKLRDSYGAMADCCSKADPERNECFLSFKVSQPDFVQPYQRPASDVICKEYQDNRMPFLGHFIYSVARREPFLYAPTILSLAADYEHALQTCCKESDVGACLDEKAAAIKERAKKVSVKQQYSCGILKKFGERTFKADKLALLSQKYPKAPLSEMLKILHDIMGIYKECCEGDMVECMDDRAELMTYMCSKQDVFSSKIKDCCEKPVVERSQCIIEADFDDQPEGLPSLVERYLEDKEVCKGFEAGHDAFMAEFVYEYSRRHPEFSTQLILRVSRGYETLLEKCCKTDNPPECYG…	1010	1	1	0	522.745	2	0	126	133	0	42.57	0.022	R	NECFLSFK	V
2	2::tr|A0A093P0F9|A0A093P0F9_PYGAD	Serum albumin OS=Pygoscelis adeliae OX=9238 GN=AS28_07759 PE=4 SV=1	1696	72	2e-164	71792	73	47	29	25	38.7	5.53	MKWVTLISFIFLLSSARSRNLQRAARDAEHKSEIAHRYNDLKEETFKAVTMITFAQYLQRCSYDGLSKLVKDVVDLAQKCVANEDAPECTKPLPSIFLDEICQVEKLRDSYGAMADCCSKADPERNECFLSFKVSQPDFVQPYQRPASDVICKEYQDNRMPFLGHFIYSVARREPFLYAPTILSLAADYEHALQTCCKESDVGACLDEKAAAIKERAKKVSVKQQYSCGILKKFGERTFKADKLALLSQKYPKAPLSEMLKILHDIMGIYKECCEGDMVECMDDRAELMTYMCSKQDVFSSKIKDCCEKPVVERSQCIIEADFDDQPEGLPSLVERYLEDKEVCKGFEAGHDAFMAEFVYEYSRRHPEFSTQLILRVSRGYETLLEKCCKTDNPPECYG…	1560	1	1	0	611.767	2	0.0007	199	209	0	63.35	0.0002	K	ESDVGACLDEK	A
2	2::tr|A0A093P0F9|A0A093P0F9_PYGAD	Serum albumin OS=Pygoscelis adeliae OX=9238 GN=AS28_07759 PE=4 SV=1	1696	72	2e-164	71792	73	47	29	25	38.7	5.53	MKWVTLISFIFLLSSARSRNLQRAARDAEHKSEIAHRYNDLKEETFKAVTMITFAQYLQRCSYDGLSKLVKDVVDLAQKCVANEDAPECTKPLPSIFLDEICQVEKLRDSYGAMADCCSKADPERNECFLSFKVSQPDFVQPYQRPASDVICKEYQDNRMPFLGHFIYSVARREPFLYAPTILSLAADYEHALQTCCKESDVGACLDEKAAAIKERAKKVSVKQQYSCGILKKFGERTFKADKLALLSQKYPKAPLSEMLKILHDIMGIYKECCEGDMVECMDDRAELMTYMCSKQDVFSSKIKDCCEKPVVERSQCIIEADFDDQPEGLPSLVERYLEDKEVCKGFEAGHDAFMAEFVYEYSRRHPEFSTQLILRVSRGYETLLEKCCKTDNPPECYG…	1566	1	1	0	408.885	3	-0.0004	224	233	1	52.81	0.0051	K	QQYSCGILKK	F
2	2::tr|A0A093P0F9|A0A093P0F9_PYGAD	Serum albumin OS=Pygoscelis adeliae OX=9238 GN=AS28_07759 PE=4 SV=1	1696	72	2e-164	71792	73	47	29	25	38.7	5.53	MKWVTLISFIFLLSSARSRNLQRAARDAEHKSEIAHRYNDLKEETFKAVTMITFAQYLQRCSYDGLSKLVKDVVDLAQKCVANEDAPECTKPLPSIFLDEICQVEKLRDSYGAMADCCSKADPERNECFLSFKVSQPDFVQPYQRPASDVICKEYQDNRMPFLGHFIYSVARREPFLYAPTILSLAADYEHALQTCCKESDVGACLDEKAAAIKERAKKVSVKQQYSCGILKKFGERTFKADKLALLSQKYPKAPLSEMLKILHDIMGIYKECCEGDMVECMDDRAELMTYMCSKQDVFSSKIKDCCEKPVVERSQCIIEADFDDQPEGLPSLVERYLEDKEVCKGFEAGHDAFMAEFVYEYSRRHPEFSTQLILRVSRGYETLLEKCCKTDNPPECYG…	1567	1	1	0	612.825	2	0.0022	224	233	1	36.99	0.2	K	QQYSCGILKK	F
2	2::tr|A0A093P0F9|A0A093P0F9_PYGAD	Serum albumin OS=Pygoscelis adeliae OX=9238 GN=AS28_07759 PE=4 SV=1	1696	72	2e-164	71792	73	47	29	25	38.7	5.53	MKWVTLISFIFLLSSARSRNLQRAARDAEHKSEIAHRYNDLKEETFKAVTMITFAQYLQRCSYDGLSKLVKDVVDLAQKCVANEDAPECTKPLPSIFLDEICQVEKLRDSYGAMADCCSKADPERNECFLSFKVSQPDFVQPYQRPASDVICKEYQDNRMPFLGHFIYSVARREPFLYAPTILSLAADYEHALQTCCKESDVGACLDEKAAAIKERAKKVSVKQQYSCGILKKFGERTFKADKLALLSQKYPKAPLSEMLKILHDIMGIYKECCEGDMVECMDDRAELMTYMCSKQDVFSSKIKDCCEKPVVERSQCIIEADFDDQPEGLPSLVERYLEDKEVCKGFEAGHDAFMAEFVYEYSRRHPEFSTQLILRVSRGYETLLEKCCKTDNPPECYG…	1587	1	1	0	614.369	2	0.0002	69	79	1	70.07	5.6e-05	K	LVKDVVDLAQK	C
2	2::tr|A0A093P0F9|A0A093P0F9_PYGAD	Serum albumin OS=Pygoscelis adeliae OX=9238 GN=AS28_07759 PE=4 SV=1	1696	72	2e-164	71792	73	47	29	25	38.7	5.53	MKWVTLISFIFLLSSARSRNLQRAARDAEHKSEIAHRYNDLKEETFKAVTMITFAQYLQRCSYDGLSKLVKDVVDLAQKCVANEDAPECTKPLPSIFLDEICQVEKLRDSYGAMADCCSKADPERNECFLSFKVSQPDFVQPYQRPASDVICKEYQDNRMPFLGHFIYSVARREPFLYAPTILSLAADYEHALQTCCKESDVGACLDEKAAAIKERAKKVSVKQQYSCGILKKFGERTFKADKLALLSQKYPKAPLSEMLKILHDIMGIYKECCEGDMVECMDDRAELMTYMCSKQDVFSSKIKDCCEKPVVERSQCIIEADFDDQPEGLPSLVERYLEDKEVCKGFEAGHDAFMAEFVYEYSRRHPEFSTQLILRVSRGYETLLEKCCKTDNPPECYG…	1588	1	1	0	409.915	3	0.0008	69	79	1	51.42	0.004	K	LVKDVVDLAQK	C
2	2::tr|A0A093P0F9|A0A093P0F9_PYGAD	Serum albumin OS=Pygoscelis adeliae OX=9238 GN=AS28_07759 PE=4 SV=1	1696	72	2e-164	71792	73	47	29	25	38.7	5.53	MKWVTLISFIFLLSSARSRNLQRAARDAEHKSEIAHRYNDLKEETFKAVTMITFAQYLQRCSYDGLSKLVKDVVDLAQKCVANEDAPECTKPLPSIFLDEICQVEKLRDSYGAMADCCSKADPERNECFLSFKVSQPDFVQPYQRPASDVICKEYQDNRMPFLGHFIYSVARREPFLYAPTILSLAADYEHALQTCCKESDVGACLDEKAAAIKERAKKVSVKQQYSCGILKKFGERTFKADKLALLSQKYPKAPLSEMLKILHDIMGIYKECCEGDMVECMDDRAELMTYMCSKQDVFSSKIKDCCEKPVVERSQCIIEADFDDQPEGLPSLVERYLEDKEVCKGFEAGHDAFMAEFVYEYSRRHPEFSTQLILRVSRGYETLLEKCCKTDNPPECYG…	1596	1	1	0	411.217	3	0.0002	564	573	0	50.6	0.014	R	KPQMTEEQIK	T
2	2::tr|A0A093P0F9|A0A093P0F9_PYGAD	Serum albumin OS=Pygoscelis adeliae OX=9238 GN=AS28_07759 PE=4 SV=1	1696	72	2e-164	71792	73	47	29	25	38.7	5.53	MKWVTLISFIFLLSSARSRNLQRAARDAEHKSEIAHRYNDLKEETFKAVTMITFAQYLQRCSYDGLSKLVKDVVDLAQKCVANEDAPECTKPLPSIFLDEICQVEKLRDSYGAMADCCSKADPERNECFLSFKVSQPDFVQPYQRPASDVICKEYQDNRMPFLGHFIYSVARREPFLYAPTILSLAADYEHALQTCCKESDVGACLDEKAAAIKERAKKVSVKQQYSCGILKKFGERTFKADKLALLSQKYPKAPLSEMLKILHDIMGIYKECCEGDMVECMDDRAELMTYMCSKQDVFSSKIKDCCEKPVVERSQCIIEADFDDQPEGLPSLVERYLEDKEVCKGFEAGHDAFMAEFVYEYSRRHPEFSTQLILRVSRGYETLLEKCCKTDNPPECYG…	1597	1	1	0	616.322	2	0.001	564	573	0	56.16	0.0039	R	KPQMTEEQIK	T
2	2::tr|A0A093P0F9|A0A093P0F9_PYGAD	Serum albumin OS=Pygoscelis adeliae OX=9238 GN=AS28_07759 PE=4 SV=1	1696	72	2e-164	71792	73	47	29	25	38.7	5.53	MKWVTLISFIFLLSSARSRNLQRAARDAEHKSEIAHRYNDLKEETFKAVTMITFAQYLQRCSYDGLSKLVKDVVDLAQKCVANEDAPECTKPLPSIFLDEICQVEKLRDSYGAMADCCSKADPERNECFLSFKVSQPDFVQPYQRPASDVICKEYQDNRMPFLGHFIYSVARREPFLYAPTILSLAADYEHALQTCCKESDVGACLDEKAAAIKERAKKVSVKQQYSCGILKKFGERTFKADKLALLSQKYPKAPLSEMLKILHDIMGIYKECCEGDMVECMDDRAELMTYMCSKQDVFSSKIKDCCEKPVVERSQCIIEADFDDQPEGLPSLVERYLEDKEVCKGFEAGHDAFMAEFVYEYSRRHPEFSTQLILRVSRGYETLLEKCCKTDNPPECYG…	1609	1	1	0	617.27	2	0.0017	286	295	0	50.68	0.0026	R	AELMTYMCSK	Q
2	2::tr|A0A093P0F9|A0A093P0F9_PYGAD	Serum albumin OS=Pygoscelis adeliae OX=9238 GN=AS28_07759 PE=4 SV=1	1696	72	2e-164	71792	73	47	29	25	38.7	5.53	MKWVTLISFIFLLSSARSRNLQRAARDAEHKSEIAHRYNDLKEETFKAVTMITFAQYLQRCSYDGLSKLVKDVVDLAQKCVANEDAPECTKPLPSIFLDEICQVEKLRDSYGAMADCCSKADPERNECFLSFKVSQPDFVQPYQRPASDVICKEYQDNRMPFLGHFIYSVARREPFLYAPTILSLAADYEHALQTCCKESDVGACLDEKAAAIKERAKKVSVKQQYSCGILKKFGERTFKADKLALLSQKYPKAPLSEMLKILHDIMGIYKECCEGDMVECMDDRAELMTYMCSKQDVFSSKIKDCCEKPVVERSQCIIEADFDDQPEGLPSLVERYLEDKEVCKGFEAGHDAFMAEFVYEYSRRHPEFSTQLILRVSRGYETLLEKCCKTDNPPECYG…	1653	1	1	0	416.547	3	-0.0039	564	573	0	38.25	0.23	R	KPQMTEEQIK	T
2	2::tr|A0A093P0F9|A0A093P0F9_PYGAD	Serum albumin OS=Pygoscelis adeliae OX=9238 GN=AS28_07759 PE=4 SV=1	1696	72	2e-164	71792	73	47	29	25	38.7	5.53	MKWVTLISFIFLLSSARSRNLQRAARDAEHKSEIAHRYNDLKEETFKAVTMITFAQYLQRCSYDGLSKLVKDVVDLAQKCVANEDAPECTKPLPSIFLDEICQVEKLRDSYGAMADCCSKADPERNECFLSFKVSQPDFVQPYQRPASDVICKEYQDNRMPFLGHFIYSVARREPFLYAPTILSLAADYEHALQTCCKESDVGACLDEKAAAIKERAKKVSVKQQYSCGILKKFGERTFKADKLALLSQKYPKAPLSEMLKILHDIMGIYKECCEGDMVECMDDRAELMTYMCSKQDVFSSKIKDCCEKPVVERSQCIIEADFDDQPEGLPSLVERYLEDKEVCKGFEAGHDAFMAEFVYEYSRRHPEFSTQLILRVSRGYETLLEKCCKTDNPPECYG…	1660	1	1	0	625.266	2	-0.0017	286	295	0	21.06	1.9	R	AELMTYMCSK	Q
2	2::tr|A0A093P0F9|A0A093P0F9_PYGAD	Serum albumin OS=Pygoscelis adeliae OX=9238 GN=AS28_07759 PE=4 SV=1	1696	72	2e-164	71792	73	47	29	25	38.7	5.53	MKWVTLISFIFLLSSARSRNLQRAARDAEHKSEIAHRYNDLKEETFKAVTMITFAQYLQRCSYDGLSKLVKDVVDLAQKCVANEDAPECTKPLPSIFLDEICQVEKLRDSYGAMADCCSKADPERNECFLSFKVSQPDFVQPYQRPASDVICKEYQDNRMPFLGHFIYSVARREPFLYAPTILSLAADYEHALQTCCKESDVGACLDEKAAAIKERAKKVSVKQQYSCGILKKFGERTFKADKLALLSQKYPKAPLSEMLKILHDIMGIYKECCEGDMVECMDDRAELMTYMCSKQDVFSSKIKDCCEKPVVERSQCIIEADFDDQPEGLPSLVERYLEDKEVCKGFEAGHDAFMAEFVYEYSRRHPEFSTQLILRVSRGYETLLEKCCKTDNPPECYG…	1702	1	1	0	633.263	2	-0.0016	286	295	0	58.6	0.00029	R	AELMTYMCSK	Q
2	2::tr|A0A093P0F9|A0A093P0F9_PYGAD	Serum albumin OS=Pygoscelis adeliae OX=9238 GN=AS28_07759 PE=4 SV=1	1696	72	2e-164	71792	73	47	29	25	38.7	5.53	MKWVTLISFIFLLSSARSRNLQRAARDAEHKSEIAHRYNDLKEETFKAVTMITFAQYLQRCSYDGLSKLVKDVVDLAQKCVANEDAPECTKPLPSIFLDEICQVEKLRDSYGAMADCCSKADPERNECFLSFKVSQPDFVQPYQRPASDVICKEYQDNRMPFLGHFIYSVARREPFLYAPTILSLAADYEHALQTCCKESDVGACLDEKAAAIKERAKKVSVKQQYSCGILKKFGERTFKADKLALLSQKYPKAPLSEMLKILHDIMGIYKECCEGDMVECMDDRAELMTYMCSKQDVFSSKIKDCCEKPVVERSQCIIEADFDDQPEGLPSLVERYLEDKEVCKGFEAGHDAFMAEFVYEYSRRHPEFSTQLILRVSRGYETLLEKCCKTDNPPECYG…	1714	2	1	0	634.813	2	-0.0008	574	585	0	76.72	2.2e-05	K	TIADGFTAMVDK	C
2	2::tr|A0A093P0F9|A0A093P0F9_PYGAD	Serum albumin OS=Pygoscelis adeliae OX=9238 GN=AS28_07759 PE=4 SV=1	1696	72	2e-164	71792	73	47	29	25	38.7	5.53	MKWVTLISFIFLLSSARSRNLQRAARDAEHKSEIAHRYNDLKEETFKAVTMITFAQYLQRCSYDGLSKLVKDVVDLAQKCVANEDAPECTKPLPSIFLDEICQVEKLRDSYGAMADCCSKADPERNECFLSFKVSQPDFVQPYQRPASDVICKEYQDNRMPFLGHFIYSVARREPFLYAPTILSLAADYEHALQTCCKESDVGACLDEKAAAIKERAKKVSVKQQYSCGILKKFGERTFKADKLALLSQKYPKAPLSEMLKILHDIMGIYKECCEGDMVECMDDRAELMTYMCSKQDVFSSKIKDCCEKPVVERSQCIIEADFDDQPEGLPSLVERYLEDKEVCKGFEAGHDAFMAEFVYEYSRRHPEFSTQLILRVSRGYETLLEKCCKTDNPPECYG…	1754	2	1	0	642.811	2	0	574	585	0	57.46	0.0015	K	TIADGFTAMVDK	C
2	2::tr|A0A093P0F9|A0A093P0F9_PYGAD	Serum albumin OS=Pygoscelis adeliae OX=9238 GN=AS28_07759 PE=4 SV=1	1696	72	2e-164	71792	73	47	29	25	38.7	5.53	MKWVTLISFIFLLSSARSRNLQRAARDAEHKSEIAHRYNDLKEETFKAVTMITFAQYLQRCSYDGLSKLVKDVVDLAQKCVANEDAPECTKPLPSIFLDEICQVEKLRDSYGAMADCCSKADPERNECFLSFKVSQPDFVQPYQRPASDVICKEYQDNRMPFLGHFIYSVARREPFLYAPTILSLAADYEHALQTCCKESDVGACLDEKAAAIKERAKKVSVKQQYSCGILKKFGERTFKADKLALLSQKYPKAPLSEMLKILHDIMGIYKECCEGDMVECMDDRAELMTYMCSKQDVFSSKIKDCCEKPVVERSQCIIEADFDDQPEGLPSLVERYLEDKEVCKGFEAGHDAFMAEFVYEYSRRHPEFSTQLILRVSRGYETLLEKCCKTDNPPECYG…	1770	1	1	0	643.817	2	-0.0006	38	47	1	53.14	0.0041	R	YNDLKEETFK	A
2	2::tr|A0A093P0F9|A0A093P0F9_PYGAD	Serum albumin OS=Pygoscelis adeliae OX=9238 GN=AS28_07759 PE=4 SV=1	1696	72	2e-164	71792	73	47	29	25	38.7	5.53	MKWVTLISFIFLLSSARSRNLQRAARDAEHKSEIAHRYNDLKEETFKAVTMITFAQYLQRCSYDGLSKLVKDVVDLAQKCVANEDAPECTKPLPSIFLDEICQVEKLRDSYGAMADCCSKADPERNECFLSFKVSQPDFVQPYQRPASDVICKEYQDNRMPFLGHFIYSVARREPFLYAPTILSLAADYEHALQTCCKESDVGACLDEKAAAIKERAKKVSVKQQYSCGILKKFGERTFKADKLALLSQKYPKAPLSEMLKILHDIMGIYKECCEGDMVECMDDRAELMTYMCSKQDVFSSKIKDCCEKPVVERSQCIIEADFDDQPEGLPSLVERYLEDKEVCKGFEAGHDAFMAEFVYEYSRRHPEFSTQLILRVSRGYETLLEKCCKTDNPPECYG…	1784	1	1	0	431.197	3	0.0006	305	314	0	35.84	0.17	K	DCCEKPVVER	S
2	2::tr|A0A093P0F9|A0A093P0F9_PYGAD	Serum albumin OS=Pygoscelis adeliae OX=9238 GN=AS28_07759 PE=4 SV=1	1696	72	2e-164	71792	73	47	29	25	38.7	5.53	MKWVTLISFIFLLSSARSRNLQRAARDAEHKSEIAHRYNDLKEETFKAVTMITFAQYLQRCSYDGLSKLVKDVVDLAQKCVANEDAPECTKPLPSIFLDEICQVEKLRDSYGAMADCCSKADPERNECFLSFKVSQPDFVQPYQRPASDVICKEYQDNRMPFLGHFIYSVARREPFLYAPTILSLAADYEHALQTCCKESDVGACLDEKAAAIKERAKKVSVKQQYSCGILKKFGERTFKADKLALLSQKYPKAPLSEMLKILHDIMGIYKECCEGDMVECMDDRAELMTYMCSKQDVFSSKIKDCCEKPVVERSQCIIEADFDDQPEGLPSLVERYLEDKEVCKGFEAGHDAFMAEFVYEYSRRHPEFSTQLILRVSRGYETLLEKCCKTDNPPECYG…	1972	1	1	0	447.582	3	-0.0013	366	376	0	33.51	0.36	R	HPEFSTQLILR	V
2	2::tr|A0A093P0F9|A0A093P0F9_PYGAD	Serum albumin OS=Pygoscelis adeliae OX=9238 GN=AS28_07759 PE=4 SV=1	1696	72	2e-164	71792	73	47	29	25	38.7	5.53	MKWVTLISFIFLLSSARSRNLQRAARDAEHKSEIAHRYNDLKEETFKAVTMITFAQYLQRCSYDGLSKLVKDVVDLAQKCVANEDAPECTKPLPSIFLDEICQVEKLRDSYGAMADCCSKADPERNECFLSFKVSQPDFVQPYQRPASDVICKEYQDNRMPFLGHFIYSVARREPFLYAPTILSLAADYEHALQTCCKESDVGACLDEKAAAIKERAKKVSVKQQYSCGILKKFGERTFKADKLALLSQKYPKAPLSEMLKILHDIMGIYKECCEGDMVECMDDRAELMTYMCSKQDVFSSKIKDCCEKPVVERSQCIIEADFDDQPEGLPSLVERYLEDKEVCKGFEAGHDAFMAEFVYEYSRRHPEFSTQLILRVSRGYETLLEKCCKTDNPPECYG…	1973	1	1	0	670.869	2	-0.0012	366	376	0	72.59	4.5e-05	R	HPEFSTQLILR	V
2	2::tr|A0A093P0F9|A0A093P0F9_PYGAD	Serum albumin OS=Pygoscelis adeliae OX=9238 GN=AS28_07759 PE=4 SV=1	1696	72	2e-164	71792	73	47	29	25	38.7	5.53	MKWVTLISFIFLLSSARSRNLQRAARDAEHKSEIAHRYNDLKEETFKAVTMITFAQYLQRCSYDGLSKLVKDVVDLAQKCVANEDAPECTKPLPSIFLDEICQVEKLRDSYGAMADCCSKADPERNECFLSFKVSQPDFVQPYQRPASDVICKEYQDNRMPFLGHFIYSVARREPFLYAPTILSLAADYEHALQTCCKESDVGACLDEKAAAIKERAKKVSVKQQYSCGILKKFGERTFKADKLALLSQKYPKAPLSEMLKILHDIMGIYKECCEGDMVECMDDRAELMTYMCSKQDVFSSKIKDCCEKPVVERSQCIIEADFDDQPEGLPSLVERYLEDKEVCKGFEAGHDAFMAEFVYEYSRRHPEFSTQLILRVSRGYETLLEKCCKTDNPPECYG…	2089	1	1	0	682.749	2	-0.0003	109	120	0	57.41	3e-05	R	DSYGAMADCCSK	A
2	2::tr|A0A093P0F9|A0A093P0F9_PYGAD	Serum albumin OS=Pygoscelis adeliae OX=9238 GN=AS28_07759 PE=4 SV=1	1696	72	2e-164	71792	73	47	29	25	38.7	5.53	MKWVTLISFIFLLSSARSRNLQRAARDAEHKSEIAHRYNDLKEETFKAVTMITFAQYLQRCSYDGLSKLVKDVVDLAQKCVANEDAPECTKPLPSIFLDEICQVEKLRDSYGAMADCCSKADPERNECFLSFKVSQPDFVQPYQRPASDVICKEYQDNRMPFLGHFIYSVARREPFLYAPTILSLAADYEHALQTCCKESDVGACLDEKAAAIKERAKKVSVKQQYSCGILKKFGERTFKADKLALLSQKYPKAPLSEMLKILHDIMGIYKECCEGDMVECMDDRAELMTYMCSKQDVFSSKIKDCCEKPVVERSQCIIEADFDDQPEGLPSLVERYLEDKEVCKGFEAGHDAFMAEFVYEYSRRHPEFSTQLILRVSRGYETLLEKCCKTDNPPECYG…	2211	1	1	0	690.746	2	-0.0013	109	120	0	67.27	1.1e-06	R	DSYGAMADCCSK	A
2	2::tr|A0A093P0F9|A0A093P0F9_PYGAD	Serum albumin OS=Pygoscelis adeliae OX=9238 GN=AS28_07759 PE=4 SV=1	1696	72	2e-164	71792	73	47	29	25	38.7	5.53	MKWVTLISFIFLLSSARSRNLQRAARDAEHKSEIAHRYNDLKEETFKAVTMITFAQYLQRCSYDGLSKLVKDVVDLAQKCVANEDAPECTKPLPSIFLDEICQVEKLRDSYGAMADCCSKADPERNECFLSFKVSQPDFVQPYQRPASDVICKEYQDNRMPFLGHFIYSVARREPFLYAPTILSLAADYEHALQTCCKESDVGACLDEKAAAIKERAKKVSVKQQYSCGILKKFGERTFKADKLALLSQKYPKAPLSEMLKILHDIMGIYKECCEGDMVECMDDRAELMTYMCSKQDVFSSKIKDCCEKPVVERSQCIIEADFDDQPEGLPSLVERYLEDKEVCKGFEAGHDAFMAEFVYEYSRRHPEFSTQLILRVSRGYETLLEKCCKTDNPPECYG…	2220	1	1	0	691.831	2	-0.0003	513	524	0	64.23	0.00039	R	RPCFTAMGVDTK	Y
2	2::tr|A0A093P0F9|A0A093P0F9_PYGAD	Serum albumin OS=Pygoscelis adeliae OX=9238 GN=AS28_07759 PE=4 SV=1	1696	72	2e-164	71792	73	47	29	25	38.7	5.53	MKWVTLISFIFLLSSARSRNLQRAARDAEHKSEIAHRYNDLKEETFKAVTMITFAQYLQRCSYDGLSKLVKDVVDLAQKCVANEDAPECTKPLPSIFLDEICQVEKLRDSYGAMADCCSKADPERNECFLSFKVSQPDFVQPYQRPASDVICKEYQDNRMPFLGHFIYSVARREPFLYAPTILSLAADYEHALQTCCKESDVGACLDEKAAAIKERAKKVSVKQQYSCGILKKFGERTFKADKLALLSQKYPKAPLSEMLKILHDIMGIYKECCEGDMVECMDDRAELMTYMCSKQDVFSSKIKDCCEKPVVERSQCIIEADFDDQPEGLPSLVERYLEDKEVCKGFEAGHDAFMAEFVYEYSRRHPEFSTQLILRVSRGYETLLEKCCKTDNPPECYG…	2221	1	1	0	461.557	3	0.0009	513	524	0	57.67	0.0018	R	RPCFTAMGVDTK	Y
2	2::tr|A0A093P0F9|A0A093P0F9_PYGAD	Serum albumin OS=Pygoscelis adeliae OX=9238 GN=AS28_07759 PE=4 SV=1	1696	72	2e-164	71792	73	47	29	25	38.7	5.53	MKWVTLISFIFLLSSARSRNLQRAARDAEHKSEIAHRYNDLKEETFKAVTMITFAQYLQRCSYDGLSKLVKDVVDLAQKCVANEDAPECTKPLPSIFLDEICQVEKLRDSYGAMADCCSKADPERNECFLSFKVSQPDFVQPYQRPASDVICKEYQDNRMPFLGHFIYSVARREPFLYAPTILSLAADYEHALQTCCKESDVGACLDEKAAAIKERAKKVSVKQQYSCGILKKFGERTFKADKLALLSQKYPKAPLSEMLKILHDIMGIYKECCEGDMVECMDDRAELMTYMCSKQDVFSSKIKDCCEKPVVERSQCIIEADFDDQPEGLPSLVERYLEDKEVCKGFEAGHDAFMAEFVYEYSRRHPEFSTQLILRVSRGYETLLEKCCKTDNPPECYG…	2254	1	1	0	694.371	2	-0.0008	563	573	1	39.06	0.17	K	RKPQMTEEQIK	T
2	2::tr|A0A093P0F9|A0A093P0F9_PYGAD	Serum albumin OS=Pygoscelis adeliae OX=9238 GN=AS28_07759 PE=4 SV=1	1696	72	2e-164	71792	73	47	29	25	38.7	5.53	MKWVTLISFIFLLSSARSRNLQRAARDAEHKSEIAHRYNDLKEETFKAVTMITFAQYLQRCSYDGLSKLVKDVVDLAQKCVANEDAPECTKPLPSIFLDEICQVEKLRDSYGAMADCCSKADPERNECFLSFKVSQPDFVQPYQRPASDVICKEYQDNRMPFLGHFIYSVARREPFLYAPTILSLAADYEHALQTCCKESDVGACLDEKAAAIKERAKKVSVKQQYSCGILKKFGERTFKADKLALLSQKYPKAPLSEMLKILHDIMGIYKECCEGDMVECMDDRAELMTYMCSKQDVFSSKIKDCCEKPVVERSQCIIEADFDDQPEGLPSLVERYLEDKEVCKGFEAGHDAFMAEFVYEYSRRHPEFSTQLILRVSRGYETLLEKCCKTDNPPECYG…	2319	1	1	0	699.829	2	-0.0002	513	524	0	51.81	0.0055	R	RPCFTAMGVDTK	Y
2	2::tr|A0A093P0F9|A0A093P0F9_PYGAD	Serum albumin OS=Pygoscelis adeliae OX=9238 GN=AS28_07759 PE=4 SV=1	1696	72	2e-164	71792	73	47	29	25	38.7	5.53	MKWVTLISFIFLLSSARSRNLQRAARDAEHKSEIAHRYNDLKEETFKAVTMITFAQYLQRCSYDGLSKLVKDVVDLAQKCVANEDAPECTKPLPSIFLDEICQVEKLRDSYGAMADCCSKADPERNECFLSFKVSQPDFVQPYQRPASDVICKEYQDNRMPFLGHFIYSVARREPFLYAPTILSLAADYEHALQTCCKESDVGACLDEKAAAIKERAKKVSVKQQYSCGILKKFGERTFKADKLALLSQKYPKAPLSEMLKILHDIMGIYKECCEGDMVECMDDRAELMTYMCSKQDVFSSKIKDCCEKPVVERSQCIIEADFDDQPEGLPSLVERYLEDKEVCKGFEAGHDAFMAEFVYEYSRRHPEFSTQLILRVSRGYETLLEKCCKTDNPPECYG…	2320	1	1	0	466.889	3	0.0006	513	524	0	65.56	0.00023	R	RPCFTAMGVDTK	Y
2	2::tr|A0A093P0F9|A0A093P0F9_PYGAD	Serum albumin OS=Pygoscelis adeliae OX=9238 GN=AS28_07759 PE=4 SV=1	1696	72	2e-164	71792	73	47	29	25	38.7	5.53	MKWVTLISFIFLLSSARSRNLQRAARDAEHKSEIAHRYNDLKEETFKAVTMITFAQYLQRCSYDGLSKLVKDVVDLAQKCVANEDAPECTKPLPSIFLDEICQVEKLRDSYGAMADCCSKADPERNECFLSFKVSQPDFVQPYQRPASDVICKEYQDNRMPFLGHFIYSVARREPFLYAPTILSLAADYEHALQTCCKESDVGACLDEKAAAIKERAKKVSVKQQYSCGILKKFGERTFKADKLALLSQKYPKAPLSEMLKILHDIMGIYKECCEGDMVECMDDRAELMTYMCSKQDVFSSKIKDCCEKPVVERSQCIIEADFDDQPEGLPSLVERYLEDKEVCKGFEAGHDAFMAEFVYEYSRRHPEFSTQLILRVSRGYETLLEKCCKTDNPPECYG…	2337	1	1	0	468.582	3	-0.0001	563	573	1	35.46	0.45	K	RKPQMTEEQIK	T
2	2::tr|A0A093P0F9|A0A093P0F9_PYGAD	Serum albumin OS=Pygoscelis adeliae OX=9238 GN=AS28_07759 PE=4 SV=1	1696	72	2e-164	71792	73	47	29	25	38.7	5.53	MKWVTLISFIFLLSSARSRNLQRAARDAEHKSEIAHRYNDLKEETFKAVTMITFAQYLQRCSYDGLSKLVKDVVDLAQKCVANEDAPECTKPLPSIFLDEICQVEKLRDSYGAMADCCSKADPERNECFLSFKVSQPDFVQPYQRPASDVICKEYQDNRMPFLGHFIYSVARREPFLYAPTILSLAADYEHALQTCCKESDVGACLDEKAAAIKERAKKVSVKQQYSCGILKKFGERTFKADKLALLSQKYPKAPLSEMLKILHDIMGIYKECCEGDMVECMDDRAELMTYMCSKQDVFSSKIKDCCEKPVVERSQCIIEADFDDQPEGLPSLVERYLEDKEVCKGFEAGHDAFMAEFVYEYSRRHPEFSTQLILRVSRGYETLLEKCCKTDNPPECYG…	2861	1	1	0	499.616	3	0.0018	365	376	1	65.24	0.0002	R	RHPEFSTQLILR	V
2	2::tr|A0A093P0F9|A0A093P0F9_PYGAD	Serum albumin OS=Pygoscelis adeliae OX=9238 GN=AS28_07759 PE=4 SV=1	1696	72	2e-164	71792	73	47	29	25	38.7	5.53	MKWVTLISFIFLLSSARSRNLQRAARDAEHKSEIAHRYNDLKEETFKAVTMITFAQYLQRCSYDGLSKLVKDVVDLAQKCVANEDAPECTKPLPSIFLDEICQVEKLRDSYGAMADCCSKADPERNECFLSFKVSQPDFVQPYQRPASDVICKEYQDNRMPFLGHFIYSVARREPFLYAPTILSLAADYEHALQTCCKESDVGACLDEKAAAIKERAKKVSVKQQYSCGILKKFGERTFKADKLALLSQKYPKAPLSEMLKILHDIMGIYKECCEGDMVECMDDRAELMTYMCSKQDVFSSKIKDCCEKPVVERSQCIIEADFDDQPEGLPSLVERYLEDKEVCKGFEAGHDAFMAEFVYEYSRRHPEFSTQLILRVSRGYETLLEKCCKTDNPPECYG…	2862	1	1	0	748.921	2	0.0023	365	376	1	52.62	0.0036	R	RHPEFSTQLILR	V
2	2::tr|A0A093P0F9|A0A093P0F9_PYGAD	Serum albumin OS=Pygoscelis adeliae OX=9238 GN=AS28_07759 PE=4 SV=1	1696	72	2e-164	71792	73	47	29	25	38.7	5.53	MKWVTLISFIFLLSSARSRNLQRAARDAEHKSEIAHRYNDLKEETFKAVTMITFAQYLQRCSYDGLSKLVKDVVDLAQKCVANEDAPECTKPLPSIFLDEICQVEKLRDSYGAMADCCSKADPERNECFLSFKVSQPDFVQPYQRPASDVICKEYQDNRMPFLGHFIYSVARREPFLYAPTILSLAADYEHALQTCCKESDVGACLDEKAAAIKERAKKVSVKQQYSCGILKKFGERTFKADKLALLSQKYPKAPLSEMLKILHDIMGIYKECCEGDMVECMDDRAELMTYMCSKQDVFSSKIKDCCEKPVVERSQCIIEADFDDQPEGLPSLVERYLEDKEVCKGFEAGHDAFMAEFVYEYSRRHPEFSTQLILRVSRGYETLLEKCCKTDNPPECYG…	3122	1	0	0	766.882	2	0	303	314	1	70.78	0.00013	K	IKDCCEKPVVER	S
2	2::tr|A0A093P0F9|A0A093P0F9_PYGAD	Serum albumin OS=Pygoscelis adeliae OX=9238 GN=AS28_07759 PE=4 SV=1	1696	72	2e-164	71792	73	47	29	25	38.7	5.53	MKWVTLISFIFLLSSARSRNLQRAARDAEHKSEIAHRYNDLKEETFKAVTMITFAQYLQRCSYDGLSKLVKDVVDLAQKCVANEDAPECTKPLPSIFLDEICQVEKLRDSYGAMADCCSKADPERNECFLSFKVSQPDFVQPYQRPASDVICKEYQDNRMPFLGHFIYSVARREPFLYAPTILSLAADYEHALQTCCKESDVGACLDEKAAAIKERAKKVSVKQQYSCGILKKFGERTFKADKLALLSQKYPKAPLSEMLKILHDIMGIYKECCEGDMVECMDDRAELMTYMCSKQDVFSSKIKDCCEKPVVERSQCIIEADFDDQPEGLPSLVERYLEDKEVCKGFEAGHDAFMAEFVYEYSRRHPEFSTQLILRVSRGYETLLEKCCKTDNPPECYG…	3123	1	1	0	383.945	4	0.0003	303	314	1	40.88	0.13	K	IKDCCEKPVVER	S
2	2::tr|A0A093P0F9|A0A093P0F9_PYGAD	Serum albumin OS=Pygoscelis adeliae OX=9238 GN=AS28_07759 PE=4 SV=1	1696	72	2e-164	71792	73	47	29	25	38.7	5.53	MKWVTLISFIFLLSSARSRNLQRAARDAEHKSEIAHRYNDLKEETFKAVTMITFAQYLQRCSYDGLSKLVKDVVDLAQKCVANEDAPECTKPLPSIFLDEICQVEKLRDSYGAMADCCSKADPERNECFLSFKVSQPDFVQPYQRPASDVICKEYQDNRMPFLGHFIYSVARREPFLYAPTILSLAADYEHALQTCCKESDVGACLDEKAAAIKERAKKVSVKQQYSCGILKKFGERTFKADKLALLSQKYPKAPLSEMLKILHDIMGIYKECCEGDMVECMDDRAELMTYMCSKQDVFSSKIKDCCEKPVVERSQCIIEADFDDQPEGLPSLVERYLEDKEVCKGFEAGHDAFMAEFVYEYSRRHPEFSTQLILRVSRGYETLLEKCCKTDNPPECYG…	3124	1	1	0	511.59	3	0.0006	303	314	1	50.76	0.013	K	IKDCCEKPVVER	S
2	2::tr|A0A093P0F9|A0A093P0F9_PYGAD	Serum albumin OS=Pygoscelis adeliae OX=9238 GN=AS28_07759 PE=4 SV=1	1696	72	2e-164	71792	73	47	29	25	38.7	5.53	MKWVTLISFIFLLSSARSRNLQRAARDAEHKSEIAHRYNDLKEETFKAVTMITFAQYLQRCSYDGLSKLVKDVVDLAQKCVANEDAPECTKPLPSIFLDEICQVEKLRDSYGAMADCCSKADPERNECFLSFKVSQPDFVQPYQRPASDVICKEYQDNRMPFLGHFIYSVARREPFLYAPTILSLAADYEHALQTCCKESDVGACLDEKAAAIKERAKKVSVKQQYSCGILKKFGERTFKADKLALLSQKYPKAPLSEMLKILHDIMGIYKECCEGDMVECMDDRAELMTYMCSKQDVFSSKIKDCCEKPVVERSQCIIEADFDDQPEGLPSLVERYLEDKEVCKGFEAGHDAFMAEFVYEYSRRHPEFSTQLILRVSRGYETLLEKCCKTDNPPECYG…	3525	1	1	0	806.875	2	0.0011	121	133	1	31.22	0.75	K	ADPERNECFLSFK	V
2	2::tr|A0A093P0F9|A0A093P0F9_PYGAD	Serum albumin OS=Pygoscelis adeliae OX=9238 GN=AS28_07759 PE=4 SV=1	1696	72	2e-164	71792	73	47	29	25	38.7	5.53	MKWVTLISFIFLLSSARSRNLQRAARDAEHKSEIAHRYNDLKEETFKAVTMITFAQYLQRCSYDGLSKLVKDVVDLAQKCVANEDAPECTKPLPSIFLDEICQVEKLRDSYGAMADCCSKADPERNECFLSFKVSQPDFVQPYQRPASDVICKEYQDNRMPFLGHFIYSVARREPFLYAPTILSLAADYEHALQTCCKESDVGACLDEKAAAIKERAKKVSVKQQYSCGILKKFGERTFKADKLALLSQKYPKAPLSEMLKILHDIMGIYKECCEGDMVECMDDRAELMTYMCSKQDVFSSKIKDCCEKPVVERSQCIIEADFDDQPEGLPSLVERYLEDKEVCKGFEAGHDAFMAEFVYEYSRRHPEFSTQLILRVSRGYETLLEKCCKTDNPPECYG…	3820	1	1	0	830.452	2	-0.0009	442	456	1	86.94	2.5e-06	K	KMPQVSTDTLIEIGK	K
2	2::tr|A0A093P0F9|A0A093P0F9_PYGAD	Serum albumin OS=Pygoscelis adeliae OX=9238 GN=AS28_07759 PE=4 SV=1	1696	72	2e-164	71792	73	47	29	25	38.7	5.53	MKWVTLISFIFLLSSARSRNLQRAARDAEHKSEIAHRYNDLKEETFKAVTMITFAQYLQRCSYDGLSKLVKDVVDLAQKCVANEDAPECTKPLPSIFLDEICQVEKLRDSYGAMADCCSKADPERNECFLSFKVSQPDFVQPYQRPASDVICKEYQDNRMPFLGHFIYSVARREPFLYAPTILSLAADYEHALQTCCKESDVGACLDEKAAAIKERAKKVSVKQQYSCGILKKFGERTFKADKLALLSQKYPKAPLSEMLKILHDIMGIYKECCEGDMVECMDDRAELMTYMCSKQDVFSSKIKDCCEKPVVERSQCIIEADFDDQPEGLPSLVERYLEDKEVCKGFEAGHDAFMAEFVYEYSRRHPEFSTQLILRVSRGYETLLEKCCKTDNPPECYG…	3821	1	1	0	553.971	3	-0.0008	442	456	1	62.26	0.00074	K	KMPQVSTDTLIEIGK	K
2	2::tr|A0A093P0F9|A0A093P0F9_PYGAD	Serum albumin OS=Pygoscelis adeliae OX=9238 GN=AS28_07759 PE=4 SV=1	1696	72	2e-164	71792	73	47	29	25	38.7	5.53	MKWVTLISFIFLLSSARSRNLQRAARDAEHKSEIAHRYNDLKEETFKAVTMITFAQYLQRCSYDGLSKLVKDVVDLAQKCVANEDAPECTKPLPSIFLDEICQVEKLRDSYGAMADCCSKADPERNECFLSFKVSQPDFVQPYQRPASDVICKEYQDNRMPFLGHFIYSVARREPFLYAPTILSLAADYEHALQTCCKESDVGACLDEKAAAIKERAKKVSVKQQYSCGILKKFGERTFKADKLALLSQKYPKAPLSEMLKILHDIMGIYKECCEGDMVECMDDRAELMTYMCSKQDVFSSKIKDCCEKPVVERSQCIIEADFDDQPEGLPSLVERYLEDKEVCKGFEAGHDAFMAEFVYEYSRRHPEFSTQLILRVSRGYETLLEKCCKTDNPPECYG…	3925	1	1	0	559.303	3	0.0014	443	457	1	57.16	0.0025	K	MPQVSTDTLIEIGKK	M
2	2::tr|A0A093P0F9|A0A093P0F9_PYGAD	Serum albumin OS=Pygoscelis adeliae OX=9238 GN=AS28_07759 PE=4 SV=1	1696	72	2e-164	71792	73	47	29	25	38.7	5.53	MKWVTLISFIFLLSSARSRNLQRAARDAEHKSEIAHRYNDLKEETFKAVTMITFAQYLQRCSYDGLSKLVKDVVDLAQKCVANEDAPECTKPLPSIFLDEICQVEKLRDSYGAMADCCSKADPERNECFLSFKVSQPDFVQPYQRPASDVICKEYQDNRMPFLGHFIYSVARREPFLYAPTILSLAADYEHALQTCCKESDVGACLDEKAAAIKERAKKVSVKQQYSCGILKKFGERTFKADKLALLSQKYPKAPLSEMLKILHDIMGIYKECCEGDMVECMDDRAELMTYMCSKQDVFSSKIKDCCEKPVVERSQCIIEADFDDQPEGLPSLVERYLEDKEVCKGFEAGHDAFMAEFVYEYSRRHPEFSTQLILRVSRGYETLLEKCCKTDNPPECYG…	4400	1	1	0	596.67	3	0.0015	442	457	2	93.16	3.7e-07	K	KMPQVSTDTLIEIGKK	M
2	2::tr|A0A093P0F9|A0A093P0F9_PYGAD	Serum albumin OS=Pygoscelis adeliae OX=9238 GN=AS28_07759 PE=4 SV=1	1696	72	2e-164	71792	73	47	29	25	38.7	5.53	MKWVTLISFIFLLSSARSRNLQRAARDAEHKSEIAHRYNDLKEETFKAVTMITFAQYLQRCSYDGLSKLVKDVVDLAQKCVANEDAPECTKPLPSIFLDEICQVEKLRDSYGAMADCCSKADPERNECFLSFKVSQPDFVQPYQRPASDVICKEYQDNRMPFLGHFIYSVARREPFLYAPTILSLAADYEHALQTCCKESDVGACLDEKAAAIKERAKKVSVKQQYSCGILKKFGERTFKADKLALLSQKYPKAPLSEMLKILHDIMGIYKECCEGDMVECMDDRAELMTYMCSKQDVFSSKIKDCCEKPVVERSQCIIEADFDDQPEGLPSLVERYLEDKEVCKGFEAGHDAFMAEFVYEYSRRHPEFSTQLILRVSRGYETLLEKCCKTDNPPECYG…	4401	1	1	0	447.754	4	0.0018	442	457	2	59.41	0.00087	K	KMPQVSTDTLIEIGKK	M
2	2::tr|A0A093P0F9|A0A093P0F9_PYGAD	Serum albumin OS=Pygoscelis adeliae OX=9238 GN=AS28_07759 PE=4 SV=1	1696	72	2e-164	71792	73	47	29	25	38.7	5.53	MKWVTLISFIFLLSSARSRNLQRAARDAEHKSEIAHRYNDLKEETFKAVTMITFAQYLQRCSYDGLSKLVKDVVDLAQKCVANEDAPECTKPLPSIFLDEICQVEKLRDSYGAMADCCSKADPERNECFLSFKVSQPDFVQPYQRPASDVICKEYQDNRMPFLGHFIYSVARREPFLYAPTILSLAADYEHALQTCCKESDVGACLDEKAAAIKERAKKVSVKQQYSCGILKKFGERTFKADKLALLSQKYPKAPLSEMLKILHDIMGIYKECCEGDMVECMDDRAELMTYMCSKQDVFSSKIKDCCEKPVVERSQCIIEADFDDQPEGLPSLVERYLEDKEVCKGFEAGHDAFMAEFVYEYSRRHPEFSTQLILRVSRGYETLLEKCCKTDNPPECYG…	4402	1	1	0	894.502	2	0.0026	442	457	2	90.35	7.1e-07	K	KMPQVSTDTLIEIGKK	M
2	2::tr|A0A093P0F9|A0A093P0F9_PYGAD	Serum albumin OS=Pygoscelis adeliae OX=9238 GN=AS28_07759 PE=4 SV=1	1696	72	2e-164	71792	73	47	29	25	38.7	5.53	MKWVTLISFIFLLSSARSRNLQRAARDAEHKSEIAHRYNDLKEETFKAVTMITFAQYLQRCSYDGLSKLVKDVVDLAQKCVANEDAPECTKPLPSIFLDEICQVEKLRDSYGAMADCCSKADPERNECFLSFKVSQPDFVQPYQRPASDVICKEYQDNRMPFLGHFIYSVARREPFLYAPTILSLAADYEHALQTCCKESDVGACLDEKAAAIKERAKKVSVKQQYSCGILKKFGERTFKADKLALLSQKYPKAPLSEMLKILHDIMGIYKECCEGDMVECMDDRAELMTYMCSKQDVFSSKIKDCCEKPVVERSQCIIEADFDDQPEGLPSLVERYLEDKEVCKGFEAGHDAFMAEFVYEYSRRHPEFSTQLILRVSRGYETLLEKCCKTDNPPECYG…	4456	1	1	0	602.001	3	0.0001	442	457	2	73.85	3.4e-05	K	KMPQVSTDTLIEIGKK	M
2	2::tr|A0A093P0F9|A0A093P0F9_PYGAD	Serum albumin OS=Pygoscelis adeliae OX=9238 GN=AS28_07759 PE=4 SV=1	1696	72	2e-164	71792	73	47	29	25	38.7	5.53	MKWVTLISFIFLLSSARSRNLQRAARDAEHKSEIAHRYNDLKEETFKAVTMITFAQYLQRCSYDGLSKLVKDVVDLAQKCVANEDAPECTKPLPSIFLDEICQVEKLRDSYGAMADCCSKADPERNECFLSFKVSQPDFVQPYQRPASDVICKEYQDNRMPFLGHFIYSVARREPFLYAPTILSLAADYEHALQTCCKESDVGACLDEKAAAIKERAKKVSVKQQYSCGILKKFGERTFKADKLALLSQKYPKAPLSEMLKILHDIMGIYKECCEGDMVECMDDRAELMTYMCSKQDVFSSKIKDCCEKPVVERSQCIIEADFDDQPEGLPSLVERYLEDKEVCKGFEAGHDAFMAEFVYEYSRRHPEFSTQLILRVSRGYETLLEKCCKTDNPPECYG…	4457	1	1	0	451.753	4	0.001	442	457	2	53.48	0.0036	K	KMPQVSTDTLIEIGKK	M
2	2::tr|A0A093P0F9|A0A093P0F9_PYGAD	Serum albumin OS=Pygoscelis adeliae OX=9238 GN=AS28_07759 PE=4 SV=1	1696	72	2e-164	71792	73	47	29	25	38.7	5.53	MKWVTLISFIFLLSSARSRNLQRAARDAEHKSEIAHRYNDLKEETFKAVTMITFAQYLQRCSYDGLSKLVKDVVDLAQKCVANEDAPECTKPLPSIFLDEICQVEKLRDSYGAMADCCSKADPERNECFLSFKVSQPDFVQPYQRPASDVICKEYQDNRMPFLGHFIYSVARREPFLYAPTILSLAADYEHALQTCCKESDVGACLDEKAAAIKERAKKVSVKQQYSCGILKKFGERTFKADKLALLSQKYPKAPLSEMLKILHDIMGIYKECCEGDMVECMDDRAELMTYMCSKQDVFSSKIKDCCEKPVVERSQCIIEADFDDQPEGLPSLVERYLEDKEVCKGFEAGHDAFMAEFVYEYSRRHPEFSTQLILRVSRGYETLLEKCCKTDNPPECYG…	6086	1	1	0	747.015	3	0.0004	589	608	0	51.65	0.0079	K	QSDIDTCFGEEGANLIVQSR	A
2	2::tr|A0A093P0F9|A0A093P0F9_PYGAD	Serum albumin OS=Pygoscelis adeliae OX=9238 GN=AS28_07759 PE=4 SV=1	1696	72	2e-164	71792	73	47	29	25	38.7	5.53	MKWVTLISFIFLLSSARSRNLQRAARDAEHKSEIAHRYNDLKEETFKAVTMITFAQYLQRCSYDGLSKLVKDVVDLAQKCVANEDAPECTKPLPSIFLDEICQVEKLRDSYGAMADCCSKADPERNECFLSFKVSQPDFVQPYQRPASDVICKEYQDNRMPFLGHFIYSVARREPFLYAPTILSLAADYEHALQTCCKESDVGACLDEKAAAIKERAKKVSVKQQYSCGILKKFGERTFKADKLALLSQKYPKAPLSEMLKILHDIMGIYKECCEGDMVECMDDRAELMTYMCSKQDVFSSKIKDCCEKPVVERSQCIIEADFDDQPEGLPSLVERYLEDKEVCKGFEAGHDAFMAEFVYEYSRRHPEFSTQLILRVSRGYETLLEKCCKTDNPPECYG…	6087	1	1	0	1120.03	2	0.023	589	608	0	98.34	2e-07	K	QSDIDTCFGEEGANLIVQSR	A
2	2::tr|A0A093P0F9|A0A093P0F9_PYGAD	Serum albumin OS=Pygoscelis adeliae OX=9238 GN=AS28_07759 PE=4 SV=1	1696	72	2e-164	71792	73	47	29	25	38.7	5.53	MKWVTLISFIFLLSSARSRNLQRAARDAEHKSEIAHRYNDLKEETFKAVTMITFAQYLQRCSYDGLSKLVKDVVDLAQKCVANEDAPECTKPLPSIFLDEICQVEKLRDSYGAMADCCSKADPERNECFLSFKVSQPDFVQPYQRPASDVICKEYQDNRMPFLGHFIYSVARREPFLYAPTILSLAADYEHALQTCCKESDVGACLDEKAAAIKERAKKVSVKQQYSCGILKKFGERTFKADKLALLSQKYPKAPLSEMLKILHDIMGIYKECCEGDMVECMDDRAELMTYMCSKQDVFSSKIKDCCEKPVVERSQCIIEADFDDQPEGLPSLVERYLEDKEVCKGFEAGHDAFMAEFVYEYSRRHPEFSTQLILRVSRGYETLLEKCCKTDNPPECYG…	6097	2	1	0	1121.02	2	0.0274	589	608	0	22.47	6.1	K	QSDIDTCFGEEGANLIVQSR	A
2	2::tr|A0A093P0F9|A0A093P0F9_PYGAD	Serum albumin OS=Pygoscelis adeliae OX=9238 GN=AS28_07759 PE=4 SV=1	1696	72	2e-164	71792	73	47	29	25	38.7	5.53	MKWVTLISFIFLLSSARSRNLQRAARDAEHKSEIAHRYNDLKEETFKAVTMITFAQYLQRCSYDGLSKLVKDVVDLAQKCVANEDAPECTKPLPSIFLDEICQVEKLRDSYGAMADCCSKADPERNECFLSFKVSQPDFVQPYQRPASDVICKEYQDNRMPFLGHFIYSVARREPFLYAPTILSLAADYEHALQTCCKESDVGACLDEKAAAIKERAKKVSVKQQYSCGILKKFGERTFKADKLALLSQKYPKAPLSEMLKILHDIMGIYKECCEGDMVECMDDRAELMTYMCSKQDVFSSKIKDCCEKPVVERSQCIIEADFDDQPEGLPSLVERYLEDKEVCKGFEAGHDAFMAEFVYEYSRRHPEFSTQLILRVSRGYETLLEKCCKTDNPPECYG…	7015	1	1	0	839.686	3	0.0039	492	512	0	57.69	0.00045	R	QETTPINDNVSHCCSDSYAYR	R
2	2::tr|A0A093P0F9|A0A093P0F9_PYGAD	Serum albumin OS=Pygoscelis adeliae OX=9238 GN=AS28_07759 PE=4 SV=1	1696	72	2e-164	71792	73	47	29	25	38.7	5.53	MKWVTLISFIFLLSSARSRNLQRAARDAEHKSEIAHRYNDLKEETFKAVTMITFAQYLQRCSYDGLSKLVKDVVDLAQKCVANEDAPECTKPLPSIFLDEICQVEKLRDSYGAMADCCSKADPERNECFLSFKVSQPDFVQPYQRPASDVICKEYQDNRMPFLGHFIYSVARREPFLYAPTILSLAADYEHALQTCCKESDVGACLDEKAAAIKERAKKVSVKQQYSCGILKKFGERTFKADKLALLSQKYPKAPLSEMLKILHDIMGIYKECCEGDMVECMDDRAELMTYMCSKQDVFSSKIKDCCEKPVVERSQCIIEADFDDQPEGLPSLVERYLEDKEVCKGFEAGHDAFMAEFVYEYSRRHPEFSTQLILRVSRGYETLLEKCCKTDNPPECYG…	7567	1	1	0	669.291	4	0.0156	491	512	1	50.08	0.004	R	RQETTPINDNVSHCCSDSYAYR	R
2	2::tr|A0A093P0F9|A0A093P0F9_PYGAD	Serum albumin OS=Pygoscelis adeliae OX=9238 GN=AS28_07759 PE=4 SV=1	1696	72	2e-164	71792	73	47	29	25	38.7	5.53	MKWVTLISFIFLLSSARSRNLQRAARDAEHKSEIAHRYNDLKEETFKAVTMITFAQYLQRCSYDGLSKLVKDVVDLAQKCVANEDAPECTKPLPSIFLDEICQVEKLRDSYGAMADCCSKADPERNECFLSFKVSQPDFVQPYQRPASDVICKEYQDNRMPFLGHFIYSVARREPFLYAPTILSLAADYEHALQTCCKESDVGACLDEKAAAIKERAKKVSVKQQYSCGILKKFGERTFKADKLALLSQKYPKAPLSEMLKILHDIMGIYKECCEGDMVECMDDRAELMTYMCSKQDVFSSKIKDCCEKPVVERSQCIIEADFDDQPEGLPSLVERYLEDKEVCKGFEAGHDAFMAEFVYEYSRRHPEFSTQLILRVSRGYETLLEKCCKTDNPPECYG…	7568	1	1	0	892.054	3	0.0208	491	512	1	67.92	7.1e-05	R	RQETTPINDNVSHCCSDSYAYR	R
3	2::tr|A0A093FHI9|A0A093FHI9_GAVST	Serum albumin OS=Gavia stellata OX=37040 GN=N328_06103 PE=4 SV=1	1587	72	1.6e-153	71971	81	64	27	23	42.3	5.6	MKWVTLISFIFLFSSATSRNLQRVAREAEYKSEIAHRYNDLKEETFKAVTMITFAQYLQRCSYDGLSKLVKDVVDLAQKCVANEDAPECTKSLPSIFLDEICQVEKLRDSYGAMADCCSKADPERNECFLSFKVPQPDFIQPYQRPASDVICKEYQDNRVSLLGHFIYSVARRNPFLYAPTILSLAADYEHALQSCCKESDVGACLDEKATAIKERAKKVSVKQQYSCGILKKFGERTFKADKLALLSQKYPKAPLSEILKILQDIKGIYKECCEGDMVECMDDRAELMTYMCSKQDVFSSKIKDCCEKPVVERSQCIIEAEFDDKPEDLPSLVERYLQDKEVCKSFEAGHDQFLAEFVYEYSRRHPEFSTQLILRVSKGYETLLEKCCKTDNPADCYG…	14	1	0	0	386.75	2	0.0008	244	250	0	45.83	0.0074	K	LALLSQK	Y
3	2::tr|A0A093FHI9|A0A093FHI9_GAVST	Serum albumin OS=Gavia stellata OX=37040 GN=N328_06103 PE=4 SV=1	1587	72	1.6e-153	71971	81	64	27	23	42.3	5.6	MKWVTLISFIFLFSSATSRNLQRVAREAEYKSEIAHRYNDLKEETFKAVTMITFAQYLQRCSYDGLSKLVKDVVDLAQKCVANEDAPECTKSLPSIFLDEICQVEKLRDSYGAMADCCSKADPERNECFLSFKVPQPDFIQPYQRPASDVICKEYQDNRVSLLGHFIYSVARRNPFLYAPTILSLAADYEHALQSCCKESDVGACLDEKATAIKERAKKVSVKQQYSCGILKKFGERTFKADKLALLSQKYPKAPLSEILKILQDIKGIYKECCEGDMVECMDDRAELMTYMCSKQDVFSSKIKDCCEKPVVERSQCIIEAEFDDKPEDLPSLVERYLQDKEVCKSFEAGHDQFLAEFVYEYSRRHPEFSTQLILRVSKGYETLLEKCCKTDNPADCYG…	142	1	0	0	405.703	2	-0.0007	296	302	0	63.03	0.00012	K	QDVFSSK	I
3	2::tr|A0A093FHI9|A0A093FHI9_GAVST	Serum albumin OS=Gavia stellata OX=37040 GN=N328_06103 PE=4 SV=1	1587	72	1.6e-153	71971	81	64	27	23	42.3	5.6	MKWVTLISFIFLFSSATSRNLQRVAREAEYKSEIAHRYNDLKEETFKAVTMITFAQYLQRCSYDGLSKLVKDVVDLAQKCVANEDAPECTKSLPSIFLDEICQVEKLRDSYGAMADCCSKADPERNECFLSFKVPQPDFIQPYQRPASDVICKEYQDNRVSLLGHFIYSVARRNPFLYAPTILSLAADYEHALQSCCKESDVGACLDEKATAIKERAKKVSVKQQYSCGILKKFGERTFKADKLALLSQKYPKAPLSEILKILQDIKGIYKECCEGDMVECMDDRAELMTYMCSKQDVFSSKIKDCCEKPVVERSQCIIEAEFDDKPEDLPSLVERYLQDKEVCKSFEAGHDQFLAEFVYEYSRRHPEFSTQLILRVSKGYETLLEKCCKTDNPADCYG…	147	1	0	0	406.785	2	0.0022	556	562	0	42.11	0.0027	K	LLVNLIK	R
3	2::tr|A0A093FHI9|A0A093FHI9_GAVST	Serum albumin OS=Gavia stellata OX=37040 GN=N328_06103 PE=4 SV=1	1587	72	1.6e-153	71971	81	64	27	23	42.3	5.6	MKWVTLISFIFLFSSATSRNLQRVAREAEYKSEIAHRYNDLKEETFKAVTMITFAQYLQRCSYDGLSKLVKDVVDLAQKCVANEDAPECTKSLPSIFLDEICQVEKLRDSYGAMADCCSKADPERNECFLSFKVPQPDFIQPYQRPASDVICKEYQDNRVSLLGHFIYSVARRNPFLYAPTILSLAADYEHALQSCCKESDVGACLDEKATAIKERAKKVSVKQQYSCGILKKFGERTFKADKLALLSQKYPKAPLSEILKILQDIKGIYKECCEGDMVECMDDRAELMTYMCSKQDVFSSKIKDCCEKPVVERSQCIIEAEFDDKPEDLPSLVERYLQDKEVCKSFEAGHDQFLAEFVYEYSRRHPEFSTQLILRVSKGYETLLEKCCKTDNPADCYG…	444	1	0	0	444.245	2	-0.0001	72	79	0	31.46	0.93	K	DVVDLAQK	C
3	2::tr|A0A093FHI9|A0A093FHI9_GAVST	Serum albumin OS=Gavia stellata OX=37040 GN=N328_06103 PE=4 SV=1	1587	72	1.6e-153	71971	81	64	27	23	42.3	5.6	MKWVTLISFIFLFSSATSRNLQRVAREAEYKSEIAHRYNDLKEETFKAVTMITFAQYLQRCSYDGLSKLVKDVVDLAQKCVANEDAPECTKSLPSIFLDEICQVEKLRDSYGAMADCCSKADPERNECFLSFKVPQPDFIQPYQRPASDVICKEYQDNRVSLLGHFIYSVARRNPFLYAPTILSLAADYEHALQSCCKESDVGACLDEKATAIKERAKKVSVKQQYSCGILKKFGERTFKADKLALLSQKYPKAPLSEILKILQDIKGIYKECCEGDMVECMDDRAELMTYMCSKQDVFSSKIKDCCEKPVVERSQCIIEAEFDDKPEDLPSLVERYLQDKEVCKSFEAGHDQFLAEFVYEYSRRHPEFSTQLILRVSKGYETLLEKCCKTDNPADCYG…	567	1	0	0	465.205	2	0	61	68	0	40.91	0.015	R	CSYDGLSK	L
3	2::tr|A0A093FHI9|A0A093FHI9_GAVST	Serum albumin OS=Gavia stellata OX=37040 GN=N328_06103 PE=4 SV=1	1587	72	1.6e-153	71971	81	64	27	23	42.3	5.6	MKWVTLISFIFLFSSATSRNLQRVAREAEYKSEIAHRYNDLKEETFKAVTMITFAQYLQRCSYDGLSKLVKDVVDLAQKCVANEDAPECTKSLPSIFLDEICQVEKLRDSYGAMADCCSKADPERNECFLSFKVPQPDFIQPYQRPASDVICKEYQDNRVSLLGHFIYSVARRNPFLYAPTILSLAADYEHALQSCCKESDVGACLDEKATAIKERAKKVSVKQQYSCGILKKFGERTFKADKLALLSQKYPKAPLSEILKILQDIKGIYKECCEGDMVECMDDRAELMTYMCSKQDVFSSKIKDCCEKPVVERSQCIIEAEFDDKPEDLPSLVERYLQDKEVCKSFEAGHDQFLAEFVYEYSRRHPEFSTQLILRVSKGYETLLEKCCKTDNPADCYG…	627	1	0	0	476.753	2	0.0011	380	387	0	41.34	0.052	K	GYETLLEK	C
3	2::tr|A0A093FHI9|A0A093FHI9_GAVST	Serum albumin OS=Gavia stellata OX=37040 GN=N328_06103 PE=4 SV=1	1587	72	1.6e-153	71971	81	64	27	23	42.3	5.6	MKWVTLISFIFLFSSATSRNLQRVAREAEYKSEIAHRYNDLKEETFKAVTMITFAQYLQRCSYDGLSKLVKDVVDLAQKCVANEDAPECTKSLPSIFLDEICQVEKLRDSYGAMADCCSKADPERNECFLSFKVPQPDFIQPYQRPASDVICKEYQDNRVSLLGHFIYSVARRNPFLYAPTILSLAADYEHALQSCCKESDVGACLDEKATAIKERAKKVSVKQQYSCGILKKFGERTFKADKLALLSQKYPKAPLSEILKILQDIKGIYKECCEGDMVECMDDRAELMTYMCSKQDVFSSKIKDCCEKPVVERSQCIIEAEFDDKPEDLPSLVERYLQDKEVCKSFEAGHDQFLAEFVYEYSRRHPEFSTQLILRVSKGYETLLEKCCKTDNPADCYG…	1010	1	0	0	522.745	2	0	126	133	0	42.57	0.022	R	NECFLSFK	V
3	2::tr|A0A093FHI9|A0A093FHI9_GAVST	Serum albumin OS=Gavia stellata OX=37040 GN=N328_06103 PE=4 SV=1	1587	72	1.6e-153	71971	81	64	27	23	42.3	5.6	MKWVTLISFIFLFSSATSRNLQRVAREAEYKSEIAHRYNDLKEETFKAVTMITFAQYLQRCSYDGLSKLVKDVVDLAQKCVANEDAPECTKSLPSIFLDEICQVEKLRDSYGAMADCCSKADPERNECFLSFKVPQPDFIQPYQRPASDVICKEYQDNRVSLLGHFIYSVARRNPFLYAPTILSLAADYEHALQSCCKESDVGACLDEKATAIKERAKKVSVKQQYSCGILKKFGERTFKADKLALLSQKYPKAPLSEILKILQDIKGIYKECCEGDMVECMDDRAELMTYMCSKQDVFSSKIKDCCEKPVVERSQCIIEAEFDDKPEDLPSLVERYLQDKEVCKSFEAGHDQFLAEFVYEYSRRHPEFSTQLILRVSKGYETLLEKCCKTDNPADCYG…	1560	1	0	0	611.767	2	0.0007	199	209	0	63.35	0.0002	K	ESDVGACLDEK	A
3	2::tr|A0A093FHI9|A0A093FHI9_GAVST	Serum albumin OS=Gavia stellata OX=37040 GN=N328_06103 PE=4 SV=1	1587	72	1.6e-153	71971	81	64	27	23	42.3	5.6	MKWVTLISFIFLFSSATSRNLQRVAREAEYKSEIAHRYNDLKEETFKAVTMITFAQYLQRCSYDGLSKLVKDVVDLAQKCVANEDAPECTKSLPSIFLDEICQVEKLRDSYGAMADCCSKADPERNECFLSFKVPQPDFIQPYQRPASDVICKEYQDNRVSLLGHFIYSVARRNPFLYAPTILSLAADYEHALQSCCKESDVGACLDEKATAIKERAKKVSVKQQYSCGILKKFGERTFKADKLALLSQKYPKAPLSEILKILQDIKGIYKECCEGDMVECMDDRAELMTYMCSKQDVFSSKIKDCCEKPVVERSQCIIEAEFDDKPEDLPSLVERYLQDKEVCKSFEAGHDQFLAEFVYEYSRRHPEFSTQLILRVSKGYETLLEKCCKTDNPADCYG…	1566	1	0	0	408.885	3	-0.0004	224	233	1	52.81	0.0051	K	QQYSCGILKK	F
3	2::tr|A0A093FHI9|A0A093FHI9_GAVST	Serum albumin OS=Gavia stellata OX=37040 GN=N328_06103 PE=4 SV=1	1587	72	1.6e-153	71971	81	64	27	23	42.3	5.6	MKWVTLISFIFLFSSATSRNLQRVAREAEYKSEIAHRYNDLKEETFKAVTMITFAQYLQRCSYDGLSKLVKDVVDLAQKCVANEDAPECTKSLPSIFLDEICQVEKLRDSYGAMADCCSKADPERNECFLSFKVPQPDFIQPYQRPASDVICKEYQDNRVSLLGHFIYSVARRNPFLYAPTILSLAADYEHALQSCCKESDVGACLDEKATAIKERAKKVSVKQQYSCGILKKFGERTFKADKLALLSQKYPKAPLSEILKILQDIKGIYKECCEGDMVECMDDRAELMTYMCSKQDVFSSKIKDCCEKPVVERSQCIIEAEFDDKPEDLPSLVERYLQDKEVCKSFEAGHDQFLAEFVYEYSRRHPEFSTQLILRVSKGYETLLEKCCKTDNPADCYG…	1567	1	0	0	612.825	2	0.0022	224	233	1	36.99	0.2	K	QQYSCGILKK	F
3	2::tr|A0A093FHI9|A0A093FHI9_GAVST	Serum albumin OS=Gavia stellata OX=37040 GN=N328_06103 PE=4 SV=1	1587	72	1.6e-153	71971	81	64	27	23	42.3	5.6	MKWVTLISFIFLFSSATSRNLQRVAREAEYKSEIAHRYNDLKEETFKAVTMITFAQYLQRCSYDGLSKLVKDVVDLAQKCVANEDAPECTKSLPSIFLDEICQVEKLRDSYGAMADCCSKADPERNECFLSFKVPQPDFIQPYQRPASDVICKEYQDNRVSLLGHFIYSVARRNPFLYAPTILSLAADYEHALQSCCKESDVGACLDEKATAIKERAKKVSVKQQYSCGILKKFGERTFKADKLALLSQKYPKAPLSEILKILQDIKGIYKECCEGDMVECMDDRAELMTYMCSKQDVFSSKIKDCCEKPVVERSQCIIEAEFDDKPEDLPSLVERYLQDKEVCKSFEAGHDQFLAEFVYEYSRRHPEFSTQLILRVSKGYETLLEKCCKTDNPADCYG…	1587	1	0	0	614.369	2	0.0002	69	79	1	70.07	5.6e-05	K	LVKDVVDLAQK	C
3	2::tr|A0A093FHI9|A0A093FHI9_GAVST	Serum albumin OS=Gavia stellata OX=37040 GN=N328_06103 PE=4 SV=1	1587	72	1.6e-153	71971	81	64	27	23	42.3	5.6	MKWVTLISFIFLFSSATSRNLQRVAREAEYKSEIAHRYNDLKEETFKAVTMITFAQYLQRCSYDGLSKLVKDVVDLAQKCVANEDAPECTKSLPSIFLDEICQVEKLRDSYGAMADCCSKADPERNECFLSFKVPQPDFIQPYQRPASDVICKEYQDNRVSLLGHFIYSVARRNPFLYAPTILSLAADYEHALQSCCKESDVGACLDEKATAIKERAKKVSVKQQYSCGILKKFGERTFKADKLALLSQKYPKAPLSEILKILQDIKGIYKECCEGDMVECMDDRAELMTYMCSKQDVFSSKIKDCCEKPVVERSQCIIEAEFDDKPEDLPSLVERYLQDKEVCKSFEAGHDQFLAEFVYEYSRRHPEFSTQLILRVSKGYETLLEKCCKTDNPADCYG…	1588	1	0	0	409.915	3	0.0008	69	79	1	51.42	0.004	K	LVKDVVDLAQK	C
3	2::tr|A0A093FHI9|A0A093FHI9_GAVST	Serum albumin OS=Gavia stellata OX=37040 GN=N328_06103 PE=4 SV=1	1587	72	1.6e-153	71971	81	64	27	23	42.3	5.6	MKWVTLISFIFLFSSATSRNLQRVAREAEYKSEIAHRYNDLKEETFKAVTMITFAQYLQRCSYDGLSKLVKDVVDLAQKCVANEDAPECTKSLPSIFLDEICQVEKLRDSYGAMADCCSKADPERNECFLSFKVPQPDFIQPYQRPASDVICKEYQDNRVSLLGHFIYSVARRNPFLYAPTILSLAADYEHALQSCCKESDVGACLDEKATAIKERAKKVSVKQQYSCGILKKFGERTFKADKLALLSQKYPKAPLSEILKILQDIKGIYKECCEGDMVECMDDRAELMTYMCSKQDVFSSKIKDCCEKPVVERSQCIIEAEFDDKPEDLPSLVERYLQDKEVCKSFEAGHDQFLAEFVYEYSRRHPEFSTQLILRVSKGYETLLEKCCKTDNPADCYG…	1596	1	0	0	411.217	3	0.0002	564	573	0	50.6	0.014	R	KPQMTEEQIK	T
3	2::tr|A0A093FHI9|A0A093FHI9_GAVST	Serum albumin OS=Gavia stellata OX=37040 GN=N328_06103 PE=4 SV=1	1587	72	1.6e-153	71971	81	64	27	23	42.3	5.6	MKWVTLISFIFLFSSATSRNLQRVAREAEYKSEIAHRYNDLKEETFKAVTMITFAQYLQRCSYDGLSKLVKDVVDLAQKCVANEDAPECTKSLPSIFLDEICQVEKLRDSYGAMADCCSKADPERNECFLSFKVPQPDFIQPYQRPASDVICKEYQDNRVSLLGHFIYSVARRNPFLYAPTILSLAADYEHALQSCCKESDVGACLDEKATAIKERAKKVSVKQQYSCGILKKFGERTFKADKLALLSQKYPKAPLSEILKILQDIKGIYKECCEGDMVECMDDRAELMTYMCSKQDVFSSKIKDCCEKPVVERSQCIIEAEFDDKPEDLPSLVERYLQDKEVCKSFEAGHDQFLAEFVYEYSRRHPEFSTQLILRVSKGYETLLEKCCKTDNPADCYG…	1597	1	0	0	616.322	2	0.001	564	573	0	56.16	0.0039	R	KPQMTEEQIK	T
3	2::tr|A0A093FHI9|A0A093FHI9_GAVST	Serum albumin OS=Gavia stellata OX=37040 GN=N328_06103 PE=4 SV=1	1587	72	1.6e-153	71971	81	64	27	23	42.3	5.6	MKWVTLISFIFLFSSATSRNLQRVAREAEYKSEIAHRYNDLKEETFKAVTMITFAQYLQRCSYDGLSKLVKDVVDLAQKCVANEDAPECTKSLPSIFLDEICQVEKLRDSYGAMADCCSKADPERNECFLSFKVPQPDFIQPYQRPASDVICKEYQDNRVSLLGHFIYSVARRNPFLYAPTILSLAADYEHALQSCCKESDVGACLDEKATAIKERAKKVSVKQQYSCGILKKFGERTFKADKLALLSQKYPKAPLSEILKILQDIKGIYKECCEGDMVECMDDRAELMTYMCSKQDVFSSKIKDCCEKPVVERSQCIIEAEFDDKPEDLPSLVERYLQDKEVCKSFEAGHDQFLAEFVYEYSRRHPEFSTQLILRVSKGYETLLEKCCKTDNPADCYG…	1609	1	0	0	617.27	2	0.0017	286	295	0	50.68	0.0026	R	AELMTYMCSK	Q
3	2::tr|A0A093FHI9|A0A093FHI9_GAVST	Serum albumin OS=Gavia stellata OX=37040 GN=N328_06103 PE=4 SV=1	1587	72	1.6e-153	71971	81	64	27	23	42.3	5.6	MKWVTLISFIFLFSSATSRNLQRVAREAEYKSEIAHRYNDLKEETFKAVTMITFAQYLQRCSYDGLSKLVKDVVDLAQKCVANEDAPECTKSLPSIFLDEICQVEKLRDSYGAMADCCSKADPERNECFLSFKVPQPDFIQPYQRPASDVICKEYQDNRVSLLGHFIYSVARRNPFLYAPTILSLAADYEHALQSCCKESDVGACLDEKATAIKERAKKVSVKQQYSCGILKKFGERTFKADKLALLSQKYPKAPLSEILKILQDIKGIYKECCEGDMVECMDDRAELMTYMCSKQDVFSSKIKDCCEKPVVERSQCIIEAEFDDKPEDLPSLVERYLQDKEVCKSFEAGHDQFLAEFVYEYSRRHPEFSTQLILRVSKGYETLLEKCCKTDNPADCYG…	1653	1	0	0	416.547	3	-0.0039	564	573	0	38.25	0.23	R	KPQMTEEQIK	T
3	2::tr|A0A093FHI9|A0A093FHI9_GAVST	Serum albumin OS=Gavia stellata OX=37040 GN=N328_06103 PE=4 SV=1	1587	72	1.6e-153	71971	81	64	27	23	42.3	5.6	MKWVTLISFIFLFSSATSRNLQRVAREAEYKSEIAHRYNDLKEETFKAVTMITFAQYLQRCSYDGLSKLVKDVVDLAQKCVANEDAPECTKSLPSIFLDEICQVEKLRDSYGAMADCCSKADPERNECFLSFKVPQPDFIQPYQRPASDVICKEYQDNRVSLLGHFIYSVARRNPFLYAPTILSLAADYEHALQSCCKESDVGACLDEKATAIKERAKKVSVKQQYSCGILKKFGERTFKADKLALLSQKYPKAPLSEILKILQDIKGIYKECCEGDMVECMDDRAELMTYMCSKQDVFSSKIKDCCEKPVVERSQCIIEAEFDDKPEDLPSLVERYLQDKEVCKSFEAGHDQFLAEFVYEYSRRHPEFSTQLILRVSKGYETLLEKCCKTDNPADCYG…	1660	1	0	0	625.266	2	-0.0017	286	295	0	21.06	1.9	R	AELMTYMCSK	Q
3	2::tr|A0A093FHI9|A0A093FHI9_GAVST	Serum albumin OS=Gavia stellata OX=37040 GN=N328_06103 PE=4 SV=1	1587	72	1.6e-153	71971	81	64	27	23	42.3	5.6	MKWVTLISFIFLFSSATSRNLQRVAREAEYKSEIAHRYNDLKEETFKAVTMITFAQYLQRCSYDGLSKLVKDVVDLAQKCVANEDAPECTKSLPSIFLDEICQVEKLRDSYGAMADCCSKADPERNECFLSFKVPQPDFIQPYQRPASDVICKEYQDNRVSLLGHFIYSVARRNPFLYAPTILSLAADYEHALQSCCKESDVGACLDEKATAIKERAKKVSVKQQYSCGILKKFGERTFKADKLALLSQKYPKAPLSEILKILQDIKGIYKECCEGDMVECMDDRAELMTYMCSKQDVFSSKIKDCCEKPVVERSQCIIEAEFDDKPEDLPSLVERYLQDKEVCKSFEAGHDQFLAEFVYEYSRRHPEFSTQLILRVSKGYETLLEKCCKTDNPADCYG…	1702	1	0	0	633.263	2	-0.0016	286	295	0	58.6	0.00029	R	AELMTYMCSK	Q
3	2::tr|A0A093FHI9|A0A093FHI9_GAVST	Serum albumin OS=Gavia stellata OX=37040 GN=N328_06103 PE=4 SV=1	1587	72	1.6e-153	71971	81	64	27	23	42.3	5.6	MKWVTLISFIFLFSSATSRNLQRVAREAEYKSEIAHRYNDLKEETFKAVTMITFAQYLQRCSYDGLSKLVKDVVDLAQKCVANEDAPECTKSLPSIFLDEICQVEKLRDSYGAMADCCSKADPERNECFLSFKVPQPDFIQPYQRPASDVICKEYQDNRVSLLGHFIYSVARRNPFLYAPTILSLAADYEHALQSCCKESDVGACLDEKATAIKERAKKVSVKQQYSCGILKKFGERTFKADKLALLSQKYPKAPLSEILKILQDIKGIYKECCEGDMVECMDDRAELMTYMCSKQDVFSSKIKDCCEKPVVERSQCIIEAEFDDKPEDLPSLVERYLQDKEVCKSFEAGHDQFLAEFVYEYSRRHPEFSTQLILRVSKGYETLLEKCCKTDNPADCYG…	1770	1	0	0	643.817	2	-0.0006	38	47	1	53.14	0.0041	R	YNDLKEETFK	A
3	2::tr|A0A093FHI9|A0A093FHI9_GAVST	Serum albumin OS=Gavia stellata OX=37040 GN=N328_06103 PE=4 SV=1	1587	72	1.6e-153	71971	81	64	27	23	42.3	5.6	MKWVTLISFIFLFSSATSRNLQRVAREAEYKSEIAHRYNDLKEETFKAVTMITFAQYLQRCSYDGLSKLVKDVVDLAQKCVANEDAPECTKSLPSIFLDEICQVEKLRDSYGAMADCCSKADPERNECFLSFKVPQPDFIQPYQRPASDVICKEYQDNRVSLLGHFIYSVARRNPFLYAPTILSLAADYEHALQSCCKESDVGACLDEKATAIKERAKKVSVKQQYSCGILKKFGERTFKADKLALLSQKYPKAPLSEILKILQDIKGIYKECCEGDMVECMDDRAELMTYMCSKQDVFSSKIKDCCEKPVVERSQCIIEAEFDDKPEDLPSLVERYLQDKEVCKSFEAGHDQFLAEFVYEYSRRHPEFSTQLILRVSKGYETLLEKCCKTDNPADCYG…	1784	1	0	0	431.197	3	0.0006	305	314	0	35.84	0.17	K	DCCEKPVVER	S
3	2::tr|A0A093FHI9|A0A093FHI9_GAVST	Serum albumin OS=Gavia stellata OX=37040 GN=N328_06103 PE=4 SV=1	1587	72	1.6e-153	71971	81	64	27	23	42.3	5.6	MKWVTLISFIFLFSSATSRNLQRVAREAEYKSEIAHRYNDLKEETFKAVTMITFAQYLQRCSYDGLSKLVKDVVDLAQKCVANEDAPECTKSLPSIFLDEICQVEKLRDSYGAMADCCSKADPERNECFLSFKVPQPDFIQPYQRPASDVICKEYQDNRVSLLGHFIYSVARRNPFLYAPTILSLAADYEHALQSCCKESDVGACLDEKATAIKERAKKVSVKQQYSCGILKKFGERTFKADKLALLSQKYPKAPLSEILKILQDIKGIYKECCEGDMVECMDDRAELMTYMCSKQDVFSSKIKDCCEKPVVERSQCIIEAEFDDKPEDLPSLVERYLQDKEVCKSFEAGHDQFLAEFVYEYSRRHPEFSTQLILRVSKGYETLLEKCCKTDNPADCYG…	1972	1	0	0	447.582	3	-0.0013	366	376	0	33.51	0.36	R	HPEFSTQLILR	V
3	2::tr|A0A093FHI9|A0A093FHI9_GAVST	Serum albumin OS=Gavia stellata OX=37040 GN=N328_06103 PE=4 SV=1	1587	72	1.6e-153	71971	81	64	27	23	42.3	5.6	MKWVTLISFIFLFSSATSRNLQRVAREAEYKSEIAHRYNDLKEETFKAVTMITFAQYLQRCSYDGLSKLVKDVVDLAQKCVANEDAPECTKSLPSIFLDEICQVEKLRDSYGAMADCCSKADPERNECFLSFKVPQPDFIQPYQRPASDVICKEYQDNRVSLLGHFIYSVARRNPFLYAPTILSLAADYEHALQSCCKESDVGACLDEKATAIKERAKKVSVKQQYSCGILKKFGERTFKADKLALLSQKYPKAPLSEILKILQDIKGIYKECCEGDMVECMDDRAELMTYMCSKQDVFSSKIKDCCEKPVVERSQCIIEAEFDDKPEDLPSLVERYLQDKEVCKSFEAGHDQFLAEFVYEYSRRHPEFSTQLILRVSKGYETLLEKCCKTDNPADCYG…	1973	1	0	0	670.869	2	-0.0012	366	376	0	72.59	4.5e-05	R	HPEFSTQLILR	V
3	2::tr|A0A093FHI9|A0A093FHI9_GAVST	Serum albumin OS=Gavia stellata OX=37040 GN=N328_06103 PE=4 SV=1	1587	72	1.6e-153	71971	81	64	27	23	42.3	5.6	MKWVTLISFIFLFSSATSRNLQRVAREAEYKSEIAHRYNDLKEETFKAVTMITFAQYLQRCSYDGLSKLVKDVVDLAQKCVANEDAPECTKSLPSIFLDEICQVEKLRDSYGAMADCCSKADPERNECFLSFKVPQPDFIQPYQRPASDVICKEYQDNRVSLLGHFIYSVARRNPFLYAPTILSLAADYEHALQSCCKESDVGACLDEKATAIKERAKKVSVKQQYSCGILKKFGERTFKADKLALLSQKYPKAPLSEILKILQDIKGIYKECCEGDMVECMDDRAELMTYMCSKQDVFSSKIKDCCEKPVVERSQCIIEAEFDDKPEDLPSLVERYLQDKEVCKSFEAGHDQFLAEFVYEYSRRHPEFSTQLILRVSKGYETLLEKCCKTDNPADCYG…	2089	1	0	0	682.749	2	-0.0003	109	120	0	57.41	3e-05	R	DSYGAMADCCSK	A
3	2::tr|A0A093FHI9|A0A093FHI9_GAVST	Serum albumin OS=Gavia stellata OX=37040 GN=N328_06103 PE=4 SV=1	1587	72	1.6e-153	71971	81	64	27	23	42.3	5.6	MKWVTLISFIFLFSSATSRNLQRVAREAEYKSEIAHRYNDLKEETFKAVTMITFAQYLQRCSYDGLSKLVKDVVDLAQKCVANEDAPECTKSLPSIFLDEICQVEKLRDSYGAMADCCSKADPERNECFLSFKVPQPDFIQPYQRPASDVICKEYQDNRVSLLGHFIYSVARRNPFLYAPTILSLAADYEHALQSCCKESDVGACLDEKATAIKERAKKVSVKQQYSCGILKKFGERTFKADKLALLSQKYPKAPLSEILKILQDIKGIYKECCEGDMVECMDDRAELMTYMCSKQDVFSSKIKDCCEKPVVERSQCIIEAEFDDKPEDLPSLVERYLQDKEVCKSFEAGHDQFLAEFVYEYSRRHPEFSTQLILRVSKGYETLLEKCCKTDNPADCYG…	2211	1	0	0	690.746	2	-0.0013	109	120	0	67.27	1.1e-06	R	DSYGAMADCCSK	A
3	2::tr|A0A093FHI9|A0A093FHI9_GAVST	Serum albumin OS=Gavia stellata OX=37040 GN=N328_06103 PE=4 SV=1	1587	72	1.6e-153	71971	81	64	27	23	42.3	5.6	MKWVTLISFIFLFSSATSRNLQRVAREAEYKSEIAHRYNDLKEETFKAVTMITFAQYLQRCSYDGLSKLVKDVVDLAQKCVANEDAPECTKSLPSIFLDEICQVEKLRDSYGAMADCCSKADPERNECFLSFKVPQPDFIQPYQRPASDVICKEYQDNRVSLLGHFIYSVARRNPFLYAPTILSLAADYEHALQSCCKESDVGACLDEKATAIKERAKKVSVKQQYSCGILKKFGERTFKADKLALLSQKYPKAPLSEILKILQDIKGIYKECCEGDMVECMDDRAELMTYMCSKQDVFSSKIKDCCEKPVVERSQCIIEAEFDDKPEDLPSLVERYLQDKEVCKSFEAGHDQFLAEFVYEYSRRHPEFSTQLILRVSKGYETLLEKCCKTDNPADCYG…	2254	1	0	0	694.371	2	-0.0008	563	573	1	39.06	0.17	K	RKPQMTEEQIK	T
3	2::tr|A0A093FHI9|A0A093FHI9_GAVST	Serum albumin OS=Gavia stellata OX=37040 GN=N328_06103 PE=4 SV=1	1587	72	1.6e-153	71971	81	64	27	23	42.3	5.6	MKWVTLISFIFLFSSATSRNLQRVAREAEYKSEIAHRYNDLKEETFKAVTMITFAQYLQRCSYDGLSKLVKDVVDLAQKCVANEDAPECTKSLPSIFLDEICQVEKLRDSYGAMADCCSKADPERNECFLSFKVPQPDFIQPYQRPASDVICKEYQDNRVSLLGHFIYSVARRNPFLYAPTILSLAADYEHALQSCCKESDVGACLDEKATAIKERAKKVSVKQQYSCGILKKFGERTFKADKLALLSQKYPKAPLSEILKILQDIKGIYKECCEGDMVECMDDRAELMTYMCSKQDVFSSKIKDCCEKPVVERSQCIIEAEFDDKPEDLPSLVERYLQDKEVCKSFEAGHDQFLAEFVYEYSRRHPEFSTQLILRVSKGYETLLEKCCKTDNPADCYG…	2272	1	1	0	697.289	2	-0.0011	80	91	0	71.35	1.1e-05	K	CVANEDAPECTK	S
3	2::tr|A0A093FHI9|A0A093FHI9_GAVST	Serum albumin OS=Gavia stellata OX=37040 GN=N328_06103 PE=4 SV=1	1587	72	1.6e-153	71971	81	64	27	23	42.3	5.6	MKWVTLISFIFLFSSATSRNLQRVAREAEYKSEIAHRYNDLKEETFKAVTMITFAQYLQRCSYDGLSKLVKDVVDLAQKCVANEDAPECTKSLPSIFLDEICQVEKLRDSYGAMADCCSKADPERNECFLSFKVPQPDFIQPYQRPASDVICKEYQDNRVSLLGHFIYSVARRNPFLYAPTILSLAADYEHALQSCCKESDVGACLDEKATAIKERAKKVSVKQQYSCGILKKFGERTFKADKLALLSQKYPKAPLSEILKILQDIKGIYKECCEGDMVECMDDRAELMTYMCSKQDVFSSKIKDCCEKPVVERSQCIIEAEFDDKPEDLPSLVERYLQDKEVCKSFEAGHDQFLAEFVYEYSRRHPEFSTQLILRVSKGYETLLEKCCKTDNPADCYG…	2290	1	1	0	697.79	2	0.0162	80	91	0	50.29	0.0018	K	CVANEDAPECTK	S
3	2::tr|A0A093FHI9|A0A093FHI9_GAVST	Serum albumin OS=Gavia stellata OX=37040 GN=N328_06103 PE=4 SV=1	1587	72	1.6e-153	71971	81	64	27	23	42.3	5.6	MKWVTLISFIFLFSSATSRNLQRVAREAEYKSEIAHRYNDLKEETFKAVTMITFAQYLQRCSYDGLSKLVKDVVDLAQKCVANEDAPECTKSLPSIFLDEICQVEKLRDSYGAMADCCSKADPERNECFLSFKVPQPDFIQPYQRPASDVICKEYQDNRVSLLGHFIYSVARRNPFLYAPTILSLAADYEHALQSCCKESDVGACLDEKATAIKERAKKVSVKQQYSCGILKKFGERTFKADKLALLSQKYPKAPLSEILKILQDIKGIYKECCEGDMVECMDDRAELMTYMCSKQDVFSSKIKDCCEKPVVERSQCIIEAEFDDKPEDLPSLVERYLQDKEVCKSFEAGHDQFLAEFVYEYSRRHPEFSTQLILRVSKGYETLLEKCCKTDNPADCYG…	2337	1	0	0	468.582	3	-0.0001	563	573	1	35.46	0.45	K	RKPQMTEEQIK	T
3	2::tr|A0A093FHI9|A0A093FHI9_GAVST	Serum albumin OS=Gavia stellata OX=37040 GN=N328_06103 PE=4 SV=1	1587	72	1.6e-153	71971	81	64	27	23	42.3	5.6	MKWVTLISFIFLFSSATSRNLQRVAREAEYKSEIAHRYNDLKEETFKAVTMITFAQYLQRCSYDGLSKLVKDVVDLAQKCVANEDAPECTKSLPSIFLDEICQVEKLRDSYGAMADCCSKADPERNECFLSFKVPQPDFIQPYQRPASDVICKEYQDNRVSLLGHFIYSVARRNPFLYAPTILSLAADYEHALQSCCKESDVGACLDEKATAIKERAKKVSVKQQYSCGILKKFGERTFKADKLALLSQKYPKAPLSEILKILQDIKGIYKECCEGDMVECMDDRAELMTYMCSKQDVFSSKIKDCCEKPVVERSQCIIEAEFDDKPEDLPSLVERYLQDKEVCKSFEAGHDQFLAEFVYEYSRRHPEFSTQLILRVSKGYETLLEKCCKTDNPADCYG…	2861	1	0	0	499.616	3	0.0018	365	376	1	65.24	0.0002	R	RHPEFSTQLILR	V
3	2::tr|A0A093FHI9|A0A093FHI9_GAVST	Serum albumin OS=Gavia stellata OX=37040 GN=N328_06103 PE=4 SV=1	1587	72	1.6e-153	71971	81	64	27	23	42.3	5.6	MKWVTLISFIFLFSSATSRNLQRVAREAEYKSEIAHRYNDLKEETFKAVTMITFAQYLQRCSYDGLSKLVKDVVDLAQKCVANEDAPECTKSLPSIFLDEICQVEKLRDSYGAMADCCSKADPERNECFLSFKVPQPDFIQPYQRPASDVICKEYQDNRVSLLGHFIYSVARRNPFLYAPTILSLAADYEHALQSCCKESDVGACLDEKATAIKERAKKVSVKQQYSCGILKKFGERTFKADKLALLSQKYPKAPLSEILKILQDIKGIYKECCEGDMVECMDDRAELMTYMCSKQDVFSSKIKDCCEKPVVERSQCIIEAEFDDKPEDLPSLVERYLQDKEVCKSFEAGHDQFLAEFVYEYSRRHPEFSTQLILRVSKGYETLLEKCCKTDNPADCYG…	2862	1	0	0	748.921	2	0.0023	365	376	1	52.62	0.0036	R	RHPEFSTQLILR	V
3	2::tr|A0A093FHI9|A0A093FHI9_GAVST	Serum albumin OS=Gavia stellata OX=37040 GN=N328_06103 PE=4 SV=1	1587	72	1.6e-153	71971	81	64	27	23	42.3	5.6	MKWVTLISFIFLFSSATSRNLQRVAREAEYKSEIAHRYNDLKEETFKAVTMITFAQYLQRCSYDGLSKLVKDVVDLAQKCVANEDAPECTKSLPSIFLDEICQVEKLRDSYGAMADCCSKADPERNECFLSFKVPQPDFIQPYQRPASDVICKEYQDNRVSLLGHFIYSVARRNPFLYAPTILSLAADYEHALQSCCKESDVGACLDEKATAIKERAKKVSVKQQYSCGILKKFGERTFKADKLALLSQKYPKAPLSEILKILQDIKGIYKECCEGDMVECMDDRAELMTYMCSKQDVFSSKIKDCCEKPVVERSQCIIEAEFDDKPEDLPSLVERYLQDKEVCKSFEAGHDQFLAEFVYEYSRRHPEFSTQLILRVSKGYETLLEKCCKTDNPADCYG…	3122	1	0	0	766.882	2	0	303	314	1	70.78	0.00013	K	IKDCCEKPVVER	S
3	2::tr|A0A093FHI9|A0A093FHI9_GAVST	Serum albumin OS=Gavia stellata OX=37040 GN=N328_06103 PE=4 SV=1	1587	72	1.6e-153	71971	81	64	27	23	42.3	5.6	MKWVTLISFIFLFSSATSRNLQRVAREAEYKSEIAHRYNDLKEETFKAVTMITFAQYLQRCSYDGLSKLVKDVVDLAQKCVANEDAPECTKSLPSIFLDEICQVEKLRDSYGAMADCCSKADPERNECFLSFKVPQPDFIQPYQRPASDVICKEYQDNRVSLLGHFIYSVARRNPFLYAPTILSLAADYEHALQSCCKESDVGACLDEKATAIKERAKKVSVKQQYSCGILKKFGERTFKADKLALLSQKYPKAPLSEILKILQDIKGIYKECCEGDMVECMDDRAELMTYMCSKQDVFSSKIKDCCEKPVVERSQCIIEAEFDDKPEDLPSLVERYLQDKEVCKSFEAGHDQFLAEFVYEYSRRHPEFSTQLILRVSKGYETLLEKCCKTDNPADCYG…	3123	1	0	0	383.945	4	0.0003	303	314	1	40.88	0.13	K	IKDCCEKPVVER	S
3	2::tr|A0A093FHI9|A0A093FHI9_GAVST	Serum albumin OS=Gavia stellata OX=37040 GN=N328_06103 PE=4 SV=1	1587	72	1.6e-153	71971	81	64	27	23	42.3	5.6	MKWVTLISFIFLFSSATSRNLQRVAREAEYKSEIAHRYNDLKEETFKAVTMITFAQYLQRCSYDGLSKLVKDVVDLAQKCVANEDAPECTKSLPSIFLDEICQVEKLRDSYGAMADCCSKADPERNECFLSFKVPQPDFIQPYQRPASDVICKEYQDNRVSLLGHFIYSVARRNPFLYAPTILSLAADYEHALQSCCKESDVGACLDEKATAIKERAKKVSVKQQYSCGILKKFGERTFKADKLALLSQKYPKAPLSEILKILQDIKGIYKECCEGDMVECMDDRAELMTYMCSKQDVFSSKIKDCCEKPVVERSQCIIEAEFDDKPEDLPSLVERYLQDKEVCKSFEAGHDQFLAEFVYEYSRRHPEFSTQLILRVSKGYETLLEKCCKTDNPADCYG…	3124	1	0	0	511.59	3	0.0006	303	314	1	50.76	0.013	K	IKDCCEKPVVER	S
3	2::tr|A0A093FHI9|A0A093FHI9_GAVST	Serum albumin OS=Gavia stellata OX=37040 GN=N328_06103 PE=4 SV=1	1587	72	1.6e-153	71971	81	64	27	23	42.3	5.6	MKWVTLISFIFLFSSATSRNLQRVAREAEYKSEIAHRYNDLKEETFKAVTMITFAQYLQRCSYDGLSKLVKDVVDLAQKCVANEDAPECTKSLPSIFLDEICQVEKLRDSYGAMADCCSKADPERNECFLSFKVPQPDFIQPYQRPASDVICKEYQDNRVSLLGHFIYSVARRNPFLYAPTILSLAADYEHALQSCCKESDVGACLDEKATAIKERAKKVSVKQQYSCGILKKFGERTFKADKLALLSQKYPKAPLSEILKILQDIKGIYKECCEGDMVECMDDRAELMTYMCSKQDVFSSKIKDCCEKPVVERSQCIIEAEFDDKPEDLPSLVERYLQDKEVCKSFEAGHDQFLAEFVYEYSRRHPEFSTQLILRVSKGYETLLEKCCKTDNPADCYG…	3525	1	0	0	806.875	2	0.0011	121	133	1	31.22	0.75	K	ADPERNECFLSFK	V
3	2::tr|A0A093FHI9|A0A093FHI9_GAVST	Serum albumin OS=Gavia stellata OX=37040 GN=N328_06103 PE=4 SV=1	1587	72	1.6e-153	71971	81	64	27	23	42.3	5.6	MKWVTLISFIFLFSSATSRNLQRVAREAEYKSEIAHRYNDLKEETFKAVTMITFAQYLQRCSYDGLSKLVKDVVDLAQKCVANEDAPECTKSLPSIFLDEICQVEKLRDSYGAMADCCSKADPERNECFLSFKVPQPDFIQPYQRPASDVICKEYQDNRVSLLGHFIYSVARRNPFLYAPTILSLAADYEHALQSCCKESDVGACLDEKATAIKERAKKVSVKQQYSCGILKKFGERTFKADKLALLSQKYPKAPLSEILKILQDIKGIYKECCEGDMVECMDDRAELMTYMCSKQDVFSSKIKDCCEKPVVERSQCIIEAEFDDKPEDLPSLVERYLQDKEVCKSFEAGHDQFLAEFVYEYSRRHPEFSTQLILRVSKGYETLLEKCCKTDNPADCYG…	4346	1	1	0	889.456	2	0.0007	92	106	0	81.47	1.2e-05	K	SLPSIFLDEICQVEK	L
3	2::tr|A0A093FHI9|A0A093FHI9_GAVST	Serum albumin OS=Gavia stellata OX=37040 GN=N328_06103 PE=4 SV=1	1587	72	1.6e-153	71971	81	64	27	23	42.3	5.6	MKWVTLISFIFLFSSATSRNLQRVAREAEYKSEIAHRYNDLKEETFKAVTMITFAQYLQRCSYDGLSKLVKDVVDLAQKCVANEDAPECTKSLPSIFLDEICQVEKLRDSYGAMADCCSKADPERNECFLSFKVPQPDFIQPYQRPASDVICKEYQDNRVSLLGHFIYSVARRNPFLYAPTILSLAADYEHALQSCCKESDVGACLDEKATAIKERAKKVSVKQQYSCGILKKFGERTFKADKLALLSQKYPKAPLSEILKILQDIKGIYKECCEGDMVECMDDRAELMTYMCSKQDVFSSKIKDCCEKPVVERSQCIIEAEFDDKPEDLPSLVERYLQDKEVCKSFEAGHDQFLAEFVYEYSRRHPEFSTQLILRVSKGYETLLEKCCKTDNPADCYG…	4356	1	1	0	889.955	2	0.0148	92	106	0	20.2	16	K	SLPSIFLDEICQVEK	L
3	2::tr|A0A093FHI9|A0A093FHI9_GAVST	Serum albumin OS=Gavia stellata OX=37040 GN=N328_06103 PE=4 SV=1	1587	72	1.6e-153	71971	81	64	27	23	42.3	5.6	MKWVTLISFIFLFSSATSRNLQRVAREAEYKSEIAHRYNDLKEETFKAVTMITFAQYLQRCSYDGLSKLVKDVVDLAQKCVANEDAPECTKSLPSIFLDEICQVEKLRDSYGAMADCCSKADPERNECFLSFKVPQPDFIQPYQRPASDVICKEYQDNRVSLLGHFIYSVARRNPFLYAPTILSLAADYEHALQSCCKESDVGACLDEKATAIKERAKKVSVKQQYSCGILKKFGERTFKADKLALLSQKYPKAPLSEILKILQDIKGIYKECCEGDMVECMDDRAELMTYMCSKQDVFSSKIKDCCEKPVVERSQCIIEAEFDDKPEDLPSLVERYLQDKEVCKSFEAGHDQFLAEFVYEYSRRHPEFSTQLILRVSKGYETLLEKCCKTDNPADCYG…	4754	1	1	0	937.951	2	-0.0005	418	433	0	97.81	2.2e-07	K	TNCELLTTHGEPDFLK	A
3	2::tr|A0A093FHI9|A0A093FHI9_GAVST	Serum albumin OS=Gavia stellata OX=37040 GN=N328_06103 PE=4 SV=1	1587	72	1.6e-153	71971	81	64	27	23	42.3	5.6	MKWVTLISFIFLFSSATSRNLQRVAREAEYKSEIAHRYNDLKEETFKAVTMITFAQYLQRCSYDGLSKLVKDVVDLAQKCVANEDAPECTKSLPSIFLDEICQVEKLRDSYGAMADCCSKADPERNECFLSFKVPQPDFIQPYQRPASDVICKEYQDNRVSLLGHFIYSVARRNPFLYAPTILSLAADYEHALQSCCKESDVGACLDEKATAIKERAKKVSVKQQYSCGILKKFGERTFKADKLALLSQKYPKAPLSEILKILQDIKGIYKECCEGDMVECMDDRAELMTYMCSKQDVFSSKIKDCCEKPVVERSQCIIEAEFDDKPEDLPSLVERYLQDKEVCKSFEAGHDQFLAEFVYEYSRRHPEFSTQLILRVSKGYETLLEKCCKTDNPADCYG…	4755	1	1	0	625.637	3	0.0001	418	433	0	58.12	0.002	K	TNCELLTTHGEPDFLK	A
3	2::tr|A0A093FHI9|A0A093FHI9_GAVST	Serum albumin OS=Gavia stellata OX=37040 GN=N328_06103 PE=4 SV=1	1587	72	1.6e-153	71971	81	64	27	23	42.3	5.6	MKWVTLISFIFLFSSATSRNLQRVAREAEYKSEIAHRYNDLKEETFKAVTMITFAQYLQRCSYDGLSKLVKDVVDLAQKCVANEDAPECTKSLPSIFLDEICQVEKLRDSYGAMADCCSKADPERNECFLSFKVPQPDFIQPYQRPASDVICKEYQDNRVSLLGHFIYSVARRNPFLYAPTILSLAADYEHALQSCCKESDVGACLDEKATAIKERAKKVSVKQQYSCGILKKFGERTFKADKLALLSQKYPKAPLSEILKILQDIKGIYKECCEGDMVECMDDRAELMTYMCSKQDVFSSKIKDCCEKPVVERSQCIIEAEFDDKPEDLPSLVERYLQDKEVCKSFEAGHDQFLAEFVYEYSRRHPEFSTQLILRVSKGYETLLEKCCKTDNPADCYG…	4761	1	1	0	938.444	2	0.0017	418	433	0	100.97	9.7e-08	K	TNCELLTTHGEPDFLK	A
3	2::tr|A0A093FHI9|A0A093FHI9_GAVST	Serum albumin OS=Gavia stellata OX=37040 GN=N328_06103 PE=4 SV=1	1587	72	1.6e-153	71971	81	64	27	23	42.3	5.6	MKWVTLISFIFLFSSATSRNLQRVAREAEYKSEIAHRYNDLKEETFKAVTMITFAQYLQRCSYDGLSKLVKDVVDLAQKCVANEDAPECTKSLPSIFLDEICQVEKLRDSYGAMADCCSKADPERNECFLSFKVPQPDFIQPYQRPASDVICKEYQDNRVSLLGHFIYSVARRNPFLYAPTILSLAADYEHALQSCCKESDVGACLDEKATAIKERAKKVSVKQQYSCGILKKFGERTFKADKLALLSQKYPKAPLSEILKILQDIKGIYKECCEGDMVECMDDRAELMTYMCSKQDVFSSKIKDCCEKPVVERSQCIIEAEFDDKPEDLPSLVERYLQDKEVCKSFEAGHDQFLAEFVYEYSRRHPEFSTQLILRVSKGYETLLEKCCKTDNPADCYG…	4762	1	1	0	625.966	3	0.0032	418	433	0	71.55	8.7e-05	K	TNCELLTTHGEPDFLK	A
3	2::tr|A0A093FHI9|A0A093FHI9_GAVST	Serum albumin OS=Gavia stellata OX=37040 GN=N328_06103 PE=4 SV=1	1587	72	1.6e-153	71971	81	64	27	23	42.3	5.6	MKWVTLISFIFLFSSATSRNLQRVAREAEYKSEIAHRYNDLKEETFKAVTMITFAQYLQRCSYDGLSKLVKDVVDLAQKCVANEDAPECTKSLPSIFLDEICQVEKLRDSYGAMADCCSKADPERNECFLSFKVPQPDFIQPYQRPASDVICKEYQDNRVSLLGHFIYSVARRNPFLYAPTILSLAADYEHALQSCCKESDVGACLDEKATAIKERAKKVSVKQQYSCGILKKFGERTFKADKLALLSQKYPKAPLSEILKILQDIKGIYKECCEGDMVECMDDRAELMTYMCSKQDVFSSKIKDCCEKPVVERSQCIIEAEFDDKPEDLPSLVERYLQDKEVCKSFEAGHDQFLAEFVYEYSRRHPEFSTQLILRVSKGYETLLEKCCKTDNPADCYG…	6510	1	1	0	1179.6	2	-0.0013	134	153	0	64.43	0.00063	K	VPQPDFIQPYQRPASDVICK	E
3	2::tr|A0A093FHI9|A0A093FHI9_GAVST	Serum albumin OS=Gavia stellata OX=37040 GN=N328_06103 PE=4 SV=1	1587	72	1.6e-153	71971	81	64	27	23	42.3	5.6	MKWVTLISFIFLFSSATSRNLQRVAREAEYKSEIAHRYNDLKEETFKAVTMITFAQYLQRCSYDGLSKLVKDVVDLAQKCVANEDAPECTKSLPSIFLDEICQVEKLRDSYGAMADCCSKADPERNECFLSFKVPQPDFIQPYQRPASDVICKEYQDNRVSLLGHFIYSVARRNPFLYAPTILSLAADYEHALQSCCKESDVGACLDEKATAIKERAKKVSVKQQYSCGILKKFGERTFKADKLALLSQKYPKAPLSEILKILQDIKGIYKECCEGDMVECMDDRAELMTYMCSKQDVFSSKIKDCCEKPVVERSQCIIEAEFDDKPEDLPSLVERYLQDKEVCKSFEAGHDQFLAEFVYEYSRRHPEFSTQLILRVSKGYETLLEKCCKTDNPADCYG…	6511	1	1	0	786.736	3	0.0008	134	153	0	31.56	1.2	K	VPQPDFIQPYQRPASDVICK	E
3	2::tr|A0A093FHI9|A0A093FHI9_GAVST	Serum albumin OS=Gavia stellata OX=37040 GN=N328_06103 PE=4 SV=1	1587	72	1.6e-153	71971	81	64	27	23	42.3	5.6	MKWVTLISFIFLFSSATSRNLQRVAREAEYKSEIAHRYNDLKEETFKAVTMITFAQYLQRCSYDGLSKLVKDVVDLAQKCVANEDAPECTKSLPSIFLDEICQVEKLRDSYGAMADCCSKADPERNECFLSFKVPQPDFIQPYQRPASDVICKEYQDNRVSLLGHFIYSVARRNPFLYAPTILSLAADYEHALQSCCKESDVGACLDEKATAIKERAKKVSVKQQYSCGILKKFGERTFKADKLALLSQKYPKAPLSEILKILQDIKGIYKECCEGDMVECMDDRAELMTYMCSKQDVFSSKIKDCCEKPVVERSQCIIEAEFDDKPEDLPSLVERYLQDKEVCKSFEAGHDQFLAEFVYEYSRRHPEFSTQLILRVSKGYETLLEKCCKTDNPADCYG…	7015	1	0	0	839.686	3	0.0039	492	512	0	57.69	0.00045	R	QETTPINDNVSHCCSDSYAYR	R
3	2::tr|A0A093FHI9|A0A093FHI9_GAVST	Serum albumin OS=Gavia stellata OX=37040 GN=N328_06103 PE=4 SV=1	1587	72	1.6e-153	71971	81	64	27	23	42.3	5.6	MKWVTLISFIFLFSSATSRNLQRVAREAEYKSEIAHRYNDLKEETFKAVTMITFAQYLQRCSYDGLSKLVKDVVDLAQKCVANEDAPECTKSLPSIFLDEICQVEKLRDSYGAMADCCSKADPERNECFLSFKVPQPDFIQPYQRPASDVICKEYQDNRVSLLGHFIYSVARRNPFLYAPTILSLAADYEHALQSCCKESDVGACLDEKATAIKERAKKVSVKQQYSCGILKKFGERTFKADKLALLSQKYPKAPLSEILKILQDIKGIYKECCEGDMVECMDDRAELMTYMCSKQDVFSSKIKDCCEKPVVERSQCIIEAEFDDKPEDLPSLVERYLQDKEVCKSFEAGHDQFLAEFVYEYSRRHPEFSTQLILRVSKGYETLLEKCCKTDNPADCYG…	7567	1	0	0	669.291	4	0.0156	491	512	1	50.08	0.004	R	RQETTPINDNVSHCCSDSYAYR	R
3	2::tr|A0A093FHI9|A0A093FHI9_GAVST	Serum albumin OS=Gavia stellata OX=37040 GN=N328_06103 PE=4 SV=1	1587	72	1.6e-153	71971	81	64	27	23	42.3	5.6	MKWVTLISFIFLFSSATSRNLQRVAREAEYKSEIAHRYNDLKEETFKAVTMITFAQYLQRCSYDGLSKLVKDVVDLAQKCVANEDAPECTKSLPSIFLDEICQVEKLRDSYGAMADCCSKADPERNECFLSFKVPQPDFIQPYQRPASDVICKEYQDNRVSLLGHFIYSVARRNPFLYAPTILSLAADYEHALQSCCKESDVGACLDEKATAIKERAKKVSVKQQYSCGILKKFGERTFKADKLALLSQKYPKAPLSEILKILQDIKGIYKECCEGDMVECMDDRAELMTYMCSKQDVFSSKIKDCCEKPVVERSQCIIEAEFDDKPEDLPSLVERYLQDKEVCKSFEAGHDQFLAEFVYEYSRRHPEFSTQLILRVSKGYETLLEKCCKTDNPADCYG…	7568	1	0	0	892.054	3	0.0208	491	512	1	67.92	7.1e-05	R	RQETTPINDNVSHCCSDSYAYR	R
3	2::tr|A0A093FHI9|A0A093FHI9_GAVST	Serum albumin OS=Gavia stellata OX=37040 GN=N328_06103 PE=4 SV=1	1587	72	1.6e-153	71971	81	64	27	23	42.3	5.6	MKWVTLISFIFLFSSATSRNLQRVAREAEYKSEIAHRYNDLKEETFKAVTMITFAQYLQRCSYDGLSKLVKDVVDLAQKCVANEDAPECTKSLPSIFLDEICQVEKLRDSYGAMADCCSKADPERNECFLSFKVPQPDFIQPYQRPASDVICKEYQDNRVSLLGHFIYSVARRNPFLYAPTILSLAADYEHALQSCCKESDVGACLDEKATAIKERAKKVSVKQQYSCGILKKFGERTFKADKLALLSQKYPKAPLSEILKILQDIKGIYKECCEGDMVECMDDRAELMTYMCSKQDVFSSKIKDCCEKPVVERSQCIIEAEFDDKPEDLPSLVERYLQDKEVCKSFEAGHDQFLAEFVYEYSRRHPEFSTQLILRVSKGYETLLEKCCKTDNPADCYG…	8662	1	1	0	760.377	4	-0.001	173	198	1	79.16	2.2e-05	R	RNPFLYAPTILSLAADYEHALQSCCK	E
3	2::tr|A0A093FHI9|A0A093FHI9_GAVST	Serum albumin OS=Gavia stellata OX=37040 GN=N328_06103 PE=4 SV=1	1587	72	1.6e-153	71971	81	64	27	23	42.3	5.6	MKWVTLISFIFLFSSATSRNLQRVAREAEYKSEIAHRYNDLKEETFKAVTMITFAQYLQRCSYDGLSKLVKDVVDLAQKCVANEDAPECTKSLPSIFLDEICQVEKLRDSYGAMADCCSKADPERNECFLSFKVPQPDFIQPYQRPASDVICKEYQDNRVSLLGHFIYSVARRNPFLYAPTILSLAADYEHALQSCCKESDVGACLDEKATAIKERAKKVSVKQQYSCGILKKFGERTFKADKLALLSQKYPKAPLSEILKILQDIKGIYKECCEGDMVECMDDRAELMTYMCSKQDVFSSKIKDCCEKPVVERSQCIIEAEFDDKPEDLPSLVERYLQDKEVCKSFEAGHDQFLAEFVYEYSRRHPEFSTQLILRVSKGYETLLEKCCKTDNPADCYG…	8668	1	1	0	1013.5	3	0.008	173	198	1	100.18	1.8e-07	R	RNPFLYAPTILSLAADYEHALQSCCK	E
3	2::tr|A0A093FHI9|A0A093FHI9_GAVST	Serum albumin OS=Gavia stellata OX=37040 GN=N328_06103 PE=4 SV=1	1587	72	1.6e-153	71971	81	64	27	23	42.3	5.6	MKWVTLISFIFLFSSATSRNLQRVAREAEYKSEIAHRYNDLKEETFKAVTMITFAQYLQRCSYDGLSKLVKDVVDLAQKCVANEDAPECTKSLPSIFLDEICQVEKLRDSYGAMADCCSKADPERNECFLSFKVPQPDFIQPYQRPASDVICKEYQDNRVSLLGHFIYSVARRNPFLYAPTILSLAADYEHALQSCCKESDVGACLDEKATAIKERAKKVSVKQQYSCGILKKFGERTFKADKLALLSQKYPKAPLSEILKILQDIKGIYKECCEGDMVECMDDRAELMTYMCSKQDVFSSKIKDCCEKPVVERSQCIIEAEFDDKPEDLPSLVERYLQDKEVCKSFEAGHDQFLAEFVYEYSRRHPEFSTQLILRVSKGYETLLEKCCKTDNPADCYG…	8688	1	1	0	1013.83	3	0.0089	173	198	1	68.91	0.00023	R	RNPFLYAPTILSLAADYEHALQSCCK	E
3	2::tr|A0A093FHI9|A0A093FHI9_GAVST	Serum albumin OS=Gavia stellata OX=37040 GN=N328_06103 PE=4 SV=1	1587	72	1.6e-153	71971	81	64	27	23	42.3	5.6	MKWVTLISFIFLFSSATSRNLQRVAREAEYKSEIAHRYNDLKEETFKAVTMITFAQYLQRCSYDGLSKLVKDVVDLAQKCVANEDAPECTKSLPSIFLDEICQVEKLRDSYGAMADCCSKADPERNECFLSFKVPQPDFIQPYQRPASDVICKEYQDNRVSLLGHFIYSVARRNPFLYAPTILSLAADYEHALQSCCKESDVGACLDEKATAIKERAKKVSVKQQYSCGILKKFGERTFKADKLALLSQKYPKAPLSEILKILQDIKGIYKECCEGDMVECMDDRAELMTYMCSKQDVFSSKIKDCCEKPVVERSQCIIEAEFDDKPEDLPSLVERYLQDKEVCKSFEAGHDQFLAEFVYEYSRRHPEFSTQLILRVSKGYETLLEKCCKTDNPADCYG…	8690	1	1	0	760.627	4	0.0145	173	198	1	49.01	0.022	R	RNPFLYAPTILSLAADYEHALQSCCK	E
3	2::tr|A0A093FHI9|A0A093FHI9_GAVST	Serum albumin OS=Gavia stellata OX=37040 GN=N328_06103 PE=4 SV=1	1587	72	1.6e-153	71971	81	64	27	23	42.3	5.6	MKWVTLISFIFLFSSATSRNLQRVAREAEYKSEIAHRYNDLKEETFKAVTMITFAQYLQRCSYDGLSKLVKDVVDLAQKCVANEDAPECTKSLPSIFLDEICQVEKLRDSYGAMADCCSKADPERNECFLSFKVPQPDFIQPYQRPASDVICKEYQDNRVSLLGHFIYSVARRNPFLYAPTILSLAADYEHALQSCCKESDVGACLDEKATAIKERAKKVSVKQQYSCGILKKFGERTFKADKLALLSQKYPKAPLSEILKILQDIKGIYKECCEGDMVECMDDRAELMTYMCSKQDVFSSKIKDCCEKPVVERSQCIIEAEFDDKPEDLPSLVERYLQDKEVCKSFEAGHDQFLAEFVYEYSRRHPEFSTQLILRVSKGYETLLEKCCKTDNPADCYG…	8691	1	1	0	1013.83	3	0.0174	173	198	1	60.91	0.0014	R	RNPFLYAPTILSLAADYEHALQSCCK	E
4	2::tr|A0A087R4G9|A0A087R4G9_APTFO	Alpha-2-macroglobulin (Fragment) OS=Aptenodytes forsteri OX=9233 GN=AS27_14261 PE=4 SV=1	1400	72	9.1e-135	159182	39	26	23	20	21.5	6	YMVLLPFLIHTDSPEKVCVQLTHLNESVTLSATLEYQGENRSLIDDVVSEKDVFTCIPFSLPKSNSQSPVTFITVTVKGATLQFRSRKSVLVKNSESLVFVQTDKPIYKPGQTVLFRIVSLDKDFRPLNEVDPKKNRLYQWAKAELKGGLIQLFFNLTSEPMQGTYTVVAQKVSGKTIRHPFSVEEYVLPKFEVTVKMPKVITILDEKLKVTVCGLYTFGKPVPGLVSFRVCRKFEHAATACYGEEAKAVCDEFSGQTDNYGCISEMVKTKLFQLKRSGYENKLHVEAKIKEEETGVELIGTSFSEITTTISKITFEHSDSHYKPGIPFFGQVKLVDGSGAPIANEIVRISFQGGQEINYTTNEEGRARFALNTFMLYFDSVGIRATHKVHPYCYDRSW…	219	1	1	0	415.753	2	0.0001	1113	1120	0	55.18	0.0032	K	ALLGSLEK	E
4	2::tr|A0A087R4G9|A0A087R4G9_APTFO	Alpha-2-macroglobulin (Fragment) OS=Aptenodytes forsteri OX=9233 GN=AS27_14261 PE=4 SV=1	1400	72	9.1e-135	159182	39	26	23	20	21.5	6	YMVLLPFLIHTDSPEKVCVQLTHLNESVTLSATLEYQGENRSLIDDVVSEKDVFTCIPFSLPKSNSQSPVTFITVTVKGATLQFRSRKSVLVKNSESLVFVQTDKPIYKPGQTVLFRIVSLDKDFRPLNEVDPKKNRLYQWAKAELKGGLIQLFFNLTSEPMQGTYTVVAQKVSGKTIRHPFSVEEYVLPKFEVTVKMPKVITILDEKLKVTVCGLYTFGKPVPGLVSFRVCRKFEHAATACYGEEAKAVCDEFSGQTDNYGCISEMVKTKLFQLKRSGYENKLHVEAKIKEEETGVELIGTSFSEITTTISKITFEHSDSHYKPGIPFFGQVKLVDGSGAPIANEIVRISFQGGQEINYTTNEEGRARFALNTFMLYFDSVGIRATHKVHPYCYDRSW…	568	1	1	0	465.779	2	0.001	201	208	0	53.31	0.0046	K	VITILDEK	L
4	2::tr|A0A087R4G9|A0A087R4G9_APTFO	Alpha-2-macroglobulin (Fragment) OS=Aptenodytes forsteri OX=9233 GN=AS27_14261 PE=4 SV=1	1400	72	9.1e-135	159182	39	26	23	20	21.5	6	YMVLLPFLIHTDSPEKVCVQLTHLNESVTLSATLEYQGENRSLIDDVVSEKDVFTCIPFSLPKSNSQSPVTFITVTVKGATLQFRSRKSVLVKNSESLVFVQTDKPIYKPGQTVLFRIVSLDKDFRPLNEVDPKKNRLYQWAKAELKGGLIQLFFNLTSEPMQGTYTVVAQKVSGKTIRHPFSVEEYVLPKFEVTVKMPKVITILDEKLKVTVCGLYTFGKPVPGLVSFRVCRKFEHAATACYGEEAKAVCDEFSGQTDNYGCISEMVKTKLFQLKRSGYENKLHVEAKIKEEETGVELIGTSFSEITTTISKITFEHSDSHYKPGIPFFGQVKLVDGSGAPIANEIVRISFQGGQEINYTTNEEGRARFALNTFMLYFDSVGIRATHKVHPYCYDRSW…	888	1	1	0	504.284	2	0.0005	1333	1341	0	47.75	0.014	K	MLSGFIPVK	S
4	2::tr|A0A087R4G9|A0A087R4G9_APTFO	Alpha-2-macroglobulin (Fragment) OS=Aptenodytes forsteri OX=9233 GN=AS27_14261 PE=4 SV=1	1400	72	9.1e-135	159182	39	26	23	20	21.5	6	YMVLLPFLIHTDSPEKVCVQLTHLNESVTLSATLEYQGENRSLIDDVVSEKDVFTCIPFSLPKSNSQSPVTFITVTVKGATLQFRSRKSVLVKNSESLVFVQTDKPIYKPGQTVLFRIVSLDKDFRPLNEVDPKKNRLYQWAKAELKGGLIQLFFNLTSEPMQGTYTVVAQKVSGKTIRHPFSVEEYVLPKFEVTVKMPKVITILDEKLKVTVCGLYTFGKPVPGLVSFRVCRKFEHAATACYGEEAKAVCDEFSGQTDNYGCISEMVKTKLFQLKRSGYENKLHVEAKIKEEETGVELIGTSFSEITTTISKITFEHSDSHYKPGIPFFGQVKLVDGSGAPIANEIVRISFQGGQEINYTTNEEGRARFALNTFMLYFDSVGIRATHKVHPYCYDRSW…	1138	1	1	0	537.772	2	0	552	561	0	49.68	0.013	R	ASPNSLCAVR	A
4	2::tr|A0A087R4G9|A0A087R4G9_APTFO	Alpha-2-macroglobulin (Fragment) OS=Aptenodytes forsteri OX=9233 GN=AS27_14261 PE=4 SV=1	1400	72	9.1e-135	159182	39	26	23	20	21.5	6	YMVLLPFLIHTDSPEKVCVQLTHLNESVTLSATLEYQGENRSLIDDVVSEKDVFTCIPFSLPKSNSQSPVTFITVTVKGATLQFRSRKSVLVKNSESLVFVQTDKPIYKPGQTVLFRIVSLDKDFRPLNEVDPKKNRLYQWAKAELKGGLIQLFFNLTSEPMQGTYTVVAQKVSGKTIRHPFSVEEYVLPKFEVTVKMPKVITILDEKLKVTVCGLYTFGKPVPGLVSFRVCRKFEHAATACYGEEAKAVCDEFSGQTDNYGCISEMVKTKLFQLKRSGYENKLHVEAKIKEEETGVELIGTSFSEITTTISKITFEHSDSHYKPGIPFFGQVKLVDGSGAPIANEIVRISFQGGQEINYTTNEEGRARFALNTFMLYFDSVGIRATHKVHPYCYDRSW…	1251	1	1	0	552.793	2	-0.0004	42	51	0	93.83	6.2e-07	R	SLIDDVVSEK	D
4	2::tr|A0A087R4G9|A0A087R4G9_APTFO	Alpha-2-macroglobulin (Fragment) OS=Aptenodytes forsteri OX=9233 GN=AS27_14261 PE=4 SV=1	1400	72	9.1e-135	159182	39	26	23	20	21.5	6	YMVLLPFLIHTDSPEKVCVQLTHLNESVTLSATLEYQGENRSLIDDVVSEKDVFTCIPFSLPKSNSQSPVTFITVTVKGATLQFRSRKSVLVKNSESLVFVQTDKPIYKPGQTVLFRIVSLDKDFRPLNEVDPKKNRLYQWAKAELKGGLIQLFFNLTSEPMQGTYTVVAQKVSGKTIRHPFSVEEYVLPKFEVTVKMPKVITILDEKLKVTVCGLYTFGKPVPGLVSFRVCRKFEHAATACYGEEAKAVCDEFSGQTDNYGCISEMVKTKLFQLKRSGYENKLHVEAKIKEEETGVELIGTSFSEITTTISKITFEHSDSHYKPGIPFFGQVKLVDGSGAPIANEIVRISFQGGQEINYTTNEEGRARFALNTFMLYFDSVGIRATHKVHPYCYDRSW…	1333	1	1	0	571.851	2	0.0006	808	817	1	72.99	2.5e-05	R	KTVAWLVTPK	S
4	2::tr|A0A087R4G9|A0A087R4G9_APTFO	Alpha-2-macroglobulin (Fragment) OS=Aptenodytes forsteri OX=9233 GN=AS27_14261 PE=4 SV=1	1400	72	9.1e-135	159182	39	26	23	20	21.5	6	YMVLLPFLIHTDSPEKVCVQLTHLNESVTLSATLEYQGENRSLIDDVVSEKDVFTCIPFSLPKSNSQSPVTFITVTVKGATLQFRSRKSVLVKNSESLVFVQTDKPIYKPGQTVLFRIVSLDKDFRPLNEVDPKKNRLYQWAKAELKGGLIQLFFNLTSEPMQGTYTVVAQKVSGKTIRHPFSVEEYVLPKFEVTVKMPKVITILDEKLKVTVCGLYTFGKPVPGLVSFRVCRKFEHAATACYGEEAKAVCDEFSGQTDNYGCISEMVKTKLFQLKRSGYENKLHVEAKIKEEETGVELIGTSFSEITTTISKITFEHSDSHYKPGIPFFGQVKLVDGSGAPIANEIVRISFQGGQEINYTTNEEGRARFALNTFMLYFDSVGIRATHKVHPYCYDRSW…	1437	1	1	0	595.79	2	-0.0001	414	423	0	58.97	0.0014	R	FYSPSNSFLK	I
4	2::tr|A0A087R4G9|A0A087R4G9_APTFO	Alpha-2-macroglobulin (Fragment) OS=Aptenodytes forsteri OX=9233 GN=AS27_14261 PE=4 SV=1	1400	72	9.1e-135	159182	39	26	23	20	21.5	6	YMVLLPFLIHTDSPEKVCVQLTHLNESVTLSATLEYQGENRSLIDDVVSEKDVFTCIPFSLPKSNSQSPVTFITVTVKGATLQFRSRKSVLVKNSESLVFVQTDKPIYKPGQTVLFRIVSLDKDFRPLNEVDPKKNRLYQWAKAELKGGLIQLFFNLTSEPMQGTYTVVAQKVSGKTIRHPFSVEEYVLPKFEVTVKMPKVITILDEKLKVTVCGLYTFGKPVPGLVSFRVCRKFEHAATACYGEEAKAVCDEFSGQTDNYGCISEMVKTKLFQLKRSGYENKLHVEAKIKEEETGVELIGTSFSEITTTISKITFEHSDSHYKPGIPFFGQVKLVDGSGAPIANEIVRISFQGGQEINYTTNEEGRARFALNTFMLYFDSVGIRATHKVHPYCYDRSW…	1582	1	1	0	613.83	2	0.0006	958	968	0	62.61	0.00045	K	AIGYLVSGYQR	Q
4	2::tr|A0A087R4G9|A0A087R4G9_APTFO	Alpha-2-macroglobulin (Fragment) OS=Aptenodytes forsteri OX=9233 GN=AS27_14261 PE=4 SV=1	1400	72	9.1e-135	159182	39	26	23	20	21.5	6	YMVLLPFLIHTDSPEKVCVQLTHLNESVTLSATLEYQGENRSLIDDVVSEKDVFTCIPFSLPKSNSQSPVTFITVTVKGATLQFRSRKSVLVKNSESLVFVQTDKPIYKPGQTVLFRIVSLDKDFRPLNEVDPKKNRLYQWAKAELKGGLIQLFFNLTSEPMQGTYTVVAQKVSGKTIRHPFSVEEYVLPKFEVTVKMPKVITILDEKLKVTVCGLYTFGKPVPGLVSFRVCRKFEHAATACYGEEAKAVCDEFSGQTDNYGCISEMVKTKLFQLKRSGYENKLHVEAKIKEEETGVELIGTSFSEITTTISKITFEHSDSHYKPGIPFFGQVKLVDGSGAPIANEIVRISFQGGQEINYTTNEEGRARFALNTFMLYFDSVGIRATHKVHPYCYDRSW…	1634	1	1	0	620.842	2	-0.0008	856	866	0	54.81	0.0027	R	QLLVEPEGVEK	E
4	2::tr|A0A087R4G9|A0A087R4G9_APTFO	Alpha-2-macroglobulin (Fragment) OS=Aptenodytes forsteri OX=9233 GN=AS27_14261 PE=4 SV=1	1400	72	9.1e-135	159182	39	26	23	20	21.5	6	YMVLLPFLIHTDSPEKVCVQLTHLNESVTLSATLEYQGENRSLIDDVVSEKDVFTCIPFSLPKSNSQSPVTFITVTVKGATLQFRSRKSVLVKNSESLVFVQTDKPIYKPGQTVLFRIVSLDKDFRPLNEVDPKKNRLYQWAKAELKGGLIQLFFNLTSEPMQGTYTVVAQKVSGKTIRHPFSVEEYVLPKFEVTVKMPKVITILDEKLKVTVCGLYTFGKPVPGLVSFRVCRKFEHAATACYGEEAKAVCDEFSGQTDNYGCISEMVKTKLFQLKRSGYENKLHVEAKIKEEETGVELIGTSFSEITTTISKITFEHSDSHYKPGIPFFGQVKLVDGSGAPIANEIVRISFQGGQEINYTTNEEGRARFALNTFMLYFDSVGIRATHKVHPYCYDRSW…	1747	1	1	0	640.812	2	0.0018	1137	1146	0	59.27	0.0013	K	EPEVDLPYYR	Y
4	2::tr|A0A087R4G9|A0A087R4G9_APTFO	Alpha-2-macroglobulin (Fragment) OS=Aptenodytes forsteri OX=9233 GN=AS27_14261 PE=4 SV=1	1400	72	9.1e-135	159182	39	26	23	20	21.5	6	YMVLLPFLIHTDSPEKVCVQLTHLNESVTLSATLEYQGENRSLIDDVVSEKDVFTCIPFSLPKSNSQSPVTFITVTVKGATLQFRSRKSVLVKNSESLVFVQTDKPIYKPGQTVLFRIVSLDKDFRPLNEVDPKKNRLYQWAKAELKGGLIQLFFNLTSEPMQGTYTVVAQKVSGKTIRHPFSVEEYVLPKFEVTVKMPKVITILDEKLKVTVCGLYTFGKPVPGLVSFRVCRKFEHAATACYGEEAKAVCDEFSGQTDNYGCISEMVKTKLFQLKRSGYENKLHVEAKIKEEETGVELIGTSFSEITTTISKITFEHSDSHYKPGIPFFGQVKLVDGSGAPIANEIVRISFQGGQEINYTTNEEGRARFALNTFMLYFDSVGIRATHKVHPYCYDRSW…	2392	1	1	0	706.819	2	-0.0008	428	440	0	94.47	2.2e-07	K	SETLSCGSSTEVR	V
4	2::tr|A0A087R4G9|A0A087R4G9_APTFO	Alpha-2-macroglobulin (Fragment) OS=Aptenodytes forsteri OX=9233 GN=AS27_14261 PE=4 SV=1	1400	72	9.1e-135	159182	39	26	23	20	21.5	6	YMVLLPFLIHTDSPEKVCVQLTHLNESVTLSATLEYQGENRSLIDDVVSEKDVFTCIPFSLPKSNSQSPVTFITVTVKGATLQFRSRKSVLVKNSESLVFVQTDKPIYKPGQTVLFRIVSLDKDFRPLNEVDPKKNRLYQWAKAELKGGLIQLFFNLTSEPMQGTYTVVAQKVSGKTIRHPFSVEEYVLPKFEVTVKMPKVITILDEKLKVTVCGLYTFGKPVPGLVSFRVCRKFEHAATACYGEEAKAVCDEFSGQTDNYGCISEMVKTKLFQLKRSGYENKLHVEAKIKEEETGVELIGTSFSEITTTISKITFEHSDSHYKPGIPFFGQVKLVDGSGAPIANEIVRISFQGGQEINYTTNEEGRARFALNTFMLYFDSVGIRATHKVHPYCYDRSW…	3454	1	1	0	533.292	3	0.0017	441	454	0	47.9	0.018	R	VHYILTPEAIGEQK	K
4	2::tr|A0A087R4G9|A0A087R4G9_APTFO	Alpha-2-macroglobulin (Fragment) OS=Aptenodytes forsteri OX=9233 GN=AS27_14261 PE=4 SV=1	1400	72	9.1e-135	159182	39	26	23	20	21.5	6	YMVLLPFLIHTDSPEKVCVQLTHLNESVTLSATLEYQGENRSLIDDVVSEKDVFTCIPFSLPKSNSQSPVTFITVTVKGATLQFRSRKSVLVKNSESLVFVQTDKPIYKPGQTVLFRIVSLDKDFRPLNEVDPKKNRLYQWAKAELKGGLIQLFFNLTSEPMQGTYTVVAQKVSGKTIRHPFSVEEYVLPKFEVTVKMPKVITILDEKLKVTVCGLYTFGKPVPGLVSFRVCRKFEHAATACYGEEAKAVCDEFSGQTDNYGCISEMVKTKLFQLKRSGYENKLHVEAKIKEEETGVELIGTSFSEITTTISKITFEHSDSHYKPGIPFFGQVKLVDGSGAPIANEIVRISFQGGQEINYTTNEEGRARFALNTFMLYFDSVGIRATHKVHPYCYDRSW…	3479	1	1	0	801.901	2	-0.0063	1370	1383	0	29.47	1.6	K	LSSETLSFSFTVER	D
4	2::tr|A0A087R4G9|A0A087R4G9_APTFO	Alpha-2-macroglobulin (Fragment) OS=Aptenodytes forsteri OX=9233 GN=AS27_14261 PE=4 SV=1	1400	72	9.1e-135	159182	39	26	23	20	21.5	6	YMVLLPFLIHTDSPEKVCVQLTHLNESVTLSATLEYQGENRSLIDDVVSEKDVFTCIPFSLPKSNSQSPVTFITVTVKGATLQFRSRKSVLVKNSESLVFVQTDKPIYKPGQTVLFRIVSLDKDFRPLNEVDPKKNRLYQWAKAELKGGLIQLFFNLTSEPMQGTYTVVAQKVSGKTIRHPFSVEEYVLPKFEVTVKMPKVITILDEKLKVTVCGLYTFGKPVPGLVSFRVCRKFEHAATACYGEEAKAVCDEFSGQTDNYGCISEMVKTKLFQLKRSGYENKLHVEAKIKEEETGVELIGTSFSEITTTISKITFEHSDSHYKPGIPFFGQVKLVDGSGAPIANEIVRISFQGGQEINYTTNEEGRARFALNTFMLYFDSVGIRATHKVHPYCYDRSW…	3607	1	1	0	543.616	3	-0.0006	1096	1110	1	66.87	0.00028	K	ALMAYAFALAGKEEK	R
4	2::tr|A0A087R4G9|A0A087R4G9_APTFO	Alpha-2-macroglobulin (Fragment) OS=Aptenodytes forsteri OX=9233 GN=AS27_14261 PE=4 SV=1	1400	72	9.1e-135	159182	39	26	23	20	21.5	6	YMVLLPFLIHTDSPEKVCVQLTHLNESVTLSATLEYQGENRSLIDDVVSEKDVFTCIPFSLPKSNSQSPVTFITVTVKGATLQFRSRKSVLVKNSESLVFVQTDKPIYKPGQTVLFRIVSLDKDFRPLNEVDPKKNRLYQWAKAELKGGLIQLFFNLTSEPMQGTYTVVAQKVSGKTIRHPFSVEEYVLPKFEVTVKMPKVITILDEKLKVTVCGLYTFGKPVPGLVSFRVCRKFEHAATACYGEEAKAVCDEFSGQTDNYGCISEMVKTKLFQLKRSGYENKLHVEAKIKEEETGVELIGTSFSEITTTISKITFEHSDSHYKPGIPFFGQVKLVDGSGAPIANEIVRISFQGGQEINYTTNEEGRARFALNTFMLYFDSVGIRATHKVHPYCYDRSW…	3754	1	1	0	823.443	2	-0.0013	1356	1369	0	101	1.2e-07	R	TELSTNHVLVYLEK	L
4	2::tr|A0A087R4G9|A0A087R4G9_APTFO	Alpha-2-macroglobulin (Fragment) OS=Aptenodytes forsteri OX=9233 GN=AS27_14261 PE=4 SV=1	1400	72	9.1e-135	159182	39	26	23	20	21.5	6	YMVLLPFLIHTDSPEKVCVQLTHLNESVTLSATLEYQGENRSLIDDVVSEKDVFTCIPFSLPKSNSQSPVTFITVTVKGATLQFRSRKSVLVKNSESLVFVQTDKPIYKPGQTVLFRIVSLDKDFRPLNEVDPKKNRLYQWAKAELKGGLIQLFFNLTSEPMQGTYTVVAQKVSGKTIRHPFSVEEYVLPKFEVTVKMPKVITILDEKLKVTVCGLYTFGKPVPGLVSFRVCRKFEHAATACYGEEAKAVCDEFSGQTDNYGCISEMVKTKLFQLKRSGYENKLHVEAKIKEEETGVELIGTSFSEITTTISKITFEHSDSHYKPGIPFFGQVKLVDGSGAPIANEIVRISFQGGQEINYTTNEEGRARFALNTFMLYFDSVGIRATHKVHPYCYDRSW…	3755	1	1	0	549.298	3	0.0013	1356	1369	0	62.44	0.00083	R	TELSTNHVLVYLEK	L
4	2::tr|A0A087R4G9|A0A087R4G9_APTFO	Alpha-2-macroglobulin (Fragment) OS=Aptenodytes forsteri OX=9233 GN=AS27_14261 PE=4 SV=1	1400	72	9.1e-135	159182	39	26	23	20	21.5	6	YMVLLPFLIHTDSPEKVCVQLTHLNESVTLSATLEYQGENRSLIDDVVSEKDVFTCIPFSLPKSNSQSPVTFITVTVKGATLQFRSRKSVLVKNSESLVFVQTDKPIYKPGQTVLFRIVSLDKDFRPLNEVDPKKNRLYQWAKAELKGGLIQLFFNLTSEPMQGTYTVVAQKVSGKTIRHPFSVEEYVLPKFEVTVKMPKVITILDEKLKVTVCGLYTFGKPVPGLVSFRVCRKFEHAATACYGEEAKAVCDEFSGQTDNYGCISEMVKTKLFQLKRSGYENKLHVEAKIKEEETGVELIGTSFSEITTTISKITFEHSDSHYKPGIPFFGQVKLVDGSGAPIANEIVRISFQGGQEINYTTNEEGRARFALNTFMLYFDSVGIRATHKVHPYCYDRSW…	3760	1	1	0	549.627	3	0.0035	1356	1369	0	37.97	0.26	R	TELSTNHVLVYLEK	L
4	2::tr|A0A087R4G9|A0A087R4G9_APTFO	Alpha-2-macroglobulin (Fragment) OS=Aptenodytes forsteri OX=9233 GN=AS27_14261 PE=4 SV=1	1400	72	9.1e-135	159182	39	26	23	20	21.5	6	YMVLLPFLIHTDSPEKVCVQLTHLNESVTLSATLEYQGENRSLIDDVVSEKDVFTCIPFSLPKSNSQSPVTFITVTVKGATLQFRSRKSVLVKNSESLVFVQTDKPIYKPGQTVLFRIVSLDKDFRPLNEVDPKKNRLYQWAKAELKGGLIQLFFNLTSEPMQGTYTVVAQKVSGKTIRHPFSVEEYVLPKFEVTVKMPKVITILDEKLKVTVCGLYTFGKPVPGLVSFRVCRKFEHAATACYGEEAKAVCDEFSGQTDNYGCISEMVKTKLFQLKRSGYENKLHVEAKIKEEETGVELIGTSFSEITTTISKITFEHSDSHYKPGIPFFGQVKLVDGSGAPIANEIVRISFQGGQEINYTTNEEGRARFALNTFMLYFDSVGIRATHKVHPYCYDRSW…	4083	1	1	0	571.262	3	-0.002	234	248	1	69.23	0.0001	R	KFEHAATACYGEEAK	A
4	2::tr|A0A087R4G9|A0A087R4G9_APTFO	Alpha-2-macroglobulin (Fragment) OS=Aptenodytes forsteri OX=9233 GN=AS27_14261 PE=4 SV=1	1400	72	9.1e-135	159182	39	26	23	20	21.5	6	YMVLLPFLIHTDSPEKVCVQLTHLNESVTLSATLEYQGENRSLIDDVVSEKDVFTCIPFSLPKSNSQSPVTFITVTVKGATLQFRSRKSVLVKNSESLVFVQTDKPIYKPGQTVLFRIVSLDKDFRPLNEVDPKKNRLYQWAKAELKGGLIQLFFNLTSEPMQGTYTVVAQKVSGKTIRHPFSVEEYVLPKFEVTVKMPKVITILDEKLKVTVCGLYTFGKPVPGLVSFRVCRKFEHAATACYGEEAKAVCDEFSGQTDNYGCISEMVKTKLFQLKRSGYENKLHVEAKIKEEETGVELIGTSFSEITTTISKITFEHSDSHYKPGIPFFGQVKLVDGSGAPIANEIVRISFQGGQEINYTTNEEGRARFALNTFMLYFDSVGIRATHKVHPYCYDRSW…	4144	1	1	0	432.244	4	0.0012	441	455	1	31.31	0.58	R	VHYILTPEAIGEQKK	I
4	2::tr|A0A087R4G9|A0A087R4G9_APTFO	Alpha-2-macroglobulin (Fragment) OS=Aptenodytes forsteri OX=9233 GN=AS27_14261 PE=4 SV=1	1400	72	9.1e-135	159182	39	26	23	20	21.5	6	YMVLLPFLIHTDSPEKVCVQLTHLNESVTLSATLEYQGENRSLIDDVVSEKDVFTCIPFSLPKSNSQSPVTFITVTVKGATLQFRSRKSVLVKNSESLVFVQTDKPIYKPGQTVLFRIVSLDKDFRPLNEVDPKKNRLYQWAKAELKGGLIQLFFNLTSEPMQGTYTVVAQKVSGKTIRHPFSVEEYVLPKFEVTVKMPKVITILDEKLKVTVCGLYTFGKPVPGLVSFRVCRKFEHAATACYGEEAKAVCDEFSGQTDNYGCISEMVKTKLFQLKRSGYENKLHVEAKIKEEETGVELIGTSFSEITTTISKITFEHSDSHYKPGIPFFGQVKLVDGSGAPIANEIVRISFQGGQEINYTTNEEGRARFALNTFMLYFDSVGIRATHKVHPYCYDRSW…	4145	1	1	0	575.99	3	0.0015	441	455	1	45.44	0.022	R	VHYILTPEAIGEQKK	I
4	2::tr|A0A087R4G9|A0A087R4G9_APTFO	Alpha-2-macroglobulin (Fragment) OS=Aptenodytes forsteri OX=9233 GN=AS27_14261 PE=4 SV=1	1400	72	9.1e-135	159182	39	26	23	20	21.5	6	YMVLLPFLIHTDSPEKVCVQLTHLNESVTLSATLEYQGENRSLIDDVVSEKDVFTCIPFSLPKSNSQSPVTFITVTVKGATLQFRSRKSVLVKNSESLVFVQTDKPIYKPGQTVLFRIVSLDKDFRPLNEVDPKKNRLYQWAKAELKGGLIQLFFNLTSEPMQGTYTVVAQKVSGKTIRHPFSVEEYVLPKFEVTVKMPKVITILDEKLKVTVCGLYTFGKPVPGLVSFRVCRKFEHAATACYGEEAKAVCDEFSGQTDNYGCISEMVKTKLFQLKRSGYENKLHVEAKIKEEETGVELIGTSFSEITTTISKITFEHSDSHYKPGIPFFGQVKLVDGSGAPIANEIVRISFQGGQEINYTTNEEGRARFALNTFMLYFDSVGIRATHKVHPYCYDRSW…	4485	1	1	0	905.903	2	-0.0012	1230	1245	0	99.45	7.7e-08	R	SGGDFQQDFQVDPTNR	L
4	2::tr|A0A087R4G9|A0A087R4G9_APTFO	Alpha-2-macroglobulin (Fragment) OS=Aptenodytes forsteri OX=9233 GN=AS27_14261 PE=4 SV=1	1400	72	9.1e-135	159182	39	26	23	20	21.5	6	YMVLLPFLIHTDSPEKVCVQLTHLNESVTLSATLEYQGENRSLIDDVVSEKDVFTCIPFSLPKSNSQSPVTFITVTVKGATLQFRSRKSVLVKNSESLVFVQTDKPIYKPGQTVLFRIVSLDKDFRPLNEVDPKKNRLYQWAKAELKGGLIQLFFNLTSEPMQGTYTVVAQKVSGKTIRHPFSVEEYVLPKFEVTVKMPKVITILDEKLKVTVCGLYTFGKPVPGLVSFRVCRKFEHAATACYGEEAKAVCDEFSGQTDNYGCISEMVKTKLFQLKRSGYENKLHVEAKIKEEETGVELIGTSFSEITTTISKITFEHSDSHYKPGIPFFGQVKLVDGSGAPIANEIVRISFQGGQEINYTTNEEGRARFALNTFMLYFDSVGIRATHKVHPYCYDRSW…	7048	1	1	0	632.814	4	0.0009	1126	1146	1	27.26	3.1	K	DGSVHWQRPGKEPEVDLPYYR	Y
4	2::tr|A0A087R4G9|A0A087R4G9_APTFO	Alpha-2-macroglobulin (Fragment) OS=Aptenodytes forsteri OX=9233 GN=AS27_14261 PE=4 SV=1	1400	72	9.1e-135	159182	39	26	23	20	21.5	6	YMVLLPFLIHTDSPEKVCVQLTHLNESVTLSATLEYQGENRSLIDDVVSEKDVFTCIPFSLPKSNSQSPVTFITVTVKGATLQFRSRKSVLVKNSESLVFVQTDKPIYKPGQTVLFRIVSLDKDFRPLNEVDPKKNRLYQWAKAELKGGLIQLFFNLTSEPMQGTYTVVAQKVSGKTIRHPFSVEEYVLPKFEVTVKMPKVITILDEKLKVTVCGLYTFGKPVPGLVSFRVCRKFEHAATACYGEEAKAVCDEFSGQTDNYGCISEMVKTKLFQLKRSGYENKLHVEAKIKEEETGVELIGTSFSEITTTISKITFEHSDSHYKPGIPFFGQVKLVDGSGAPIANEIVRISFQGGQEINYTTNEEGRARFALNTFMLYFDSVGIRATHKVHPYCYDRSW…	7049	1	1	0	843.416	3	0.0022	1126	1146	1	38.93	0.21	K	DGSVHWQRPGKEPEVDLPYYR	Y
4	2::tr|A0A087R4G9|A0A087R4G9_APTFO	Alpha-2-macroglobulin (Fragment) OS=Aptenodytes forsteri OX=9233 GN=AS27_14261 PE=4 SV=1	1400	72	9.1e-135	159182	39	26	23	20	21.5	6	YMVLLPFLIHTDSPEKVCVQLTHLNESVTLSATLEYQGENRSLIDDVVSEKDVFTCIPFSLPKSNSQSPVTFITVTVKGATLQFRSRKSVLVKNSESLVFVQTDKPIYKPGQTVLFRIVSLDKDFRPLNEVDPKKNRLYQWAKAELKGGLIQLFFNLTSEPMQGTYTVVAQKVSGKTIRHPFSVEEYVLPKFEVTVKMPKVITILDEKLKVTVCGLYTFGKPVPGLVSFRVCRKFEHAATACYGEEAKAVCDEFSGQTDNYGCISEMVKTKLFQLKRSGYENKLHVEAKIKEEETGVELIGTSFSEITTTISKITFEHSDSHYKPGIPFFGQVKLVDGSGAPIANEIVRISFQGGQEINYTTNEEGRARFALNTFMLYFDSVGIRATHKVHPYCYDRSW…	7854	1	1	0	922.832	3	0.0003	94	117	0	59.71	0.00089	K	NSESLVFVQTDKPIYKPGQTVLFR	I
4	2::tr|A0A087R4G9|A0A087R4G9_APTFO	Alpha-2-macroglobulin (Fragment) OS=Aptenodytes forsteri OX=9233 GN=AS27_14261 PE=4 SV=1	1400	72	9.1e-135	159182	39	26	23	20	21.5	6	YMVLLPFLIHTDSPEKVCVQLTHLNESVTLSATLEYQGENRSLIDDVVSEKDVFTCIPFSLPKSNSQSPVTFITVTVKGATLQFRSRKSVLVKNSESLVFVQTDKPIYKPGQTVLFRIVSLDKDFRPLNEVDPKKNRLYQWAKAELKGGLIQLFFNLTSEPMQGTYTVVAQKVSGKTIRHPFSVEEYVLPKFEVTVKMPKVITILDEKLKVTVCGLYTFGKPVPGLVSFRVCRKFEHAATACYGEEAKAVCDEFSGQTDNYGCISEMVKTKLFQLKRSGYENKLHVEAKIKEEETGVELIGTSFSEITTTISKITFEHSDSHYKPGIPFFGQVKLVDGSGAPIANEIVRISFQGGQEINYTTNEEGRARFALNTFMLYFDSVGIRATHKVHPYCYDRSW…	7855	1	1	0	692.378	4	0.0059	94	117	0	36.28	0.18	K	NSESLVFVQTDKPIYKPGQTVLFR	I
4	2::tr|A0A087R4G9|A0A087R4G9_APTFO	Alpha-2-macroglobulin (Fragment) OS=Aptenodytes forsteri OX=9233 GN=AS27_14261 PE=4 SV=1	1400	72	9.1e-135	159182	39	26	23	20	21.5	6	YMVLLPFLIHTDSPEKVCVQLTHLNESVTLSATLEYQGENRSLIDDVVSEKDVFTCIPFSLPKSNSQSPVTFITVTVKGATLQFRSRKSVLVKNSESLVFVQTDKPIYKPGQTVLFRIVSLDKDFRPLNEVDPKKNRLYQWAKAELKGGLIQLFFNLTSEPMQGTYTVVAQKVSGKTIRHPFSVEEYVLPKFEVTVKMPKVITILDEKLKVTVCGLYTFGKPVPGLVSFRVCRKFEHAATACYGEEAKAVCDEFSGQTDNYGCISEMVKTKLFQLKRSGYENKLHVEAKIKEEETGVELIGTSFSEITTTISKITFEHSDSHYKPGIPFFGQVKLVDGSGAPIANEIVRISFQGGQEINYTTNEEGRARFALNTFMLYFDSVGIRATHKVHPYCYDRSW…	8487	1	1	0	989.159	3	0.0003	1251	1277	0	64.57	0.00059	R	VPLPQVPGEYSTEVSGEGCVYLQTSLR	Y
4	2::tr|A0A087R4G9|A0A087R4G9_APTFO	Alpha-2-macroglobulin (Fragment) OS=Aptenodytes forsteri OX=9233 GN=AS27_14261 PE=4 SV=1	1400	72	9.1e-135	159182	39	26	23	20	21.5	6	YMVLLPFLIHTDSPEKVCVQLTHLNESVTLSATLEYQGENRSLIDDVVSEKDVFTCIPFSLPKSNSQSPVTFITVTVKGATLQFRSRKSVLVKNSESLVFVQTDKPIYKPGQTVLFRIVSLDKDFRPLNEVDPKKNRLYQWAKAELKGGLIQLFFNLTSEPMQGTYTVVAQKVSGKTIRHPFSVEEYVLPKFEVTVKMPKVITILDEKLKVTVCGLYTFGKPVPGLVSFRVCRKFEHAATACYGEEAKAVCDEFSGQTDNYGCISEMVKTKLFQLKRSGYENKLHVEAKIKEEETGVELIGTSFSEITTTISKITFEHSDSHYKPGIPFFGQVKLVDGSGAPIANEIVRISFQGGQEINYTTNEEGRARFALNTFMLYFDSVGIRATHKVHPYCYDRSW…	8490	1	1	0	989.493	3	0.0197	1251	1277	0	41.59	0.12	R	VPLPQVPGEYSTEVSGEGCVYLQTSLR	Y
4	2::tr|A0A087R4G9|A0A087R4G9_APTFO	Alpha-2-macroglobulin (Fragment) OS=Aptenodytes forsteri OX=9233 GN=AS27_14261 PE=4 SV=1	1400	72	9.1e-135	159182	39	26	23	20	21.5	6	YMVLLPFLIHTDSPEKVCVQLTHLNESVTLSATLEYQGENRSLIDDVVSEKDVFTCIPFSLPKSNSQSPVTFITVTVKGATLQFRSRKSVLVKNSESLVFVQTDKPIYKPGQTVLFRIVSLDKDFRPLNEVDPKKNRLYQWAKAELKGGLIQLFFNLTSEPMQGTYTVVAQKVSGKTIRHPFSVEEYVLPKFEVTVKMPKVITILDEKLKVTVCGLYTFGKPVPGLVSFRVCRKFEHAATACYGEEAKAVCDEFSGQTDNYGCISEMVKTKLFQLKRSGYENKLHVEAKIKEEETGVELIGTSFSEITTTISKITFEHSDSHYKPGIPFFGQVKLVDGSGAPIANEIVRISFQGGQEINYTTNEEGRARFALNTFMLYFDSVGIRATHKVHPYCYDRSW…	8491	1	1	0	989.496	3	0.0273	1251	1277	0	50.37	0.015	R	VPLPQVPGEYSTEVSGEGCVYLQTSLR	Y
4	2::tr|A0A087R4G9|A0A087R4G9_APTFO	Alpha-2-macroglobulin (Fragment) OS=Aptenodytes forsteri OX=9233 GN=AS27_14261 PE=4 SV=1	1400	72	9.1e-135	159182	39	26	23	20	21.5	6	YMVLLPFLIHTDSPEKVCVQLTHLNESVTLSATLEYQGENRSLIDDVVSEKDVFTCIPFSLPKSNSQSPVTFITVTVKGATLQFRSRKSVLVKNSESLVFVQTDKPIYKPGQTVLFRIVSLDKDFRPLNEVDPKKNRLYQWAKAELKGGLIQLFFNLTSEPMQGTYTVVAQKVSGKTIRHPFSVEEYVLPKFEVTVKMPKVITILDEKLKVTVCGLYTFGKPVPGLVSFRVCRKFEHAATACYGEEAKAVCDEFSGQTDNYGCISEMVKTKLFQLKRSGYENKLHVEAKIKEEETGVELIGTSFSEITTTISKITFEHSDSHYKPGIPFFGQVKLVDGSGAPIANEIVRISFQGGQEINYTTNEEGRARFALNTFMLYFDSVGIRATHKVHPYCYDRSW…	9799	1	1	0	685.188	5	0.0027	88	117	2	20.27	2	R	KSVLVKNSESLVFVQTDKPIYKPGQTVLFR	I
4	2::tr|A0A087R4G9|A0A087R4G9_APTFO	Alpha-2-macroglobulin (Fragment) OS=Aptenodytes forsteri OX=9233 GN=AS27_14261 PE=4 SV=1	1400	72	9.1e-135	159182	39	26	23	20	21.5	6	YMVLLPFLIHTDSPEKVCVQLTHLNESVTLSATLEYQGENRSLIDDVVSEKDVFTCIPFSLPKSNSQSPVTFITVTVKGATLQFRSRKSVLVKNSESLVFVQTDKPIYKPGQTVLFRIVSLDKDFRPLNEVDPKKNRLYQWAKAELKGGLIQLFFNLTSEPMQGTYTVVAQKVSGKTIRHPFSVEEYVLPKFEVTVKMPKVITILDEKLKVTVCGLYTFGKPVPGLVSFRVCRKFEHAATACYGEEAKAVCDEFSGQTDNYGCISEMVKTKLFQLKRSGYENKLHVEAKIKEEETGVELIGTSFSEITTTISKITFEHSDSHYKPGIPFFGQVKLVDGSGAPIANEIVRISFQGGQEINYTTNEEGRARFALNTFMLYFDSVGIRATHKVHPYCYDRSW…	11546	1	1	0	1034.04	4	-0.0026	1147	1184	1	52.32	0.0059	R	YRAPSAEVEMTAYVLLAHLTTQPAPSQEELSFASLIAK	W
4	2::tr|A0A087R4G9|A0A087R4G9_APTFO	Alpha-2-macroglobulin (Fragment) OS=Aptenodytes forsteri OX=9233 GN=AS27_14261 PE=4 SV=1	1400	72	9.1e-135	159182	39	26	23	20	21.5	6	YMVLLPFLIHTDSPEKVCVQLTHLNESVTLSATLEYQGENRSLIDDVVSEKDVFTCIPFSLPKSNSQSPVTFITVTVKGATLQFRSRKSVLVKNSESLVFVQTDKPIYKPGQTVLFRIVSLDKDFRPLNEVDPKKNRLYQWAKAELKGGLIQLFFNLTSEPMQGTYTVVAQKVSGKTIRHPFSVEEYVLPKFEVTVKMPKVITILDEKLKVTVCGLYTFGKPVPGLVSFRVCRKFEHAATACYGEEAKAVCDEFSGQTDNYGCISEMVKTKLFQLKRSGYENKLHVEAKIKEEETGVELIGTSFSEITTTISKITFEHSDSHYKPGIPFFGQVKLVDGSGAPIANEIVRISFQGGQEINYTTNEEGRARFALNTFMLYFDSVGIRATHKVHPYCYDRSW…	11554	1	1	0	1034.29	4	0.0187	1147	1184	1	56.56	0.0021	R	YRAPSAEVEMTAYVLLAHLTTQPAPSQEELSFASLIAK	W
4	2::tr|A0A087R4G9|A0A087R4G9_APTFO	Alpha-2-macroglobulin (Fragment) OS=Aptenodytes forsteri OX=9233 GN=AS27_14261 PE=4 SV=1	1400	72	9.1e-135	159182	39	26	23	20	21.5	6	YMVLLPFLIHTDSPEKVCVQLTHLNESVTLSATLEYQGENRSLIDDVVSEKDVFTCIPFSLPKSNSQSPVTFITVTVKGATLQFRSRKSVLVKNSESLVFVQTDKPIYKPGQTVLFRIVSLDKDFRPLNEVDPKKNRLYQWAKAELKGGLIQLFFNLTSEPMQGTYTVVAQKVSGKTIRHPFSVEEYVLPKFEVTVKMPKVITILDEKLKVTVCGLYTFGKPVPGLVSFRVCRKFEHAATACYGEEAKAVCDEFSGQTDNYGCISEMVKTKLFQLKRSGYENKLHVEAKIKEEETGVELIGTSFSEITTTISKITFEHSDSHYKPGIPFFGQVKLVDGSGAPIANEIVRISFQGGQEINYTTNEEGRARFALNTFMLYFDSVGIRATHKVHPYCYDRSW…	11557	1	1	0	1034.54	4	0.0406	1147	1184	1	51.15	0.007	R	YRAPSAEVEMTAYVLLAHLTTQPAPSQEELSFASLIAK	W
4	2::tr|A0A087R4G9|A0A087R4G9_APTFO	Alpha-2-macroglobulin (Fragment) OS=Aptenodytes forsteri OX=9233 GN=AS27_14261 PE=4 SV=1	1400	72	9.1e-135	159182	39	26	23	20	21.5	6	YMVLLPFLIHTDSPEKVCVQLTHLNESVTLSATLEYQGENRSLIDDVVSEKDVFTCIPFSLPKSNSQSPVTFITVTVKGATLQFRSRKSVLVKNSESLVFVQTDKPIYKPGQTVLFRIVSLDKDFRPLNEVDPKKNRLYQWAKAELKGGLIQLFFNLTSEPMQGTYTVVAQKVSGKTIRHPFSVEEYVLPKFEVTVKMPKVITILDEKLKVTVCGLYTFGKPVPGLVSFRVCRKFEHAATACYGEEAKAVCDEFSGQTDNYGCISEMVKTKLFQLKRSGYENKLHVEAKIKEEETGVELIGTSFSEITTTISKITFEHSDSHYKPGIPFFGQVKLVDGSGAPIANEIVRISFQGGQEINYTTNEEGRARFALNTFMLYFDSVGIRATHKVHPYCYDRSW…	11597	1	1	0	1038.29	4	0.0238	1147	1184	1	27.07	1.9	R	YRAPSAEVEMTAYVLLAHLTTQPAPSQEELSFASLIAK	W
5	2::tr|A0A093F817|A0A093F817_TYTAL	Serum albumin OS=Tyto alba OX=56313 GN=N341_01277 PE=4 SV=1	1376	72	2.2e-132	71943	64	49	24	20	31.9	5.4	MKWVTLISFIFLLSSATSWNLERVPREAEHKSEIAHRYNDLKEETFKAVTMITFAQYLQRCSYDGLSKLVKDVVDLAQKCVANEDAPECTKSLPSIFLDEICQVEKLRDSYGAMADCCGKADPERNECFLSFKVPQPDFVQPYQRPASDVICKEYQDNRVSLLGHFIYSVARRNPFLYAPTILSLAADYEHALQTCCKESDVGACLDEKAVAIKERAKKVSVKQQYSCGILKKFGERTFQADKLALLGQKYPKAPFSEILKILRDIKGIYRECCEGDMVECMDDRAELMTYMCSKQEVFSSKIKHCCEKPVVERSQCIIEADFDDKPEDLPSLVEKYIQDKEVCKSFEADHDAFLSEFVYEYSRRHPEFSTQLILRVAKGYETLLEKCCKTDNPAECYG…	147	1	0	0	406.785	2	0.0022	556	562	0	42.11	0.0027	K	LLVNLIK	R
5	2::tr|A0A093F817|A0A093F817_TYTAL	Serum albumin OS=Tyto alba OX=56313 GN=N341_01277 PE=4 SV=1	1376	72	2.2e-132	71943	64	49	24	20	31.9	5.4	MKWVTLISFIFLLSSATSWNLERVPREAEHKSEIAHRYNDLKEETFKAVTMITFAQYLQRCSYDGLSKLVKDVVDLAQKCVANEDAPECTKSLPSIFLDEICQVEKLRDSYGAMADCCGKADPERNECFLSFKVPQPDFVQPYQRPASDVICKEYQDNRVSLLGHFIYSVARRNPFLYAPTILSLAADYEHALQTCCKESDVGACLDEKAVAIKERAKKVSVKQQYSCGILKKFGERTFQADKLALLGQKYPKAPFSEILKILRDIKGIYRECCEGDMVECMDDRAELMTYMCSKQEVFSSKIKHCCEKPVVERSQCIIEADFDDKPEDLPSLVEKYIQDKEVCKSFEADHDAFLSEFVYEYSRRHPEFSTQLILRVAKGYETLLEKCCKTDNPAECYG…	444	1	0	0	444.245	2	-0.0001	72	79	0	31.46	0.93	K	DVVDLAQK	C
5	2::tr|A0A093F817|A0A093F817_TYTAL	Serum albumin OS=Tyto alba OX=56313 GN=N341_01277 PE=4 SV=1	1376	72	2.2e-132	71943	64	49	24	20	31.9	5.4	MKWVTLISFIFLLSSATSWNLERVPREAEHKSEIAHRYNDLKEETFKAVTMITFAQYLQRCSYDGLSKLVKDVVDLAQKCVANEDAPECTKSLPSIFLDEICQVEKLRDSYGAMADCCGKADPERNECFLSFKVPQPDFVQPYQRPASDVICKEYQDNRVSLLGHFIYSVARRNPFLYAPTILSLAADYEHALQTCCKESDVGACLDEKAVAIKERAKKVSVKQQYSCGILKKFGERTFQADKLALLGQKYPKAPFSEILKILRDIKGIYRECCEGDMVECMDDRAELMTYMCSKQEVFSSKIKHCCEKPVVERSQCIIEADFDDKPEDLPSLVEKYIQDKEVCKSFEADHDAFLSEFVYEYSRRHPEFSTQLILRVAKGYETLLEKCCKTDNPAECYG…	483	1	1	0	452.761	2	0.0009	254	261	0	35.74	0.23	K	APFSEILK	I
5	2::tr|A0A093F817|A0A093F817_TYTAL	Serum albumin OS=Tyto alba OX=56313 GN=N341_01277 PE=4 SV=1	1376	72	2.2e-132	71943	64	49	24	20	31.9	5.4	MKWVTLISFIFLLSSATSWNLERVPREAEHKSEIAHRYNDLKEETFKAVTMITFAQYLQRCSYDGLSKLVKDVVDLAQKCVANEDAPECTKSLPSIFLDEICQVEKLRDSYGAMADCCGKADPERNECFLSFKVPQPDFVQPYQRPASDVICKEYQDNRVSLLGHFIYSVARRNPFLYAPTILSLAADYEHALQTCCKESDVGACLDEKAVAIKERAKKVSVKQQYSCGILKKFGERTFQADKLALLGQKYPKAPFSEILKILRDIKGIYRECCEGDMVECMDDRAELMTYMCSKQEVFSSKIKHCCEKPVVERSQCIIEADFDDKPEDLPSLVEKYIQDKEVCKSFEADHDAFLSEFVYEYSRRHPEFSTQLILRVAKGYETLLEKCCKTDNPAECYG…	567	1	0	0	465.205	2	0	61	68	0	40.91	0.015	R	CSYDGLSK	L
5	2::tr|A0A093F817|A0A093F817_TYTAL	Serum albumin OS=Tyto alba OX=56313 GN=N341_01277 PE=4 SV=1	1376	72	2.2e-132	71943	64	49	24	20	31.9	5.4	MKWVTLISFIFLLSSATSWNLERVPREAEHKSEIAHRYNDLKEETFKAVTMITFAQYLQRCSYDGLSKLVKDVVDLAQKCVANEDAPECTKSLPSIFLDEICQVEKLRDSYGAMADCCGKADPERNECFLSFKVPQPDFVQPYQRPASDVICKEYQDNRVSLLGHFIYSVARRNPFLYAPTILSLAADYEHALQTCCKESDVGACLDEKAVAIKERAKKVSVKQQYSCGILKKFGERTFQADKLALLGQKYPKAPFSEILKILRDIKGIYRECCEGDMVECMDDRAELMTYMCSKQEVFSSKIKHCCEKPVVERSQCIIEADFDDKPEDLPSLVEKYIQDKEVCKSFEADHDAFLSEFVYEYSRRHPEFSTQLILRVAKGYETLLEKCCKTDNPAECYG…	627	1	0	0	476.753	2	0.0011	380	387	0	41.34	0.052	K	GYETLLEK	C
5	2::tr|A0A093F817|A0A093F817_TYTAL	Serum albumin OS=Tyto alba OX=56313 GN=N341_01277 PE=4 SV=1	1376	72	2.2e-132	71943	64	49	24	20	31.9	5.4	MKWVTLISFIFLLSSATSWNLERVPREAEHKSEIAHRYNDLKEETFKAVTMITFAQYLQRCSYDGLSKLVKDVVDLAQKCVANEDAPECTKSLPSIFLDEICQVEKLRDSYGAMADCCGKADPERNECFLSFKVPQPDFVQPYQRPASDVICKEYQDNRVSLLGHFIYSVARRNPFLYAPTILSLAADYEHALQTCCKESDVGACLDEKAVAIKERAKKVSVKQQYSCGILKKFGERTFQADKLALLGQKYPKAPFSEILKILRDIKGIYRECCEGDMVECMDDRAELMTYMCSKQEVFSSKIKHCCEKPVVERSQCIIEADFDDKPEDLPSLVEKYIQDKEVCKSFEADHDAFLSEFVYEYSRRHPEFSTQLILRVAKGYETLLEKCCKTDNPAECYG…	1010	1	0	0	522.745	2	0	126	133	0	42.57	0.022	R	NECFLSFK	V
5	2::tr|A0A093F817|A0A093F817_TYTAL	Serum albumin OS=Tyto alba OX=56313 GN=N341_01277 PE=4 SV=1	1376	72	2.2e-132	71943	64	49	24	20	31.9	5.4	MKWVTLISFIFLLSSATSWNLERVPREAEHKSEIAHRYNDLKEETFKAVTMITFAQYLQRCSYDGLSKLVKDVVDLAQKCVANEDAPECTKSLPSIFLDEICQVEKLRDSYGAMADCCGKADPERNECFLSFKVPQPDFVQPYQRPASDVICKEYQDNRVSLLGHFIYSVARRNPFLYAPTILSLAADYEHALQTCCKESDVGACLDEKAVAIKERAKKVSVKQQYSCGILKKFGERTFQADKLALLGQKYPKAPFSEILKILRDIKGIYRECCEGDMVECMDDRAELMTYMCSKQEVFSSKIKHCCEKPVVERSQCIIEADFDDKPEDLPSLVEKYIQDKEVCKSFEADHDAFLSEFVYEYSRRHPEFSTQLILRVAKGYETLLEKCCKTDNPAECYG…	1560	1	0	0	611.767	2	0.0007	199	209	0	63.35	0.0002	K	ESDVGACLDEK	A
5	2::tr|A0A093F817|A0A093F817_TYTAL	Serum albumin OS=Tyto alba OX=56313 GN=N341_01277 PE=4 SV=1	1376	72	2.2e-132	71943	64	49	24	20	31.9	5.4	MKWVTLISFIFLLSSATSWNLERVPREAEHKSEIAHRYNDLKEETFKAVTMITFAQYLQRCSYDGLSKLVKDVVDLAQKCVANEDAPECTKSLPSIFLDEICQVEKLRDSYGAMADCCGKADPERNECFLSFKVPQPDFVQPYQRPASDVICKEYQDNRVSLLGHFIYSVARRNPFLYAPTILSLAADYEHALQTCCKESDVGACLDEKAVAIKERAKKVSVKQQYSCGILKKFGERTFQADKLALLGQKYPKAPFSEILKILRDIKGIYRECCEGDMVECMDDRAELMTYMCSKQEVFSSKIKHCCEKPVVERSQCIIEADFDDKPEDLPSLVEKYIQDKEVCKSFEADHDAFLSEFVYEYSRRHPEFSTQLILRVAKGYETLLEKCCKTDNPAECYG…	1566	1	0	0	408.885	3	-0.0004	224	233	1	52.81	0.0051	K	QQYSCGILKK	F
5	2::tr|A0A093F817|A0A093F817_TYTAL	Serum albumin OS=Tyto alba OX=56313 GN=N341_01277 PE=4 SV=1	1376	72	2.2e-132	71943	64	49	24	20	31.9	5.4	MKWVTLISFIFLLSSATSWNLERVPREAEHKSEIAHRYNDLKEETFKAVTMITFAQYLQRCSYDGLSKLVKDVVDLAQKCVANEDAPECTKSLPSIFLDEICQVEKLRDSYGAMADCCGKADPERNECFLSFKVPQPDFVQPYQRPASDVICKEYQDNRVSLLGHFIYSVARRNPFLYAPTILSLAADYEHALQTCCKESDVGACLDEKAVAIKERAKKVSVKQQYSCGILKKFGERTFQADKLALLGQKYPKAPFSEILKILRDIKGIYRECCEGDMVECMDDRAELMTYMCSKQEVFSSKIKHCCEKPVVERSQCIIEADFDDKPEDLPSLVEKYIQDKEVCKSFEADHDAFLSEFVYEYSRRHPEFSTQLILRVAKGYETLLEKCCKTDNPAECYG…	1567	1	0	0	612.825	2	0.0022	224	233	1	36.99	0.2	K	QQYSCGILKK	F
5	2::tr|A0A093F817|A0A093F817_TYTAL	Serum albumin OS=Tyto alba OX=56313 GN=N341_01277 PE=4 SV=1	1376	72	2.2e-132	71943	64	49	24	20	31.9	5.4	MKWVTLISFIFLLSSATSWNLERVPREAEHKSEIAHRYNDLKEETFKAVTMITFAQYLQRCSYDGLSKLVKDVVDLAQKCVANEDAPECTKSLPSIFLDEICQVEKLRDSYGAMADCCGKADPERNECFLSFKVPQPDFVQPYQRPASDVICKEYQDNRVSLLGHFIYSVARRNPFLYAPTILSLAADYEHALQTCCKESDVGACLDEKAVAIKERAKKVSVKQQYSCGILKKFGERTFQADKLALLGQKYPKAPFSEILKILRDIKGIYRECCEGDMVECMDDRAELMTYMCSKQEVFSSKIKHCCEKPVVERSQCIIEADFDDKPEDLPSLVEKYIQDKEVCKSFEADHDAFLSEFVYEYSRRHPEFSTQLILRVAKGYETLLEKCCKTDNPAECYG…	1587	1	0	0	614.369	2	0.0002	69	79	1	70.07	5.6e-05	K	LVKDVVDLAQK	C
5	2::tr|A0A093F817|A0A093F817_TYTAL	Serum albumin OS=Tyto alba OX=56313 GN=N341_01277 PE=4 SV=1	1376	72	2.2e-132	71943	64	49	24	20	31.9	5.4	MKWVTLISFIFLLSSATSWNLERVPREAEHKSEIAHRYNDLKEETFKAVTMITFAQYLQRCSYDGLSKLVKDVVDLAQKCVANEDAPECTKSLPSIFLDEICQVEKLRDSYGAMADCCGKADPERNECFLSFKVPQPDFVQPYQRPASDVICKEYQDNRVSLLGHFIYSVARRNPFLYAPTILSLAADYEHALQTCCKESDVGACLDEKAVAIKERAKKVSVKQQYSCGILKKFGERTFQADKLALLGQKYPKAPFSEILKILRDIKGIYRECCEGDMVECMDDRAELMTYMCSKQEVFSSKIKHCCEKPVVERSQCIIEADFDDKPEDLPSLVEKYIQDKEVCKSFEADHDAFLSEFVYEYSRRHPEFSTQLILRVAKGYETLLEKCCKTDNPAECYG…	1588	1	0	0	409.915	3	0.0008	69	79	1	51.42	0.004	K	LVKDVVDLAQK	C
5	2::tr|A0A093F817|A0A093F817_TYTAL	Serum albumin OS=Tyto alba OX=56313 GN=N341_01277 PE=4 SV=1	1376	72	2.2e-132	71943	64	49	24	20	31.9	5.4	MKWVTLISFIFLLSSATSWNLERVPREAEHKSEIAHRYNDLKEETFKAVTMITFAQYLQRCSYDGLSKLVKDVVDLAQKCVANEDAPECTKSLPSIFLDEICQVEKLRDSYGAMADCCGKADPERNECFLSFKVPQPDFVQPYQRPASDVICKEYQDNRVSLLGHFIYSVARRNPFLYAPTILSLAADYEHALQTCCKESDVGACLDEKAVAIKERAKKVSVKQQYSCGILKKFGERTFQADKLALLGQKYPKAPFSEILKILRDIKGIYRECCEGDMVECMDDRAELMTYMCSKQEVFSSKIKHCCEKPVVERSQCIIEADFDDKPEDLPSLVEKYIQDKEVCKSFEADHDAFLSEFVYEYSRRHPEFSTQLILRVAKGYETLLEKCCKTDNPAECYG…	1596	1	0	0	411.217	3	0.0002	564	573	0	50.6	0.014	R	KPQMTEEQIK	T
5	2::tr|A0A093F817|A0A093F817_TYTAL	Serum albumin OS=Tyto alba OX=56313 GN=N341_01277 PE=4 SV=1	1376	72	2.2e-132	71943	64	49	24	20	31.9	5.4	MKWVTLISFIFLLSSATSWNLERVPREAEHKSEIAHRYNDLKEETFKAVTMITFAQYLQRCSYDGLSKLVKDVVDLAQKCVANEDAPECTKSLPSIFLDEICQVEKLRDSYGAMADCCGKADPERNECFLSFKVPQPDFVQPYQRPASDVICKEYQDNRVSLLGHFIYSVARRNPFLYAPTILSLAADYEHALQTCCKESDVGACLDEKAVAIKERAKKVSVKQQYSCGILKKFGERTFQADKLALLGQKYPKAPFSEILKILRDIKGIYRECCEGDMVECMDDRAELMTYMCSKQEVFSSKIKHCCEKPVVERSQCIIEADFDDKPEDLPSLVEKYIQDKEVCKSFEADHDAFLSEFVYEYSRRHPEFSTQLILRVAKGYETLLEKCCKTDNPAECYG…	1597	1	0	0	616.322	2	0.001	564	573	0	56.16	0.0039	R	KPQMTEEQIK	T
5	2::tr|A0A093F817|A0A093F817_TYTAL	Serum albumin OS=Tyto alba OX=56313 GN=N341_01277 PE=4 SV=1	1376	72	2.2e-132	71943	64	49	24	20	31.9	5.4	MKWVTLISFIFLLSSATSWNLERVPREAEHKSEIAHRYNDLKEETFKAVTMITFAQYLQRCSYDGLSKLVKDVVDLAQKCVANEDAPECTKSLPSIFLDEICQVEKLRDSYGAMADCCGKADPERNECFLSFKVPQPDFVQPYQRPASDVICKEYQDNRVSLLGHFIYSVARRNPFLYAPTILSLAADYEHALQTCCKESDVGACLDEKAVAIKERAKKVSVKQQYSCGILKKFGERTFQADKLALLGQKYPKAPFSEILKILRDIKGIYRECCEGDMVECMDDRAELMTYMCSKQEVFSSKIKHCCEKPVVERSQCIIEADFDDKPEDLPSLVEKYIQDKEVCKSFEADHDAFLSEFVYEYSRRHPEFSTQLILRVAKGYETLLEKCCKTDNPAECYG…	1609	1	0	0	617.27	2	0.0017	286	295	0	50.68	0.0026	R	AELMTYMCSK	Q
5	2::tr|A0A093F817|A0A093F817_TYTAL	Serum albumin OS=Tyto alba OX=56313 GN=N341_01277 PE=4 SV=1	1376	72	2.2e-132	71943	64	49	24	20	31.9	5.4	MKWVTLISFIFLLSSATSWNLERVPREAEHKSEIAHRYNDLKEETFKAVTMITFAQYLQRCSYDGLSKLVKDVVDLAQKCVANEDAPECTKSLPSIFLDEICQVEKLRDSYGAMADCCGKADPERNECFLSFKVPQPDFVQPYQRPASDVICKEYQDNRVSLLGHFIYSVARRNPFLYAPTILSLAADYEHALQTCCKESDVGACLDEKAVAIKERAKKVSVKQQYSCGILKKFGERTFQADKLALLGQKYPKAPFSEILKILRDIKGIYRECCEGDMVECMDDRAELMTYMCSKQEVFSSKIKHCCEKPVVERSQCIIEADFDDKPEDLPSLVEKYIQDKEVCKSFEADHDAFLSEFVYEYSRRHPEFSTQLILRVAKGYETLLEKCCKTDNPAECYG…	1653	1	0	0	416.547	3	-0.0039	564	573	0	38.25	0.23	R	KPQMTEEQIK	T
5	2::tr|A0A093F817|A0A093F817_TYTAL	Serum albumin OS=Tyto alba OX=56313 GN=N341_01277 PE=4 SV=1	1376	72	2.2e-132	71943	64	49	24	20	31.9	5.4	MKWVTLISFIFLLSSATSWNLERVPREAEHKSEIAHRYNDLKEETFKAVTMITFAQYLQRCSYDGLSKLVKDVVDLAQKCVANEDAPECTKSLPSIFLDEICQVEKLRDSYGAMADCCGKADPERNECFLSFKVPQPDFVQPYQRPASDVICKEYQDNRVSLLGHFIYSVARRNPFLYAPTILSLAADYEHALQTCCKESDVGACLDEKAVAIKERAKKVSVKQQYSCGILKKFGERTFQADKLALLGQKYPKAPFSEILKILRDIKGIYRECCEGDMVECMDDRAELMTYMCSKQEVFSSKIKHCCEKPVVERSQCIIEADFDDKPEDLPSLVEKYIQDKEVCKSFEADHDAFLSEFVYEYSRRHPEFSTQLILRVAKGYETLLEKCCKTDNPAECYG…	1660	1	0	0	625.266	2	-0.0017	286	295	0	21.06	1.9	R	AELMTYMCSK	Q
5	2::tr|A0A093F817|A0A093F817_TYTAL	Serum albumin OS=Tyto alba OX=56313 GN=N341_01277 PE=4 SV=1	1376	72	2.2e-132	71943	64	49	24	20	31.9	5.4	MKWVTLISFIFLLSSATSWNLERVPREAEHKSEIAHRYNDLKEETFKAVTMITFAQYLQRCSYDGLSKLVKDVVDLAQKCVANEDAPECTKSLPSIFLDEICQVEKLRDSYGAMADCCGKADPERNECFLSFKVPQPDFVQPYQRPASDVICKEYQDNRVSLLGHFIYSVARRNPFLYAPTILSLAADYEHALQTCCKESDVGACLDEKAVAIKERAKKVSVKQQYSCGILKKFGERTFQADKLALLGQKYPKAPFSEILKILRDIKGIYRECCEGDMVECMDDRAELMTYMCSKQEVFSSKIKHCCEKPVVERSQCIIEADFDDKPEDLPSLVEKYIQDKEVCKSFEADHDAFLSEFVYEYSRRHPEFSTQLILRVAKGYETLLEKCCKTDNPAECYG…	1702	1	0	0	633.263	2	-0.0016	286	295	0	58.6	0.00029	R	AELMTYMCSK	Q
5	2::tr|A0A093F817|A0A093F817_TYTAL	Serum albumin OS=Tyto alba OX=56313 GN=N341_01277 PE=4 SV=1	1376	72	2.2e-132	71943	64	49	24	20	31.9	5.4	MKWVTLISFIFLLSSATSWNLERVPREAEHKSEIAHRYNDLKEETFKAVTMITFAQYLQRCSYDGLSKLVKDVVDLAQKCVANEDAPECTKSLPSIFLDEICQVEKLRDSYGAMADCCGKADPERNECFLSFKVPQPDFVQPYQRPASDVICKEYQDNRVSLLGHFIYSVARRNPFLYAPTILSLAADYEHALQTCCKESDVGACLDEKAVAIKERAKKVSVKQQYSCGILKKFGERTFQADKLALLGQKYPKAPFSEILKILRDIKGIYRECCEGDMVECMDDRAELMTYMCSKQEVFSSKIKHCCEKPVVERSQCIIEADFDDKPEDLPSLVEKYIQDKEVCKSFEADHDAFLSEFVYEYSRRHPEFSTQLILRVAKGYETLLEKCCKTDNPAECYG…	1770	1	0	0	643.817	2	-0.0006	38	47	1	53.14	0.0041	R	YNDLKEETFK	A
5	2::tr|A0A093F817|A0A093F817_TYTAL	Serum albumin OS=Tyto alba OX=56313 GN=N341_01277 PE=4 SV=1	1376	72	2.2e-132	71943	64	49	24	20	31.9	5.4	MKWVTLISFIFLLSSATSWNLERVPREAEHKSEIAHRYNDLKEETFKAVTMITFAQYLQRCSYDGLSKLVKDVVDLAQKCVANEDAPECTKSLPSIFLDEICQVEKLRDSYGAMADCCGKADPERNECFLSFKVPQPDFVQPYQRPASDVICKEYQDNRVSLLGHFIYSVARRNPFLYAPTILSLAADYEHALQTCCKESDVGACLDEKAVAIKERAKKVSVKQQYSCGILKKFGERTFQADKLALLGQKYPKAPFSEILKILRDIKGIYRECCEGDMVECMDDRAELMTYMCSKQEVFSSKIKHCCEKPVVERSQCIIEADFDDKPEDLPSLVEKYIQDKEVCKSFEADHDAFLSEFVYEYSRRHPEFSTQLILRVAKGYETLLEKCCKTDNPAECYG…	1972	1	0	0	447.582	3	-0.0013	366	376	0	33.51	0.36	R	HPEFSTQLILR	V
5	2::tr|A0A093F817|A0A093F817_TYTAL	Serum albumin OS=Tyto alba OX=56313 GN=N341_01277 PE=4 SV=1	1376	72	2.2e-132	71943	64	49	24	20	31.9	5.4	MKWVTLISFIFLLSSATSWNLERVPREAEHKSEIAHRYNDLKEETFKAVTMITFAQYLQRCSYDGLSKLVKDVVDLAQKCVANEDAPECTKSLPSIFLDEICQVEKLRDSYGAMADCCGKADPERNECFLSFKVPQPDFVQPYQRPASDVICKEYQDNRVSLLGHFIYSVARRNPFLYAPTILSLAADYEHALQTCCKESDVGACLDEKAVAIKERAKKVSVKQQYSCGILKKFGERTFQADKLALLGQKYPKAPFSEILKILRDIKGIYRECCEGDMVECMDDRAELMTYMCSKQEVFSSKIKHCCEKPVVERSQCIIEADFDDKPEDLPSLVEKYIQDKEVCKSFEADHDAFLSEFVYEYSRRHPEFSTQLILRVAKGYETLLEKCCKTDNPAECYG…	1973	1	0	0	670.869	2	-0.0012	366	376	0	72.59	4.5e-05	R	HPEFSTQLILR	V
5	2::tr|A0A093F817|A0A093F817_TYTAL	Serum albumin OS=Tyto alba OX=56313 GN=N341_01277 PE=4 SV=1	1376	72	2.2e-132	71943	64	49	24	20	31.9	5.4	MKWVTLISFIFLLSSATSWNLERVPREAEHKSEIAHRYNDLKEETFKAVTMITFAQYLQRCSYDGLSKLVKDVVDLAQKCVANEDAPECTKSLPSIFLDEICQVEKLRDSYGAMADCCGKADPERNECFLSFKVPQPDFVQPYQRPASDVICKEYQDNRVSLLGHFIYSVARRNPFLYAPTILSLAADYEHALQTCCKESDVGACLDEKAVAIKERAKKVSVKQQYSCGILKKFGERTFQADKLALLGQKYPKAPFSEILKILRDIKGIYRECCEGDMVECMDDRAELMTYMCSKQEVFSSKIKHCCEKPVVERSQCIIEADFDDKPEDLPSLVEKYIQDKEVCKSFEADHDAFLSEFVYEYSRRHPEFSTQLILRVAKGYETLLEKCCKTDNPAECYG…	2220	1	0	0	691.831	2	-0.0003	513	524	0	64.23	0.00039	R	RPCFTAMGVDTK	Y
5	2::tr|A0A093F817|A0A093F817_TYTAL	Serum albumin OS=Tyto alba OX=56313 GN=N341_01277 PE=4 SV=1	1376	72	2.2e-132	71943	64	49	24	20	31.9	5.4	MKWVTLISFIFLLSSATSWNLERVPREAEHKSEIAHRYNDLKEETFKAVTMITFAQYLQRCSYDGLSKLVKDVVDLAQKCVANEDAPECTKSLPSIFLDEICQVEKLRDSYGAMADCCGKADPERNECFLSFKVPQPDFVQPYQRPASDVICKEYQDNRVSLLGHFIYSVARRNPFLYAPTILSLAADYEHALQTCCKESDVGACLDEKAVAIKERAKKVSVKQQYSCGILKKFGERTFQADKLALLGQKYPKAPFSEILKILRDIKGIYRECCEGDMVECMDDRAELMTYMCSKQEVFSSKIKHCCEKPVVERSQCIIEADFDDKPEDLPSLVEKYIQDKEVCKSFEADHDAFLSEFVYEYSRRHPEFSTQLILRVAKGYETLLEKCCKTDNPAECYG…	2221	1	0	0	461.557	3	0.0009	513	524	0	57.67	0.0018	R	RPCFTAMGVDTK	Y
5	2::tr|A0A093F817|A0A093F817_TYTAL	Serum albumin OS=Tyto alba OX=56313 GN=N341_01277 PE=4 SV=1	1376	72	2.2e-132	71943	64	49	24	20	31.9	5.4	MKWVTLISFIFLLSSATSWNLERVPREAEHKSEIAHRYNDLKEETFKAVTMITFAQYLQRCSYDGLSKLVKDVVDLAQKCVANEDAPECTKSLPSIFLDEICQVEKLRDSYGAMADCCGKADPERNECFLSFKVPQPDFVQPYQRPASDVICKEYQDNRVSLLGHFIYSVARRNPFLYAPTILSLAADYEHALQTCCKESDVGACLDEKAVAIKERAKKVSVKQQYSCGILKKFGERTFQADKLALLGQKYPKAPFSEILKILRDIKGIYRECCEGDMVECMDDRAELMTYMCSKQEVFSSKIKHCCEKPVVERSQCIIEADFDDKPEDLPSLVEKYIQDKEVCKSFEADHDAFLSEFVYEYSRRHPEFSTQLILRVAKGYETLLEKCCKTDNPAECYG…	2254	1	0	0	694.371	2	-0.0008	563	573	1	39.06	0.17	K	RKPQMTEEQIK	T
5	2::tr|A0A093F817|A0A093F817_TYTAL	Serum albumin OS=Tyto alba OX=56313 GN=N341_01277 PE=4 SV=1	1376	72	2.2e-132	71943	64	49	24	20	31.9	5.4	MKWVTLISFIFLLSSATSWNLERVPREAEHKSEIAHRYNDLKEETFKAVTMITFAQYLQRCSYDGLSKLVKDVVDLAQKCVANEDAPECTKSLPSIFLDEICQVEKLRDSYGAMADCCGKADPERNECFLSFKVPQPDFVQPYQRPASDVICKEYQDNRVSLLGHFIYSVARRNPFLYAPTILSLAADYEHALQTCCKESDVGACLDEKAVAIKERAKKVSVKQQYSCGILKKFGERTFQADKLALLGQKYPKAPFSEILKILRDIKGIYRECCEGDMVECMDDRAELMTYMCSKQEVFSSKIKHCCEKPVVERSQCIIEADFDDKPEDLPSLVEKYIQDKEVCKSFEADHDAFLSEFVYEYSRRHPEFSTQLILRVAKGYETLLEKCCKTDNPAECYG…	2272	1	0	0	697.289	2	-0.0011	80	91	0	71.35	1.1e-05	K	CVANEDAPECTK	S
5	2::tr|A0A093F817|A0A093F817_TYTAL	Serum albumin OS=Tyto alba OX=56313 GN=N341_01277 PE=4 SV=1	1376	72	2.2e-132	71943	64	49	24	20	31.9	5.4	MKWVTLISFIFLLSSATSWNLERVPREAEHKSEIAHRYNDLKEETFKAVTMITFAQYLQRCSYDGLSKLVKDVVDLAQKCVANEDAPECTKSLPSIFLDEICQVEKLRDSYGAMADCCGKADPERNECFLSFKVPQPDFVQPYQRPASDVICKEYQDNRVSLLGHFIYSVARRNPFLYAPTILSLAADYEHALQTCCKESDVGACLDEKAVAIKERAKKVSVKQQYSCGILKKFGERTFQADKLALLGQKYPKAPFSEILKILRDIKGIYRECCEGDMVECMDDRAELMTYMCSKQEVFSSKIKHCCEKPVVERSQCIIEADFDDKPEDLPSLVEKYIQDKEVCKSFEADHDAFLSEFVYEYSRRHPEFSTQLILRVAKGYETLLEKCCKTDNPAECYG…	2290	1	0	0	697.79	2	0.0162	80	91	0	50.29	0.0018	K	CVANEDAPECTK	S
5	2::tr|A0A093F817|A0A093F817_TYTAL	Serum albumin OS=Tyto alba OX=56313 GN=N341_01277 PE=4 SV=1	1376	72	2.2e-132	71943	64	49	24	20	31.9	5.4	MKWVTLISFIFLLSSATSWNLERVPREAEHKSEIAHRYNDLKEETFKAVTMITFAQYLQRCSYDGLSKLVKDVVDLAQKCVANEDAPECTKSLPSIFLDEICQVEKLRDSYGAMADCCGKADPERNECFLSFKVPQPDFVQPYQRPASDVICKEYQDNRVSLLGHFIYSVARRNPFLYAPTILSLAADYEHALQTCCKESDVGACLDEKAVAIKERAKKVSVKQQYSCGILKKFGERTFQADKLALLGQKYPKAPFSEILKILRDIKGIYRECCEGDMVECMDDRAELMTYMCSKQEVFSSKIKHCCEKPVVERSQCIIEADFDDKPEDLPSLVEKYIQDKEVCKSFEADHDAFLSEFVYEYSRRHPEFSTQLILRVAKGYETLLEKCCKTDNPAECYG…	2319	1	0	0	699.829	2	-0.0002	513	524	0	51.81	0.0055	R	RPCFTAMGVDTK	Y
5	2::tr|A0A093F817|A0A093F817_TYTAL	Serum albumin OS=Tyto alba OX=56313 GN=N341_01277 PE=4 SV=1	1376	72	2.2e-132	71943	64	49	24	20	31.9	5.4	MKWVTLISFIFLLSSATSWNLERVPREAEHKSEIAHRYNDLKEETFKAVTMITFAQYLQRCSYDGLSKLVKDVVDLAQKCVANEDAPECTKSLPSIFLDEICQVEKLRDSYGAMADCCGKADPERNECFLSFKVPQPDFVQPYQRPASDVICKEYQDNRVSLLGHFIYSVARRNPFLYAPTILSLAADYEHALQTCCKESDVGACLDEKAVAIKERAKKVSVKQQYSCGILKKFGERTFQADKLALLGQKYPKAPFSEILKILRDIKGIYRECCEGDMVECMDDRAELMTYMCSKQEVFSSKIKHCCEKPVVERSQCIIEADFDDKPEDLPSLVEKYIQDKEVCKSFEADHDAFLSEFVYEYSRRHPEFSTQLILRVAKGYETLLEKCCKTDNPAECYG…	2320	1	0	0	466.889	3	0.0006	513	524	0	65.56	0.00023	R	RPCFTAMGVDTK	Y
5	2::tr|A0A093F817|A0A093F817_TYTAL	Serum albumin OS=Tyto alba OX=56313 GN=N341_01277 PE=4 SV=1	1376	72	2.2e-132	71943	64	49	24	20	31.9	5.4	MKWVTLISFIFLLSSATSWNLERVPREAEHKSEIAHRYNDLKEETFKAVTMITFAQYLQRCSYDGLSKLVKDVVDLAQKCVANEDAPECTKSLPSIFLDEICQVEKLRDSYGAMADCCGKADPERNECFLSFKVPQPDFVQPYQRPASDVICKEYQDNRVSLLGHFIYSVARRNPFLYAPTILSLAADYEHALQTCCKESDVGACLDEKAVAIKERAKKVSVKQQYSCGILKKFGERTFQADKLALLGQKYPKAPFSEILKILRDIKGIYRECCEGDMVECMDDRAELMTYMCSKQEVFSSKIKHCCEKPVVERSQCIIEADFDDKPEDLPSLVEKYIQDKEVCKSFEADHDAFLSEFVYEYSRRHPEFSTQLILRVAKGYETLLEKCCKTDNPAECYG…	2337	1	0	0	468.582	3	-0.0001	563	573	1	35.46	0.45	K	RKPQMTEEQIK	T
5	2::tr|A0A093F817|A0A093F817_TYTAL	Serum albumin OS=Tyto alba OX=56313 GN=N341_01277 PE=4 SV=1	1376	72	2.2e-132	71943	64	49	24	20	31.9	5.4	MKWVTLISFIFLLSSATSWNLERVPREAEHKSEIAHRYNDLKEETFKAVTMITFAQYLQRCSYDGLSKLVKDVVDLAQKCVANEDAPECTKSLPSIFLDEICQVEKLRDSYGAMADCCGKADPERNECFLSFKVPQPDFVQPYQRPASDVICKEYQDNRVSLLGHFIYSVARRNPFLYAPTILSLAADYEHALQTCCKESDVGACLDEKAVAIKERAKKVSVKQQYSCGILKKFGERTFQADKLALLGQKYPKAPFSEILKILRDIKGIYRECCEGDMVECMDDRAELMTYMCSKQEVFSSKIKHCCEKPVVERSQCIIEADFDDKPEDLPSLVEKYIQDKEVCKSFEADHDAFLSEFVYEYSRRHPEFSTQLILRVAKGYETLLEKCCKTDNPAECYG…	2861	1	0	0	499.616	3	0.0018	365	376	1	65.24	0.0002	R	RHPEFSTQLILR	V
5	2::tr|A0A093F817|A0A093F817_TYTAL	Serum albumin OS=Tyto alba OX=56313 GN=N341_01277 PE=4 SV=1	1376	72	2.2e-132	71943	64	49	24	20	31.9	5.4	MKWVTLISFIFLLSSATSWNLERVPREAEHKSEIAHRYNDLKEETFKAVTMITFAQYLQRCSYDGLSKLVKDVVDLAQKCVANEDAPECTKSLPSIFLDEICQVEKLRDSYGAMADCCGKADPERNECFLSFKVPQPDFVQPYQRPASDVICKEYQDNRVSLLGHFIYSVARRNPFLYAPTILSLAADYEHALQTCCKESDVGACLDEKAVAIKERAKKVSVKQQYSCGILKKFGERTFQADKLALLGQKYPKAPFSEILKILRDIKGIYRECCEGDMVECMDDRAELMTYMCSKQEVFSSKIKHCCEKPVVERSQCIIEADFDDKPEDLPSLVEKYIQDKEVCKSFEADHDAFLSEFVYEYSRRHPEFSTQLILRVAKGYETLLEKCCKTDNPAECYG…	2862	1	0	0	748.921	2	0.0023	365	376	1	52.62	0.0036	R	RHPEFSTQLILR	V
5	2::tr|A0A093F817|A0A093F817_TYTAL	Serum albumin OS=Tyto alba OX=56313 GN=N341_01277 PE=4 SV=1	1376	72	2.2e-132	71943	64	49	24	20	31.9	5.4	MKWVTLISFIFLLSSATSWNLERVPREAEHKSEIAHRYNDLKEETFKAVTMITFAQYLQRCSYDGLSKLVKDVVDLAQKCVANEDAPECTKSLPSIFLDEICQVEKLRDSYGAMADCCGKADPERNECFLSFKVPQPDFVQPYQRPASDVICKEYQDNRVSLLGHFIYSVARRNPFLYAPTILSLAADYEHALQTCCKESDVGACLDEKAVAIKERAKKVSVKQQYSCGILKKFGERTFQADKLALLGQKYPKAPFSEILKILRDIKGIYRECCEGDMVECMDDRAELMTYMCSKQEVFSSKIKHCCEKPVVERSQCIIEADFDDKPEDLPSLVEKYIQDKEVCKSFEADHDAFLSEFVYEYSRRHPEFSTQLILRVAKGYETLLEKCCKTDNPAECYG…	3525	1	0	0	806.875	2	0.0011	121	133	1	31.22	0.75	K	ADPERNECFLSFK	V
5	2::tr|A0A093F817|A0A093F817_TYTAL	Serum albumin OS=Tyto alba OX=56313 GN=N341_01277 PE=4 SV=1	1376	72	2.2e-132	71943	64	49	24	20	31.9	5.4	MKWVTLISFIFLLSSATSWNLERVPREAEHKSEIAHRYNDLKEETFKAVTMITFAQYLQRCSYDGLSKLVKDVVDLAQKCVANEDAPECTKSLPSIFLDEICQVEKLRDSYGAMADCCGKADPERNECFLSFKVPQPDFVQPYQRPASDVICKEYQDNRVSLLGHFIYSVARRNPFLYAPTILSLAADYEHALQTCCKESDVGACLDEKAVAIKERAKKVSVKQQYSCGILKKFGERTFQADKLALLGQKYPKAPFSEILKILRDIKGIYRECCEGDMVECMDDRAELMTYMCSKQEVFSSKIKHCCEKPVVERSQCIIEADFDDKPEDLPSLVEKYIQDKEVCKSFEADHDAFLSEFVYEYSRRHPEFSTQLILRVAKGYETLLEKCCKTDNPAECYG…	3820	1	0	0	830.452	2	-0.0009	442	456	1	86.94	2.5e-06	K	KMPQVSTDTLLEIGK	K
5	2::tr|A0A093F817|A0A093F817_TYTAL	Serum albumin OS=Tyto alba OX=56313 GN=N341_01277 PE=4 SV=1	1376	72	2.2e-132	71943	64	49	24	20	31.9	5.4	MKWVTLISFIFLLSSATSWNLERVPREAEHKSEIAHRYNDLKEETFKAVTMITFAQYLQRCSYDGLSKLVKDVVDLAQKCVANEDAPECTKSLPSIFLDEICQVEKLRDSYGAMADCCGKADPERNECFLSFKVPQPDFVQPYQRPASDVICKEYQDNRVSLLGHFIYSVARRNPFLYAPTILSLAADYEHALQTCCKESDVGACLDEKAVAIKERAKKVSVKQQYSCGILKKFGERTFQADKLALLGQKYPKAPFSEILKILRDIKGIYRECCEGDMVECMDDRAELMTYMCSKQEVFSSKIKHCCEKPVVERSQCIIEADFDDKPEDLPSLVEKYIQDKEVCKSFEADHDAFLSEFVYEYSRRHPEFSTQLILRVAKGYETLLEKCCKTDNPAECYG…	3821	1	0	0	553.971	3	-0.0008	442	456	1	62.26	0.00074	K	KMPQVSTDTLLEIGK	K
5	2::tr|A0A093F817|A0A093F817_TYTAL	Serum albumin OS=Tyto alba OX=56313 GN=N341_01277 PE=4 SV=1	1376	72	2.2e-132	71943	64	49	24	20	31.9	5.4	MKWVTLISFIFLLSSATSWNLERVPREAEHKSEIAHRYNDLKEETFKAVTMITFAQYLQRCSYDGLSKLVKDVVDLAQKCVANEDAPECTKSLPSIFLDEICQVEKLRDSYGAMADCCGKADPERNECFLSFKVPQPDFVQPYQRPASDVICKEYQDNRVSLLGHFIYSVARRNPFLYAPTILSLAADYEHALQTCCKESDVGACLDEKAVAIKERAKKVSVKQQYSCGILKKFGERTFQADKLALLGQKYPKAPFSEILKILRDIKGIYRECCEGDMVECMDDRAELMTYMCSKQEVFSSKIKHCCEKPVVERSQCIIEADFDDKPEDLPSLVEKYIQDKEVCKSFEADHDAFLSEFVYEYSRRHPEFSTQLILRVAKGYETLLEKCCKTDNPAECYG…	3925	1	0	0	559.303	3	0.0014	443	457	1	57.16	0.0025	K	MPQVSTDTLLEIGKK	M
5	2::tr|A0A093F817|A0A093F817_TYTAL	Serum albumin OS=Tyto alba OX=56313 GN=N341_01277 PE=4 SV=1	1376	72	2.2e-132	71943	64	49	24	20	31.9	5.4	MKWVTLISFIFLLSSATSWNLERVPREAEHKSEIAHRYNDLKEETFKAVTMITFAQYLQRCSYDGLSKLVKDVVDLAQKCVANEDAPECTKSLPSIFLDEICQVEKLRDSYGAMADCCGKADPERNECFLSFKVPQPDFVQPYQRPASDVICKEYQDNRVSLLGHFIYSVARRNPFLYAPTILSLAADYEHALQTCCKESDVGACLDEKAVAIKERAKKVSVKQQYSCGILKKFGERTFQADKLALLGQKYPKAPFSEILKILRDIKGIYRECCEGDMVECMDDRAELMTYMCSKQEVFSSKIKHCCEKPVVERSQCIIEADFDDKPEDLPSLVEKYIQDKEVCKSFEADHDAFLSEFVYEYSRRHPEFSTQLILRVAKGYETLLEKCCKTDNPAECYG…	4346	1	0	0	889.456	2	0.0007	92	106	0	81.47	1.2e-05	K	SLPSIFLDEICQVEK	L
5	2::tr|A0A093F817|A0A093F817_TYTAL	Serum albumin OS=Tyto alba OX=56313 GN=N341_01277 PE=4 SV=1	1376	72	2.2e-132	71943	64	49	24	20	31.9	5.4	MKWVTLISFIFLLSSATSWNLERVPREAEHKSEIAHRYNDLKEETFKAVTMITFAQYLQRCSYDGLSKLVKDVVDLAQKCVANEDAPECTKSLPSIFLDEICQVEKLRDSYGAMADCCGKADPERNECFLSFKVPQPDFVQPYQRPASDVICKEYQDNRVSLLGHFIYSVARRNPFLYAPTILSLAADYEHALQTCCKESDVGACLDEKAVAIKERAKKVSVKQQYSCGILKKFGERTFQADKLALLGQKYPKAPFSEILKILRDIKGIYRECCEGDMVECMDDRAELMTYMCSKQEVFSSKIKHCCEKPVVERSQCIIEADFDDKPEDLPSLVEKYIQDKEVCKSFEADHDAFLSEFVYEYSRRHPEFSTQLILRVAKGYETLLEKCCKTDNPAECYG…	4356	1	0	0	889.955	2	0.0148	92	106	0	20.2	16	K	SLPSIFLDEICQVEK	L
5	2::tr|A0A093F817|A0A093F817_TYTAL	Serum albumin OS=Tyto alba OX=56313 GN=N341_01277 PE=4 SV=1	1376	72	2.2e-132	71943	64	49	24	20	31.9	5.4	MKWVTLISFIFLLSSATSWNLERVPREAEHKSEIAHRYNDLKEETFKAVTMITFAQYLQRCSYDGLSKLVKDVVDLAQKCVANEDAPECTKSLPSIFLDEICQVEKLRDSYGAMADCCGKADPERNECFLSFKVPQPDFVQPYQRPASDVICKEYQDNRVSLLGHFIYSVARRNPFLYAPTILSLAADYEHALQTCCKESDVGACLDEKAVAIKERAKKVSVKQQYSCGILKKFGERTFQADKLALLGQKYPKAPFSEILKILRDIKGIYRECCEGDMVECMDDRAELMTYMCSKQEVFSSKIKHCCEKPVVERSQCIIEADFDDKPEDLPSLVEKYIQDKEVCKSFEADHDAFLSEFVYEYSRRHPEFSTQLILRVAKGYETLLEKCCKTDNPAECYG…	4400	1	0	0	596.67	3	0.0015	442	457	2	93.16	3.7e-07	K	KMPQVSTDTLLEIGKK	M
5	2::tr|A0A093F817|A0A093F817_TYTAL	Serum albumin OS=Tyto alba OX=56313 GN=N341_01277 PE=4 SV=1	1376	72	2.2e-132	71943	64	49	24	20	31.9	5.4	MKWVTLISFIFLLSSATSWNLERVPREAEHKSEIAHRYNDLKEETFKAVTMITFAQYLQRCSYDGLSKLVKDVVDLAQKCVANEDAPECTKSLPSIFLDEICQVEKLRDSYGAMADCCGKADPERNECFLSFKVPQPDFVQPYQRPASDVICKEYQDNRVSLLGHFIYSVARRNPFLYAPTILSLAADYEHALQTCCKESDVGACLDEKAVAIKERAKKVSVKQQYSCGILKKFGERTFQADKLALLGQKYPKAPFSEILKILRDIKGIYRECCEGDMVECMDDRAELMTYMCSKQEVFSSKIKHCCEKPVVERSQCIIEADFDDKPEDLPSLVEKYIQDKEVCKSFEADHDAFLSEFVYEYSRRHPEFSTQLILRVAKGYETLLEKCCKTDNPAECYG…	4401	1	0	0	447.754	4	0.0018	442	457	2	59.41	0.00087	K	KMPQVSTDTLLEIGKK	M
5	2::tr|A0A093F817|A0A093F817_TYTAL	Serum albumin OS=Tyto alba OX=56313 GN=N341_01277 PE=4 SV=1	1376	72	2.2e-132	71943	64	49	24	20	31.9	5.4	MKWVTLISFIFLLSSATSWNLERVPREAEHKSEIAHRYNDLKEETFKAVTMITFAQYLQRCSYDGLSKLVKDVVDLAQKCVANEDAPECTKSLPSIFLDEICQVEKLRDSYGAMADCCGKADPERNECFLSFKVPQPDFVQPYQRPASDVICKEYQDNRVSLLGHFIYSVARRNPFLYAPTILSLAADYEHALQTCCKESDVGACLDEKAVAIKERAKKVSVKQQYSCGILKKFGERTFQADKLALLGQKYPKAPFSEILKILRDIKGIYRECCEGDMVECMDDRAELMTYMCSKQEVFSSKIKHCCEKPVVERSQCIIEADFDDKPEDLPSLVEKYIQDKEVCKSFEADHDAFLSEFVYEYSRRHPEFSTQLILRVAKGYETLLEKCCKTDNPAECYG…	4402	1	0	0	894.502	2	0.0026	442	457	2	90.35	7.1e-07	K	KMPQVSTDTLLEIGKK	M
5	2::tr|A0A093F817|A0A093F817_TYTAL	Serum albumin OS=Tyto alba OX=56313 GN=N341_01277 PE=4 SV=1	1376	72	2.2e-132	71943	64	49	24	20	31.9	5.4	MKWVTLISFIFLLSSATSWNLERVPREAEHKSEIAHRYNDLKEETFKAVTMITFAQYLQRCSYDGLSKLVKDVVDLAQKCVANEDAPECTKSLPSIFLDEICQVEKLRDSYGAMADCCGKADPERNECFLSFKVPQPDFVQPYQRPASDVICKEYQDNRVSLLGHFIYSVARRNPFLYAPTILSLAADYEHALQTCCKESDVGACLDEKAVAIKERAKKVSVKQQYSCGILKKFGERTFQADKLALLGQKYPKAPFSEILKILRDIKGIYRECCEGDMVECMDDRAELMTYMCSKQEVFSSKIKHCCEKPVVERSQCIIEADFDDKPEDLPSLVEKYIQDKEVCKSFEADHDAFLSEFVYEYSRRHPEFSTQLILRVAKGYETLLEKCCKTDNPAECYG…	4456	1	0	0	602.001	3	0.0001	442	457	2	73.85	3.4e-05	K	KMPQVSTDTLLEIGKK	M
5	2::tr|A0A093F817|A0A093F817_TYTAL	Serum albumin OS=Tyto alba OX=56313 GN=N341_01277 PE=4 SV=1	1376	72	2.2e-132	71943	64	49	24	20	31.9	5.4	MKWVTLISFIFLLSSATSWNLERVPREAEHKSEIAHRYNDLKEETFKAVTMITFAQYLQRCSYDGLSKLVKDVVDLAQKCVANEDAPECTKSLPSIFLDEICQVEKLRDSYGAMADCCGKADPERNECFLSFKVPQPDFVQPYQRPASDVICKEYQDNRVSLLGHFIYSVARRNPFLYAPTILSLAADYEHALQTCCKESDVGACLDEKAVAIKERAKKVSVKQQYSCGILKKFGERTFQADKLALLGQKYPKAPFSEILKILRDIKGIYRECCEGDMVECMDDRAELMTYMCSKQEVFSSKIKHCCEKPVVERSQCIIEADFDDKPEDLPSLVEKYIQDKEVCKSFEADHDAFLSEFVYEYSRRHPEFSTQLILRVAKGYETLLEKCCKTDNPAECYG…	4457	1	0	0	451.753	4	0.001	442	457	2	53.48	0.0036	K	KMPQVSTDTLLEIGKK	M
5	2::tr|A0A093F817|A0A093F817_TYTAL	Serum albumin OS=Tyto alba OX=56313 GN=N341_01277 PE=4 SV=1	1376	72	2.2e-132	71943	64	49	24	20	31.9	5.4	MKWVTLISFIFLLSSATSWNLERVPREAEHKSEIAHRYNDLKEETFKAVTMITFAQYLQRCSYDGLSKLVKDVVDLAQKCVANEDAPECTKSLPSIFLDEICQVEKLRDSYGAMADCCGKADPERNECFLSFKVPQPDFVQPYQRPASDVICKEYQDNRVSLLGHFIYSVARRNPFLYAPTILSLAADYEHALQTCCKESDVGACLDEKAVAIKERAKKVSVKQQYSCGILKKFGERTFQADKLALLGQKYPKAPFSEILKILRDIKGIYRECCEGDMVECMDDRAELMTYMCSKQEVFSSKIKHCCEKPVVERSQCIIEADFDDKPEDLPSLVEKYIQDKEVCKSFEADHDAFLSEFVYEYSRRHPEFSTQLILRVAKGYETLLEKCCKTDNPAECYG…	7015	1	0	0	839.686	3	0.0039	492	512	0	57.69	0.00045	R	QETTPINDNVSHCCSDSYAYR	R
5	2::tr|A0A093F817|A0A093F817_TYTAL	Serum albumin OS=Tyto alba OX=56313 GN=N341_01277 PE=4 SV=1	1376	72	2.2e-132	71943	64	49	24	20	31.9	5.4	MKWVTLISFIFLLSSATSWNLERVPREAEHKSEIAHRYNDLKEETFKAVTMITFAQYLQRCSYDGLSKLVKDVVDLAQKCVANEDAPECTKSLPSIFLDEICQVEKLRDSYGAMADCCGKADPERNECFLSFKVPQPDFVQPYQRPASDVICKEYQDNRVSLLGHFIYSVARRNPFLYAPTILSLAADYEHALQTCCKESDVGACLDEKAVAIKERAKKVSVKQQYSCGILKKFGERTFQADKLALLGQKYPKAPFSEILKILRDIKGIYRECCEGDMVECMDDRAELMTYMCSKQEVFSSKIKHCCEKPVVERSQCIIEADFDDKPEDLPSLVEKYIQDKEVCKSFEADHDAFLSEFVYEYSRRHPEFSTQLILRVAKGYETLLEKCCKTDNPAECYG…	7567	1	0	0	669.291	4	0.0156	491	512	1	50.08	0.004	R	RQETTPINDNVSHCCSDSYAYR	R
5	2::tr|A0A093F817|A0A093F817_TYTAL	Serum albumin OS=Tyto alba OX=56313 GN=N341_01277 PE=4 SV=1	1376	72	2.2e-132	71943	64	49	24	20	31.9	5.4	MKWVTLISFIFLLSSATSWNLERVPREAEHKSEIAHRYNDLKEETFKAVTMITFAQYLQRCSYDGLSKLVKDVVDLAQKCVANEDAPECTKSLPSIFLDEICQVEKLRDSYGAMADCCGKADPERNECFLSFKVPQPDFVQPYQRPASDVICKEYQDNRVSLLGHFIYSVARRNPFLYAPTILSLAADYEHALQTCCKESDVGACLDEKAVAIKERAKKVSVKQQYSCGILKKFGERTFQADKLALLGQKYPKAPFSEILKILRDIKGIYRECCEGDMVECMDDRAELMTYMCSKQEVFSSKIKHCCEKPVVERSQCIIEADFDDKPEDLPSLVEKYIQDKEVCKSFEADHDAFLSEFVYEYSRRHPEFSTQLILRVAKGYETLLEKCCKTDNPAECYG…	7568	1	0	0	892.054	3	0.0208	491	512	1	67.92	7.1e-05	R	RQETTPINDNVSHCCSDSYAYR	R
6	2::tr|A0A091UPZ3|A0A091UPZ3_PHALP	Serum albumin OS=Phaethon lepturus OX=97097 GN=N335_06786 PE=4 SV=1	1180	72	7.9e-113	69948	64	51	20	15	30.7	5.31	MKWVTLISFIFLFSSATSRNLQRVAREAEYKSEIAHRYNDLKEETFKAVTMVTFAQYLQRCSYEGLSKLVKDVVDLAQKCVANEDAPECTKSLPAIFLDEICQVEKLRDSYGAMADCCSKADPERNQCFLSFKVPQPDFVEPYQRPGTDVICKEYQDNRVSLLGHFIYSVARRNPFLYAPTILSLAADYEHALQSCCKESDVGACLDEKAVAIEERAKKVSVKQQYSCGILEKFGERTFKADKLVLLSQKYPRAPLSEILKIVHDVKDIYKECCEGDMVECMDDRAELMTYICSKQDVFSSKIKDCCEKPVVERSQCIIESDFDEKPENLPSVVEKYVQDKEVCKSFEAGQDAFLAELIYEYSRRHPEFSTQLILRVTKGYEALLEKCCKTDNPAECYG…	142	1	0	0	405.703	2	-0.0007	296	302	0	63.03	0.00012	K	QDVFSSK	I
6	2::tr|A0A091UPZ3|A0A091UPZ3_PHALP	Serum albumin OS=Phaethon lepturus OX=97097 GN=N335_06786 PE=4 SV=1	1180	72	7.9e-113	69948	64	51	20	15	30.7	5.31	MKWVTLISFIFLFSSATSRNLQRVAREAEYKSEIAHRYNDLKEETFKAVTMVTFAQYLQRCSYEGLSKLVKDVVDLAQKCVANEDAPECTKSLPAIFLDEICQVEKLRDSYGAMADCCSKADPERNQCFLSFKVPQPDFVEPYQRPGTDVICKEYQDNRVSLLGHFIYSVARRNPFLYAPTILSLAADYEHALQSCCKESDVGACLDEKAVAIEERAKKVSVKQQYSCGILEKFGERTFKADKLVLLSQKYPRAPLSEILKIVHDVKDIYKECCEGDMVECMDDRAELMTYICSKQDVFSSKIKDCCEKPVVERSQCIIESDFDEKPENLPSVVEKYVQDKEVCKSFEAGQDAFLAELIYEYSRRHPEFSTQLILRVTKGYEALLEKCCKTDNPAECYG…	444	1	0	0	444.245	2	-0.0001	72	79	0	31.46	0.93	K	DVVDLAQK	C
6	2::tr|A0A091UPZ3|A0A091UPZ3_PHALP	Serum albumin OS=Phaethon lepturus OX=97097 GN=N335_06786 PE=4 SV=1	1180	72	7.9e-113	69948	64	51	20	15	30.7	5.31	MKWVTLISFIFLFSSATSRNLQRVAREAEYKSEIAHRYNDLKEETFKAVTMVTFAQYLQRCSYEGLSKLVKDVVDLAQKCVANEDAPECTKSLPAIFLDEICQVEKLRDSYGAMADCCSKADPERNQCFLSFKVPQPDFVEPYQRPGTDVICKEYQDNRVSLLGHFIYSVARRNPFLYAPTILSLAADYEHALQSCCKESDVGACLDEKAVAIEERAKKVSVKQQYSCGILEKFGERTFKADKLVLLSQKYPRAPLSEILKIVHDVKDIYKECCEGDMVECMDDRAELMTYICSKQDVFSSKIKDCCEKPVVERSQCIIESDFDEKPENLPSVVEKYVQDKEVCKSFEAGQDAFLAELIYEYSRRHPEFSTQLILRVTKGYEALLEKCCKTDNPAECYG…	1010	2	0	0	522.745	2	0	126	133	0	36.06	0.099	R	NQCFLSFK	V
6	2::tr|A0A091UPZ3|A0A091UPZ3_PHALP	Serum albumin OS=Phaethon lepturus OX=97097 GN=N335_06786 PE=4 SV=1	1180	72	7.9e-113	69948	64	51	20	15	30.7	5.31	MKWVTLISFIFLFSSATSRNLQRVAREAEYKSEIAHRYNDLKEETFKAVTMVTFAQYLQRCSYEGLSKLVKDVVDLAQKCVANEDAPECTKSLPAIFLDEICQVEKLRDSYGAMADCCSKADPERNQCFLSFKVPQPDFVEPYQRPGTDVICKEYQDNRVSLLGHFIYSVARRNPFLYAPTILSLAADYEHALQSCCKESDVGACLDEKAVAIEERAKKVSVKQQYSCGILEKFGERTFKADKLVLLSQKYPRAPLSEILKIVHDVKDIYKECCEGDMVECMDDRAELMTYICSKQDVFSSKIKDCCEKPVVERSQCIIESDFDEKPENLPSVVEKYVQDKEVCKSFEAGQDAFLAELIYEYSRRHPEFSTQLILRVTKGYEALLEKCCKTDNPAECYG…	1560	1	0	0	611.767	2	0.0007	199	209	0	63.35	0.0002	K	ESDVGACLDEK	A
6	2::tr|A0A091UPZ3|A0A091UPZ3_PHALP	Serum albumin OS=Phaethon lepturus OX=97097 GN=N335_06786 PE=4 SV=1	1180	72	7.9e-113	69948	64	51	20	15	30.7	5.31	MKWVTLISFIFLFSSATSRNLQRVAREAEYKSEIAHRYNDLKEETFKAVTMVTFAQYLQRCSYEGLSKLVKDVVDLAQKCVANEDAPECTKSLPAIFLDEICQVEKLRDSYGAMADCCSKADPERNQCFLSFKVPQPDFVEPYQRPGTDVICKEYQDNRVSLLGHFIYSVARRNPFLYAPTILSLAADYEHALQSCCKESDVGACLDEKAVAIEERAKKVSVKQQYSCGILEKFGERTFKADKLVLLSQKYPRAPLSEILKIVHDVKDIYKECCEGDMVECMDDRAELMTYICSKQDVFSSKIKDCCEKPVVERSQCIIESDFDEKPENLPSVVEKYVQDKEVCKSFEAGQDAFLAELIYEYSRRHPEFSTQLILRVTKGYEALLEKCCKTDNPAECYG…	1587	1	0	0	614.369	2	0.0002	69	79	1	70.07	5.6e-05	K	LVKDVVDLAQK	C
6	2::tr|A0A091UPZ3|A0A091UPZ3_PHALP	Serum albumin OS=Phaethon lepturus OX=97097 GN=N335_06786 PE=4 SV=1	1180	72	7.9e-113	69948	64	51	20	15	30.7	5.31	MKWVTLISFIFLFSSATSRNLQRVAREAEYKSEIAHRYNDLKEETFKAVTMVTFAQYLQRCSYEGLSKLVKDVVDLAQKCVANEDAPECTKSLPAIFLDEICQVEKLRDSYGAMADCCSKADPERNQCFLSFKVPQPDFVEPYQRPGTDVICKEYQDNRVSLLGHFIYSVARRNPFLYAPTILSLAADYEHALQSCCKESDVGACLDEKAVAIEERAKKVSVKQQYSCGILEKFGERTFKADKLVLLSQKYPRAPLSEILKIVHDVKDIYKECCEGDMVECMDDRAELMTYICSKQDVFSSKIKDCCEKPVVERSQCIIESDFDEKPENLPSVVEKYVQDKEVCKSFEAGQDAFLAELIYEYSRRHPEFSTQLILRVTKGYEALLEKCCKTDNPAECYG…	1588	1	0	0	409.915	3	0.0008	69	79	1	51.42	0.004	K	LVKDVVDLAQK	C
6	2::tr|A0A091UPZ3|A0A091UPZ3_PHALP	Serum albumin OS=Phaethon lepturus OX=97097 GN=N335_06786 PE=4 SV=1	1180	72	7.9e-113	69948	64	51	20	15	30.7	5.31	MKWVTLISFIFLFSSATSRNLQRVAREAEYKSEIAHRYNDLKEETFKAVTMVTFAQYLQRCSYEGLSKLVKDVVDLAQKCVANEDAPECTKSLPAIFLDEICQVEKLRDSYGAMADCCSKADPERNQCFLSFKVPQPDFVEPYQRPGTDVICKEYQDNRVSLLGHFIYSVARRNPFLYAPTILSLAADYEHALQSCCKESDVGACLDEKAVAIEERAKKVSVKQQYSCGILEKFGERTFKADKLVLLSQKYPRAPLSEILKIVHDVKDIYKECCEGDMVECMDDRAELMTYICSKQDVFSSKIKDCCEKPVVERSQCIIESDFDEKPENLPSVVEKYVQDKEVCKSFEAGQDAFLAELIYEYSRRHPEFSTQLILRVTKGYEALLEKCCKTDNPAECYG…	1596	1	0	0	411.217	3	0.0002	548	557	0	50.6	0.014	R	KPQMTEEQIK	T
6	2::tr|A0A091UPZ3|A0A091UPZ3_PHALP	Serum albumin OS=Phaethon lepturus OX=97097 GN=N335_06786 PE=4 SV=1	1180	72	7.9e-113	69948	64	51	20	15	30.7	5.31	MKWVTLISFIFLFSSATSRNLQRVAREAEYKSEIAHRYNDLKEETFKAVTMVTFAQYLQRCSYEGLSKLVKDVVDLAQKCVANEDAPECTKSLPAIFLDEICQVEKLRDSYGAMADCCSKADPERNQCFLSFKVPQPDFVEPYQRPGTDVICKEYQDNRVSLLGHFIYSVARRNPFLYAPTILSLAADYEHALQSCCKESDVGACLDEKAVAIEERAKKVSVKQQYSCGILEKFGERTFKADKLVLLSQKYPRAPLSEILKIVHDVKDIYKECCEGDMVECMDDRAELMTYICSKQDVFSSKIKDCCEKPVVERSQCIIESDFDEKPENLPSVVEKYVQDKEVCKSFEAGQDAFLAELIYEYSRRHPEFSTQLILRVTKGYEALLEKCCKTDNPAECYG…	1597	1	0	0	616.322	2	0.001	548	557	0	56.16	0.0039	R	KPQMTEEQIK	T
6	2::tr|A0A091UPZ3|A0A091UPZ3_PHALP	Serum albumin OS=Phaethon lepturus OX=97097 GN=N335_06786 PE=4 SV=1	1180	72	7.9e-113	69948	64	51	20	15	30.7	5.31	MKWVTLISFIFLFSSATSRNLQRVAREAEYKSEIAHRYNDLKEETFKAVTMVTFAQYLQRCSYEGLSKLVKDVVDLAQKCVANEDAPECTKSLPAIFLDEICQVEKLRDSYGAMADCCSKADPERNQCFLSFKVPQPDFVEPYQRPGTDVICKEYQDNRVSLLGHFIYSVARRNPFLYAPTILSLAADYEHALQSCCKESDVGACLDEKAVAIEERAKKVSVKQQYSCGILEKFGERTFKADKLVLLSQKYPRAPLSEILKIVHDVKDIYKECCEGDMVECMDDRAELMTYICSKQDVFSSKIKDCCEKPVVERSQCIIESDFDEKPENLPSVVEKYVQDKEVCKSFEAGQDAFLAELIYEYSRRHPEFSTQLILRVTKGYEALLEKCCKTDNPAECYG…	1653	1	0	0	416.547	3	-0.0039	548	557	0	38.25	0.23	R	KPQMTEEQIK	T
6	2::tr|A0A091UPZ3|A0A091UPZ3_PHALP	Serum albumin OS=Phaethon lepturus OX=97097 GN=N335_06786 PE=4 SV=1	1180	72	7.9e-113	69948	64	51	20	15	30.7	5.31	MKWVTLISFIFLFSSATSRNLQRVAREAEYKSEIAHRYNDLKEETFKAVTMVTFAQYLQRCSYEGLSKLVKDVVDLAQKCVANEDAPECTKSLPAIFLDEICQVEKLRDSYGAMADCCSKADPERNQCFLSFKVPQPDFVEPYQRPGTDVICKEYQDNRVSLLGHFIYSVARRNPFLYAPTILSLAADYEHALQSCCKESDVGACLDEKAVAIEERAKKVSVKQQYSCGILEKFGERTFKADKLVLLSQKYPRAPLSEILKIVHDVKDIYKECCEGDMVECMDDRAELMTYICSKQDVFSSKIKDCCEKPVVERSQCIIESDFDEKPENLPSVVEKYVQDKEVCKSFEAGQDAFLAELIYEYSRRHPEFSTQLILRVTKGYEALLEKCCKTDNPAECYG…	1770	1	0	0	643.817	2	-0.0006	38	47	1	53.14	0.0041	R	YNDLKEETFK	A
6	2::tr|A0A091UPZ3|A0A091UPZ3_PHALP	Serum albumin OS=Phaethon lepturus OX=97097 GN=N335_06786 PE=4 SV=1	1180	72	7.9e-113	69948	64	51	20	15	30.7	5.31	MKWVTLISFIFLFSSATSRNLQRVAREAEYKSEIAHRYNDLKEETFKAVTMVTFAQYLQRCSYEGLSKLVKDVVDLAQKCVANEDAPECTKSLPAIFLDEICQVEKLRDSYGAMADCCSKADPERNQCFLSFKVPQPDFVEPYQRPGTDVICKEYQDNRVSLLGHFIYSVARRNPFLYAPTILSLAADYEHALQSCCKESDVGACLDEKAVAIEERAKKVSVKQQYSCGILEKFGERTFKADKLVLLSQKYPRAPLSEILKIVHDVKDIYKECCEGDMVECMDDRAELMTYICSKQDVFSSKIKDCCEKPVVERSQCIIESDFDEKPENLPSVVEKYVQDKEVCKSFEAGQDAFLAELIYEYSRRHPEFSTQLILRVTKGYEALLEKCCKTDNPAECYG…	1784	1	0	0	431.197	3	0.0006	305	314	0	35.84	0.17	K	DCCEKPVVER	S
6	2::tr|A0A091UPZ3|A0A091UPZ3_PHALP	Serum albumin OS=Phaethon lepturus OX=97097 GN=N335_06786 PE=4 SV=1	1180	72	7.9e-113	69948	64	51	20	15	30.7	5.31	MKWVTLISFIFLFSSATSRNLQRVAREAEYKSEIAHRYNDLKEETFKAVTMVTFAQYLQRCSYEGLSKLVKDVVDLAQKCVANEDAPECTKSLPAIFLDEICQVEKLRDSYGAMADCCSKADPERNQCFLSFKVPQPDFVEPYQRPGTDVICKEYQDNRVSLLGHFIYSVARRNPFLYAPTILSLAADYEHALQSCCKESDVGACLDEKAVAIEERAKKVSVKQQYSCGILEKFGERTFKADKLVLLSQKYPRAPLSEILKIVHDVKDIYKECCEGDMVECMDDRAELMTYICSKQDVFSSKIKDCCEKPVVERSQCIIESDFDEKPENLPSVVEKYVQDKEVCKSFEAGQDAFLAELIYEYSRRHPEFSTQLILRVTKGYEALLEKCCKTDNPAECYG…	1972	1	0	0	447.582	3	-0.0013	366	376	0	33.51	0.36	R	HPEFSTQLILR	V
6	2::tr|A0A091UPZ3|A0A091UPZ3_PHALP	Serum albumin OS=Phaethon lepturus OX=97097 GN=N335_06786 PE=4 SV=1	1180	72	7.9e-113	69948	64	51	20	15	30.7	5.31	MKWVTLISFIFLFSSATSRNLQRVAREAEYKSEIAHRYNDLKEETFKAVTMVTFAQYLQRCSYEGLSKLVKDVVDLAQKCVANEDAPECTKSLPAIFLDEICQVEKLRDSYGAMADCCSKADPERNQCFLSFKVPQPDFVEPYQRPGTDVICKEYQDNRVSLLGHFIYSVARRNPFLYAPTILSLAADYEHALQSCCKESDVGACLDEKAVAIEERAKKVSVKQQYSCGILEKFGERTFKADKLVLLSQKYPRAPLSEILKIVHDVKDIYKECCEGDMVECMDDRAELMTYICSKQDVFSSKIKDCCEKPVVERSQCIIESDFDEKPENLPSVVEKYVQDKEVCKSFEAGQDAFLAELIYEYSRRHPEFSTQLILRVTKGYEALLEKCCKTDNPAECYG…	1973	1	0	0	670.869	2	-0.0012	366	376	0	72.59	4.5e-05	R	HPEFSTQLILR	V
6	2::tr|A0A091UPZ3|A0A091UPZ3_PHALP	Serum albumin OS=Phaethon lepturus OX=97097 GN=N335_06786 PE=4 SV=1	1180	72	7.9e-113	69948	64	51	20	15	30.7	5.31	MKWVTLISFIFLFSSATSRNLQRVAREAEYKSEIAHRYNDLKEETFKAVTMVTFAQYLQRCSYEGLSKLVKDVVDLAQKCVANEDAPECTKSLPAIFLDEICQVEKLRDSYGAMADCCSKADPERNQCFLSFKVPQPDFVEPYQRPGTDVICKEYQDNRVSLLGHFIYSVARRNPFLYAPTILSLAADYEHALQSCCKESDVGACLDEKAVAIEERAKKVSVKQQYSCGILEKFGERTFKADKLVLLSQKYPRAPLSEILKIVHDVKDIYKECCEGDMVECMDDRAELMTYICSKQDVFSSKIKDCCEKPVVERSQCIIESDFDEKPENLPSVVEKYVQDKEVCKSFEAGQDAFLAELIYEYSRRHPEFSTQLILRVTKGYEALLEKCCKTDNPAECYG…	2089	1	0	0	682.749	2	-0.0003	109	120	0	57.41	3e-05	R	DSYGAMADCCSK	A
6	2::tr|A0A091UPZ3|A0A091UPZ3_PHALP	Serum albumin OS=Phaethon lepturus OX=97097 GN=N335_06786 PE=4 SV=1	1180	72	7.9e-113	69948	64	51	20	15	30.7	5.31	MKWVTLISFIFLFSSATSRNLQRVAREAEYKSEIAHRYNDLKEETFKAVTMVTFAQYLQRCSYEGLSKLVKDVVDLAQKCVANEDAPECTKSLPAIFLDEICQVEKLRDSYGAMADCCSKADPERNQCFLSFKVPQPDFVEPYQRPGTDVICKEYQDNRVSLLGHFIYSVARRNPFLYAPTILSLAADYEHALQSCCKESDVGACLDEKAVAIEERAKKVSVKQQYSCGILEKFGERTFKADKLVLLSQKYPRAPLSEILKIVHDVKDIYKECCEGDMVECMDDRAELMTYICSKQDVFSSKIKDCCEKPVVERSQCIIESDFDEKPENLPSVVEKYVQDKEVCKSFEAGQDAFLAELIYEYSRRHPEFSTQLILRVTKGYEALLEKCCKTDNPAECYG…	2211	1	0	0	690.746	2	-0.0013	109	120	0	67.27	1.1e-06	R	DSYGAMADCCSK	A
6	2::tr|A0A091UPZ3|A0A091UPZ3_PHALP	Serum albumin OS=Phaethon lepturus OX=97097 GN=N335_06786 PE=4 SV=1	1180	72	7.9e-113	69948	64	51	20	15	30.7	5.31	MKWVTLISFIFLFSSATSRNLQRVAREAEYKSEIAHRYNDLKEETFKAVTMVTFAQYLQRCSYEGLSKLVKDVVDLAQKCVANEDAPECTKSLPAIFLDEICQVEKLRDSYGAMADCCSKADPERNQCFLSFKVPQPDFVEPYQRPGTDVICKEYQDNRVSLLGHFIYSVARRNPFLYAPTILSLAADYEHALQSCCKESDVGACLDEKAVAIEERAKKVSVKQQYSCGILEKFGERTFKADKLVLLSQKYPRAPLSEILKIVHDVKDIYKECCEGDMVECMDDRAELMTYICSKQDVFSSKIKDCCEKPVVERSQCIIESDFDEKPENLPSVVEKYVQDKEVCKSFEAGQDAFLAELIYEYSRRHPEFSTQLILRVTKGYEALLEKCCKTDNPAECYG…	2220	1	0	0	691.831	2	-0.0003	513	524	0	64.23	0.00039	R	RPCFTAMGVDTK	Y
6	2::tr|A0A091UPZ3|A0A091UPZ3_PHALP	Serum albumin OS=Phaethon lepturus OX=97097 GN=N335_06786 PE=4 SV=1	1180	72	7.9e-113	69948	64	51	20	15	30.7	5.31	MKWVTLISFIFLFSSATSRNLQRVAREAEYKSEIAHRYNDLKEETFKAVTMVTFAQYLQRCSYEGLSKLVKDVVDLAQKCVANEDAPECTKSLPAIFLDEICQVEKLRDSYGAMADCCSKADPERNQCFLSFKVPQPDFVEPYQRPGTDVICKEYQDNRVSLLGHFIYSVARRNPFLYAPTILSLAADYEHALQSCCKESDVGACLDEKAVAIEERAKKVSVKQQYSCGILEKFGERTFKADKLVLLSQKYPRAPLSEILKIVHDVKDIYKECCEGDMVECMDDRAELMTYICSKQDVFSSKIKDCCEKPVVERSQCIIESDFDEKPENLPSVVEKYVQDKEVCKSFEAGQDAFLAELIYEYSRRHPEFSTQLILRVTKGYEALLEKCCKTDNPAECYG…	2221	1	0	0	461.557	3	0.0009	513	524	0	57.67	0.0018	R	RPCFTAMGVDTK	Y
6	2::tr|A0A091UPZ3|A0A091UPZ3_PHALP	Serum albumin OS=Phaethon lepturus OX=97097 GN=N335_06786 PE=4 SV=1	1180	72	7.9e-113	69948	64	51	20	15	30.7	5.31	MKWVTLISFIFLFSSATSRNLQRVAREAEYKSEIAHRYNDLKEETFKAVTMVTFAQYLQRCSYEGLSKLVKDVVDLAQKCVANEDAPECTKSLPAIFLDEICQVEKLRDSYGAMADCCSKADPERNQCFLSFKVPQPDFVEPYQRPGTDVICKEYQDNRVSLLGHFIYSVARRNPFLYAPTILSLAADYEHALQSCCKESDVGACLDEKAVAIEERAKKVSVKQQYSCGILEKFGERTFKADKLVLLSQKYPRAPLSEILKIVHDVKDIYKECCEGDMVECMDDRAELMTYICSKQDVFSSKIKDCCEKPVVERSQCIIESDFDEKPENLPSVVEKYVQDKEVCKSFEAGQDAFLAELIYEYSRRHPEFSTQLILRVTKGYEALLEKCCKTDNPAECYG…	2254	1	0	0	694.371	2	-0.0008	547	557	1	39.06	0.17	K	RKPQMTEEQIK	T
6	2::tr|A0A091UPZ3|A0A091UPZ3_PHALP	Serum albumin OS=Phaethon lepturus OX=97097 GN=N335_06786 PE=4 SV=1	1180	72	7.9e-113	69948	64	51	20	15	30.7	5.31	MKWVTLISFIFLFSSATSRNLQRVAREAEYKSEIAHRYNDLKEETFKAVTMVTFAQYLQRCSYEGLSKLVKDVVDLAQKCVANEDAPECTKSLPAIFLDEICQVEKLRDSYGAMADCCSKADPERNQCFLSFKVPQPDFVEPYQRPGTDVICKEYQDNRVSLLGHFIYSVARRNPFLYAPTILSLAADYEHALQSCCKESDVGACLDEKAVAIEERAKKVSVKQQYSCGILEKFGERTFKADKLVLLSQKYPRAPLSEILKIVHDVKDIYKECCEGDMVECMDDRAELMTYICSKQDVFSSKIKDCCEKPVVERSQCIIESDFDEKPENLPSVVEKYVQDKEVCKSFEAGQDAFLAELIYEYSRRHPEFSTQLILRVTKGYEALLEKCCKTDNPAECYG…	2272	1	0	0	697.289	2	-0.0011	80	91	0	71.35	1.1e-05	K	CVANEDAPECTK	S
6	2::tr|A0A091UPZ3|A0A091UPZ3_PHALP	Serum albumin OS=Phaethon lepturus OX=97097 GN=N335_06786 PE=4 SV=1	1180	72	7.9e-113	69948	64	51	20	15	30.7	5.31	MKWVTLISFIFLFSSATSRNLQRVAREAEYKSEIAHRYNDLKEETFKAVTMVTFAQYLQRCSYEGLSKLVKDVVDLAQKCVANEDAPECTKSLPAIFLDEICQVEKLRDSYGAMADCCSKADPERNQCFLSFKVPQPDFVEPYQRPGTDVICKEYQDNRVSLLGHFIYSVARRNPFLYAPTILSLAADYEHALQSCCKESDVGACLDEKAVAIEERAKKVSVKQQYSCGILEKFGERTFKADKLVLLSQKYPRAPLSEILKIVHDVKDIYKECCEGDMVECMDDRAELMTYICSKQDVFSSKIKDCCEKPVVERSQCIIESDFDEKPENLPSVVEKYVQDKEVCKSFEAGQDAFLAELIYEYSRRHPEFSTQLILRVTKGYEALLEKCCKTDNPAECYG…	2290	1	0	0	697.79	2	0.0162	80	91	0	50.29	0.0018	K	CVANEDAPECTK	S
6	2::tr|A0A091UPZ3|A0A091UPZ3_PHALP	Serum albumin OS=Phaethon lepturus OX=97097 GN=N335_06786 PE=4 SV=1	1180	72	7.9e-113	69948	64	51	20	15	30.7	5.31	MKWVTLISFIFLFSSATSRNLQRVAREAEYKSEIAHRYNDLKEETFKAVTMVTFAQYLQRCSYEGLSKLVKDVVDLAQKCVANEDAPECTKSLPAIFLDEICQVEKLRDSYGAMADCCSKADPERNQCFLSFKVPQPDFVEPYQRPGTDVICKEYQDNRVSLLGHFIYSVARRNPFLYAPTILSLAADYEHALQSCCKESDVGACLDEKAVAIEERAKKVSVKQQYSCGILEKFGERTFKADKLVLLSQKYPRAPLSEILKIVHDVKDIYKECCEGDMVECMDDRAELMTYICSKQDVFSSKIKDCCEKPVVERSQCIIESDFDEKPENLPSVVEKYVQDKEVCKSFEAGQDAFLAELIYEYSRRHPEFSTQLILRVTKGYEALLEKCCKTDNPAECYG…	2319	1	0	0	699.829	2	-0.0002	513	524	0	51.81	0.0055	R	RPCFTAMGVDTK	Y
6	2::tr|A0A091UPZ3|A0A091UPZ3_PHALP	Serum albumin OS=Phaethon lepturus OX=97097 GN=N335_06786 PE=4 SV=1	1180	72	7.9e-113	69948	64	51	20	15	30.7	5.31	MKWVTLISFIFLFSSATSRNLQRVAREAEYKSEIAHRYNDLKEETFKAVTMVTFAQYLQRCSYEGLSKLVKDVVDLAQKCVANEDAPECTKSLPAIFLDEICQVEKLRDSYGAMADCCSKADPERNQCFLSFKVPQPDFVEPYQRPGTDVICKEYQDNRVSLLGHFIYSVARRNPFLYAPTILSLAADYEHALQSCCKESDVGACLDEKAVAIEERAKKVSVKQQYSCGILEKFGERTFKADKLVLLSQKYPRAPLSEILKIVHDVKDIYKECCEGDMVECMDDRAELMTYICSKQDVFSSKIKDCCEKPVVERSQCIIESDFDEKPENLPSVVEKYVQDKEVCKSFEAGQDAFLAELIYEYSRRHPEFSTQLILRVTKGYEALLEKCCKTDNPAECYG…	2320	1	0	0	466.889	3	0.0006	513	524	0	65.56	0.00023	R	RPCFTAMGVDTK	Y
6	2::tr|A0A091UPZ3|A0A091UPZ3_PHALP	Serum albumin OS=Phaethon lepturus OX=97097 GN=N335_06786 PE=4 SV=1	1180	72	7.9e-113	69948	64	51	20	15	30.7	5.31	MKWVTLISFIFLFSSATSRNLQRVAREAEYKSEIAHRYNDLKEETFKAVTMVTFAQYLQRCSYEGLSKLVKDVVDLAQKCVANEDAPECTKSLPAIFLDEICQVEKLRDSYGAMADCCSKADPERNQCFLSFKVPQPDFVEPYQRPGTDVICKEYQDNRVSLLGHFIYSVARRNPFLYAPTILSLAADYEHALQSCCKESDVGACLDEKAVAIEERAKKVSVKQQYSCGILEKFGERTFKADKLVLLSQKYPRAPLSEILKIVHDVKDIYKECCEGDMVECMDDRAELMTYICSKQDVFSSKIKDCCEKPVVERSQCIIESDFDEKPENLPSVVEKYVQDKEVCKSFEAGQDAFLAELIYEYSRRHPEFSTQLILRVTKGYEALLEKCCKTDNPAECYG…	2337	1	0	0	468.582	3	-0.0001	547	557	1	35.46	0.45	K	RKPQMTEEQIK	T
6	2::tr|A0A091UPZ3|A0A091UPZ3_PHALP	Serum albumin OS=Phaethon lepturus OX=97097 GN=N335_06786 PE=4 SV=1	1180	72	7.9e-113	69948	64	51	20	15	30.7	5.31	MKWVTLISFIFLFSSATSRNLQRVAREAEYKSEIAHRYNDLKEETFKAVTMVTFAQYLQRCSYEGLSKLVKDVVDLAQKCVANEDAPECTKSLPAIFLDEICQVEKLRDSYGAMADCCSKADPERNQCFLSFKVPQPDFVEPYQRPGTDVICKEYQDNRVSLLGHFIYSVARRNPFLYAPTILSLAADYEHALQSCCKESDVGACLDEKAVAIEERAKKVSVKQQYSCGILEKFGERTFKADKLVLLSQKYPRAPLSEILKIVHDVKDIYKECCEGDMVECMDDRAELMTYICSKQDVFSSKIKDCCEKPVVERSQCIIESDFDEKPENLPSVVEKYVQDKEVCKSFEAGQDAFLAELIYEYSRRHPEFSTQLILRVTKGYEALLEKCCKTDNPAECYG…	2861	1	0	0	499.616	3	0.0018	365	376	1	65.24	0.0002	R	RHPEFSTQLILR	V
6	2::tr|A0A091UPZ3|A0A091UPZ3_PHALP	Serum albumin OS=Phaethon lepturus OX=97097 GN=N335_06786 PE=4 SV=1	1180	72	7.9e-113	69948	64	51	20	15	30.7	5.31	MKWVTLISFIFLFSSATSRNLQRVAREAEYKSEIAHRYNDLKEETFKAVTMVTFAQYLQRCSYEGLSKLVKDVVDLAQKCVANEDAPECTKSLPAIFLDEICQVEKLRDSYGAMADCCSKADPERNQCFLSFKVPQPDFVEPYQRPGTDVICKEYQDNRVSLLGHFIYSVARRNPFLYAPTILSLAADYEHALQSCCKESDVGACLDEKAVAIEERAKKVSVKQQYSCGILEKFGERTFKADKLVLLSQKYPRAPLSEILKIVHDVKDIYKECCEGDMVECMDDRAELMTYICSKQDVFSSKIKDCCEKPVVERSQCIIESDFDEKPENLPSVVEKYVQDKEVCKSFEAGQDAFLAELIYEYSRRHPEFSTQLILRVTKGYEALLEKCCKTDNPAECYG…	2862	1	0	0	748.921	2	0.0023	365	376	1	52.62	0.0036	R	RHPEFSTQLILR	V
6	2::tr|A0A091UPZ3|A0A091UPZ3_PHALP	Serum albumin OS=Phaethon lepturus OX=97097 GN=N335_06786 PE=4 SV=1	1180	72	7.9e-113	69948	64	51	20	15	30.7	5.31	MKWVTLISFIFLFSSATSRNLQRVAREAEYKSEIAHRYNDLKEETFKAVTMVTFAQYLQRCSYEGLSKLVKDVVDLAQKCVANEDAPECTKSLPAIFLDEICQVEKLRDSYGAMADCCSKADPERNQCFLSFKVPQPDFVEPYQRPGTDVICKEYQDNRVSLLGHFIYSVARRNPFLYAPTILSLAADYEHALQSCCKESDVGACLDEKAVAIEERAKKVSVKQQYSCGILEKFGERTFKADKLVLLSQKYPRAPLSEILKIVHDVKDIYKECCEGDMVECMDDRAELMTYICSKQDVFSSKIKDCCEKPVVERSQCIIESDFDEKPENLPSVVEKYVQDKEVCKSFEAGQDAFLAELIYEYSRRHPEFSTQLILRVTKGYEALLEKCCKTDNPAECYG…	3089	1	1	0	764.404	2	0.0018	48	60	0	62.5	0.00068	K	AVTMVTFAQYLQR	C
6	2::tr|A0A091UPZ3|A0A091UPZ3_PHALP	Serum albumin OS=Phaethon lepturus OX=97097 GN=N335_06786 PE=4 SV=1	1180	72	7.9e-113	69948	64	51	20	15	30.7	5.31	MKWVTLISFIFLFSSATSRNLQRVAREAEYKSEIAHRYNDLKEETFKAVTMVTFAQYLQRCSYEGLSKLVKDVVDLAQKCVANEDAPECTKSLPAIFLDEICQVEKLRDSYGAMADCCSKADPERNQCFLSFKVPQPDFVEPYQRPGTDVICKEYQDNRVSLLGHFIYSVARRNPFLYAPTILSLAADYEHALQSCCKESDVGACLDEKAVAIEERAKKVSVKQQYSCGILEKFGERTFKADKLVLLSQKYPRAPLSEILKIVHDVKDIYKECCEGDMVECMDDRAELMTYICSKQDVFSSKIKDCCEKPVVERSQCIIESDFDEKPENLPSVVEKYVQDKEVCKSFEAGQDAFLAELIYEYSRRHPEFSTQLILRVTKGYEALLEKCCKTDNPAECYG…	3122	1	0	0	766.882	2	0	303	314	1	70.78	0.00013	K	IKDCCEKPVVER	S
6	2::tr|A0A091UPZ3|A0A091UPZ3_PHALP	Serum albumin OS=Phaethon lepturus OX=97097 GN=N335_06786 PE=4 SV=1	1180	72	7.9e-113	69948	64	51	20	15	30.7	5.31	MKWVTLISFIFLFSSATSRNLQRVAREAEYKSEIAHRYNDLKEETFKAVTMVTFAQYLQRCSYEGLSKLVKDVVDLAQKCVANEDAPECTKSLPAIFLDEICQVEKLRDSYGAMADCCSKADPERNQCFLSFKVPQPDFVEPYQRPGTDVICKEYQDNRVSLLGHFIYSVARRNPFLYAPTILSLAADYEHALQSCCKESDVGACLDEKAVAIEERAKKVSVKQQYSCGILEKFGERTFKADKLVLLSQKYPRAPLSEILKIVHDVKDIYKECCEGDMVECMDDRAELMTYICSKQDVFSSKIKDCCEKPVVERSQCIIESDFDEKPENLPSVVEKYVQDKEVCKSFEAGQDAFLAELIYEYSRRHPEFSTQLILRVTKGYEALLEKCCKTDNPAECYG…	3123	1	0	0	383.945	4	0.0003	303	314	1	40.88	0.13	K	IKDCCEKPVVER	S
6	2::tr|A0A091UPZ3|A0A091UPZ3_PHALP	Serum albumin OS=Phaethon lepturus OX=97097 GN=N335_06786 PE=4 SV=1	1180	72	7.9e-113	69948	64	51	20	15	30.7	5.31	MKWVTLISFIFLFSSATSRNLQRVAREAEYKSEIAHRYNDLKEETFKAVTMVTFAQYLQRCSYEGLSKLVKDVVDLAQKCVANEDAPECTKSLPAIFLDEICQVEKLRDSYGAMADCCSKADPERNQCFLSFKVPQPDFVEPYQRPGTDVICKEYQDNRVSLLGHFIYSVARRNPFLYAPTILSLAADYEHALQSCCKESDVGACLDEKAVAIEERAKKVSVKQQYSCGILEKFGERTFKADKLVLLSQKYPRAPLSEILKIVHDVKDIYKECCEGDMVECMDDRAELMTYICSKQDVFSSKIKDCCEKPVVERSQCIIESDFDEKPENLPSVVEKYVQDKEVCKSFEAGQDAFLAELIYEYSRRHPEFSTQLILRVTKGYEALLEKCCKTDNPAECYG…	3124	1	0	0	511.59	3	0.0006	303	314	1	50.76	0.013	K	IKDCCEKPVVER	S
6	2::tr|A0A091UPZ3|A0A091UPZ3_PHALP	Serum albumin OS=Phaethon lepturus OX=97097 GN=N335_06786 PE=4 SV=1	1180	72	7.9e-113	69948	64	51	20	15	30.7	5.31	MKWVTLISFIFLFSSATSRNLQRVAREAEYKSEIAHRYNDLKEETFKAVTMVTFAQYLQRCSYEGLSKLVKDVVDLAQKCVANEDAPECTKSLPAIFLDEICQVEKLRDSYGAMADCCSKADPERNQCFLSFKVPQPDFVEPYQRPGTDVICKEYQDNRVSLLGHFIYSVARRNPFLYAPTILSLAADYEHALQSCCKESDVGACLDEKAVAIEERAKKVSVKQQYSCGILEKFGERTFKADKLVLLSQKYPRAPLSEILKIVHDVKDIYKECCEGDMVECMDDRAELMTYICSKQDVFSSKIKDCCEKPVVERSQCIIESDFDEKPENLPSVVEKYVQDKEVCKSFEAGQDAFLAELIYEYSRRHPEFSTQLILRVTKGYEALLEKCCKTDNPAECYG…	3525	1	0	0	806.875	2	0.0011	121	133	1	31.22	0.75	K	ADPERNQCFLSFK	V
6	2::tr|A0A091UPZ3|A0A091UPZ3_PHALP	Serum albumin OS=Phaethon lepturus OX=97097 GN=N335_06786 PE=4 SV=1	1180	72	7.9e-113	69948	64	51	20	15	30.7	5.31	MKWVTLISFIFLFSSATSRNLQRVAREAEYKSEIAHRYNDLKEETFKAVTMVTFAQYLQRCSYEGLSKLVKDVVDLAQKCVANEDAPECTKSLPAIFLDEICQVEKLRDSYGAMADCCSKADPERNQCFLSFKVPQPDFVEPYQRPGTDVICKEYQDNRVSLLGHFIYSVARRNPFLYAPTILSLAADYEHALQSCCKESDVGACLDEKAVAIEERAKKVSVKQQYSCGILEKFGERTFKADKLVLLSQKYPRAPLSEILKIVHDVKDIYKECCEGDMVECMDDRAELMTYICSKQDVFSSKIKDCCEKPVVERSQCIIESDFDEKPENLPSVVEKYVQDKEVCKSFEAGQDAFLAELIYEYSRRHPEFSTQLILRVTKGYEALLEKCCKTDNPAECYG…	7015	1	0	0	839.686	3	0.0039	492	512	0	57.69	0.00045	R	QETTPINDNVSHCCSDSYAYR	R
6	2::tr|A0A091UPZ3|A0A091UPZ3_PHALP	Serum albumin OS=Phaethon lepturus OX=97097 GN=N335_06786 PE=4 SV=1	1180	72	7.9e-113	69948	64	51	20	15	30.7	5.31	MKWVTLISFIFLFSSATSRNLQRVAREAEYKSEIAHRYNDLKEETFKAVTMVTFAQYLQRCSYEGLSKLVKDVVDLAQKCVANEDAPECTKSLPAIFLDEICQVEKLRDSYGAMADCCSKADPERNQCFLSFKVPQPDFVEPYQRPGTDVICKEYQDNRVSLLGHFIYSVARRNPFLYAPTILSLAADYEHALQSCCKESDVGACLDEKAVAIEERAKKVSVKQQYSCGILEKFGERTFKADKLVLLSQKYPRAPLSEILKIVHDVKDIYKECCEGDMVECMDDRAELMTYICSKQDVFSSKIKDCCEKPVVERSQCIIESDFDEKPENLPSVVEKYVQDKEVCKSFEAGQDAFLAELIYEYSRRHPEFSTQLILRVTKGYEALLEKCCKTDNPAECYG…	7567	1	0	0	669.291	4	0.0156	491	512	1	50.08	0.004	R	RQETTPINDNVSHCCSDSYAYR	R
6	2::tr|A0A091UPZ3|A0A091UPZ3_PHALP	Serum albumin OS=Phaethon lepturus OX=97097 GN=N335_06786 PE=4 SV=1	1180	72	7.9e-113	69948	64	51	20	15	30.7	5.31	MKWVTLISFIFLFSSATSRNLQRVAREAEYKSEIAHRYNDLKEETFKAVTMVTFAQYLQRCSYEGLSKLVKDVVDLAQKCVANEDAPECTKSLPAIFLDEICQVEKLRDSYGAMADCCSKADPERNQCFLSFKVPQPDFVEPYQRPGTDVICKEYQDNRVSLLGHFIYSVARRNPFLYAPTILSLAADYEHALQSCCKESDVGACLDEKAVAIEERAKKVSVKQQYSCGILEKFGERTFKADKLVLLSQKYPRAPLSEILKIVHDVKDIYKECCEGDMVECMDDRAELMTYICSKQDVFSSKIKDCCEKPVVERSQCIIESDFDEKPENLPSVVEKYVQDKEVCKSFEAGQDAFLAELIYEYSRRHPEFSTQLILRVTKGYEALLEKCCKTDNPAECYG…	7568	1	0	0	892.054	3	0.0208	491	512	1	67.92	7.1e-05	R	RQETTPINDNVSHCCSDSYAYR	R
6	2::tr|A0A091UPZ3|A0A091UPZ3_PHALP	Serum albumin OS=Phaethon lepturus OX=97097 GN=N335_06786 PE=4 SV=1	1180	72	7.9e-113	69948	64	51	20	15	30.7	5.31	MKWVTLISFIFLFSSATSRNLQRVAREAEYKSEIAHRYNDLKEETFKAVTMVTFAQYLQRCSYEGLSKLVKDVVDLAQKCVANEDAPECTKSLPAIFLDEICQVEKLRDSYGAMADCCSKADPERNQCFLSFKVPQPDFVEPYQRPGTDVICKEYQDNRVSLLGHFIYSVARRNPFLYAPTILSLAADYEHALQSCCKESDVGACLDEKAVAIEERAKKVSVKQQYSCGILEKFGERTFKADKLVLLSQKYPRAPLSEILKIVHDVKDIYKECCEGDMVECMDDRAELMTYICSKQDVFSSKIKDCCEKPVVERSQCIIESDFDEKPENLPSVVEKYVQDKEVCKSFEAGQDAFLAELIYEYSRRHPEFSTQLILRVTKGYEALLEKCCKTDNPAECYG…	8662	1	0	0	760.377	4	-0.001	173	198	1	79.16	2.2e-05	R	RNPFLYAPTILSLAADYEHALQSCCK	E
6	2::tr|A0A091UPZ3|A0A091UPZ3_PHALP	Serum albumin OS=Phaethon lepturus OX=97097 GN=N335_06786 PE=4 SV=1	1180	72	7.9e-113	69948	64	51	20	15	30.7	5.31	MKWVTLISFIFLFSSATSRNLQRVAREAEYKSEIAHRYNDLKEETFKAVTMVTFAQYLQRCSYEGLSKLVKDVVDLAQKCVANEDAPECTKSLPAIFLDEICQVEKLRDSYGAMADCCSKADPERNQCFLSFKVPQPDFVEPYQRPGTDVICKEYQDNRVSLLGHFIYSVARRNPFLYAPTILSLAADYEHALQSCCKESDVGACLDEKAVAIEERAKKVSVKQQYSCGILEKFGERTFKADKLVLLSQKYPRAPLSEILKIVHDVKDIYKECCEGDMVECMDDRAELMTYICSKQDVFSSKIKDCCEKPVVERSQCIIESDFDEKPENLPSVVEKYVQDKEVCKSFEAGQDAFLAELIYEYSRRHPEFSTQLILRVTKGYEALLEKCCKTDNPAECYG…	8668	1	0	0	1013.5	3	0.008	173	198	1	100.18	1.8e-07	R	RNPFLYAPTILSLAADYEHALQSCCK	E
6	2::tr|A0A091UPZ3|A0A091UPZ3_PHALP	Serum albumin OS=Phaethon lepturus OX=97097 GN=N335_06786 PE=4 SV=1	1180	72	7.9e-113	69948	64	51	20	15	30.7	5.31	MKWVTLISFIFLFSSATSRNLQRVAREAEYKSEIAHRYNDLKEETFKAVTMVTFAQYLQRCSYEGLSKLVKDVVDLAQKCVANEDAPECTKSLPAIFLDEICQVEKLRDSYGAMADCCSKADPERNQCFLSFKVPQPDFVEPYQRPGTDVICKEYQDNRVSLLGHFIYSVARRNPFLYAPTILSLAADYEHALQSCCKESDVGACLDEKAVAIEERAKKVSVKQQYSCGILEKFGERTFKADKLVLLSQKYPRAPLSEILKIVHDVKDIYKECCEGDMVECMDDRAELMTYICSKQDVFSSKIKDCCEKPVVERSQCIIESDFDEKPENLPSVVEKYVQDKEVCKSFEAGQDAFLAELIYEYSRRHPEFSTQLILRVTKGYEALLEKCCKTDNPAECYG…	8688	1	0	0	1013.83	3	0.0089	173	198	1	68.91	0.00023	R	RNPFLYAPTILSLAADYEHALQSCCK	E
6	2::tr|A0A091UPZ3|A0A091UPZ3_PHALP	Serum albumin OS=Phaethon lepturus OX=97097 GN=N335_06786 PE=4 SV=1	1180	72	7.9e-113	69948	64	51	20	15	30.7	5.31	MKWVTLISFIFLFSSATSRNLQRVAREAEYKSEIAHRYNDLKEETFKAVTMVTFAQYLQRCSYEGLSKLVKDVVDLAQKCVANEDAPECTKSLPAIFLDEICQVEKLRDSYGAMADCCSKADPERNQCFLSFKVPQPDFVEPYQRPGTDVICKEYQDNRVSLLGHFIYSVARRNPFLYAPTILSLAADYEHALQSCCKESDVGACLDEKAVAIEERAKKVSVKQQYSCGILEKFGERTFKADKLVLLSQKYPRAPLSEILKIVHDVKDIYKECCEGDMVECMDDRAELMTYICSKQDVFSSKIKDCCEKPVVERSQCIIESDFDEKPENLPSVVEKYVQDKEVCKSFEAGQDAFLAELIYEYSRRHPEFSTQLILRVTKGYEALLEKCCKTDNPAECYG…	8690	1	0	0	760.627	4	0.0145	173	198	1	49.01	0.022	R	RNPFLYAPTILSLAADYEHALQSCCK	E
6	2::tr|A0A091UPZ3|A0A091UPZ3_PHALP	Serum albumin OS=Phaethon lepturus OX=97097 GN=N335_06786 PE=4 SV=1	1180	72	7.9e-113	69948	64	51	20	15	30.7	5.31	MKWVTLISFIFLFSSATSRNLQRVAREAEYKSEIAHRYNDLKEETFKAVTMVTFAQYLQRCSYEGLSKLVKDVVDLAQKCVANEDAPECTKSLPAIFLDEICQVEKLRDSYGAMADCCSKADPERNQCFLSFKVPQPDFVEPYQRPGTDVICKEYQDNRVSLLGHFIYSVARRNPFLYAPTILSLAADYEHALQSCCKESDVGACLDEKAVAIEERAKKVSVKQQYSCGILEKFGERTFKADKLVLLSQKYPRAPLSEILKIVHDVKDIYKECCEGDMVECMDDRAELMTYICSKQDVFSSKIKDCCEKPVVERSQCIIESDFDEKPENLPSVVEKYVQDKEVCKSFEAGQDAFLAELIYEYSRRHPEFSTQLILRVTKGYEALLEKCCKTDNPAECYG…	8691	1	0	0	1013.83	3	0.0174	173	198	1	60.91	0.0014	R	RNPFLYAPTILSLAADYEHALQSCCK	E
7	2::tr|A0A0Q3X9Z0|A0A0Q3X9Z0_AMAAE	Serum albumin-like protein OS=Amazona aestiva OX=12930 GN=AAES_04781 PE=4 SV=1	1163	72	4e-111	73079	57	42	21	16	32.9	5.65	MAFGALCPVEAESGLMRLGLALSRFVRLKVPGERAVEDKKKENEHKSEIAHRYNDLKEETFKAVSMITFAQYLQRCSYEGLSKMVKDVVDLAQKCVANEDAPECTKSLPSIFLDEICQVEKLRDSYGAMADCCSKADPERNQCFLSFKVAQPDFVQPYQRPASDVICKEYQDNRVSFMGHFIYSVARRSPFLYAPTIVGLAADYEHALQSCCKESDVGACLDEKAGAIKEKAKKISLKQQHSCEILNKFGERTFQAIKLXFLSQKFPXTSFSEIVKILEDIKDIYKKCCEGDMIECMDDNAELVAYMCSKQDVFSSKIKDCCTRPLVERGQCVMEADFDEKPADLPSLVEKYIQDKEVCKSFEAGHDAFLSEFVYEYSRRHPEFSTQLILRIAKGYETL…	142	1	0	0	405.703	2	-0.0007	311	317	0	63.03	0.00012	K	QDVFSSK	I
7	2::tr|A0A0Q3X9Z0|A0A0Q3X9Z0_AMAAE	Serum albumin-like protein OS=Amazona aestiva OX=12930 GN=AAES_04781 PE=4 SV=1	1163	72	4e-111	73079	57	42	21	16	32.9	5.65	MAFGALCPVEAESGLMRLGLALSRFVRLKVPGERAVEDKKKENEHKSEIAHRYNDLKEETFKAVSMITFAQYLQRCSYEGLSKMVKDVVDLAQKCVANEDAPECTKSLPSIFLDEICQVEKLRDSYGAMADCCSKADPERNQCFLSFKVAQPDFVQPYQRPASDVICKEYQDNRVSFMGHFIYSVARRSPFLYAPTIVGLAADYEHALQSCCKESDVGACLDEKAGAIKEKAKKISLKQQHSCEILNKFGERTFQAIKLXFLSQKFPXTSFSEIVKILEDIKDIYKKCCEGDMIECMDDNAELVAYMCSKQDVFSSKIKDCCTRPLVERGQCVMEADFDEKPADLPSLVEKYIQDKEVCKSFEAGHDAFLSEFVYEYSRRHPEFSTQLILRIAKGYETL…	147	1	0	0	406.785	2	0.0022	571	577	0	42.11	0.0027	K	LLVNLIK	R
7	2::tr|A0A0Q3X9Z0|A0A0Q3X9Z0_AMAAE	Serum albumin-like protein OS=Amazona aestiva OX=12930 GN=AAES_04781 PE=4 SV=1	1163	72	4e-111	73079	57	42	21	16	32.9	5.65	MAFGALCPVEAESGLMRLGLALSRFVRLKVPGERAVEDKKKENEHKSEIAHRYNDLKEETFKAVSMITFAQYLQRCSYEGLSKMVKDVVDLAQKCVANEDAPECTKSLPSIFLDEICQVEKLRDSYGAMADCCSKADPERNQCFLSFKVAQPDFVQPYQRPASDVICKEYQDNRVSFMGHFIYSVARRSPFLYAPTIVGLAADYEHALQSCCKESDVGACLDEKAGAIKEKAKKISLKQQHSCEILNKFGERTFQAIKLXFLSQKFPXTSFSEIVKILEDIKDIYKKCCEGDMIECMDDNAELVAYMCSKQDVFSSKIKDCCTRPLVERGQCVMEADFDEKPADLPSLVEKYIQDKEVCKSFEAGHDAFLSEFVYEYSRRHPEFSTQLILRIAKGYETL…	444	1	0	0	444.245	2	-0.0001	87	94	0	31.46	0.93	K	DVVDLAQK	C
7	2::tr|A0A0Q3X9Z0|A0A0Q3X9Z0_AMAAE	Serum albumin-like protein OS=Amazona aestiva OX=12930 GN=AAES_04781 PE=4 SV=1	1163	72	4e-111	73079	57	42	21	16	32.9	5.65	MAFGALCPVEAESGLMRLGLALSRFVRLKVPGERAVEDKKKENEHKSEIAHRYNDLKEETFKAVSMITFAQYLQRCSYEGLSKMVKDVVDLAQKCVANEDAPECTKSLPSIFLDEICQVEKLRDSYGAMADCCSKADPERNQCFLSFKVAQPDFVQPYQRPASDVICKEYQDNRVSFMGHFIYSVARRSPFLYAPTIVGLAADYEHALQSCCKESDVGACLDEKAGAIKEKAKKISLKQQHSCEILNKFGERTFQAIKLXFLSQKFPXTSFSEIVKILEDIKDIYKKCCEGDMIECMDDNAELVAYMCSKQDVFSSKIKDCCTRPLVERGQCVMEADFDEKPADLPSLVEKYIQDKEVCKSFEAGHDAFLSEFVYEYSRRHPEFSTQLILRIAKGYETL…	627	1	0	0	476.753	2	0.0011	395	402	0	41.34	0.052	K	GYETLLEK	C
7	2::tr|A0A0Q3X9Z0|A0A0Q3X9Z0_AMAAE	Serum albumin-like protein OS=Amazona aestiva OX=12930 GN=AAES_04781 PE=4 SV=1	1163	72	4e-111	73079	57	42	21	16	32.9	5.65	MAFGALCPVEAESGLMRLGLALSRFVRLKVPGERAVEDKKKENEHKSEIAHRYNDLKEETFKAVSMITFAQYLQRCSYEGLSKMVKDVVDLAQKCVANEDAPECTKSLPSIFLDEICQVEKLRDSYGAMADCCSKADPERNQCFLSFKVAQPDFVQPYQRPASDVICKEYQDNRVSFMGHFIYSVARRSPFLYAPTIVGLAADYEHALQSCCKESDVGACLDEKAGAIKEKAKKISLKQQHSCEILNKFGERTFQAIKLXFLSQKFPXTSFSEIVKILEDIKDIYKKCCEGDMIECMDDNAELVAYMCSKQDVFSSKIKDCCTRPLVERGQCVMEADFDEKPADLPSLVEKYIQDKEVCKSFEAGHDAFLSEFVYEYSRRHPEFSTQLILRIAKGYETL…	811	1	1	1	494.747	2	-0.0019	556	564	0	46.25	0.025	K	LCTAAPAER	E
7	2::tr|A0A0Q3X9Z0|A0A0Q3X9Z0_AMAAE	Serum albumin-like protein OS=Amazona aestiva OX=12930 GN=AAES_04781 PE=4 SV=1	1163	72	4e-111	73079	57	42	21	16	32.9	5.65	MAFGALCPVEAESGLMRLGLALSRFVRLKVPGERAVEDKKKENEHKSEIAHRYNDLKEETFKAVSMITFAQYLQRCSYEGLSKMVKDVVDLAQKCVANEDAPECTKSLPSIFLDEICQVEKLRDSYGAMADCCSKADPERNQCFLSFKVAQPDFVQPYQRPASDVICKEYQDNRVSFMGHFIYSVARRSPFLYAPTIVGLAADYEHALQSCCKESDVGACLDEKAGAIKEKAKKISLKQQHSCEILNKFGERTFQAIKLXFLSQKFPXTSFSEIVKILEDIKDIYKKCCEGDMIECMDDNAELVAYMCSKQDVFSSKIKDCCTRPLVERGQCVMEADFDEKPADLPSLVEKYIQDKEVCKSFEAGHDAFLSEFVYEYSRRHPEFSTQLILRIAKGYETL…	1010	2	0	0	522.745	2	0	141	148	0	36.06	0.099	R	NQCFLSFK	V
7	2::tr|A0A0Q3X9Z0|A0A0Q3X9Z0_AMAAE	Serum albumin-like protein OS=Amazona aestiva OX=12930 GN=AAES_04781 PE=4 SV=1	1163	72	4e-111	73079	57	42	21	16	32.9	5.65	MAFGALCPVEAESGLMRLGLALSRFVRLKVPGERAVEDKKKENEHKSEIAHRYNDLKEETFKAVSMITFAQYLQRCSYEGLSKMVKDVVDLAQKCVANEDAPECTKSLPSIFLDEICQVEKLRDSYGAMADCCSKADPERNQCFLSFKVAQPDFVQPYQRPASDVICKEYQDNRVSFMGHFIYSVARRSPFLYAPTIVGLAADYEHALQSCCKESDVGACLDEKAGAIKEKAKKISLKQQHSCEILNKFGERTFQAIKLXFLSQKFPXTSFSEIVKILEDIKDIYKKCCEGDMIECMDDNAELVAYMCSKQDVFSSKIKDCCTRPLVERGQCVMEADFDEKPADLPSLVEKYIQDKEVCKSFEAGHDAFLSEFVYEYSRRHPEFSTQLILRIAKGYETL…	1560	1	0	0	611.767	2	0.0007	214	224	0	63.35	0.0002	K	ESDVGACLDEK	A
7	2::tr|A0A0Q3X9Z0|A0A0Q3X9Z0_AMAAE	Serum albumin-like protein OS=Amazona aestiva OX=12930 GN=AAES_04781 PE=4 SV=1	1163	72	4e-111	73079	57	42	21	16	32.9	5.65	MAFGALCPVEAESGLMRLGLALSRFVRLKVPGERAVEDKKKENEHKSEIAHRYNDLKEETFKAVSMITFAQYLQRCSYEGLSKMVKDVVDLAQKCVANEDAPECTKSLPSIFLDEICQVEKLRDSYGAMADCCSKADPERNQCFLSFKVAQPDFVQPYQRPASDVICKEYQDNRVSFMGHFIYSVARRSPFLYAPTIVGLAADYEHALQSCCKESDVGACLDEKAGAIKEKAKKISLKQQHSCEILNKFGERTFQAIKLXFLSQKFPXTSFSEIVKILEDIKDIYKKCCEGDMIECMDDNAELVAYMCSKQDVFSSKIKDCCTRPLVERGQCVMEADFDEKPADLPSLVEKYIQDKEVCKSFEAGHDAFLSEFVYEYSRRHPEFSTQLILRIAKGYETL…	1596	1	0	0	411.217	3	0.0002	579	588	0	50.6	0.014	R	KPQMTEEQIK	T
7	2::tr|A0A0Q3X9Z0|A0A0Q3X9Z0_AMAAE	Serum albumin-like protein OS=Amazona aestiva OX=12930 GN=AAES_04781 PE=4 SV=1	1163	72	4e-111	73079	57	42	21	16	32.9	5.65	MAFGALCPVEAESGLMRLGLALSRFVRLKVPGERAVEDKKKENEHKSEIAHRYNDLKEETFKAVSMITFAQYLQRCSYEGLSKMVKDVVDLAQKCVANEDAPECTKSLPSIFLDEICQVEKLRDSYGAMADCCSKADPERNQCFLSFKVAQPDFVQPYQRPASDVICKEYQDNRVSFMGHFIYSVARRSPFLYAPTIVGLAADYEHALQSCCKESDVGACLDEKAGAIKEKAKKISLKQQHSCEILNKFGERTFQAIKLXFLSQKFPXTSFSEIVKILEDIKDIYKKCCEGDMIECMDDNAELVAYMCSKQDVFSSKIKDCCTRPLVERGQCVMEADFDEKPADLPSLVEKYIQDKEVCKSFEAGHDAFLSEFVYEYSRRHPEFSTQLILRIAKGYETL…	1597	1	0	0	616.322	2	0.001	579	588	0	56.16	0.0039	R	KPQMTEEQIK	T
7	2::tr|A0A0Q3X9Z0|A0A0Q3X9Z0_AMAAE	Serum albumin-like protein OS=Amazona aestiva OX=12930 GN=AAES_04781 PE=4 SV=1	1163	72	4e-111	73079	57	42	21	16	32.9	5.65	MAFGALCPVEAESGLMRLGLALSRFVRLKVPGERAVEDKKKENEHKSEIAHRYNDLKEETFKAVSMITFAQYLQRCSYEGLSKMVKDVVDLAQKCVANEDAPECTKSLPSIFLDEICQVEKLRDSYGAMADCCSKADPERNQCFLSFKVAQPDFVQPYQRPASDVICKEYQDNRVSFMGHFIYSVARRSPFLYAPTIVGLAADYEHALQSCCKESDVGACLDEKAGAIKEKAKKISLKQQHSCEILNKFGERTFQAIKLXFLSQKFPXTSFSEIVKILEDIKDIYKKCCEGDMIECMDDNAELVAYMCSKQDVFSSKIKDCCTRPLVERGQCVMEADFDEKPADLPSLVEKYIQDKEVCKSFEAGHDAFLSEFVYEYSRRHPEFSTQLILRIAKGYETL…	1653	1	0	0	416.547	3	-0.0039	579	588	0	38.25	0.23	R	KPQMTEEQIK	T
7	2::tr|A0A0Q3X9Z0|A0A0Q3X9Z0_AMAAE	Serum albumin-like protein OS=Amazona aestiva OX=12930 GN=AAES_04781 PE=4 SV=1	1163	72	4e-111	73079	57	42	21	16	32.9	5.65	MAFGALCPVEAESGLMRLGLALSRFVRLKVPGERAVEDKKKENEHKSEIAHRYNDLKEETFKAVSMITFAQYLQRCSYEGLSKMVKDVVDLAQKCVANEDAPECTKSLPSIFLDEICQVEKLRDSYGAMADCCSKADPERNQCFLSFKVAQPDFVQPYQRPASDVICKEYQDNRVSFMGHFIYSVARRSPFLYAPTIVGLAADYEHALQSCCKESDVGACLDEKAGAIKEKAKKISLKQQHSCEILNKFGERTFQAIKLXFLSQKFPXTSFSEIVKILEDIKDIYKKCCEGDMIECMDDNAELVAYMCSKQDVFSSKIKDCCTRPLVERGQCVMEADFDEKPADLPSLVEKYIQDKEVCKSFEAGHDAFLSEFVYEYSRRHPEFSTQLILRIAKGYETL…	1714	1	0	1	634.813	2	-0.0008	589	600	0	79.96	1e-05	K	TIANGFTAMVDK	C
7	2::tr|A0A0Q3X9Z0|A0A0Q3X9Z0_AMAAE	Serum albumin-like protein OS=Amazona aestiva OX=12930 GN=AAES_04781 PE=4 SV=1	1163	72	4e-111	73079	57	42	21	16	32.9	5.65	MAFGALCPVEAESGLMRLGLALSRFVRLKVPGERAVEDKKKENEHKSEIAHRYNDLKEETFKAVSMITFAQYLQRCSYEGLSKMVKDVVDLAQKCVANEDAPECTKSLPSIFLDEICQVEKLRDSYGAMADCCSKADPERNQCFLSFKVAQPDFVQPYQRPASDVICKEYQDNRVSFMGHFIYSVARRSPFLYAPTIVGLAADYEHALQSCCKESDVGACLDEKAGAIKEKAKKISLKQQHSCEILNKFGERTFQAIKLXFLSQKFPXTSFSEIVKILEDIKDIYKKCCEGDMIECMDDNAELVAYMCSKQDVFSSKIKDCCTRPLVERGQCVMEADFDEKPADLPSLVEKYIQDKEVCKSFEAGHDAFLSEFVYEYSRRHPEFSTQLILRIAKGYETL…	1754	1	0	1	642.811	2	0	589	600	0	58.92	0.001	K	TIANGFTAMVDK	C
7	2::tr|A0A0Q3X9Z0|A0A0Q3X9Z0_AMAAE	Serum albumin-like protein OS=Amazona aestiva OX=12930 GN=AAES_04781 PE=4 SV=1	1163	72	4e-111	73079	57	42	21	16	32.9	5.65	MAFGALCPVEAESGLMRLGLALSRFVRLKVPGERAVEDKKKENEHKSEIAHRYNDLKEETFKAVSMITFAQYLQRCSYEGLSKMVKDVVDLAQKCVANEDAPECTKSLPSIFLDEICQVEKLRDSYGAMADCCSKADPERNQCFLSFKVAQPDFVQPYQRPASDVICKEYQDNRVSFMGHFIYSVARRSPFLYAPTIVGLAADYEHALQSCCKESDVGACLDEKAGAIKEKAKKISLKQQHSCEILNKFGERTFQAIKLXFLSQKFPXTSFSEIVKILEDIKDIYKKCCEGDMIECMDDNAELVAYMCSKQDVFSSKIKDCCTRPLVERGQCVMEADFDEKPADLPSLVEKYIQDKEVCKSFEAGHDAFLSEFVYEYSRRHPEFSTQLILRIAKGYETL…	1770	1	0	0	643.817	2	-0.0006	53	62	1	53.14	0.0041	R	YNDLKEETFK	A
7	2::tr|A0A0Q3X9Z0|A0A0Q3X9Z0_AMAAE	Serum albumin-like protein OS=Amazona aestiva OX=12930 GN=AAES_04781 PE=4 SV=1	1163	72	4e-111	73079	57	42	21	16	32.9	5.65	MAFGALCPVEAESGLMRLGLALSRFVRLKVPGERAVEDKKKENEHKSEIAHRYNDLKEETFKAVSMITFAQYLQRCSYEGLSKMVKDVVDLAQKCVANEDAPECTKSLPSIFLDEICQVEKLRDSYGAMADCCSKADPERNQCFLSFKVAQPDFVQPYQRPASDVICKEYQDNRVSFMGHFIYSVARRSPFLYAPTIVGLAADYEHALQSCCKESDVGACLDEKAGAIKEKAKKISLKQQHSCEILNKFGERTFQAIKLXFLSQKFPXTSFSEIVKILEDIKDIYKKCCEGDMIECMDDNAELVAYMCSKQDVFSSKIKDCCTRPLVERGQCVMEADFDEKPADLPSLVEKYIQDKEVCKSFEAGHDAFLSEFVYEYSRRHPEFSTQLILRIAKGYETL…	1972	1	0	0	447.582	3	-0.0013	381	391	0	33.51	0.36	R	HPEFSTQLILR	I
7	2::tr|A0A0Q3X9Z0|A0A0Q3X9Z0_AMAAE	Serum albumin-like protein OS=Amazona aestiva OX=12930 GN=AAES_04781 PE=4 SV=1	1163	72	4e-111	73079	57	42	21	16	32.9	5.65	MAFGALCPVEAESGLMRLGLALSRFVRLKVPGERAVEDKKKENEHKSEIAHRYNDLKEETFKAVSMITFAQYLQRCSYEGLSKMVKDVVDLAQKCVANEDAPECTKSLPSIFLDEICQVEKLRDSYGAMADCCSKADPERNQCFLSFKVAQPDFVQPYQRPASDVICKEYQDNRVSFMGHFIYSVARRSPFLYAPTIVGLAADYEHALQSCCKESDVGACLDEKAGAIKEKAKKISLKQQHSCEILNKFGERTFQAIKLXFLSQKFPXTSFSEIVKILEDIKDIYKKCCEGDMIECMDDNAELVAYMCSKQDVFSSKIKDCCTRPLVERGQCVMEADFDEKPADLPSLVEKYIQDKEVCKSFEAGHDAFLSEFVYEYSRRHPEFSTQLILRIAKGYETL…	1973	1	0	0	670.869	2	-0.0012	381	391	0	72.59	4.5e-05	R	HPEFSTQLILR	I
7	2::tr|A0A0Q3X9Z0|A0A0Q3X9Z0_AMAAE	Serum albumin-like protein OS=Amazona aestiva OX=12930 GN=AAES_04781 PE=4 SV=1	1163	72	4e-111	73079	57	42	21	16	32.9	5.65	MAFGALCPVEAESGLMRLGLALSRFVRLKVPGERAVEDKKKENEHKSEIAHRYNDLKEETFKAVSMITFAQYLQRCSYEGLSKMVKDVVDLAQKCVANEDAPECTKSLPSIFLDEICQVEKLRDSYGAMADCCSKADPERNQCFLSFKVAQPDFVQPYQRPASDVICKEYQDNRVSFMGHFIYSVARRSPFLYAPTIVGLAADYEHALQSCCKESDVGACLDEKAGAIKEKAKKISLKQQHSCEILNKFGERTFQAIKLXFLSQKFPXTSFSEIVKILEDIKDIYKKCCEGDMIECMDDNAELVAYMCSKQDVFSSKIKDCCTRPLVERGQCVMEADFDEKPADLPSLVEKYIQDKEVCKSFEAGHDAFLSEFVYEYSRRHPEFSTQLILRIAKGYETL…	2089	1	0	0	682.749	2	-0.0003	124	135	0	57.41	3e-05	R	DSYGAMADCCSK	A
7	2::tr|A0A0Q3X9Z0|A0A0Q3X9Z0_AMAAE	Serum albumin-like protein OS=Amazona aestiva OX=12930 GN=AAES_04781 PE=4 SV=1	1163	72	4e-111	73079	57	42	21	16	32.9	5.65	MAFGALCPVEAESGLMRLGLALSRFVRLKVPGERAVEDKKKENEHKSEIAHRYNDLKEETFKAVSMITFAQYLQRCSYEGLSKMVKDVVDLAQKCVANEDAPECTKSLPSIFLDEICQVEKLRDSYGAMADCCSKADPERNQCFLSFKVAQPDFVQPYQRPASDVICKEYQDNRVSFMGHFIYSVARRSPFLYAPTIVGLAADYEHALQSCCKESDVGACLDEKAGAIKEKAKKISLKQQHSCEILNKFGERTFQAIKLXFLSQKFPXTSFSEIVKILEDIKDIYKKCCEGDMIECMDDNAELVAYMCSKQDVFSSKIKDCCTRPLVERGQCVMEADFDEKPADLPSLVEKYIQDKEVCKSFEAGHDAFLSEFVYEYSRRHPEFSTQLILRIAKGYETL…	2211	1	0	0	690.746	2	-0.0013	124	135	0	67.27	1.1e-06	R	DSYGAMADCCSK	A
7	2::tr|A0A0Q3X9Z0|A0A0Q3X9Z0_AMAAE	Serum albumin-like protein OS=Amazona aestiva OX=12930 GN=AAES_04781 PE=4 SV=1	1163	72	4e-111	73079	57	42	21	16	32.9	5.65	MAFGALCPVEAESGLMRLGLALSRFVRLKVPGERAVEDKKKENEHKSEIAHRYNDLKEETFKAVSMITFAQYLQRCSYEGLSKMVKDVVDLAQKCVANEDAPECTKSLPSIFLDEICQVEKLRDSYGAMADCCSKADPERNQCFLSFKVAQPDFVQPYQRPASDVICKEYQDNRVSFMGHFIYSVARRSPFLYAPTIVGLAADYEHALQSCCKESDVGACLDEKAGAIKEKAKKISLKQQHSCEILNKFGERTFQAIKLXFLSQKFPXTSFSEIVKILEDIKDIYKKCCEGDMIECMDDNAELVAYMCSKQDVFSSKIKDCCTRPLVERGQCVMEADFDEKPADLPSLVEKYIQDKEVCKSFEAGHDAFLSEFVYEYSRRHPEFSTQLILRIAKGYETL…	2220	1	0	0	691.831	2	-0.0003	528	539	0	64.23	0.00039	R	RPCFTAMGVDTK	Y
7	2::tr|A0A0Q3X9Z0|A0A0Q3X9Z0_AMAAE	Serum albumin-like protein OS=Amazona aestiva OX=12930 GN=AAES_04781 PE=4 SV=1	1163	72	4e-111	73079	57	42	21	16	32.9	5.65	MAFGALCPVEAESGLMRLGLALSRFVRLKVPGERAVEDKKKENEHKSEIAHRYNDLKEETFKAVSMITFAQYLQRCSYEGLSKMVKDVVDLAQKCVANEDAPECTKSLPSIFLDEICQVEKLRDSYGAMADCCSKADPERNQCFLSFKVAQPDFVQPYQRPASDVICKEYQDNRVSFMGHFIYSVARRSPFLYAPTIVGLAADYEHALQSCCKESDVGACLDEKAGAIKEKAKKISLKQQHSCEILNKFGERTFQAIKLXFLSQKFPXTSFSEIVKILEDIKDIYKKCCEGDMIECMDDNAELVAYMCSKQDVFSSKIKDCCTRPLVERGQCVMEADFDEKPADLPSLVEKYIQDKEVCKSFEAGHDAFLSEFVYEYSRRHPEFSTQLILRIAKGYETL…	2221	1	0	0	461.557	3	0.0009	528	539	0	57.67	0.0018	R	RPCFTAMGVDTK	Y
7	2::tr|A0A0Q3X9Z0|A0A0Q3X9Z0_AMAAE	Serum albumin-like protein OS=Amazona aestiva OX=12930 GN=AAES_04781 PE=4 SV=1	1163	72	4e-111	73079	57	42	21	16	32.9	5.65	MAFGALCPVEAESGLMRLGLALSRFVRLKVPGERAVEDKKKENEHKSEIAHRYNDLKEETFKAVSMITFAQYLQRCSYEGLSKMVKDVVDLAQKCVANEDAPECTKSLPSIFLDEICQVEKLRDSYGAMADCCSKADPERNQCFLSFKVAQPDFVQPYQRPASDVICKEYQDNRVSFMGHFIYSVARRSPFLYAPTIVGLAADYEHALQSCCKESDVGACLDEKAGAIKEKAKKISLKQQHSCEILNKFGERTFQAIKLXFLSQKFPXTSFSEIVKILEDIKDIYKKCCEGDMIECMDDNAELVAYMCSKQDVFSSKIKDCCTRPLVERGQCVMEADFDEKPADLPSLVEKYIQDKEVCKSFEAGHDAFLSEFVYEYSRRHPEFSTQLILRIAKGYETL…	2254	1	0	0	694.371	2	-0.0008	578	588	1	39.06	0.17	K	RKPQMTEEQIK	T
7	2::tr|A0A0Q3X9Z0|A0A0Q3X9Z0_AMAAE	Serum albumin-like protein OS=Amazona aestiva OX=12930 GN=AAES_04781 PE=4 SV=1	1163	72	4e-111	73079	57	42	21	16	32.9	5.65	MAFGALCPVEAESGLMRLGLALSRFVRLKVPGERAVEDKKKENEHKSEIAHRYNDLKEETFKAVSMITFAQYLQRCSYEGLSKMVKDVVDLAQKCVANEDAPECTKSLPSIFLDEICQVEKLRDSYGAMADCCSKADPERNQCFLSFKVAQPDFVQPYQRPASDVICKEYQDNRVSFMGHFIYSVARRSPFLYAPTIVGLAADYEHALQSCCKESDVGACLDEKAGAIKEKAKKISLKQQHSCEILNKFGERTFQAIKLXFLSQKFPXTSFSEIVKILEDIKDIYKKCCEGDMIECMDDNAELVAYMCSKQDVFSSKIKDCCTRPLVERGQCVMEADFDEKPADLPSLVEKYIQDKEVCKSFEAGHDAFLSEFVYEYSRRHPEFSTQLILRIAKGYETL…	2272	1	0	0	697.289	2	-0.0011	95	106	0	71.35	1.1e-05	K	CVANEDAPECTK	S
7	2::tr|A0A0Q3X9Z0|A0A0Q3X9Z0_AMAAE	Serum albumin-like protein OS=Amazona aestiva OX=12930 GN=AAES_04781 PE=4 SV=1	1163	72	4e-111	73079	57	42	21	16	32.9	5.65	MAFGALCPVEAESGLMRLGLALSRFVRLKVPGERAVEDKKKENEHKSEIAHRYNDLKEETFKAVSMITFAQYLQRCSYEGLSKMVKDVVDLAQKCVANEDAPECTKSLPSIFLDEICQVEKLRDSYGAMADCCSKADPERNQCFLSFKVAQPDFVQPYQRPASDVICKEYQDNRVSFMGHFIYSVARRSPFLYAPTIVGLAADYEHALQSCCKESDVGACLDEKAGAIKEKAKKISLKQQHSCEILNKFGERTFQAIKLXFLSQKFPXTSFSEIVKILEDIKDIYKKCCEGDMIECMDDNAELVAYMCSKQDVFSSKIKDCCTRPLVERGQCVMEADFDEKPADLPSLVEKYIQDKEVCKSFEAGHDAFLSEFVYEYSRRHPEFSTQLILRIAKGYETL…	2290	1	0	0	697.79	2	0.0162	95	106	0	50.29	0.0018	K	CVANEDAPECTK	S
7	2::tr|A0A0Q3X9Z0|A0A0Q3X9Z0_AMAAE	Serum albumin-like protein OS=Amazona aestiva OX=12930 GN=AAES_04781 PE=4 SV=1	1163	72	4e-111	73079	57	42	21	16	32.9	5.65	MAFGALCPVEAESGLMRLGLALSRFVRLKVPGERAVEDKKKENEHKSEIAHRYNDLKEETFKAVSMITFAQYLQRCSYEGLSKMVKDVVDLAQKCVANEDAPECTKSLPSIFLDEICQVEKLRDSYGAMADCCSKADPERNQCFLSFKVAQPDFVQPYQRPASDVICKEYQDNRVSFMGHFIYSVARRSPFLYAPTIVGLAADYEHALQSCCKESDVGACLDEKAGAIKEKAKKISLKQQHSCEILNKFGERTFQAIKLXFLSQKFPXTSFSEIVKILEDIKDIYKKCCEGDMIECMDDNAELVAYMCSKQDVFSSKIKDCCTRPLVERGQCVMEADFDEKPADLPSLVEKYIQDKEVCKSFEAGHDAFLSEFVYEYSRRHPEFSTQLILRIAKGYETL…	2319	1	0	0	699.829	2	-0.0002	528	539	0	51.81	0.0055	R	RPCFTAMGVDTK	Y
7	2::tr|A0A0Q3X9Z0|A0A0Q3X9Z0_AMAAE	Serum albumin-like protein OS=Amazona aestiva OX=12930 GN=AAES_04781 PE=4 SV=1	1163	72	4e-111	73079	57	42	21	16	32.9	5.65	MAFGALCPVEAESGLMRLGLALSRFVRLKVPGERAVEDKKKENEHKSEIAHRYNDLKEETFKAVSMITFAQYLQRCSYEGLSKMVKDVVDLAQKCVANEDAPECTKSLPSIFLDEICQVEKLRDSYGAMADCCSKADPERNQCFLSFKVAQPDFVQPYQRPASDVICKEYQDNRVSFMGHFIYSVARRSPFLYAPTIVGLAADYEHALQSCCKESDVGACLDEKAGAIKEKAKKISLKQQHSCEILNKFGERTFQAIKLXFLSQKFPXTSFSEIVKILEDIKDIYKKCCEGDMIECMDDNAELVAYMCSKQDVFSSKIKDCCTRPLVERGQCVMEADFDEKPADLPSLVEKYIQDKEVCKSFEAGHDAFLSEFVYEYSRRHPEFSTQLILRIAKGYETL…	2320	1	0	0	466.889	3	0.0006	528	539	0	65.56	0.00023	R	RPCFTAMGVDTK	Y
7	2::tr|A0A0Q3X9Z0|A0A0Q3X9Z0_AMAAE	Serum albumin-like protein OS=Amazona aestiva OX=12930 GN=AAES_04781 PE=4 SV=1	1163	72	4e-111	73079	57	42	21	16	32.9	5.65	MAFGALCPVEAESGLMRLGLALSRFVRLKVPGERAVEDKKKENEHKSEIAHRYNDLKEETFKAVSMITFAQYLQRCSYEGLSKMVKDVVDLAQKCVANEDAPECTKSLPSIFLDEICQVEKLRDSYGAMADCCSKADPERNQCFLSFKVAQPDFVQPYQRPASDVICKEYQDNRVSFMGHFIYSVARRSPFLYAPTIVGLAADYEHALQSCCKESDVGACLDEKAGAIKEKAKKISLKQQHSCEILNKFGERTFQAIKLXFLSQKFPXTSFSEIVKILEDIKDIYKKCCEGDMIECMDDNAELVAYMCSKQDVFSSKIKDCCTRPLVERGQCVMEADFDEKPADLPSLVEKYIQDKEVCKSFEAGHDAFLSEFVYEYSRRHPEFSTQLILRIAKGYETL…	2337	1	0	0	468.582	3	-0.0001	578	588	1	35.46	0.45	K	RKPQMTEEQIK	T
7	2::tr|A0A0Q3X9Z0|A0A0Q3X9Z0_AMAAE	Serum albumin-like protein OS=Amazona aestiva OX=12930 GN=AAES_04781 PE=4 SV=1	1163	72	4e-111	73079	57	42	21	16	32.9	5.65	MAFGALCPVEAESGLMRLGLALSRFVRLKVPGERAVEDKKKENEHKSEIAHRYNDLKEETFKAVSMITFAQYLQRCSYEGLSKMVKDVVDLAQKCVANEDAPECTKSLPSIFLDEICQVEKLRDSYGAMADCCSKADPERNQCFLSFKVAQPDFVQPYQRPASDVICKEYQDNRVSFMGHFIYSVARRSPFLYAPTIVGLAADYEHALQSCCKESDVGACLDEKAGAIKEKAKKISLKQQHSCEILNKFGERTFQAIKLXFLSQKFPXTSFSEIVKILEDIKDIYKKCCEGDMIECMDDNAELVAYMCSKQDVFSSKIKDCCTRPLVERGQCVMEADFDEKPADLPSLVEKYIQDKEVCKSFEAGHDAFLSEFVYEYSRRHPEFSTQLILRIAKGYETL…	2861	1	0	0	499.616	3	0.0018	380	391	1	65.24	0.0002	R	RHPEFSTQLILR	I
7	2::tr|A0A0Q3X9Z0|A0A0Q3X9Z0_AMAAE	Serum albumin-like protein OS=Amazona aestiva OX=12930 GN=AAES_04781 PE=4 SV=1	1163	72	4e-111	73079	57	42	21	16	32.9	5.65	MAFGALCPVEAESGLMRLGLALSRFVRLKVPGERAVEDKKKENEHKSEIAHRYNDLKEETFKAVSMITFAQYLQRCSYEGLSKMVKDVVDLAQKCVANEDAPECTKSLPSIFLDEICQVEKLRDSYGAMADCCSKADPERNQCFLSFKVAQPDFVQPYQRPASDVICKEYQDNRVSFMGHFIYSVARRSPFLYAPTIVGLAADYEHALQSCCKESDVGACLDEKAGAIKEKAKKISLKQQHSCEILNKFGERTFQAIKLXFLSQKFPXTSFSEIVKILEDIKDIYKKCCEGDMIECMDDNAELVAYMCSKQDVFSSKIKDCCTRPLVERGQCVMEADFDEKPADLPSLVEKYIQDKEVCKSFEAGHDAFLSEFVYEYSRRHPEFSTQLILRIAKGYETL…	2862	1	0	0	748.921	2	0.0023	380	391	1	52.62	0.0036	R	RHPEFSTQLILR	I
7	2::tr|A0A0Q3X9Z0|A0A0Q3X9Z0_AMAAE	Serum albumin-like protein OS=Amazona aestiva OX=12930 GN=AAES_04781 PE=4 SV=1	1163	72	4e-111	73079	57	42	21	16	32.9	5.65	MAFGALCPVEAESGLMRLGLALSRFVRLKVPGERAVEDKKKENEHKSEIAHRYNDLKEETFKAVSMITFAQYLQRCSYEGLSKMVKDVVDLAQKCVANEDAPECTKSLPSIFLDEICQVEKLRDSYGAMADCCSKADPERNQCFLSFKVAQPDFVQPYQRPASDVICKEYQDNRVSFMGHFIYSVARRSPFLYAPTIVGLAADYEHALQSCCKESDVGACLDEKAGAIKEKAKKISLKQQHSCEILNKFGERTFQAIKLXFLSQKFPXTSFSEIVKILEDIKDIYKKCCEGDMIECMDDNAELVAYMCSKQDVFSSKIKDCCTRPLVERGQCVMEADFDEKPADLPSLVEKYIQDKEVCKSFEAGHDAFLSEFVYEYSRRHPEFSTQLILRIAKGYETL…	3089	2	0	0	764.404	2	0.0018	63	75	0	28.87	1.6	K	AVSMITFAQYLQR	C
7	2::tr|A0A0Q3X9Z0|A0A0Q3X9Z0_AMAAE	Serum albumin-like protein OS=Amazona aestiva OX=12930 GN=AAES_04781 PE=4 SV=1	1163	72	4e-111	73079	57	42	21	16	32.9	5.65	MAFGALCPVEAESGLMRLGLALSRFVRLKVPGERAVEDKKKENEHKSEIAHRYNDLKEETFKAVSMITFAQYLQRCSYEGLSKMVKDVVDLAQKCVANEDAPECTKSLPSIFLDEICQVEKLRDSYGAMADCCSKADPERNQCFLSFKVAQPDFVQPYQRPASDVICKEYQDNRVSFMGHFIYSVARRSPFLYAPTIVGLAADYEHALQSCCKESDVGACLDEKAGAIKEKAKKISLKQQHSCEILNKFGERTFQAIKLXFLSQKFPXTSFSEIVKILEDIKDIYKKCCEGDMIECMDDNAELVAYMCSKQDVFSSKIKDCCTRPLVERGQCVMEADFDEKPADLPSLVEKYIQDKEVCKSFEAGHDAFLSEFVYEYSRRHPEFSTQLILRIAKGYETL…	3525	1	0	0	806.875	2	0.0011	136	148	1	31.22	0.75	K	ADPERNQCFLSFK	V
7	2::tr|A0A0Q3X9Z0|A0A0Q3X9Z0_AMAAE	Serum albumin-like protein OS=Amazona aestiva OX=12930 GN=AAES_04781 PE=4 SV=1	1163	72	4e-111	73079	57	42	21	16	32.9	5.65	MAFGALCPVEAESGLMRLGLALSRFVRLKVPGERAVEDKKKENEHKSEIAHRYNDLKEETFKAVSMITFAQYLQRCSYEGLSKMVKDVVDLAQKCVANEDAPECTKSLPSIFLDEICQVEKLRDSYGAMADCCSKADPERNQCFLSFKVAQPDFVQPYQRPASDVICKEYQDNRVSFMGHFIYSVARRSPFLYAPTIVGLAADYEHALQSCCKESDVGACLDEKAGAIKEKAKKISLKQQHSCEILNKFGERTFQAIKLXFLSQKFPXTSFSEIVKILEDIKDIYKKCCEGDMIECMDDNAELVAYMCSKQDVFSSKIKDCCTRPLVERGQCVMEADFDEKPADLPSLVEKYIQDKEVCKSFEAGHDAFLSEFVYEYSRRHPEFSTQLILRIAKGYETL…	4346	1	0	0	889.456	2	0.0007	107	121	0	81.47	1.2e-05	K	SLPSIFLDEICQVEK	L
7	2::tr|A0A0Q3X9Z0|A0A0Q3X9Z0_AMAAE	Serum albumin-like protein OS=Amazona aestiva OX=12930 GN=AAES_04781 PE=4 SV=1	1163	72	4e-111	73079	57	42	21	16	32.9	5.65	MAFGALCPVEAESGLMRLGLALSRFVRLKVPGERAVEDKKKENEHKSEIAHRYNDLKEETFKAVSMITFAQYLQRCSYEGLSKMVKDVVDLAQKCVANEDAPECTKSLPSIFLDEICQVEKLRDSYGAMADCCSKADPERNQCFLSFKVAQPDFVQPYQRPASDVICKEYQDNRVSFMGHFIYSVARRSPFLYAPTIVGLAADYEHALQSCCKESDVGACLDEKAGAIKEKAKKISLKQQHSCEILNKFGERTFQAIKLXFLSQKFPXTSFSEIVKILEDIKDIYKKCCEGDMIECMDDNAELVAYMCSKQDVFSSKIKDCCTRPLVERGQCVMEADFDEKPADLPSLVEKYIQDKEVCKSFEAGHDAFLSEFVYEYSRRHPEFSTQLILRIAKGYETL…	4356	1	0	0	889.955	2	0.0148	107	121	0	20.2	16	K	SLPSIFLDEICQVEK	L
7	2::tr|A0A0Q3X9Z0|A0A0Q3X9Z0_AMAAE	Serum albumin-like protein OS=Amazona aestiva OX=12930 GN=AAES_04781 PE=4 SV=1	1163	72	4e-111	73079	57	42	21	16	32.9	5.65	MAFGALCPVEAESGLMRLGLALSRFVRLKVPGERAVEDKKKENEHKSEIAHRYNDLKEETFKAVSMITFAQYLQRCSYEGLSKMVKDVVDLAQKCVANEDAPECTKSLPSIFLDEICQVEKLRDSYGAMADCCSKADPERNQCFLSFKVAQPDFVQPYQRPASDVICKEYQDNRVSFMGHFIYSVARRSPFLYAPTIVGLAADYEHALQSCCKESDVGACLDEKAGAIKEKAKKISLKQQHSCEILNKFGERTFQAIKLXFLSQKFPXTSFSEIVKILEDIKDIYKKCCEGDMIECMDDNAELVAYMCSKQDVFSSKIKDCCTRPLVERGQCVMEADFDEKPADLPSLVEKYIQDKEVCKSFEAGHDAFLSEFVYEYSRRHPEFSTQLILRIAKGYETL…	4857	1	1	1	952.926	2	0.0044	540	555	0	72.78	3.8e-05	K	YVPPAFNPDMFSFDEK	L
7	2::tr|A0A0Q3X9Z0|A0A0Q3X9Z0_AMAAE	Serum albumin-like protein OS=Amazona aestiva OX=12930 GN=AAES_04781 PE=4 SV=1	1163	72	4e-111	73079	57	42	21	16	32.9	5.65	MAFGALCPVEAESGLMRLGLALSRFVRLKVPGERAVEDKKKENEHKSEIAHRYNDLKEETFKAVSMITFAQYLQRCSYEGLSKMVKDVVDLAQKCVANEDAPECTKSLPSIFLDEICQVEKLRDSYGAMADCCSKADPERNQCFLSFKVAQPDFVQPYQRPASDVICKEYQDNRVSFMGHFIYSVARRSPFLYAPTIVGLAADYEHALQSCCKESDVGACLDEKAGAIKEKAKKISLKQQHSCEILNKFGERTFQAIKLXFLSQKFPXTSFSEIVKILEDIKDIYKKCCEGDMIECMDDNAELVAYMCSKQDVFSSKIKDCCTRPLVERGQCVMEADFDEKPADLPSLVEKYIQDKEVCKSFEAGHDAFLSEFVYEYSRRHPEFSTQLILRIAKGYETL…	6162	1	1	0	752.01	3	0.0071	361	379	0	58.43	0.0014	K	SFEAGHDAFLSEFVYEYSR	R
8	2::tr|A0A0Q3PZX3|A0A0Q3PZX3_AMAAE	Uncharacterized protein OS=Amazona aestiva OX=12930 GN=AAES_83371 PE=4 SV=1	1162	72	5.2e-111	136223	53	27	20	14	17.6	5.67	MMVLRLQKWAALGPLLSLLFSTSVAYIATRENCCILDERFGSYCPTTCGIADFFNKYHLTMDNELQEMERILREIANSSITADHLIQHIQSLYPAEKQTLPNSVEDFTKKSKKIIEEIIRYENTIFTHESTIQQLTDAHIMNSNRIAQLKQKIAHLESECQEPCRDTAEIQETTGRDCQDIANKGARKSGLYFIKPQKAKQSFLVYCEIDSYGNGWTVLQRRLDGSEDFRRNWVQYKEGFGHLSPDDTTEFWLGNEKIHLITTQSTLPYTLRIELEDWSGKKSTADYAVFKVGSEEDKYRLTYAYFIGGEAGDAFDGFDFGDDPSDKSFTYHNGMRFSTYDNDNDNFAGNCAEQDGSGWWMNRCHAGHLNGKYYIDGVYTSKDAGPSGYDNGIIWATWR…	162	1	1	0	408.24	2	-0.0002	577	583	0	41.53	0.062	R	VVTQVNR	I
8	2::tr|A0A0Q3PZX3|A0A0Q3PZX3_AMAAE	Uncharacterized protein OS=Amazona aestiva OX=12930 GN=AAES_83371 PE=4 SV=1	1162	72	5.2e-111	136223	53	27	20	14	17.6	5.67	MMVLRLQKWAALGPLLSLLFSTSVAYIATRENCCILDERFGSYCPTTCGIADFFNKYHLTMDNELQEMERILREIANSSITADHLIQHIQSLYPAEKQTLPNSVEDFTKKSKKIIEEIIRYENTIFTHESTIQQLTDAHIMNSNRIAQLKQKIAHLESECQEPCRDTAEIQETTGRDCQDIANKGARKSGLYFIKPQKAKQSFLVYCEIDSYGNGWTVLQRRLDGSEDFRRNWVQYKEGFGHLSPDDTTEFWLGNEKIHLITTQSTLPYTLRIELEDWSGKKSTADYAVFKVGSEEDKYRLTYAYFIGGEAGDAFDGFDFGDDPSDKSFTYHNGMRFSTYDNDNDNFAGNCAEQDGSGWWMNRCHAGHLNGKYYIDGVYTSKDAGPSGYDNGIIWATWR…	213	1	1	0	413.7	2	-0.0007	910	917	0	31.4	0.2	K	GGSTFETK	S
8	2::tr|A0A0Q3PZX3|A0A0Q3PZX3_AMAAE	Uncharacterized protein OS=Amazona aestiva OX=12930 GN=AAES_83371 PE=4 SV=1	1162	72	5.2e-111	136223	53	27	20	14	17.6	5.67	MMVLRLQKWAALGPLLSLLFSTSVAYIATRENCCILDERFGSYCPTTCGIADFFNKYHLTMDNELQEMERILREIANSSITADHLIQHIQSLYPAEKQTLPNSVEDFTKKSKKIIEEIIRYENTIFTHESTIQQLTDAHIMNSNRIAQLKQKIAHLESECQEPCRDTAEIQETTGRDCQDIANKGARKSGLYFIKPQKAKQSFLVYCEIDSYGNGWTVLQRRLDGSEDFRRNWVQYKEGFGHLSPDDTTEFWLGNEKIHLITTQSTLPYTLRIELEDWSGKKSTADYAVFKVGSEEDKYRLTYAYFIGGEAGDAFDGFDFGDDPSDKSFTYHNGMRFSTYDNDNDNFAGNCAEQDGSGWWMNRCHAGHLNGKYYIDGVYTSKDAGPSGYDNGIIWATWR…	342	2	1	1	431.73	2	0.0006	734	741	0	42.11	0.072	R	ETISLGDK	T
8	2::tr|A0A0Q3PZX3|A0A0Q3PZX3_AMAAE	Uncharacterized protein OS=Amazona aestiva OX=12930 GN=AAES_83371 PE=4 SV=1	1162	72	5.2e-111	136223	53	27	20	14	17.6	5.67	MMVLRLQKWAALGPLLSLLFSTSVAYIATRENCCILDERFGSYCPTTCGIADFFNKYHLTMDNELQEMERILREIANSSITADHLIQHIQSLYPAEKQTLPNSVEDFTKKSKKIIEEIIRYENTIFTHESTIQQLTDAHIMNSNRIAQLKQKIAHLESECQEPCRDTAEIQETTGRDCQDIANKGARKSGLYFIKPQKAKQSFLVYCEIDSYGNGWTVLQRRLDGSEDFRRNWVQYKEGFGHLSPDDTTEFWLGNEKIHLITTQSTLPYTLRIELEDWSGKKSTADYAVFKVGSEEDKYRLTYAYFIGGEAGDAFDGFDFGDDPSDKSFTYHNGMRFSTYDNDNDNFAGNCAEQDGSGWWMNRCHAGHLNGKYYIDGVYTSKDAGPSGYDNGIIWATWR…	611	1	1	0	472.769	2	0.0013	601	608	0	46.89	0.032	R	LEVDIDIK	I
8	2::tr|A0A0Q3PZX3|A0A0Q3PZX3_AMAAE	Uncharacterized protein OS=Amazona aestiva OX=12930 GN=AAES_83371 PE=4 SV=1	1162	72	5.2e-111	136223	53	27	20	14	17.6	5.67	MMVLRLQKWAALGPLLSLLFSTSVAYIATRENCCILDERFGSYCPTTCGIADFFNKYHLTMDNELQEMERILREIANSSITADHLIQHIQSLYPAEKQTLPNSVEDFTKKSKKIIEEIIRYENTIFTHESTIQQLTDAHIMNSNRIAQLKQKIAHLESECQEPCRDTAEIQETTGRDCQDIANKGARKSGLYFIKPQKAKQSFLVYCEIDSYGNGWTVLQRRLDGSEDFRRNWVQYKEGFGHLSPDDTTEFWLGNEKIHLITTQSTLPYTLRIELEDWSGKKSTADYAVFKVGSEEDKYRLTYAYFIGGEAGDAFDGFDFGDDPSDKSFTYHNGMRFSTYDNDNDNFAGNCAEQDGSGWWMNRCHAGHLNGKYYIDGVYTSKDAGPSGYDNGIIWATWR…	692	1	1	0	482.214	2	0.0001	177	184	0	51.88	0.0028	R	DCQDIANK	G
8	2::tr|A0A0Q3PZX3|A0A0Q3PZX3_AMAAE	Uncharacterized protein OS=Amazona aestiva OX=12930 GN=AAES_83371 PE=4 SV=1	1162	72	5.2e-111	136223	53	27	20	14	17.6	5.67	MMVLRLQKWAALGPLLSLLFSTSVAYIATRENCCILDERFGSYCPTTCGIADFFNKYHLTMDNELQEMERILREIANSSITADHLIQHIQSLYPAEKQTLPNSVEDFTKKSKKIIEEIIRYENTIFTHESTIQQLTDAHIMNSNRIAQLKQKIAHLESECQEPCRDTAEIQETTGRDCQDIANKGARKSGLYFIKPQKAKQSFLVYCEIDSYGNGWTVLQRRLDGSEDFRRNWVQYKEGFGHLSPDDTTEFWLGNEKIHLITTQSTLPYTLRIELEDWSGKKSTADYAVFKVGSEEDKYRLTYAYFIGGEAGDAFDGFDFGDDPSDKSFTYHNGMRFSTYDNDNDNFAGNCAEQDGSGWWMNRCHAGHLNGKYYIDGVYTSKDAGPSGYDNGIIWATWR…	1150	1	1	0	538.766	2	0	273	281	0	40.45	0.11	R	IELEDWSGK	K
8	2::tr|A0A0Q3PZX3|A0A0Q3PZX3_AMAAE	Uncharacterized protein OS=Amazona aestiva OX=12930 GN=AAES_83371 PE=4 SV=1	1162	72	5.2e-111	136223	53	27	20	14	17.6	5.67	MMVLRLQKWAALGPLLSLLFSTSVAYIATRENCCILDERFGSYCPTTCGIADFFNKYHLTMDNELQEMERILREIANSSITADHLIQHIQSLYPAEKQTLPNSVEDFTKKSKKIIEEIIRYENTIFTHESTIQQLTDAHIMNSNRIAQLKQKIAHLESECQEPCRDTAEIQETTGRDCQDIANKGARKSGLYFIKPQKAKQSFLVYCEIDSYGNGWTVLQRRLDGSEDFRRNWVQYKEGFGHLSPDDTTEFWLGNEKIHLITTQSTLPYTLRIELEDWSGKKSTADYAVFKVGSEEDKYRLTYAYFIGGEAGDAFDGFDFGDDPSDKSFTYHNGMRFSTYDNDNDNFAGNCAEQDGSGWWMNRCHAGHLNGKYYIDGVYTSKDAGPSGYDNGIIWATWR…	1156	1	1	0	541.759	2	0.0001	292	300	1	65.35	0.00023	K	VGSEEDKYR	L
8	2::tr|A0A0Q3PZX3|A0A0Q3PZX3_AMAAE	Uncharacterized protein OS=Amazona aestiva OX=12930 GN=AAES_83371 PE=4 SV=1	1162	72	5.2e-111	136223	53	27	20	14	17.6	5.67	MMVLRLQKWAALGPLLSLLFSTSVAYIATRENCCILDERFGSYCPTTCGIADFFNKYHLTMDNELQEMERILREIANSSITADHLIQHIQSLYPAEKQTLPNSVEDFTKKSKKIIEEIIRYENTIFTHESTIQQLTDAHIMNSNRIAQLKQKIAHLESECQEPCRDTAEIQETTGRDCQDIANKGARKSGLYFIKPQKAKQSFLVYCEIDSYGNGWTVLQRRLDGSEDFRRNWVQYKEGFGHLSPDDTTEFWLGNEKIHLITTQSTLPYTLRIELEDWSGKKSTADYAVFKVGSEEDKYRLTYAYFIGGEAGDAFDGFDFGDDPSDKSFTYHNGMRFSTYDNDNDNFAGNCAEQDGSGWWMNRCHAGHLNGKYYIDGVYTSKDAGPSGYDNGIIWATWR…	1228	1	1	0	550.82	2	0.0015	600	608	1	46.08	0.028	K	RLEVDIDIK	I
8	2::tr|A0A0Q3PZX3|A0A0Q3PZX3_AMAAE	Uncharacterized protein OS=Amazona aestiva OX=12930 GN=AAES_83371 PE=4 SV=1	1162	72	5.2e-111	136223	53	27	20	14	17.6	5.67	MMVLRLQKWAALGPLLSLLFSTSVAYIATRENCCILDERFGSYCPTTCGIADFFNKYHLTMDNELQEMERILREIANSSITADHLIQHIQSLYPAEKQTLPNSVEDFTKKSKKIIEEIIRYENTIFTHESTIQQLTDAHIMNSNRIAQLKQKIAHLESECQEPCRDTAEIQETTGRDCQDIANKGARKSGLYFIKPQKAKQSFLVYCEIDSYGNGWTVLQRRLDGSEDFRRNWVQYKEGFGHLSPDDTTEFWLGNEKIHLITTQSTLPYTLRIELEDWSGKKSTADYAVFKVGSEEDKYRLTYAYFIGGEAGDAFDGFDFGDDPSDKSFTYHNGMRFSTYDNDNDNFAGNCAEQDGSGWWMNRCHAGHLNGKYYIDGVYTSKDAGPSGYDNGIIWATWR…	1425	1	1	0	394.229	3	0.0013	189	198	0	32.94	0.3	K	SGLYFIKPQK	A
8	2::tr|A0A0Q3PZX3|A0A0Q3PZX3_AMAAE	Uncharacterized protein OS=Amazona aestiva OX=12930 GN=AAES_83371 PE=4 SV=1	1162	72	5.2e-111	136223	53	27	20	14	17.6	5.67	MMVLRLQKWAALGPLLSLLFSTSVAYIATRENCCILDERFGSYCPTTCGIADFFNKYHLTMDNELQEMERILREIANSSITADHLIQHIQSLYPAEKQTLPNSVEDFTKKSKKIIEEIIRYENTIFTHESTIQQLTDAHIMNSNRIAQLKQKIAHLESECQEPCRDTAEIQETTGRDCQDIANKGARKSGLYFIKPQKAKQSFLVYCEIDSYGNGWTVLQRRLDGSEDFRRNWVQYKEGFGHLSPDDTTEFWLGNEKIHLITTQSTLPYTLRIELEDWSGKKSTADYAVFKVGSEEDKYRLTYAYFIGGEAGDAFDGFDFGDDPSDKSFTYHNGMRFSTYDNDNDNFAGNCAEQDGSGWWMNRCHAGHLNGKYYIDGVYTSKDAGPSGYDNGIIWATWR…	1426	1	1	0	590.841	2	0.0016	189	198	0	37.25	0.11	K	SGLYFIKPQK	A
8	2::tr|A0A0Q3PZX3|A0A0Q3PZX3_AMAAE	Uncharacterized protein OS=Amazona aestiva OX=12930 GN=AAES_83371 PE=4 SV=1	1162	72	5.2e-111	136223	53	27	20	14	17.6	5.67	MMVLRLQKWAALGPLLSLLFSTSVAYIATRENCCILDERFGSYCPTTCGIADFFNKYHLTMDNELQEMERILREIANSSITADHLIQHIQSLYPAEKQTLPNSVEDFTKKSKKIIEEIIRYENTIFTHESTIQQLTDAHIMNSNRIAQLKQKIAHLESECQEPCRDTAEIQETTGRDCQDIANKGARKSGLYFIKPQKAKQSFLVYCEIDSYGNGWTVLQRRLDGSEDFRRNWVQYKEGFGHLSPDDTTEFWLGNEKIHLITTQSTLPYTLRIELEDWSGKKSTADYAVFKVGSEEDKYRLTYAYFIGGEAGDAFDGFDFGDDPSDKSFTYHNGMRFSTYDNDNDNFAGNCAEQDGSGWWMNRCHAGHLNGKYYIDGVYTSKDAGPSGYDNGIIWATWR…	1500	1	1	0	402.212	3	0.0005	273	282	1	47.64	0.026	R	IELEDWSGKK	S
8	2::tr|A0A0Q3PZX3|A0A0Q3PZX3_AMAAE	Uncharacterized protein OS=Amazona aestiva OX=12930 GN=AAES_83371 PE=4 SV=1	1162	72	5.2e-111	136223	53	27	20	14	17.6	5.67	MMVLRLQKWAALGPLLSLLFSTSVAYIATRENCCILDERFGSYCPTTCGIADFFNKYHLTMDNELQEMERILREIANSSITADHLIQHIQSLYPAEKQTLPNSVEDFTKKSKKIIEEIIRYENTIFTHESTIQQLTDAHIMNSNRIAQLKQKIAHLESECQEPCRDTAEIQETTGRDCQDIANKGARKSGLYFIKPQKAKQSFLVYCEIDSYGNGWTVLQRRLDGSEDFRRNWVQYKEGFGHLSPDDTTEFWLGNEKIHLITTQSTLPYTLRIELEDWSGKKSTADYAVFKVGSEEDKYRLTYAYFIGGEAGDAFDGFDFGDDPSDKSFTYHNGMRFSTYDNDNDNFAGNCAEQDGSGWWMNRCHAGHLNGKYYIDGVYTSKDAGPSGYDNGIIWATWR…	1501	1	1	0	602.815	2	0.0016	273	282	1	52.67	0.0082	R	IELEDWSGKK	S
8	2::tr|A0A0Q3PZX3|A0A0Q3PZX3_AMAAE	Uncharacterized protein OS=Amazona aestiva OX=12930 GN=AAES_83371 PE=4 SV=1	1162	72	5.2e-111	136223	53	27	20	14	17.6	5.67	MMVLRLQKWAALGPLLSLLFSTSVAYIATRENCCILDERFGSYCPTTCGIADFFNKYHLTMDNELQEMERILREIANSSITADHLIQHIQSLYPAEKQTLPNSVEDFTKKSKKIIEEIIRYENTIFTHESTIQQLTDAHIMNSNRIAQLKQKIAHLESECQEPCRDTAEIQETTGRDCQDIANKGARKSGLYFIKPQKAKQSFLVYCEIDSYGNGWTVLQRRLDGSEDFRRNWVQYKEGFGHLSPDDTTEFWLGNEKIHLITTQSTLPYTLRIELEDWSGKKSTADYAVFKVGSEEDKYRLTYAYFIGGEAGDAFDGFDFGDDPSDKSFTYHNGMRFSTYDNDNDNFAGNCAEQDGSGWWMNRCHAGHLNGKYYIDGVYTSKDAGPSGYDNGIIWATWR…	1511	1	1	0	604.756	2	0.0007	31	39	0	48.13	0.0041	R	ENCCILDER	F
8	2::tr|A0A0Q3PZX3|A0A0Q3PZX3_AMAAE	Uncharacterized protein OS=Amazona aestiva OX=12930 GN=AAES_83371 PE=4 SV=1	1162	72	5.2e-111	136223	53	27	20	14	17.6	5.67	MMVLRLQKWAALGPLLSLLFSTSVAYIATRENCCILDERFGSYCPTTCGIADFFNKYHLTMDNELQEMERILREIANSSITADHLIQHIQSLYPAEKQTLPNSVEDFTKKSKKIIEEIIRYENTIFTHESTIQQLTDAHIMNSNRIAQLKQKIAHLESECQEPCRDTAEIQETTGRDCQDIANKGARKSGLYFIKPQKAKQSFLVYCEIDSYGNGWTVLQRRLDGSEDFRRNWVQYKEGFGHLSPDDTTEFWLGNEKIHLITTQSTLPYTLRIELEDWSGKKSTADYAVFKVGSEEDKYRLTYAYFIGGEAGDAFDGFDFGDDPSDKSFTYHNGMRFSTYDNDNDNFAGNCAEQDGSGWWMNRCHAGHLNGKYYIDGVYTSKDAGPSGYDNGIIWATWR…	1512	1	1	0	604.796	2	0.0013	373	382	0	43.06	0.051	K	YYIDGVYTSK	D
8	2::tr|A0A0Q3PZX3|A0A0Q3PZX3_AMAAE	Uncharacterized protein OS=Amazona aestiva OX=12930 GN=AAES_83371 PE=4 SV=1	1162	72	5.2e-111	136223	53	27	20	14	17.6	5.67	MMVLRLQKWAALGPLLSLLFSTSVAYIATRENCCILDERFGSYCPTTCGIADFFNKYHLTMDNELQEMERILREIANSSITADHLIQHIQSLYPAEKQTLPNSVEDFTKKSKKIIEEIIRYENTIFTHESTIQQLTDAHIMNSNRIAQLKQKIAHLESECQEPCRDTAEIQETTGRDCQDIANKGARKSGLYFIKPQKAKQSFLVYCEIDSYGNGWTVLQRRLDGSEDFRRNWVQYKEGFGHLSPDDTTEFWLGNEKIHLITTQSTLPYTLRIELEDWSGKKSTADYAVFKVGSEEDKYRLTYAYFIGGEAGDAFDGFDFGDDPSDKSFTYHNGMRFSTYDNDNDNFAGNCAEQDGSGWWMNRCHAGHLNGKYYIDGVYTSKDAGPSGYDNGIIWATWR…	1585	1	1	0	614.314	2	-0.0007	898	909	0	76.16	2.5e-05	K	TVVTSASSSFNK	G
8	2::tr|A0A0Q3PZX3|A0A0Q3PZX3_AMAAE	Uncharacterized protein OS=Amazona aestiva OX=12930 GN=AAES_83371 PE=4 SV=1	1162	72	5.2e-111	136223	53	27	20	14	17.6	5.67	MMVLRLQKWAALGPLLSLLFSTSVAYIATRENCCILDERFGSYCPTTCGIADFFNKYHLTMDNELQEMERILREIANSSITADHLIQHIQSLYPAEKQTLPNSVEDFTKKSKKIIEEIIRYENTIFTHESTIQQLTDAHIMNSNRIAQLKQKIAHLESECQEPCRDTAEIQETTGRDCQDIANKGARKSGLYFIKPQKAKQSFLVYCEIDSYGNGWTVLQRRLDGSEDFRRNWVQYKEGFGHLSPDDTTEFWLGNEKIHLITTQSTLPYTLRIELEDWSGKKSTADYAVFKVGSEEDKYRLTYAYFIGGEAGDAFDGFDFGDDPSDKSFTYHNGMRFSTYDNDNDNFAGNCAEQDGSGWWMNRCHAGHLNGKYYIDGVYTSKDAGPSGYDNGIIWATWR…	1848	1	1	0	436.928	3	0.0016	188	198	1	38.59	0.04	R	KSGLYFIKPQK	A
8	2::tr|A0A0Q3PZX3|A0A0Q3PZX3_AMAAE	Uncharacterized protein OS=Amazona aestiva OX=12930 GN=AAES_83371 PE=4 SV=1	1162	72	5.2e-111	136223	53	27	20	14	17.6	5.67	MMVLRLQKWAALGPLLSLLFSTSVAYIATRENCCILDERFGSYCPTTCGIADFFNKYHLTMDNELQEMERILREIANSSITADHLIQHIQSLYPAEKQTLPNSVEDFTKKSKKIIEEIIRYENTIFTHESTIQQLTDAHIMNSNRIAQLKQKIAHLESECQEPCRDTAEIQETTGRDCQDIANKGARKSGLYFIKPQKAKQSFLVYCEIDSYGNGWTVLQRRLDGSEDFRRNWVQYKEGFGHLSPDDTTEFWLGNEKIHLITTQSTLPYTLRIELEDWSGKKSTADYAVFKVGSEEDKYRLTYAYFIGGEAGDAFDGFDFGDDPSDKSFTYHNGMRFSTYDNDNDNFAGNCAEQDGSGWWMNRCHAGHLNGKYYIDGVYTSKDAGPSGYDNGIIWATWR…	2603	1	1	1	727.374	2	0.001	418	431	0	131.64	9e-11	R	LSVDGQQHNLGSAK	Q
8	2::tr|A0A0Q3PZX3|A0A0Q3PZX3_AMAAE	Uncharacterized protein OS=Amazona aestiva OX=12930 GN=AAES_83371 PE=4 SV=1	1162	72	5.2e-111	136223	53	27	20	14	17.6	5.67	MMVLRLQKWAALGPLLSLLFSTSVAYIATRENCCILDERFGSYCPTTCGIADFFNKYHLTMDNELQEMERILREIANSSITADHLIQHIQSLYPAEKQTLPNSVEDFTKKSKKIIEEIIRYENTIFTHESTIQQLTDAHIMNSNRIAQLKQKIAHLESECQEPCRDTAEIQETTGRDCQDIANKGARKSGLYFIKPQKAKQSFLVYCEIDSYGNGWTVLQRRLDGSEDFRRNWVQYKEGFGHLSPDDTTEFWLGNEKIHLITTQSTLPYTLRIELEDWSGKKSTADYAVFKVGSEEDKYRLTYAYFIGGEAGDAFDGFDFGDDPSDKSFTYHNGMRFSTYDNDNDNFAGNCAEQDGSGWWMNRCHAGHLNGKYYIDGVYTSKDAGPSGYDNGIIWATWR…	2604	1	1	1	485.252	3	0.0016	418	431	0	60.54	0.0012	R	LSVDGQQHNLGSAK	Q
8	2::tr|A0A0Q3PZX3|A0A0Q3PZX3_AMAAE	Uncharacterized protein OS=Amazona aestiva OX=12930 GN=AAES_83371 PE=4 SV=1	1162	72	5.2e-111	136223	53	27	20	14	17.6	5.67	MMVLRLQKWAALGPLLSLLFSTSVAYIATRENCCILDERFGSYCPTTCGIADFFNKYHLTMDNELQEMERILREIANSSITADHLIQHIQSLYPAEKQTLPNSVEDFTKKSKKIIEEIIRYENTIFTHESTIQQLTDAHIMNSNRIAQLKQKIAHLESECQEPCRDTAEIQETTGRDCQDIANKGARKSGLYFIKPQKAKQSFLVYCEIDSYGNGWTVLQRRLDGSEDFRRNWVQYKEGFGHLSPDDTTEFWLGNEKIHLITTQSTLPYTLRIELEDWSGKKSTADYAVFKVGSEEDKYRLTYAYFIGGEAGDAFDGFDFGDDPSDKSFTYHNGMRFSTYDNDNDNFAGNCAEQDGSGWWMNRCHAGHLNGKYYIDGVYTSKDAGPSGYDNGIIWATWR…	4271	1	1	0	879.001	2	-0.0007	258	272	0	67.57	0.0001	K	IHLITTQSTLPYTLR	I
8	2::tr|A0A0Q3PZX3|A0A0Q3PZX3_AMAAE	Uncharacterized protein OS=Amazona aestiva OX=12930 GN=AAES_83371 PE=4 SV=1	1162	72	5.2e-111	136223	53	27	20	14	17.6	5.67	MMVLRLQKWAALGPLLSLLFSTSVAYIATRENCCILDERFGSYCPTTCGIADFFNKYHLTMDNELQEMERILREIANSSITADHLIQHIQSLYPAEKQTLPNSVEDFTKKSKKIIEEIIRYENTIFTHESTIQQLTDAHIMNSNRIAQLKQKIAHLESECQEPCRDTAEIQETTGRDCQDIANKGARKSGLYFIKPQKAKQSFLVYCEIDSYGNGWTVLQRRLDGSEDFRRNWVQYKEGFGHLSPDDTTEFWLGNEKIHLITTQSTLPYTLRIELEDWSGKKSTADYAVFKVGSEEDKYRLTYAYFIGGEAGDAFDGFDFGDDPSDKSFTYHNGMRFSTYDNDNDNFAGNCAEQDGSGWWMNRCHAGHLNGKYYIDGVYTSKDAGPSGYDNGIIWATWR…	4272	1	1	0	586.337	3	-0.0005	258	272	0	55.63	0.0016	K	IHLITTQSTLPYTLR	I
8	2::tr|A0A0Q3PZX3|A0A0Q3PZX3_AMAAE	Uncharacterized protein OS=Amazona aestiva OX=12930 GN=AAES_83371 PE=4 SV=1	1162	72	5.2e-111	136223	53	27	20	14	17.6	5.67	MMVLRLQKWAALGPLLSLLFSTSVAYIATRENCCILDERFGSYCPTTCGIADFFNKYHLTMDNELQEMERILREIANSSITADHLIQHIQSLYPAEKQTLPNSVEDFTKKSKKIIEEIIRYENTIFTHESTIQQLTDAHIMNSNRIAQLKQKIAHLESECQEPCRDTAEIQETTGRDCQDIANKGARKSGLYFIKPQKAKQSFLVYCEIDSYGNGWTVLQRRLDGSEDFRRNWVQYKEGFGHLSPDDTTEFWLGNEKIHLITTQSTLPYTLRIELEDWSGKKSTADYAVFKVGSEEDKYRLTYAYFIGGEAGDAFDGFDFGDDPSDKSFTYHNGMRFSTYDNDNDNFAGNCAEQDGSGWWMNRCHAGHLNGKYYIDGVYTSKDAGPSGYDNGIIWATWR…	4470	1	1	0	904.399	2	-0.0011	502	516	0	97.98	8.8e-08	R	MQGLIDETDQDYSHR	I
8	2::tr|A0A0Q3PZX3|A0A0Q3PZX3_AMAAE	Uncharacterized protein OS=Amazona aestiva OX=12930 GN=AAES_83371 PE=4 SV=1	1162	72	5.2e-111	136223	53	27	20	14	17.6	5.67	MMVLRLQKWAALGPLLSLLFSTSVAYIATRENCCILDERFGSYCPTTCGIADFFNKYHLTMDNELQEMERILREIANSSITADHLIQHIQSLYPAEKQTLPNSVEDFTKKSKKIIEEIIRYENTIFTHESTIQQLTDAHIMNSNRIAQLKQKIAHLESECQEPCRDTAEIQETTGRDCQDIANKGARKSGLYFIKPQKAKQSFLVYCEIDSYGNGWTVLQRRLDGSEDFRRNWVQYKEGFGHLSPDDTTEFWLGNEKIHLITTQSTLPYTLRIELEDWSGKKSTADYAVFKVGSEEDKYRLTYAYFIGGEAGDAFDGFDFGDDPSDKSFTYHNGMRFSTYDNDNDNFAGNCAEQDGSGWWMNRCHAGHLNGKYYIDGVYTSKDAGPSGYDNGIIWATWR…	4471	1	1	0	603.269	3	-0.0002	502	516	0	85.49	1.6e-06	R	MQGLIDETDQDYSHR	I
8	2::tr|A0A0Q3PZX3|A0A0Q3PZX3_AMAAE	Uncharacterized protein OS=Amazona aestiva OX=12930 GN=AAES_83371 PE=4 SV=1	1162	72	5.2e-111	136223	53	27	20	14	17.6	5.67	MMVLRLQKWAALGPLLSLLFSTSVAYIATRENCCILDERFGSYCPTTCGIADFFNKYHLTMDNELQEMERILREIANSSITADHLIQHIQSLYPAEKQTLPNSVEDFTKKSKKIIEEIIRYENTIFTHESTIQQLTDAHIMNSNRIAQLKQKIAHLESECQEPCRDTAEIQETTGRDCQDIANKGARKSGLYFIKPQKAKQSFLVYCEIDSYGNGWTVLQRRLDGSEDFRRNWVQYKEGFGHLSPDDTTEFWLGNEKIHLITTQSTLPYTLRIELEDWSGKKSTADYAVFKVGSEEDKYRLTYAYFIGGEAGDAFDGFDFGDDPSDKSFTYHNGMRFSTYDNDNDNFAGNCAEQDGSGWWMNRCHAGHLNGKYYIDGVYTSKDAGPSGYDNGIIWATWR…	4473	1	1	0	904.9	2	-0.0008	57	70	0	74.44	2.2e-05	K	YHLTMDNELQEMER	I
8	2::tr|A0A0Q3PZX3|A0A0Q3PZX3_AMAAE	Uncharacterized protein OS=Amazona aestiva OX=12930 GN=AAES_83371 PE=4 SV=1	1162	72	5.2e-111	136223	53	27	20	14	17.6	5.67	MMVLRLQKWAALGPLLSLLFSTSVAYIATRENCCILDERFGSYCPTTCGIADFFNKYHLTMDNELQEMERILREIANSSITADHLIQHIQSLYPAEKQTLPNSVEDFTKKSKKIIEEIIRYENTIFTHESTIQQLTDAHIMNSNRIAQLKQKIAHLESECQEPCRDTAEIQETTGRDCQDIANKGARKSGLYFIKPQKAKQSFLVYCEIDSYGNGWTVLQRRLDGSEDFRRNWVQYKEGFGHLSPDDTTEFWLGNEKIHLITTQSTLPYTLRIELEDWSGKKSTADYAVFKVGSEEDKYRLTYAYFIGGEAGDAFDGFDFGDDPSDKSFTYHNGMRFSTYDNDNDNFAGNCAEQDGSGWWMNRCHAGHLNGKYYIDGVYTSKDAGPSGYDNGIIWATWR…	4474	1	1	0	603.604	3	0.0019	57	70	0	58.49	0.00092	K	YHLTMDNELQEMER	I
8	2::tr|A0A0Q3PZX3|A0A0Q3PZX3_AMAAE	Uncharacterized protein OS=Amazona aestiva OX=12930 GN=AAES_83371 PE=4 SV=1	1162	72	5.2e-111	136223	53	27	20	14	17.6	5.67	MMVLRLQKWAALGPLLSLLFSTSVAYIATRENCCILDERFGSYCPTTCGIADFFNKYHLTMDNELQEMERILREIANSSITADHLIQHIQSLYPAEKQTLPNSVEDFTKKSKKIIEEIIRYENTIFTHESTIQQLTDAHIMNSNRIAQLKQKIAHLESECQEPCRDTAEIQETTGRDCQDIANKGARKSGLYFIKPQKAKQSFLVYCEIDSYGNGWTVLQRRLDGSEDFRRNWVQYKEGFGHLSPDDTTEFWLGNEKIHLITTQSTLPYTLRIELEDWSGKKSTADYAVFKVGSEEDKYRLTYAYFIGGEAGDAFDGFDFGDDPSDKSFTYHNGMRFSTYDNDNDNFAGNCAEQDGSGWWMNRCHAGHLNGKYYIDGVYTSKDAGPSGYDNGIIWATWR…	4540	1	1	0	912.394	2	-0.0052	502	516	0	106.32	1e-08	R	MQGLIDETDQDYSHR	I
8	2::tr|A0A0Q3PZX3|A0A0Q3PZX3_AMAAE	Uncharacterized protein OS=Amazona aestiva OX=12930 GN=AAES_83371 PE=4 SV=1	1162	72	5.2e-111	136223	53	27	20	14	17.6	5.67	MMVLRLQKWAALGPLLSLLFSTSVAYIATRENCCILDERFGSYCPTTCGIADFFNKYHLTMDNELQEMERILREIANSSITADHLIQHIQSLYPAEKQTLPNSVEDFTKKSKKIIEEIIRYENTIFTHESTIQQLTDAHIMNSNRIAQLKQKIAHLESECQEPCRDTAEIQETTGRDCQDIANKGARKSGLYFIKPQKAKQSFLVYCEIDSYGNGWTVLQRRLDGSEDFRRNWVQYKEGFGHLSPDDTTEFWLGNEKIHLITTQSTLPYTLRIELEDWSGKKSTADYAVFKVGSEEDKYRLTYAYFIGGEAGDAFDGFDFGDDPSDKSFTYHNGMRFSTYDNDNDNFAGNCAEQDGSGWWMNRCHAGHLNGKYYIDGVYTSKDAGPSGYDNGIIWATWR…	4541	1	1	0	608.601	3	0.0009	502	516	0	84.47	1.8e-06	R	MQGLIDETDQDYSHR	I
8	2::tr|A0A0Q3PZX3|A0A0Q3PZX3_AMAAE	Uncharacterized protein OS=Amazona aestiva OX=12930 GN=AAES_83371 PE=4 SV=1	1162	72	5.2e-111	136223	53	27	20	14	17.6	5.67	MMVLRLQKWAALGPLLSLLFSTSVAYIATRENCCILDERFGSYCPTTCGIADFFNKYHLTMDNELQEMERILREIANSSITADHLIQHIQSLYPAEKQTLPNSVEDFTKKSKKIIEEIIRYENTIFTHESTIQQLTDAHIMNSNRIAQLKQKIAHLESECQEPCRDTAEIQETTGRDCQDIANKGARKSGLYFIKPQKAKQSFLVYCEIDSYGNGWTVLQRRLDGSEDFRRNWVQYKEGFGHLSPDDTTEFWLGNEKIHLITTQSTLPYTLRIELEDWSGKKSTADYAVFKVGSEEDKYRLTYAYFIGGEAGDAFDGFDFGDDPSDKSFTYHNGMRFSTYDNDNDNFAGNCAEQDGSGWWMNRCHAGHLNGKYYIDGVYTSKDAGPSGYDNGIIWATWR…	5110	1	1	0	989.955	2	0.0001	619	634	1	100.28	1e-07	R	SFDYQVDKESYDNIQK	Q
8	2::tr|A0A0Q3PZX3|A0A0Q3PZX3_AMAAE	Uncharacterized protein OS=Amazona aestiva OX=12930 GN=AAES_83371 PE=4 SV=1	1162	72	5.2e-111	136223	53	27	20	14	17.6	5.67	MMVLRLQKWAALGPLLSLLFSTSVAYIATRENCCILDERFGSYCPTTCGIADFFNKYHLTMDNELQEMERILREIANSSITADHLIQHIQSLYPAEKQTLPNSVEDFTKKSKKIIEEIIRYENTIFTHESTIQQLTDAHIMNSNRIAQLKQKIAHLESECQEPCRDTAEIQETTGRDCQDIANKGARKSGLYFIKPQKAKQSFLVYCEIDSYGNGWTVLQRRLDGSEDFRRNWVQYKEGFGHLSPDDTTEFWLGNEKIHLITTQSTLPYTLRIELEDWSGKKSTADYAVFKVGSEEDKYRLTYAYFIGGEAGDAFDGFDFGDDPSDKSFTYHNGMRFSTYDNDNDNFAGNCAEQDGSGWWMNRCHAGHLNGKYYIDGVYTSKDAGPSGYDNGIIWATWR…	5111	1	1	0	660.308	3	0.0054	619	634	1	51.75	0.0079	R	SFDYQVDKESYDNIQK	Q
8	2::tr|A0A0Q3PZX3|A0A0Q3PZX3_AMAAE	Uncharacterized protein OS=Amazona aestiva OX=12930 GN=AAES_83371 PE=4 SV=1	1162	72	5.2e-111	136223	53	27	20	14	17.6	5.67	MMVLRLQKWAALGPLLSLLFSTSVAYIATRENCCILDERFGSYCPTTCGIADFFNKYHLTMDNELQEMERILREIANSSITADHLIQHIQSLYPAEKQTLPNSVEDFTKKSKKIIEEIIRYENTIFTHESTIQQLTDAHIMNSNRIAQLKQKIAHLESECQEPCRDTAEIQETTGRDCQDIANKGARKSGLYFIKPQKAKQSFLVYCEIDSYGNGWTVLQRRLDGSEDFRRNWVQYKEGFGHLSPDDTTEFWLGNEKIHLITTQSTLPYTLRIELEDWSGKKSTADYAVFKVGSEEDKYRLTYAYFIGGEAGDAFDGFDFGDDPSDKSFTYHNGMRFSTYDNDNDNFAGNCAEQDGSGWWMNRCHAGHLNGKYYIDGVYTSKDAGPSGYDNGIIWATWR…	11796	1	1	0	1075.68	4	0.0598	328	363	1	23.7	0.32	K	SFTYHNGMRFSTYDNDNDNFAGNCAEQDGSGWWMNR	C
9	2::tr|A0A094KA73|A0A094KA73_ANTCR	Uncharacterized protein OS=Antrostomus carolinensis OX=279965 GN=N321_06393 PE=4 SV=1	1068	72	1.3e-101	55160	27	19	17	12	42.3	8.1	MKLLLLFLLCVSSIKSQSNTDYDEEDDGPQLGVRGHRPVDKRREAAPTLRPVAPPVSGVGYQPRPPKRVKPSDKKETIIYPDAGGCKHPLEELGVLCPTGCELQTTLVKQEKNVKAVVRDLKDKVSKLSETSTTFYEYVTVLDDKLVKRQKQRRDNDDIFSQYNTEVELHYNYIKDNLDNNIPSSLRVLRAVVDSLHKKIQKLENAIATQVDYCRSPCVVSCNIPVVSGKECEDIIRKGGEVSEMYLIQPDPFVKPYRVYCDMQTDNGGWTLIQNRQDGSVNFGRVWDQYKKGFGNVAKSGGKNYCDTPGEYWLGNDKISQLTKIGPTEVLIEMEDWNGDKVSAHYGGFTIQNEGNKYQLSVSNYKGTAGNALMEGASQLHGENRTMTIHNGMFFSTYD…	329	1	1	0	429.695	2	0.001	462	468	0	34.94	0.058	K	GSWYSMK	K
9	2::tr|A0A094KA73|A0A094KA73_ANTCR	Uncharacterized protein OS=Antrostomus carolinensis OX=279965 GN=N321_06393 PE=4 SV=1	1068	72	1.3e-101	55160	27	19	17	12	42.3	8.1	MKLLLLFLLCVSSIKSQSNTDYDEEDDGPQLGVRGHRPVDKRREAAPTLRPVAPPVSGVGYQPRPPKRVKPSDKKETIIYPDAGGCKHPLEELGVLCPTGCELQTTLVKQEKNVKAVVRDLKDKVSKLSETSTTFYEYVTVLDDKLVKRQKQRRDNDDIFSQYNTEVELHYNYIKDNLDNNIPSSLRVLRAVVDSLHKKIQKLENAIATQVDYCRSPCVVSCNIPVVSGKECEDIIRKGGEVSEMYLIQPDPFVKPYRVYCDMQTDNGGWTLIQNRQDGSVNFGRVWDQYKKGFGNVAKSGGKNYCDTPGEYWLGNDKISQLTKIGPTEVLIEMEDWNGDKVSAHYGGFTIQNEGNKYQLSVSNYKGTAGNALMEGASQLHGENRTMTIHNGMFFSTYD…	559	2	1	0	460.753	2	0.0003	474	480	0	22.95	5.1	K	IRPYFPQ	-
9	2::tr|A0A094KA73|A0A094KA73_ANTCR	Uncharacterized protein OS=Antrostomus carolinensis OX=279965 GN=N321_06393 PE=4 SV=1	1068	72	1.3e-101	55160	27	19	17	12	42.3	8.1	MKLLLLFLLCVSSIKSQSNTDYDEEDDGPQLGVRGHRPVDKRREAAPTLRPVAPPVSGVGYQPRPPKRVKPSDKKETIIYPDAGGCKHPLEELGVLCPTGCELQTTLVKQEKNVKAVVRDLKDKVSKLSETSTTFYEYVTVLDDKLVKRQKQRRDNDDIFSQYNTEVELHYNYIKDNLDNNIPSSLRVLRAVVDSLHKKIQKLENAIATQVDYCRSPCVVSCNIPVVSGKECEDIIRKGGEVSEMYLIQPDPFVKPYRVYCDMQTDNGGWTLIQNRQDGSVNFGRVWDQYKKGFGNVAKSGGKNYCDTPGEYWLGNDKISQLTKIGPTEVLIEMEDWNGDKVSAHYGGFTIQNEGNKYQLSVSNYKGTAGNALMEGASQLHGENRTMTIHNGMFFSTYD…	585	1	1	0	467.719	2	0.0007	231	237	0	46.07	0.02	K	ECEDIIR	K
9	2::tr|A0A094KA73|A0A094KA73_ANTCR	Uncharacterized protein OS=Antrostomus carolinensis OX=279965 GN=N321_06393 PE=4 SV=1	1068	72	1.3e-101	55160	27	19	17	12	42.3	8.1	MKLLLLFLLCVSSIKSQSNTDYDEEDDGPQLGVRGHRPVDKRREAAPTLRPVAPPVSGVGYQPRPPKRVKPSDKKETIIYPDAGGCKHPLEELGVLCPTGCELQTTLVKQEKNVKAVVRDLKDKVSKLSETSTTFYEYVTVLDDKLVKRQKQRRDNDDIFSQYNTEVELHYNYIKDNLDNNIPSSLRVLRAVVDSLHKKIQKLENAIATQVDYCRSPCVVSCNIPVVSGKECEDIIRKGGEVSEMYLIQPDPFVKPYRVYCDMQTDNGGWTLIQNRQDGSVNFGRVWDQYKKGFGNVAKSGGKNYCDTPGEYWLGNDKISQLTKIGPTEVLIEMEDWNGDKVSAHYGGFTIQNEGNKYQLSVSNYKGTAGNALMEGASQLHGENRTMTIHNGMFFSTYD…	759	1	1	0	490.233	2	0.0003	277	285	0	63.26	0.00042	R	QDGSVNFGR	V
9	2::tr|A0A094KA73|A0A094KA73_ANTCR	Uncharacterized protein OS=Antrostomus carolinensis OX=279965 GN=N321_06393 PE=4 SV=1	1068	72	1.3e-101	55160	27	19	17	12	42.3	8.1	MKLLLLFLLCVSSIKSQSNTDYDEEDDGPQLGVRGHRPVDKRREAAPTLRPVAPPVSGVGYQPRPPKRVKPSDKKETIIYPDAGGCKHPLEELGVLCPTGCELQTTLVKQEKNVKAVVRDLKDKVSKLSETSTTFYEYVTVLDDKLVKRQKQRRDNDDIFSQYNTEVELHYNYIKDNLDNNIPSSLRVLRAVVDSLHKKIQKLENAIATQVDYCRSPCVVSCNIPVVSGKECEDIIRKGGEVSEMYLIQPDPFVKPYRVYCDMQTDNGGWTLIQNRQDGSVNFGRVWDQYKKGFGNVAKSGGKNYCDTPGEYWLGNDKISQLTKIGPTEVLIEMEDWNGDKVSAHYGGFTIQNEGNKYQLSVSNYKGTAGNALMEGASQLHGENRTMTIHNGMFFSTYD…	1234	1	1	0	551.283	2	0.0016	358	366	0	59.47	0.0011	K	YQLSVSNYK	G
9	2::tr|A0A094KA73|A0A094KA73_ANTCR	Uncharacterized protein OS=Antrostomus carolinensis OX=279965 GN=N321_06393 PE=4 SV=1	1068	72	1.3e-101	55160	27	19	17	12	42.3	8.1	MKLLLLFLLCVSSIKSQSNTDYDEEDDGPQLGVRGHRPVDKRREAAPTLRPVAPPVSGVGYQPRPPKRVKPSDKKETIIYPDAGGCKHPLEELGVLCPTGCELQTTLVKQEKNVKAVVRDLKDKVSKLSETSTTFYEYVTVLDDKLVKRQKQRRDNDDIFSQYNTEVELHYNYIKDNLDNNIPSSLRVLRAVVDSLHKKIQKLENAIATQVDYCRSPCVVSCNIPVVSGKECEDIIRKGGEVSEMYLIQPDPFVKPYRVYCDMQTDNGGWTLIQNRQDGSVNFGRVWDQYKKGFGNVAKSGGKNYCDTPGEYWLGNDKISQLTKIGPTEVLIEMEDWNGDKVSAHYGGFTIQNEGNKYQLSVSNYKGTAGNALMEGASQLHGENRTMTIHNGMFFSTYD…	1633	1	1	0	620.263	2	0	417	426	0	49.69	0.0038	K	EDGGGWWYNR	C
9	2::tr|A0A094KA73|A0A094KA73_ANTCR	Uncharacterized protein OS=Antrostomus carolinensis OX=279965 GN=N321_06393 PE=4 SV=1	1068	72	1.3e-101	55160	27	19	17	12	42.3	8.1	MKLLLLFLLCVSSIKSQSNTDYDEEDDGPQLGVRGHRPVDKRREAAPTLRPVAPPVSGVGYQPRPPKRVKPSDKKETIIYPDAGGCKHPLEELGVLCPTGCELQTTLVKQEKNVKAVVRDLKDKVSKLSETSTTFYEYVTVLDDKLVKRQKQRRDNDDIFSQYNTEVELHYNYIKDNLDNNIPSSLRVLRAVVDSLHKKIQKLENAIATQVDYCRSPCVVSCNIPVVSGKECEDIIRKGGEVSEMYLIQPDPFVKPYRVYCDMQTDNGGWTLIQNRQDGSVNFGRVWDQYKKGFGNVAKSGGKNYCDTPGEYWLGNDKISQLTKIGPTEVLIEMEDWNGDKVSAHYGGFTIQNEGNKYQLSVSNYKGTAGNALMEGASQLHGENRTMTIHNGMFFSTYD…	1687	1	1	0	630.286	2	-0.001	401	411	0	59.56	0.00059	R	DNDGWLTADPR	K
9	2::tr|A0A094KA73|A0A094KA73_ANTCR	Uncharacterized protein OS=Antrostomus carolinensis OX=279965 GN=N321_06393 PE=4 SV=1	1068	72	1.3e-101	55160	27	19	17	12	42.3	8.1	MKLLLLFLLCVSSIKSQSNTDYDEEDDGPQLGVRGHRPVDKRREAAPTLRPVAPPVSGVGYQPRPPKRVKPSDKKETIIYPDAGGCKHPLEELGVLCPTGCELQTTLVKQEKNVKAVVRDLKDKVSKLSETSTTFYEYVTVLDDKLVKRQKQRRDNDDIFSQYNTEVELHYNYIKDNLDNNIPSSLRVLRAVVDSLHKKIQKLENAIATQVDYCRSPCVVSCNIPVVSGKECEDIIRKGGEVSEMYLIQPDPFVKPYRVYCDMQTDNGGWTLIQNRQDGSVNFGRVWDQYKKGFGNVAKSGGKNYCDTPGEYWLGNDKISQLTKIGPTEVLIEMEDWNGDKVSAHYGGFTIQNEGNKYQLSVSNYKGTAGNALMEGASQLHGENRTMTIHNGMFFSTYD…	3193	1	1	0	772.849	2	-0.0046	449	461	0	74.18	2.2e-05	K	HGTDDGVVWMNWK	G
9	2::tr|A0A094KA73|A0A094KA73_ANTCR	Uncharacterized protein OS=Antrostomus carolinensis OX=279965 GN=N321_06393 PE=4 SV=1	1068	72	1.3e-101	55160	27	19	17	12	42.3	8.1	MKLLLLFLLCVSSIKSQSNTDYDEEDDGPQLGVRGHRPVDKRREAAPTLRPVAPPVSGVGYQPRPPKRVKPSDKKETIIYPDAGGCKHPLEELGVLCPTGCELQTTLVKQEKNVKAVVRDLKDKVSKLSETSTTFYEYVTVLDDKLVKRQKQRRDNDDIFSQYNTEVELHYNYIKDNLDNNIPSSLRVLRAVVDSLHKKIQKLENAIATQVDYCRSPCVVSCNIPVVSGKECEDIIRKGGEVSEMYLIQPDPFVKPYRVYCDMQTDNGGWTLIQNRQDGSVNFGRVWDQYKKGFGNVAKSGGKNYCDTPGEYWLGNDKISQLTKIGPTEVLIEMEDWNGDKVSAHYGGFTIQNEGNKYQLSVSNYKGTAGNALMEGASQLHGENRTMTIHNGMFFSTYD…	3238	1	1	0	776.875	2	0.0009	203	215	0	86.85	2.7e-06	K	LENAIATQVDYCR	S
9	2::tr|A0A094KA73|A0A094KA73_ANTCR	Uncharacterized protein OS=Antrostomus carolinensis OX=279965 GN=N321_06393 PE=4 SV=1	1068	72	1.3e-101	55160	27	19	17	12	42.3	8.1	MKLLLLFLLCVSSIKSQSNTDYDEEDDGPQLGVRGHRPVDKRREAAPTLRPVAPPVSGVGYQPRPPKRVKPSDKKETIIYPDAGGCKHPLEELGVLCPTGCELQTTLVKQEKNVKAVVRDLKDKVSKLSETSTTFYEYVTVLDDKLVKRQKQRRDNDDIFSQYNTEVELHYNYIKDNLDNNIPSSLRVLRAVVDSLHKKIQKLENAIATQVDYCRSPCVVSCNIPVVSGKECEDIIRKGGEVSEMYLIQPDPFVKPYRVYCDMQTDNGGWTLIQNRQDGSVNFGRVWDQYKKGFGNVAKSGGKNYCDTPGEYWLGNDKISQLTKIGPTEVLIEMEDWNGDKVSAHYGGFTIQNEGNKYQLSVSNYKGTAGNALMEGASQLHGENRTMTIHNGMFFSTYD…	3242	1	1	0	777.378	2	0.0217	203	215	0	22.97	6.2	K	LENAIATQVDYCR	S
9	2::tr|A0A094KA73|A0A094KA73_ANTCR	Uncharacterized protein OS=Antrostomus carolinensis OX=279965 GN=N321_06393 PE=4 SV=1	1068	72	1.3e-101	55160	27	19	17	12	42.3	8.1	MKLLLLFLLCVSSIKSQSNTDYDEEDDGPQLGVRGHRPVDKRREAAPTLRPVAPPVSGVGYQPRPPKRVKPSDKKETIIYPDAGGCKHPLEELGVLCPTGCELQTTLVKQEKNVKAVVRDLKDKVSKLSETSTTFYEYVTVLDDKLVKRQKQRRDNDDIFSQYNTEVELHYNYIKDNLDNNIPSSLRVLRAVVDSLHKKIQKLENAIATQVDYCRSPCVVSCNIPVVSGKECEDIIRKGGEVSEMYLIQPDPFVKPYRVYCDMQTDNGGWTLIQNRQDGSVNFGRVWDQYKKGFGNVAKSGGKNYCDTPGEYWLGNDKISQLTKIGPTEVLIEMEDWNGDKVSAHYGGFTIQNEGNKYQLSVSNYKGTAGNALMEGASQLHGENRTMTIHNGMFFSTYD…	3260	1	1	0	780.849	2	0.0005	449	461	0	79.47	6.3e-06	K	HGTDDGVVWMNWK	G
9	2::tr|A0A094KA73|A0A094KA73_ANTCR	Uncharacterized protein OS=Antrostomus carolinensis OX=279965 GN=N321_06393 PE=4 SV=1	1068	72	1.3e-101	55160	27	19	17	12	42.3	8.1	MKLLLLFLLCVSSIKSQSNTDYDEEDDGPQLGVRGHRPVDKRREAAPTLRPVAPPVSGVGYQPRPPKRVKPSDKKETIIYPDAGGCKHPLEELGVLCPTGCELQTTLVKQEKNVKAVVRDLKDKVSKLSETSTTFYEYVTVLDDKLVKRQKQRRDNDDIFSQYNTEVELHYNYIKDNLDNNIPSSLRVLRAVVDSLHKKIQKLENAIATQVDYCRSPCVVSCNIPVVSGKECEDIIRKGGEVSEMYLIQPDPFVKPYRVYCDMQTDNGGWTLIQNRQDGSVNFGRVWDQYKKGFGNVAKSGGKNYCDTPGEYWLGNDKISQLTKIGPTEVLIEMEDWNGDKVSAHYGGFTIQNEGNKYQLSVSNYKGTAGNALMEGASQLHGENRTMTIHNGMFFSTYD…	3261	1	1	0	520.902	3	0.0014	449	461	0	41.11	0.044	K	HGTDDGVVWMNWK	G
9	2::tr|A0A094KA73|A0A094KA73_ANTCR	Uncharacterized protein OS=Antrostomus carolinensis OX=279965 GN=N321_06393 PE=4 SV=1	1068	72	1.3e-101	55160	27	19	17	12	42.3	8.1	MKLLLLFLLCVSSIKSQSNTDYDEEDDGPQLGVRGHRPVDKRREAAPTLRPVAPPVSGVGYQPRPPKRVKPSDKKETIIYPDAGGCKHPLEELGVLCPTGCELQTTLVKQEKNVKAVVRDLKDKVSKLSETSTTFYEYVTVLDDKLVKRQKQRRDNDDIFSQYNTEVELHYNYIKDNLDNNIPSSLRVLRAVVDSLHKKIQKLENAIATQVDYCRSPCVVSCNIPVVSGKECEDIIRKGGEVSEMYLIQPDPFVKPYRVYCDMQTDNGGWTLIQNRQDGSVNFGRVWDQYKKGFGNVAKSGGKNYCDTPGEYWLGNDKISQLTKIGPTEVLIEMEDWNGDKVSAHYGGFTIQNEGNKYQLSVSNYKGTAGNALMEGASQLHGENRTMTIHNGMFFSTYD…	3480	1	1	0	801.902	2	-0.0009	216	230	0	95.73	4e-07	R	SPCVVSCNIPVVSGK	E
9	2::tr|A0A094KA73|A0A094KA73_ANTCR	Uncharacterized protein OS=Antrostomus carolinensis OX=279965 GN=N321_06393 PE=4 SV=1	1068	72	1.3e-101	55160	27	19	17	12	42.3	8.1	MKLLLLFLLCVSSIKSQSNTDYDEEDDGPQLGVRGHRPVDKRREAAPTLRPVAPPVSGVGYQPRPPKRVKPSDKKETIIYPDAGGCKHPLEELGVLCPTGCELQTTLVKQEKNVKAVVRDLKDKVSKLSETSTTFYEYVTVLDDKLVKRQKQRRDNDDIFSQYNTEVELHYNYIKDNLDNNIPSSLRVLRAVVDSLHKKIQKLENAIATQVDYCRSPCVVSCNIPVVSGKECEDIIRKGGEVSEMYLIQPDPFVKPYRVYCDMQTDNGGWTLIQNRQDGSVNFGRVWDQYKKGFGNVAKSGGKNYCDTPGEYWLGNDKISQLTKIGPTEVLIEMEDWNGDKVSAHYGGFTIQNEGNKYQLSVSNYKGTAGNALMEGASQLHGENRTMTIHNGMFFSTYD…	4567	1	1	0	916.383	2	-0.0014	304	318	0	67.49	4e-05	K	NYCDTPGEYWLGNDK	I
9	2::tr|A0A094KA73|A0A094KA73_ANTCR	Uncharacterized protein OS=Antrostomus carolinensis OX=279965 GN=N321_06393 PE=4 SV=1	1068	72	1.3e-101	55160	27	19	17	12	42.3	8.1	MKLLLLFLLCVSSIKSQSNTDYDEEDDGPQLGVRGHRPVDKRREAAPTLRPVAPPVSGVGYQPRPPKRVKPSDKKETIIYPDAGGCKHPLEELGVLCPTGCELQTTLVKQEKNVKAVVRDLKDKVSKLSETSTTFYEYVTVLDDKLVKRQKQRRDNDDIFSQYNTEVELHYNYIKDNLDNNIPSSLRVLRAVVDSLHKKIQKLENAIATQVDYCRSPCVVSCNIPVVSGKECEDIIRKGGEVSEMYLIQPDPFVKPYRVYCDMQTDNGGWTLIQNRQDGSVNFGRVWDQYKKGFGNVAKSGGKNYCDTPGEYWLGNDKISQLTKIGPTEVLIEMEDWNGDKVSAHYGGFTIQNEGNKYQLSVSNYKGTAGNALMEGASQLHGENRTMTIHNGMFFSTYD…	4595	1	1	0	613.269	3	0.0035	386	400	0	33.84	0.21	R	TMTIHNGMFFSTYDR	D
9	2::tr|A0A094KA73|A0A094KA73_ANTCR	Uncharacterized protein OS=Antrostomus carolinensis OX=279965 GN=N321_06393 PE=4 SV=1	1068	72	1.3e-101	55160	27	19	17	12	42.3	8.1	MKLLLLFLLCVSSIKSQSNTDYDEEDDGPQLGVRGHRPVDKRREAAPTLRPVAPPVSGVGYQPRPPKRVKPSDKKETIIYPDAGGCKHPLEELGVLCPTGCELQTTLVKQEKNVKAVVRDLKDKVSKLSETSTTFYEYVTVLDDKLVKRQKQRRDNDDIFSQYNTEVELHYNYIKDNLDNNIPSSLRVLRAVVDSLHKKIQKLENAIATQVDYCRSPCVVSCNIPVVSGKECEDIIRKGGEVSEMYLIQPDPFVKPYRVYCDMQTDNGGWTLIQNRQDGSVNFGRVWDQYKKGFGNVAKSGGKNYCDTPGEYWLGNDKISQLTKIGPTEVLIEMEDWNGDKVSAHYGGFTIQNEGNKYQLSVSNYKGTAGNALMEGASQLHGENRTMTIHNGMFFSTYD…	4915	1	1	0	961.492	2	-0.0031	200	215	1	83.29	7.7e-06	K	IQKLENAIATQVDYCR	S
9	2::tr|A0A094KA73|A0A094KA73_ANTCR	Uncharacterized protein OS=Antrostomus carolinensis OX=279965 GN=N321_06393 PE=4 SV=1	1068	72	1.3e-101	55160	27	19	17	12	42.3	8.1	MKLLLLFLLCVSSIKSQSNTDYDEEDDGPQLGVRGHRPVDKRREAAPTLRPVAPPVSGVGYQPRPPKRVKPSDKKETIIYPDAGGCKHPLEELGVLCPTGCELQTTLVKQEKNVKAVVRDLKDKVSKLSETSTTFYEYVTVLDDKLVKRQKQRRDNDDIFSQYNTEVELHYNYIKDNLDNNIPSSLRVLRAVVDSLHKKIQKLENAIATQVDYCRSPCVVSCNIPVVSGKECEDIIRKGGEVSEMYLIQPDPFVKPYRVYCDMQTDNGGWTLIQNRQDGSVNFGRVWDQYKKGFGNVAKSGGKNYCDTPGEYWLGNDKISQLTKIGPTEVLIEMEDWNGDKVSAHYGGFTIQNEGNKYQLSVSNYKGTAGNALMEGASQLHGENRTMTIHNGMFFSTYD…	4916	1	1	0	641.331	3	-0.0025	200	215	1	74.67	5.6e-05	K	IQKLENAIATQVDYCR	S
9	2::tr|A0A094KA73|A0A094KA73_ANTCR	Uncharacterized protein OS=Antrostomus carolinensis OX=279965 GN=N321_06393 PE=4 SV=1	1068	72	1.3e-101	55160	27	19	17	12	42.3	8.1	MKLLLLFLLCVSSIKSQSNTDYDEEDDGPQLGVRGHRPVDKRREAAPTLRPVAPPVSGVGYQPRPPKRVKPSDKKETIIYPDAGGCKHPLEELGVLCPTGCELQTTLVKQEKNVKAVVRDLKDKVSKLSETSTTFYEYVTVLDDKLVKRQKQRRDNDDIFSQYNTEVELHYNYIKDNLDNNIPSSLRVLRAVVDSLHKKIQKLENAIATQVDYCRSPCVVSCNIPVVSGKECEDIIRKGGEVSEMYLIQPDPFVKPYRVYCDMQTDNGGWTLIQNRQDGSVNFGRVWDQYKKGFGNVAKSGGKNYCDTPGEYWLGNDKISQLTKIGPTEVLIEMEDWNGDKVSAHYGGFTIQNEGNKYQLSVSNYKGTAGNALMEGASQLHGENRTMTIHNGMFFSTYD…	5560	1	1	0	1056.01	2	0.0063	128	145	0	92.64	8.9e-07	K	LSETSTTFYEYVTVLDDK	L
9	2::tr|A0A094KA73|A0A094KA73_ANTCR	Uncharacterized protein OS=Antrostomus carolinensis OX=279965 GN=N321_06393 PE=4 SV=1	1068	72	1.3e-101	55160	27	19	17	12	42.3	8.1	MKLLLLFLLCVSSIKSQSNTDYDEEDDGPQLGVRGHRPVDKRREAAPTLRPVAPPVSGVGYQPRPPKRVKPSDKKETIIYPDAGGCKHPLEELGVLCPTGCELQTTLVKQEKNVKAVVRDLKDKVSKLSETSTTFYEYVTVLDDKLVKRQKQRRDNDDIFSQYNTEVELHYNYIKDNLDNNIPSSLRVLRAVVDSLHKKIQKLENAIATQVDYCRSPCVVSCNIPVVSGKECEDIIRKGGEVSEMYLIQPDPFVKPYRVYCDMQTDNGGWTLIQNRQDGSVNFGRVWDQYKKGFGNVAKSGGKNYCDTPGEYWLGNDKISQLTKIGPTEVLIEMEDWNGDKVSAHYGGFTIQNEGNKYQLSVSNYKGTAGNALMEGASQLHGENRTMTIHNGMFFSTYD…	5854	1	1	0	1093.98	2	-0.0016	259	276	0	137.05	1.3e-11	R	VYCDMQTDNGGWTLIQNR	Q
9	2::tr|A0A094KA73|A0A094KA73_ANTCR	Uncharacterized protein OS=Antrostomus carolinensis OX=279965 GN=N321_06393 PE=4 SV=1	1068	72	1.3e-101	55160	27	19	17	12	42.3	8.1	MKLLLLFLLCVSSIKSQSNTDYDEEDDGPQLGVRGHRPVDKRREAAPTLRPVAPPVSGVGYQPRPPKRVKPSDKKETIIYPDAGGCKHPLEELGVLCPTGCELQTTLVKQEKNVKAVVRDLKDKVSKLSETSTTFYEYVTVLDDKLVKRQKQRRDNDDIFSQYNTEVELHYNYIKDNLDNNIPSSLRVLRAVVDSLHKKIQKLENAIATQVDYCRSPCVVSCNIPVVSGKECEDIIRKGGEVSEMYLIQPDPFVKPYRVYCDMQTDNGGWTLIQNRQDGSVNFGRVWDQYKKGFGNVAKSGGKNYCDTPGEYWLGNDKISQLTKIGPTEVLIEMEDWNGDKVSAHYGGFTIQNEGNKYQLSVSNYKGTAGNALMEGASQLHGENRTMTIHNGMFFSTYD…	5855	3	1	0	729.658	3	-0.0004	259	276	0	51.43	0.0048	R	VYCDMQTDNGGWTLIQNR	Q
9	2::tr|A0A094KA73|A0A094KA73_ANTCR	Uncharacterized protein OS=Antrostomus carolinensis OX=279965 GN=N321_06393 PE=4 SV=1	1068	72	1.3e-101	55160	27	19	17	12	42.3	8.1	MKLLLLFLLCVSSIKSQSNTDYDEEDDGPQLGVRGHRPVDKRREAAPTLRPVAPPVSGVGYQPRPPKRVKPSDKKETIIYPDAGGCKHPLEELGVLCPTGCELQTTLVKQEKNVKAVVRDLKDKVSKLSETSTTFYEYVTVLDDKLVKRQKQRRDNDDIFSQYNTEVELHYNYIKDNLDNNIPSSLRVLRAVVDSLHKKIQKLENAIATQVDYCRSPCVVSCNIPVVSGKECEDIIRKGGEVSEMYLIQPDPFVKPYRVYCDMQTDNGGWTLIQNRQDGSVNFGRVWDQYKKGFGNVAKSGGKNYCDTPGEYWLGNDKISQLTKIGPTEVLIEMEDWNGDKVSAHYGGFTIQNEGNKYQLSVSNYKGTAGNALMEGASQLHGENRTMTIHNGMFFSTYD…	8745	1	1	0	770.094	4	0.0025	386	411	1	34.83	0.24	R	TMTIHNGMFFSTYDRDNDGWLTADPR	K
9	2::tr|A0A094KA73|A0A094KA73_ANTCR	Uncharacterized protein OS=Antrostomus carolinensis OX=279965 GN=N321_06393 PE=4 SV=1	1068	72	1.3e-101	55160	27	19	17	12	42.3	8.1	MKLLLLFLLCVSSIKSQSNTDYDEEDDGPQLGVRGHRPVDKRREAAPTLRPVAPPVSGVGYQPRPPKRVKPSDKKETIIYPDAGGCKHPLEELGVLCPTGCELQTTLVKQEKNVKAVVRDLKDKVSKLSETSTTFYEYVTVLDDKLVKRQKQRRDNDDIFSQYNTEVELHYNYIKDNLDNNIPSSLRVLRAVVDSLHKKIQKLENAIATQVDYCRSPCVVSCNIPVVSGKECEDIIRKGGEVSEMYLIQPDPFVKPYRVYCDMQTDNGGWTLIQNRQDGSVNFGRVWDQYKKGFGNVAKSGGKNYCDTPGEYWLGNDKISQLTKIGPTEVLIEMEDWNGDKVSAHYGGFTIQNEGNKYQLSVSNYKGTAGNALMEGASQLHGENRTMTIHNGMFFSTYD…	10461	2	1	0	913.439	4	0.0385	325	357	1	21.17	12	K	IGPTEVLIEMEDWNGDKVSAHYGGFTIQNEGNK	Y
10	2::tr|A0A0A0A1J2|A0A0A0A1J2_CHAVO	Alpha-2-macroglobulin (Fragment) OS=Charadrius vociferus OX=50402 GN=N301_12834 PE=4 SV=1	1033	72	4.6e-98	150250	25	19	17	14	15.3	6.28	YMVLLPFLIHTDSSEKVCVQLTHLNESVTLSTTLEYQGENRSLIDDVVSEKDVFTCIPFSLPKSNSPSPVTFITVTVKGATLQFRSRKSVLVKNSESLVFVQTDKPIYKPGQTVLFRIVSLDNNFRPLNEVDPKKNRLYQWTKAELKGGLIQLFFNLTSEPMQGTYTVVAQKASGKTIRHPFSVEEYVLPKFEVTVKMPKVITILDEKLQVTVCGLYTFGKPVPGLVSFRVCRKFEHAATSCYGEEAKAVCDEFSGQADNYGCISEVVKTKLFQLKRSGYENKLHVEAKIKEEETGVELTGTSFSEITTTISKITFEHSDSHYKPGIPFFGQVKLVDGSGAPIANEIVRISLQGGQENNYTTNEEGRAWFALNTSMLYFDSVGVRATHKVRSFCYDRSW…	341	1	1	0	431.729	2	0	513	520	0	34.86	0.38	R	EVIADSTK	F
10	2::tr|A0A0A0A1J2|A0A0A0A1J2_CHAVO	Alpha-2-macroglobulin (Fragment) OS=Charadrius vociferus OX=50402 GN=N301_12834 PE=4 SV=1	1033	72	4.6e-98	150250	25	19	17	14	15.3	6.28	YMVLLPFLIHTDSSEKVCVQLTHLNESVTLSTTLEYQGENRSLIDDVVSEKDVFTCIPFSLPKSNSPSPVTFITVTVKGATLQFRSRKSVLVKNSESLVFVQTDKPIYKPGQTVLFRIVSLDNNFRPLNEVDPKKNRLYQWTKAELKGGLIQLFFNLTSEPMQGTYTVVAQKASGKTIRHPFSVEEYVLPKFEVTVKMPKVITILDEKLQVTVCGLYTFGKPVPGLVSFRVCRKFEHAATSCYGEEAKAVCDEFSGQADNYGCISEVVKTKLFQLKRSGYENKLHVEAKIKEEETGVELTGTSFSEITTTISKITFEHSDSHYKPGIPFFGQVKLVDGSGAPIANEIVRISLQGGQENNYTTNEEGRAWFALNTSMLYFDSVGVRATHKVRSFCYDRSW…	568	1	0	0	465.779	2	0.001	201	208	0	53.31	0.0046	K	VITILDEK	L
10	2::tr|A0A0A0A1J2|A0A0A0A1J2_CHAVO	Alpha-2-macroglobulin (Fragment) OS=Charadrius vociferus OX=50402 GN=N301_12834 PE=4 SV=1	1033	72	4.6e-98	150250	25	19	17	14	15.3	6.28	YMVLLPFLIHTDSSEKVCVQLTHLNESVTLSTTLEYQGENRSLIDDVVSEKDVFTCIPFSLPKSNSPSPVTFITVTVKGATLQFRSRKSVLVKNSESLVFVQTDKPIYKPGQTVLFRIVSLDNNFRPLNEVDPKKNRLYQWTKAELKGGLIQLFFNLTSEPMQGTYTVVAQKASGKTIRHPFSVEEYVLPKFEVTVKMPKVITILDEKLQVTVCGLYTFGKPVPGLVSFRVCRKFEHAATSCYGEEAKAVCDEFSGQADNYGCISEVVKTKLFQLKRSGYENKLHVEAKIKEEETGVELTGTSFSEITTTISKITFEHSDSHYKPGIPFFGQVKLVDGSGAPIANEIVRISLQGGQENNYTTNEEGRAWFALNTSMLYFDSVGVRATHKVRSFCYDRSW…	888	1	0	0	504.284	2	0.0005	1301	1309	0	47.75	0.014	K	MLSGFIPVK	S
10	2::tr|A0A0A0A1J2|A0A0A0A1J2_CHAVO	Alpha-2-macroglobulin (Fragment) OS=Charadrius vociferus OX=50402 GN=N301_12834 PE=4 SV=1	1033	72	4.6e-98	150250	25	19	17	14	15.3	6.28	YMVLLPFLIHTDSSEKVCVQLTHLNESVTLSTTLEYQGENRSLIDDVVSEKDVFTCIPFSLPKSNSPSPVTFITVTVKGATLQFRSRKSVLVKNSESLVFVQTDKPIYKPGQTVLFRIVSLDNNFRPLNEVDPKKNRLYQWTKAELKGGLIQLFFNLTSEPMQGTYTVVAQKASGKTIRHPFSVEEYVLPKFEVTVKMPKVITILDEKLQVTVCGLYTFGKPVPGLVSFRVCRKFEHAATSCYGEEAKAVCDEFSGQADNYGCISEVVKTKLFQLKRSGYENKLHVEAKIKEEETGVELTGTSFSEITTTISKITFEHSDSHYKPGIPFFGQVKLVDGSGAPIANEIVRISLQGGQENNYTTNEEGRAWFALNTSMLYFDSVGVRATHKVRSFCYDRSW…	1138	1	0	0	537.772	2	0	552	561	0	49.68	0.013	R	ASPNSLCAVR	A
10	2::tr|A0A0A0A1J2|A0A0A0A1J2_CHAVO	Alpha-2-macroglobulin (Fragment) OS=Charadrius vociferus OX=50402 GN=N301_12834 PE=4 SV=1	1033	72	4.6e-98	150250	25	19	17	14	15.3	6.28	YMVLLPFLIHTDSSEKVCVQLTHLNESVTLSTTLEYQGENRSLIDDVVSEKDVFTCIPFSLPKSNSPSPVTFITVTVKGATLQFRSRKSVLVKNSESLVFVQTDKPIYKPGQTVLFRIVSLDNNFRPLNEVDPKKNRLYQWTKAELKGGLIQLFFNLTSEPMQGTYTVVAQKASGKTIRHPFSVEEYVLPKFEVTVKMPKVITILDEKLQVTVCGLYTFGKPVPGLVSFRVCRKFEHAATSCYGEEAKAVCDEFSGQADNYGCISEVVKTKLFQLKRSGYENKLHVEAKIKEEETGVELTGTSFSEITTTISKITFEHSDSHYKPGIPFFGQVKLVDGSGAPIANEIVRISLQGGQENNYTTNEEGRAWFALNTSMLYFDSVGVRATHKVRSFCYDRSW…	1251	1	0	0	552.793	2	-0.0004	42	51	0	93.83	6.2e-07	R	SLIDDVVSEK	D
10	2::tr|A0A0A0A1J2|A0A0A0A1J2_CHAVO	Alpha-2-macroglobulin (Fragment) OS=Charadrius vociferus OX=50402 GN=N301_12834 PE=4 SV=1	1033	72	4.6e-98	150250	25	19	17	14	15.3	6.28	YMVLLPFLIHTDSSEKVCVQLTHLNESVTLSTTLEYQGENRSLIDDVVSEKDVFTCIPFSLPKSNSPSPVTFITVTVKGATLQFRSRKSVLVKNSESLVFVQTDKPIYKPGQTVLFRIVSLDNNFRPLNEVDPKKNRLYQWTKAELKGGLIQLFFNLTSEPMQGTYTVVAQKASGKTIRHPFSVEEYVLPKFEVTVKMPKVITILDEKLQVTVCGLYTFGKPVPGLVSFRVCRKFEHAATSCYGEEAKAVCDEFSGQADNYGCISEVVKTKLFQLKRSGYENKLHVEAKIKEEETGVELTGTSFSEITTTISKITFEHSDSHYKPGIPFFGQVKLVDGSGAPIANEIVRISLQGGQENNYTTNEEGRAWFALNTSMLYFDSVGVRATHKVRSFCYDRSW…	1333	1	0	0	571.851	2	0.0006	808	817	1	72.99	2.5e-05	R	KTVAWLVTPK	S
10	2::tr|A0A0A0A1J2|A0A0A0A1J2_CHAVO	Alpha-2-macroglobulin (Fragment) OS=Charadrius vociferus OX=50402 GN=N301_12834 PE=4 SV=1	1033	72	4.6e-98	150250	25	19	17	14	15.3	6.28	YMVLLPFLIHTDSSEKVCVQLTHLNESVTLSTTLEYQGENRSLIDDVVSEKDVFTCIPFSLPKSNSPSPVTFITVTVKGATLQFRSRKSVLVKNSESLVFVQTDKPIYKPGQTVLFRIVSLDNNFRPLNEVDPKKNRLYQWTKAELKGGLIQLFFNLTSEPMQGTYTVVAQKASGKTIRHPFSVEEYVLPKFEVTVKMPKVITILDEKLQVTVCGLYTFGKPVPGLVSFRVCRKFEHAATSCYGEEAKAVCDEFSGQADNYGCISEVVKTKLFQLKRSGYENKLHVEAKIKEEETGVELTGTSFSEITTTISKITFEHSDSHYKPGIPFFGQVKLVDGSGAPIANEIVRISLQGGQENNYTTNEEGRAWFALNTSMLYFDSVGVRATHKVRSFCYDRSW…	1437	1	0	0	595.79	2	-0.0001	414	423	0	58.97	0.0014	R	FYSPSNSFLK	I
10	2::tr|A0A0A0A1J2|A0A0A0A1J2_CHAVO	Alpha-2-macroglobulin (Fragment) OS=Charadrius vociferus OX=50402 GN=N301_12834 PE=4 SV=1	1033	72	4.6e-98	150250	25	19	17	14	15.3	6.28	YMVLLPFLIHTDSSEKVCVQLTHLNESVTLSTTLEYQGENRSLIDDVVSEKDVFTCIPFSLPKSNSPSPVTFITVTVKGATLQFRSRKSVLVKNSESLVFVQTDKPIYKPGQTVLFRIVSLDNNFRPLNEVDPKKNRLYQWTKAELKGGLIQLFFNLTSEPMQGTYTVVAQKASGKTIRHPFSVEEYVLPKFEVTVKMPKVITILDEKLQVTVCGLYTFGKPVPGLVSFRVCRKFEHAATSCYGEEAKAVCDEFSGQADNYGCISEVVKTKLFQLKRSGYENKLHVEAKIKEEETGVELTGTSFSEITTTISKITFEHSDSHYKPGIPFFGQVKLVDGSGAPIANEIVRISLQGGQENNYTTNEEGRAWFALNTSMLYFDSVGVRATHKVRSFCYDRSW…	1582	1	0	0	613.83	2	0.0006	958	968	0	62.61	0.00045	K	AIGYLVSGYQR	Q
10	2::tr|A0A0A0A1J2|A0A0A0A1J2_CHAVO	Alpha-2-macroglobulin (Fragment) OS=Charadrius vociferus OX=50402 GN=N301_12834 PE=4 SV=1	1033	72	4.6e-98	150250	25	19	17	14	15.3	6.28	YMVLLPFLIHTDSSEKVCVQLTHLNESVTLSTTLEYQGENRSLIDDVVSEKDVFTCIPFSLPKSNSPSPVTFITVTVKGATLQFRSRKSVLVKNSESLVFVQTDKPIYKPGQTVLFRIVSLDNNFRPLNEVDPKKNRLYQWTKAELKGGLIQLFFNLTSEPMQGTYTVVAQKASGKTIRHPFSVEEYVLPKFEVTVKMPKVITILDEKLQVTVCGLYTFGKPVPGLVSFRVCRKFEHAATSCYGEEAKAVCDEFSGQADNYGCISEVVKTKLFQLKRSGYENKLHVEAKIKEEETGVELTGTSFSEITTTISKITFEHSDSHYKPGIPFFGQVKLVDGSGAPIANEIVRISLQGGQENNYTTNEEGRAWFALNTSMLYFDSVGVRATHKVRSFCYDRSW…	1634	1	0	0	620.842	2	-0.0008	856	866	0	54.81	0.0027	R	QLLVEPEGVEK	E
10	2::tr|A0A0A0A1J2|A0A0A0A1J2_CHAVO	Alpha-2-macroglobulin (Fragment) OS=Charadrius vociferus OX=50402 GN=N301_12834 PE=4 SV=1	1033	72	4.6e-98	150250	25	19	17	14	15.3	6.28	YMVLLPFLIHTDSSEKVCVQLTHLNESVTLSTTLEYQGENRSLIDDVVSEKDVFTCIPFSLPKSNSPSPVTFITVTVKGATLQFRSRKSVLVKNSESLVFVQTDKPIYKPGQTVLFRIVSLDNNFRPLNEVDPKKNRLYQWTKAELKGGLIQLFFNLTSEPMQGTYTVVAQKASGKTIRHPFSVEEYVLPKFEVTVKMPKVITILDEKLQVTVCGLYTFGKPVPGLVSFRVCRKFEHAATSCYGEEAKAVCDEFSGQADNYGCISEVVKTKLFQLKRSGYENKLHVEAKIKEEETGVELTGTSFSEITTTISKITFEHSDSHYKPGIPFFGQVKLVDGSGAPIANEIVRISLQGGQENNYTTNEEGRAWFALNTSMLYFDSVGVRATHKVRSFCYDRSW…	1657	1	1	0	624.817	2	0.0009	867	877	0	43.33	0.07	K	ETAQNSVLCVK	G
10	2::tr|A0A0A0A1J2|A0A0A0A1J2_CHAVO	Alpha-2-macroglobulin (Fragment) OS=Charadrius vociferus OX=50402 GN=N301_12834 PE=4 SV=1	1033	72	4.6e-98	150250	25	19	17	14	15.3	6.28	YMVLLPFLIHTDSSEKVCVQLTHLNESVTLSTTLEYQGENRSLIDDVVSEKDVFTCIPFSLPKSNSPSPVTFITVTVKGATLQFRSRKSVLVKNSESLVFVQTDKPIYKPGQTVLFRIVSLDNNFRPLNEVDPKKNRLYQWTKAELKGGLIQLFFNLTSEPMQGTYTVVAQKASGKTIRHPFSVEEYVLPKFEVTVKMPKVITILDEKLQVTVCGLYTFGKPVPGLVSFRVCRKFEHAATSCYGEEAKAVCDEFSGQADNYGCISEVVKTKLFQLKRSGYENKLHVEAKIKEEETGVELTGTSFSEITTTISKITFEHSDSHYKPGIPFFGQVKLVDGSGAPIANEIVRISLQGGQENNYTTNEEGRAWFALNTSMLYFDSVGVRATHKVRSFCYDRSW…	1892	1	1	0	440.87	3	-0.0001	974	985	0	42.78	0.036	K	HPDGSYSTFGPR	Y
10	2::tr|A0A0A0A1J2|A0A0A0A1J2_CHAVO	Alpha-2-macroglobulin (Fragment) OS=Charadrius vociferus OX=50402 GN=N301_12834 PE=4 SV=1	1033	72	4.6e-98	150250	25	19	17	14	15.3	6.28	YMVLLPFLIHTDSSEKVCVQLTHLNESVTLSTTLEYQGENRSLIDDVVSEKDVFTCIPFSLPKSNSPSPVTFITVTVKGATLQFRSRKSVLVKNSESLVFVQTDKPIYKPGQTVLFRIVSLDNNFRPLNEVDPKKNRLYQWTKAELKGGLIQLFFNLTSEPMQGTYTVVAQKASGKTIRHPFSVEEYVLPKFEVTVKMPKVITILDEKLQVTVCGLYTFGKPVPGLVSFRVCRKFEHAATSCYGEEAKAVCDEFSGQADNYGCISEVVKTKLFQLKRSGYENKLHVEAKIKEEETGVELTGTSFSEITTTISKITFEHSDSHYKPGIPFFGQVKLVDGSGAPIANEIVRISLQGGQENNYTTNEEGRAWFALNTSMLYFDSVGVRATHKVRSFCYDRSW…	1893	1	1	0	660.802	2	0.0008	974	985	0	48.71	0.009	K	HPDGSYSTFGPR	Y
10	2::tr|A0A0A0A1J2|A0A0A0A1J2_CHAVO	Alpha-2-macroglobulin (Fragment) OS=Charadrius vociferus OX=50402 GN=N301_12834 PE=4 SV=1	1033	72	4.6e-98	150250	25	19	17	14	15.3	6.28	YMVLLPFLIHTDSSEKVCVQLTHLNESVTLSTTLEYQGENRSLIDDVVSEKDVFTCIPFSLPKSNSPSPVTFITVTVKGATLQFRSRKSVLVKNSESLVFVQTDKPIYKPGQTVLFRIVSLDNNFRPLNEVDPKKNRLYQWTKAELKGGLIQLFFNLTSEPMQGTYTVVAQKASGKTIRHPFSVEEYVLPKFEVTVKMPKVITILDEKLQVTVCGLYTFGKPVPGLVSFRVCRKFEHAATSCYGEEAKAVCDEFSGQADNYGCISEVVKTKLFQLKRSGYENKLHVEAKIKEEETGVELTGTSFSEITTTISKITFEHSDSHYKPGIPFFGQVKLVDGSGAPIANEIVRISLQGGQENNYTTNEEGRAWFALNTSMLYFDSVGVRATHKVRSFCYDRSW…	3754	1	0	0	823.443	2	-0.0013	1324	1337	0	101	1.2e-07	R	TELSTNHVLVYLEK	V
10	2::tr|A0A0A0A1J2|A0A0A0A1J2_CHAVO	Alpha-2-macroglobulin (Fragment) OS=Charadrius vociferus OX=50402 GN=N301_12834 PE=4 SV=1	1033	72	4.6e-98	150250	25	19	17	14	15.3	6.28	YMVLLPFLIHTDSSEKVCVQLTHLNESVTLSTTLEYQGENRSLIDDVVSEKDVFTCIPFSLPKSNSPSPVTFITVTVKGATLQFRSRKSVLVKNSESLVFVQTDKPIYKPGQTVLFRIVSLDNNFRPLNEVDPKKNRLYQWTKAELKGGLIQLFFNLTSEPMQGTYTVVAQKASGKTIRHPFSVEEYVLPKFEVTVKMPKVITILDEKLQVTVCGLYTFGKPVPGLVSFRVCRKFEHAATSCYGEEAKAVCDEFSGQADNYGCISEVVKTKLFQLKRSGYENKLHVEAKIKEEETGVELTGTSFSEITTTISKITFEHSDSHYKPGIPFFGQVKLVDGSGAPIANEIVRISLQGGQENNYTTNEEGRAWFALNTSMLYFDSVGVRATHKVRSFCYDRSW…	3755	1	0	0	549.298	3	0.0013	1324	1337	0	62.44	0.00083	R	TELSTNHVLVYLEK	V
10	2::tr|A0A0A0A1J2|A0A0A0A1J2_CHAVO	Alpha-2-macroglobulin (Fragment) OS=Charadrius vociferus OX=50402 GN=N301_12834 PE=4 SV=1	1033	72	4.6e-98	150250	25	19	17	14	15.3	6.28	YMVLLPFLIHTDSSEKVCVQLTHLNESVTLSTTLEYQGENRSLIDDVVSEKDVFTCIPFSLPKSNSPSPVTFITVTVKGATLQFRSRKSVLVKNSESLVFVQTDKPIYKPGQTVLFRIVSLDNNFRPLNEVDPKKNRLYQWTKAELKGGLIQLFFNLTSEPMQGTYTVVAQKASGKTIRHPFSVEEYVLPKFEVTVKMPKVITILDEKLQVTVCGLYTFGKPVPGLVSFRVCRKFEHAATSCYGEEAKAVCDEFSGQADNYGCISEVVKTKLFQLKRSGYENKLHVEAKIKEEETGVELTGTSFSEITTTISKITFEHSDSHYKPGIPFFGQVKLVDGSGAPIANEIVRISLQGGQENNYTTNEEGRAWFALNTSMLYFDSVGVRATHKVRSFCYDRSW…	3760	1	0	0	549.627	3	0.0035	1324	1337	0	37.97	0.26	R	TELSTNHVLVYLEK	V
10	2::tr|A0A0A0A1J2|A0A0A0A1J2_CHAVO	Alpha-2-macroglobulin (Fragment) OS=Charadrius vociferus OX=50402 GN=N301_12834 PE=4 SV=1	1033	72	4.6e-98	150250	25	19	17	14	15.3	6.28	YMVLLPFLIHTDSSEKVCVQLTHLNESVTLSTTLEYQGENRSLIDDVVSEKDVFTCIPFSLPKSNSPSPVTFITVTVKGATLQFRSRKSVLVKNSESLVFVQTDKPIYKPGQTVLFRIVSLDNNFRPLNEVDPKKNRLYQWTKAELKGGLIQLFFNLTSEPMQGTYTVVAQKASGKTIRHPFSVEEYVLPKFEVTVKMPKVITILDEKLQVTVCGLYTFGKPVPGLVSFRVCRKFEHAATSCYGEEAKAVCDEFSGQADNYGCISEVVKTKLFQLKRSGYENKLHVEAKIKEEETGVELTGTSFSEITTTISKITFEHSDSHYKPGIPFFGQVKLVDGSGAPIANEIVRISLQGGQENNYTTNEEGRAWFALNTSMLYFDSVGVRATHKVRSFCYDRSW…	6858	1	1	0	824.102	3	0.0047	856	877	1	79.46	1.5e-05	R	QLLVEPEGVEKETAQNSVLCVK	G
10	2::tr|A0A0A0A1J2|A0A0A0A1J2_CHAVO	Alpha-2-macroglobulin (Fragment) OS=Charadrius vociferus OX=50402 GN=N301_12834 PE=4 SV=1	1033	72	4.6e-98	150250	25	19	17	14	15.3	6.28	YMVLLPFLIHTDSSEKVCVQLTHLNESVTLSTTLEYQGENRSLIDDVVSEKDVFTCIPFSLPKSNSPSPVTFITVTVKGATLQFRSRKSVLVKNSESLVFVQTDKPIYKPGQTVLFRIVSLDNNFRPLNEVDPKKNRLYQWTKAELKGGLIQLFFNLTSEPMQGTYTVVAQKASGKTIRHPFSVEEYVLPKFEVTVKMPKVITILDEKLQVTVCGLYTFGKPVPGLVSFRVCRKFEHAATSCYGEEAKAVCDEFSGQADNYGCISEVVKTKLFQLKRSGYENKLHVEAKIKEEETGVELTGTSFSEITTTISKITFEHSDSHYKPGIPFFGQVKLVDGSGAPIANEIVRISLQGGQENNYTTNEEGRAWFALNTSMLYFDSVGVRATHKVRSFCYDRSW…	7316	1	1	0	867.444	3	-0.0006	290	313	1	88.54	2.2e-06	K	IKEEETGVELTGTSFSEITTTISK	I
10	2::tr|A0A0A0A1J2|A0A0A0A1J2_CHAVO	Alpha-2-macroglobulin (Fragment) OS=Charadrius vociferus OX=50402 GN=N301_12834 PE=4 SV=1	1033	72	4.6e-98	150250	25	19	17	14	15.3	6.28	YMVLLPFLIHTDSSEKVCVQLTHLNESVTLSTTLEYQGENRSLIDDVVSEKDVFTCIPFSLPKSNSPSPVTFITVTVKGATLQFRSRKSVLVKNSESLVFVQTDKPIYKPGQTVLFRIVSLDNNFRPLNEVDPKKNRLYQWTKAELKGGLIQLFFNLTSEPMQGTYTVVAQKASGKTIRHPFSVEEYVLPKFEVTVKMPKVITILDEKLQVTVCGLYTFGKPVPGLVSFRVCRKFEHAATSCYGEEAKAVCDEFSGQADNYGCISEVVKTKLFQLKRSGYENKLHVEAKIKEEETGVELTGTSFSEITTTISKITFEHSDSHYKPGIPFFGQVKLVDGSGAPIANEIVRISLQGGQENNYTTNEEGRAWFALNTSMLYFDSVGVRATHKVRSFCYDRSW…	7854	1	0	0	922.832	3	0.0003	94	117	0	59.71	0.00089	K	NSESLVFVQTDKPIYKPGQTVLFR	I
10	2::tr|A0A0A0A1J2|A0A0A0A1J2_CHAVO	Alpha-2-macroglobulin (Fragment) OS=Charadrius vociferus OX=50402 GN=N301_12834 PE=4 SV=1	1033	72	4.6e-98	150250	25	19	17	14	15.3	6.28	YMVLLPFLIHTDSSEKVCVQLTHLNESVTLSTTLEYQGENRSLIDDVVSEKDVFTCIPFSLPKSNSPSPVTFITVTVKGATLQFRSRKSVLVKNSESLVFVQTDKPIYKPGQTVLFRIVSLDNNFRPLNEVDPKKNRLYQWTKAELKGGLIQLFFNLTSEPMQGTYTVVAQKASGKTIRHPFSVEEYVLPKFEVTVKMPKVITILDEKLQVTVCGLYTFGKPVPGLVSFRVCRKFEHAATSCYGEEAKAVCDEFSGQADNYGCISEVVKTKLFQLKRSGYENKLHVEAKIKEEETGVELTGTSFSEITTTISKITFEHSDSHYKPGIPFFGQVKLVDGSGAPIANEIVRISLQGGQENNYTTNEEGRAWFALNTSMLYFDSVGVRATHKVRSFCYDRSW…	7855	1	0	0	692.378	4	0.0059	94	117	0	36.28	0.18	K	NSESLVFVQTDKPIYKPGQTVLFR	I
10	2::tr|A0A0A0A1J2|A0A0A0A1J2_CHAVO	Alpha-2-macroglobulin (Fragment) OS=Charadrius vociferus OX=50402 GN=N301_12834 PE=4 SV=1	1033	72	4.6e-98	150250	25	19	17	14	15.3	6.28	YMVLLPFLIHTDSSEKVCVQLTHLNESVTLSTTLEYQGENRSLIDDVVSEKDVFTCIPFSLPKSNSPSPVTFITVTVKGATLQFRSRKSVLVKNSESLVFVQTDKPIYKPGQTVLFRIVSLDNNFRPLNEVDPKKNRLYQWTKAELKGGLIQLFFNLTSEPMQGTYTVVAQKASGKTIRHPFSVEEYVLPKFEVTVKMPKVITILDEKLQVTVCGLYTFGKPVPGLVSFRVCRKFEHAATSCYGEEAKAVCDEFSGQADNYGCISEVVKTKLFQLKRSGYENKLHVEAKIKEEETGVELTGTSFSEITTTISKITFEHSDSHYKPGIPFFGQVKLVDGSGAPIANEIVRISLQGGQENNYTTNEEGRAWFALNTSMLYFDSVGVRATHKVRSFCYDRSW…	8487	1	0	0	989.159	3	0.0003	1219	1245	0	64.57	0.00059	R	VPLPQVPGEYSTEVSGEGCVYLQTSLR	Y
10	2::tr|A0A0A0A1J2|A0A0A0A1J2_CHAVO	Alpha-2-macroglobulin (Fragment) OS=Charadrius vociferus OX=50402 GN=N301_12834 PE=4 SV=1	1033	72	4.6e-98	150250	25	19	17	14	15.3	6.28	YMVLLPFLIHTDSSEKVCVQLTHLNESVTLSTTLEYQGENRSLIDDVVSEKDVFTCIPFSLPKSNSPSPVTFITVTVKGATLQFRSRKSVLVKNSESLVFVQTDKPIYKPGQTVLFRIVSLDNNFRPLNEVDPKKNRLYQWTKAELKGGLIQLFFNLTSEPMQGTYTVVAQKASGKTIRHPFSVEEYVLPKFEVTVKMPKVITILDEKLQVTVCGLYTFGKPVPGLVSFRVCRKFEHAATSCYGEEAKAVCDEFSGQADNYGCISEVVKTKLFQLKRSGYENKLHVEAKIKEEETGVELTGTSFSEITTTISKITFEHSDSHYKPGIPFFGQVKLVDGSGAPIANEIVRISLQGGQENNYTTNEEGRAWFALNTSMLYFDSVGVRATHKVRSFCYDRSW…	8490	1	0	0	989.493	3	0.0197	1219	1245	0	41.59	0.12	R	VPLPQVPGEYSTEVSGEGCVYLQTSLR	Y
10	2::tr|A0A0A0A1J2|A0A0A0A1J2_CHAVO	Alpha-2-macroglobulin (Fragment) OS=Charadrius vociferus OX=50402 GN=N301_12834 PE=4 SV=1	1033	72	4.6e-98	150250	25	19	17	14	15.3	6.28	YMVLLPFLIHTDSSEKVCVQLTHLNESVTLSTTLEYQGENRSLIDDVVSEKDVFTCIPFSLPKSNSPSPVTFITVTVKGATLQFRSRKSVLVKNSESLVFVQTDKPIYKPGQTVLFRIVSLDNNFRPLNEVDPKKNRLYQWTKAELKGGLIQLFFNLTSEPMQGTYTVVAQKASGKTIRHPFSVEEYVLPKFEVTVKMPKVITILDEKLQVTVCGLYTFGKPVPGLVSFRVCRKFEHAATSCYGEEAKAVCDEFSGQADNYGCISEVVKTKLFQLKRSGYENKLHVEAKIKEEETGVELTGTSFSEITTTISKITFEHSDSHYKPGIPFFGQVKLVDGSGAPIANEIVRISLQGGQENNYTTNEEGRAWFALNTSMLYFDSVGVRATHKVRSFCYDRSW…	8491	1	0	0	989.496	3	0.0273	1219	1245	0	50.37	0.015	R	VPLPQVPGEYSTEVSGEGCVYLQTSLR	Y
10	2::tr|A0A0A0A1J2|A0A0A0A1J2_CHAVO	Alpha-2-macroglobulin (Fragment) OS=Charadrius vociferus OX=50402 GN=N301_12834 PE=4 SV=1	1033	72	4.6e-98	150250	25	19	17	14	15.3	6.28	YMVLLPFLIHTDSSEKVCVQLTHLNESVTLSTTLEYQGENRSLIDDVVSEKDVFTCIPFSLPKSNSPSPVTFITVTVKGATLQFRSRKSVLVKNSESLVFVQTDKPIYKPGQTVLFRIVSLDNNFRPLNEVDPKKNRLYQWTKAELKGGLIQLFFNLTSEPMQGTYTVVAQKASGKTIRHPFSVEEYVLPKFEVTVKMPKVITILDEKLQVTVCGLYTFGKPVPGLVSFRVCRKFEHAATSCYGEEAKAVCDEFSGQADNYGCISEVVKTKLFQLKRSGYENKLHVEAKIKEEETGVELTGTSFSEITTTISKITFEHSDSHYKPGIPFFGQVKLVDGSGAPIANEIVRISLQGGQENNYTTNEEGRAWFALNTSMLYFDSVGVRATHKVRSFCYDRSW…	9799	1	0	0	685.188	5	0.0027	88	117	2	20.27	2	R	KSVLVKNSESLVFVQTDKPIYKPGQTVLFR	I
11	2::tr|A0A094L652|A0A094L652_ANTCR	Serum albumin (Fragment) OS=Antrostomus carolinensis OX=279965 GN=N321_03763 PE=4 SV=1	1004	72	3.7e-95	70431	37	28	17	14	22	5.37	MKWVTLISFIFLFSSATSRNLQRVARDAEHKSEIAHRYNDLKEETFKAVTMITFAQYLQRCSYDGLSKLVKDVVDLAQKCVANEDAPECTKPLPSIFLDEICQVEKLRDSYGAMADCCAKDDPERNECFLSFKIPQPDFVQPYQRPGSDVICKEYQDNRVPLLGHFIYTVARRNPFLYAPTILSLAADYEHALQTCCKESDVGTCLDEKAAAIKERAKKVSVKQQYSCGILQKFGERTFKADKLVILSQKYPKAPFSEIIKILQDIKGIYKECCEGDMVECMDDRAELMTYICSKQDVFSSKIKECCEKPVVERSQCIIESDFDDKPEDLPSLVEKYIQDKEVCKSFEAGHDEFLSEFIYEYSRRHPEFSTQLILRITKGYEALLEKCCKTDNPAECYG…	142	1	0	0	405.703	2	-0.0007	296	302	0	63.03	0.00012	K	QDVFSSK	I
11	2::tr|A0A094L652|A0A094L652_ANTCR	Serum albumin (Fragment) OS=Antrostomus carolinensis OX=279965 GN=N321_03763 PE=4 SV=1	1004	72	3.7e-95	70431	37	28	17	14	22	5.37	MKWVTLISFIFLFSSATSRNLQRVARDAEHKSEIAHRYNDLKEETFKAVTMITFAQYLQRCSYDGLSKLVKDVVDLAQKCVANEDAPECTKPLPSIFLDEICQVEKLRDSYGAMADCCAKDDPERNECFLSFKIPQPDFVQPYQRPGSDVICKEYQDNRVPLLGHFIYTVARRNPFLYAPTILSLAADYEHALQTCCKESDVGTCLDEKAAAIKERAKKVSVKQQYSCGILQKFGERTFKADKLVILSQKYPKAPFSEIIKILQDIKGIYKECCEGDMVECMDDRAELMTYICSKQDVFSSKIKECCEKPVVERSQCIIESDFDDKPEDLPSLVEKYIQDKEVCKSFEAGHDEFLSEFIYEYSRRHPEFSTQLILRITKGYEALLEKCCKTDNPAECYG…	147	1	0	0	406.785	2	0.0022	556	562	0	42.11	0.0027	K	LLVNLIK	R
11	2::tr|A0A094L652|A0A094L652_ANTCR	Serum albumin (Fragment) OS=Antrostomus carolinensis OX=279965 GN=N321_03763 PE=4 SV=1	1004	72	3.7e-95	70431	37	28	17	14	22	5.37	MKWVTLISFIFLFSSATSRNLQRVARDAEHKSEIAHRYNDLKEETFKAVTMITFAQYLQRCSYDGLSKLVKDVVDLAQKCVANEDAPECTKPLPSIFLDEICQVEKLRDSYGAMADCCAKDDPERNECFLSFKIPQPDFVQPYQRPGSDVICKEYQDNRVPLLGHFIYTVARRNPFLYAPTILSLAADYEHALQTCCKESDVGTCLDEKAAAIKERAKKVSVKQQYSCGILQKFGERTFKADKLVILSQKYPKAPFSEIIKILQDIKGIYKECCEGDMVECMDDRAELMTYICSKQDVFSSKIKECCEKPVVERSQCIIESDFDDKPEDLPSLVEKYIQDKEVCKSFEAGHDEFLSEFIYEYSRRHPEFSTQLILRITKGYEALLEKCCKTDNPAECYG…	444	1	0	0	444.245	2	-0.0001	72	79	0	31.46	0.93	K	DVVDLAQK	C
11	2::tr|A0A094L652|A0A094L652_ANTCR	Serum albumin (Fragment) OS=Antrostomus carolinensis OX=279965 GN=N321_03763 PE=4 SV=1	1004	72	3.7e-95	70431	37	28	17	14	22	5.37	MKWVTLISFIFLFSSATSRNLQRVARDAEHKSEIAHRYNDLKEETFKAVTMITFAQYLQRCSYDGLSKLVKDVVDLAQKCVANEDAPECTKPLPSIFLDEICQVEKLRDSYGAMADCCAKDDPERNECFLSFKIPQPDFVQPYQRPGSDVICKEYQDNRVPLLGHFIYTVARRNPFLYAPTILSLAADYEHALQTCCKESDVGTCLDEKAAAIKERAKKVSVKQQYSCGILQKFGERTFKADKLVILSQKYPKAPFSEIIKILQDIKGIYKECCEGDMVECMDDRAELMTYICSKQDVFSSKIKECCEKPVVERSQCIIESDFDDKPEDLPSLVEKYIQDKEVCKSFEAGHDEFLSEFIYEYSRRHPEFSTQLILRITKGYEALLEKCCKTDNPAECYG…	483	1	0	1	452.761	2	0.0009	254	261	0	35.74	0.23	K	APFSEIIK	I
11	2::tr|A0A094L652|A0A094L652_ANTCR	Serum albumin (Fragment) OS=Antrostomus carolinensis OX=279965 GN=N321_03763 PE=4 SV=1	1004	72	3.7e-95	70431	37	28	17	14	22	5.37	MKWVTLISFIFLFSSATSRNLQRVARDAEHKSEIAHRYNDLKEETFKAVTMITFAQYLQRCSYDGLSKLVKDVVDLAQKCVANEDAPECTKPLPSIFLDEICQVEKLRDSYGAMADCCAKDDPERNECFLSFKIPQPDFVQPYQRPGSDVICKEYQDNRVPLLGHFIYTVARRNPFLYAPTILSLAADYEHALQTCCKESDVGTCLDEKAAAIKERAKKVSVKQQYSCGILQKFGERTFKADKLVILSQKYPKAPFSEIIKILQDIKGIYKECCEGDMVECMDDRAELMTYICSKQDVFSSKIKECCEKPVVERSQCIIESDFDDKPEDLPSLVEKYIQDKEVCKSFEAGHDEFLSEFIYEYSRRHPEFSTQLILRITKGYEALLEKCCKTDNPAECYG…	567	1	0	0	465.205	2	0	61	68	0	40.91	0.015	R	CSYDGLSK	L
11	2::tr|A0A094L652|A0A094L652_ANTCR	Serum albumin (Fragment) OS=Antrostomus carolinensis OX=279965 GN=N321_03763 PE=4 SV=1	1004	72	3.7e-95	70431	37	28	17	14	22	5.37	MKWVTLISFIFLFSSATSRNLQRVARDAEHKSEIAHRYNDLKEETFKAVTMITFAQYLQRCSYDGLSKLVKDVVDLAQKCVANEDAPECTKPLPSIFLDEICQVEKLRDSYGAMADCCAKDDPERNECFLSFKIPQPDFVQPYQRPGSDVICKEYQDNRVPLLGHFIYTVARRNPFLYAPTILSLAADYEHALQTCCKESDVGTCLDEKAAAIKERAKKVSVKQQYSCGILQKFGERTFKADKLVILSQKYPKAPFSEIIKILQDIKGIYKECCEGDMVECMDDRAELMTYICSKQDVFSSKIKECCEKPVVERSQCIIESDFDDKPEDLPSLVEKYIQDKEVCKSFEAGHDEFLSEFIYEYSRRHPEFSTQLILRITKGYEALLEKCCKTDNPAECYG…	1010	1	0	0	522.745	2	0	126	133	0	42.57	0.022	R	NECFLSFK	I
11	2::tr|A0A094L652|A0A094L652_ANTCR	Serum albumin (Fragment) OS=Antrostomus carolinensis OX=279965 GN=N321_03763 PE=4 SV=1	1004	72	3.7e-95	70431	37	28	17	14	22	5.37	MKWVTLISFIFLFSSATSRNLQRVARDAEHKSEIAHRYNDLKEETFKAVTMITFAQYLQRCSYDGLSKLVKDVVDLAQKCVANEDAPECTKPLPSIFLDEICQVEKLRDSYGAMADCCAKDDPERNECFLSFKIPQPDFVQPYQRPGSDVICKEYQDNRVPLLGHFIYTVARRNPFLYAPTILSLAADYEHALQTCCKESDVGTCLDEKAAAIKERAKKVSVKQQYSCGILQKFGERTFKADKLVILSQKYPKAPFSEIIKILQDIKGIYKECCEGDMVECMDDRAELMTYICSKQDVFSSKIKECCEKPVVERSQCIIESDFDDKPEDLPSLVEKYIQDKEVCKSFEAGHDEFLSEFIYEYSRRHPEFSTQLILRITKGYEALLEKCCKTDNPAECYG…	1587	1	0	0	614.369	2	0.0002	69	79	1	70.07	5.6e-05	K	LVKDVVDLAQK	C
11	2::tr|A0A094L652|A0A094L652_ANTCR	Serum albumin (Fragment) OS=Antrostomus carolinensis OX=279965 GN=N321_03763 PE=4 SV=1	1004	72	3.7e-95	70431	37	28	17	14	22	5.37	MKWVTLISFIFLFSSATSRNLQRVARDAEHKSEIAHRYNDLKEETFKAVTMITFAQYLQRCSYDGLSKLVKDVVDLAQKCVANEDAPECTKPLPSIFLDEICQVEKLRDSYGAMADCCAKDDPERNECFLSFKIPQPDFVQPYQRPGSDVICKEYQDNRVPLLGHFIYTVARRNPFLYAPTILSLAADYEHALQTCCKESDVGTCLDEKAAAIKERAKKVSVKQQYSCGILQKFGERTFKADKLVILSQKYPKAPFSEIIKILQDIKGIYKECCEGDMVECMDDRAELMTYICSKQDVFSSKIKECCEKPVVERSQCIIESDFDDKPEDLPSLVEKYIQDKEVCKSFEAGHDEFLSEFIYEYSRRHPEFSTQLILRITKGYEALLEKCCKTDNPAECYG…	1588	1	0	0	409.915	3	0.0008	69	79	1	51.42	0.004	K	LVKDVVDLAQK	C
11	2::tr|A0A094L652|A0A094L652_ANTCR	Serum albumin (Fragment) OS=Antrostomus carolinensis OX=279965 GN=N321_03763 PE=4 SV=1	1004	72	3.7e-95	70431	37	28	17	14	22	5.37	MKWVTLISFIFLFSSATSRNLQRVARDAEHKSEIAHRYNDLKEETFKAVTMITFAQYLQRCSYDGLSKLVKDVVDLAQKCVANEDAPECTKPLPSIFLDEICQVEKLRDSYGAMADCCAKDDPERNECFLSFKIPQPDFVQPYQRPGSDVICKEYQDNRVPLLGHFIYTVARRNPFLYAPTILSLAADYEHALQTCCKESDVGTCLDEKAAAIKERAKKVSVKQQYSCGILQKFGERTFKADKLVILSQKYPKAPFSEIIKILQDIKGIYKECCEGDMVECMDDRAELMTYICSKQDVFSSKIKECCEKPVVERSQCIIESDFDDKPEDLPSLVEKYIQDKEVCKSFEAGHDEFLSEFIYEYSRRHPEFSTQLILRITKGYEALLEKCCKTDNPAECYG…	1596	1	0	0	411.217	3	0.0002	564	573	0	50.6	0.014	R	KPQMTEEQIK	T
11	2::tr|A0A094L652|A0A094L652_ANTCR	Serum albumin (Fragment) OS=Antrostomus carolinensis OX=279965 GN=N321_03763 PE=4 SV=1	1004	72	3.7e-95	70431	37	28	17	14	22	5.37	MKWVTLISFIFLFSSATSRNLQRVARDAEHKSEIAHRYNDLKEETFKAVTMITFAQYLQRCSYDGLSKLVKDVVDLAQKCVANEDAPECTKPLPSIFLDEICQVEKLRDSYGAMADCCAKDDPERNECFLSFKIPQPDFVQPYQRPGSDVICKEYQDNRVPLLGHFIYTVARRNPFLYAPTILSLAADYEHALQTCCKESDVGTCLDEKAAAIKERAKKVSVKQQYSCGILQKFGERTFKADKLVILSQKYPKAPFSEIIKILQDIKGIYKECCEGDMVECMDDRAELMTYICSKQDVFSSKIKECCEKPVVERSQCIIESDFDDKPEDLPSLVEKYIQDKEVCKSFEAGHDEFLSEFIYEYSRRHPEFSTQLILRITKGYEALLEKCCKTDNPAECYG…	1597	1	0	0	616.322	2	0.001	564	573	0	56.16	0.0039	R	KPQMTEEQIK	T
11	2::tr|A0A094L652|A0A094L652_ANTCR	Serum albumin (Fragment) OS=Antrostomus carolinensis OX=279965 GN=N321_03763 PE=4 SV=1	1004	72	3.7e-95	70431	37	28	17	14	22	5.37	MKWVTLISFIFLFSSATSRNLQRVARDAEHKSEIAHRYNDLKEETFKAVTMITFAQYLQRCSYDGLSKLVKDVVDLAQKCVANEDAPECTKPLPSIFLDEICQVEKLRDSYGAMADCCAKDDPERNECFLSFKIPQPDFVQPYQRPGSDVICKEYQDNRVPLLGHFIYTVARRNPFLYAPTILSLAADYEHALQTCCKESDVGTCLDEKAAAIKERAKKVSVKQQYSCGILQKFGERTFKADKLVILSQKYPKAPFSEIIKILQDIKGIYKECCEGDMVECMDDRAELMTYICSKQDVFSSKIKECCEKPVVERSQCIIESDFDDKPEDLPSLVEKYIQDKEVCKSFEAGHDEFLSEFIYEYSRRHPEFSTQLILRITKGYEALLEKCCKTDNPAECYG…	1653	1	0	0	416.547	3	-0.0039	564	573	0	38.25	0.23	R	KPQMTEEQIK	T
11	2::tr|A0A094L652|A0A094L652_ANTCR	Serum albumin (Fragment) OS=Antrostomus carolinensis OX=279965 GN=N321_03763 PE=4 SV=1	1004	72	3.7e-95	70431	37	28	17	14	22	5.37	MKWVTLISFIFLFSSATSRNLQRVARDAEHKSEIAHRYNDLKEETFKAVTMITFAQYLQRCSYDGLSKLVKDVVDLAQKCVANEDAPECTKPLPSIFLDEICQVEKLRDSYGAMADCCAKDDPERNECFLSFKIPQPDFVQPYQRPGSDVICKEYQDNRVPLLGHFIYTVARRNPFLYAPTILSLAADYEHALQTCCKESDVGTCLDEKAAAIKERAKKVSVKQQYSCGILQKFGERTFKADKLVILSQKYPKAPFSEIIKILQDIKGIYKECCEGDMVECMDDRAELMTYICSKQDVFSSKIKECCEKPVVERSQCIIESDFDDKPEDLPSLVEKYIQDKEVCKSFEAGHDEFLSEFIYEYSRRHPEFSTQLILRITKGYEALLEKCCKTDNPAECYG…	1770	1	0	0	643.817	2	-0.0006	38	47	1	53.14	0.0041	R	YNDLKEETFK	A
11	2::tr|A0A094L652|A0A094L652_ANTCR	Serum albumin (Fragment) OS=Antrostomus carolinensis OX=279965 GN=N321_03763 PE=4 SV=1	1004	72	3.7e-95	70431	37	28	17	14	22	5.37	MKWVTLISFIFLFSSATSRNLQRVARDAEHKSEIAHRYNDLKEETFKAVTMITFAQYLQRCSYDGLSKLVKDVVDLAQKCVANEDAPECTKPLPSIFLDEICQVEKLRDSYGAMADCCAKDDPERNECFLSFKIPQPDFVQPYQRPGSDVICKEYQDNRVPLLGHFIYTVARRNPFLYAPTILSLAADYEHALQTCCKESDVGTCLDEKAAAIKERAKKVSVKQQYSCGILQKFGERTFKADKLVILSQKYPKAPFSEIIKILQDIKGIYKECCEGDMVECMDDRAELMTYICSKQDVFSSKIKECCEKPVVERSQCIIESDFDDKPEDLPSLVEKYIQDKEVCKSFEAGHDEFLSEFIYEYSRRHPEFSTQLILRITKGYEALLEKCCKTDNPAECYG…	1972	1	0	0	447.582	3	-0.0013	366	376	0	33.51	0.36	R	HPEFSTQLILR	I
11	2::tr|A0A094L652|A0A094L652_ANTCR	Serum albumin (Fragment) OS=Antrostomus carolinensis OX=279965 GN=N321_03763 PE=4 SV=1	1004	72	3.7e-95	70431	37	28	17	14	22	5.37	MKWVTLISFIFLFSSATSRNLQRVARDAEHKSEIAHRYNDLKEETFKAVTMITFAQYLQRCSYDGLSKLVKDVVDLAQKCVANEDAPECTKPLPSIFLDEICQVEKLRDSYGAMADCCAKDDPERNECFLSFKIPQPDFVQPYQRPGSDVICKEYQDNRVPLLGHFIYTVARRNPFLYAPTILSLAADYEHALQTCCKESDVGTCLDEKAAAIKERAKKVSVKQQYSCGILQKFGERTFKADKLVILSQKYPKAPFSEIIKILQDIKGIYKECCEGDMVECMDDRAELMTYICSKQDVFSSKIKECCEKPVVERSQCIIESDFDDKPEDLPSLVEKYIQDKEVCKSFEAGHDEFLSEFIYEYSRRHPEFSTQLILRITKGYEALLEKCCKTDNPAECYG…	1973	1	0	0	670.869	2	-0.0012	366	376	0	72.59	4.5e-05	R	HPEFSTQLILR	I
11	2::tr|A0A094L652|A0A094L652_ANTCR	Serum albumin (Fragment) OS=Antrostomus carolinensis OX=279965 GN=N321_03763 PE=4 SV=1	1004	72	3.7e-95	70431	37	28	17	14	22	5.37	MKWVTLISFIFLFSSATSRNLQRVARDAEHKSEIAHRYNDLKEETFKAVTMITFAQYLQRCSYDGLSKLVKDVVDLAQKCVANEDAPECTKPLPSIFLDEICQVEKLRDSYGAMADCCAKDDPERNECFLSFKIPQPDFVQPYQRPGSDVICKEYQDNRVPLLGHFIYTVARRNPFLYAPTILSLAADYEHALQTCCKESDVGTCLDEKAAAIKERAKKVSVKQQYSCGILQKFGERTFKADKLVILSQKYPKAPFSEIIKILQDIKGIYKECCEGDMVECMDDRAELMTYICSKQDVFSSKIKECCEKPVVERSQCIIESDFDDKPEDLPSLVEKYIQDKEVCKSFEAGHDEFLSEFIYEYSRRHPEFSTQLILRITKGYEALLEKCCKTDNPAECYG…	2220	1	0	0	691.831	2	-0.0003	513	524	0	64.23	0.00039	R	RPCFTAMGVDTK	Y
11	2::tr|A0A094L652|A0A094L652_ANTCR	Serum albumin (Fragment) OS=Antrostomus carolinensis OX=279965 GN=N321_03763 PE=4 SV=1	1004	72	3.7e-95	70431	37	28	17	14	22	5.37	MKWVTLISFIFLFSSATSRNLQRVARDAEHKSEIAHRYNDLKEETFKAVTMITFAQYLQRCSYDGLSKLVKDVVDLAQKCVANEDAPECTKPLPSIFLDEICQVEKLRDSYGAMADCCAKDDPERNECFLSFKIPQPDFVQPYQRPGSDVICKEYQDNRVPLLGHFIYTVARRNPFLYAPTILSLAADYEHALQTCCKESDVGTCLDEKAAAIKERAKKVSVKQQYSCGILQKFGERTFKADKLVILSQKYPKAPFSEIIKILQDIKGIYKECCEGDMVECMDDRAELMTYICSKQDVFSSKIKECCEKPVVERSQCIIESDFDDKPEDLPSLVEKYIQDKEVCKSFEAGHDEFLSEFIYEYSRRHPEFSTQLILRITKGYEALLEKCCKTDNPAECYG…	2221	1	0	0	461.557	3	0.0009	513	524	0	57.67	0.0018	R	RPCFTAMGVDTK	Y
11	2::tr|A0A094L652|A0A094L652_ANTCR	Serum albumin (Fragment) OS=Antrostomus carolinensis OX=279965 GN=N321_03763 PE=4 SV=1	1004	72	3.7e-95	70431	37	28	17	14	22	5.37	MKWVTLISFIFLFSSATSRNLQRVARDAEHKSEIAHRYNDLKEETFKAVTMITFAQYLQRCSYDGLSKLVKDVVDLAQKCVANEDAPECTKPLPSIFLDEICQVEKLRDSYGAMADCCAKDDPERNECFLSFKIPQPDFVQPYQRPGSDVICKEYQDNRVPLLGHFIYTVARRNPFLYAPTILSLAADYEHALQTCCKESDVGTCLDEKAAAIKERAKKVSVKQQYSCGILQKFGERTFKADKLVILSQKYPKAPFSEIIKILQDIKGIYKECCEGDMVECMDDRAELMTYICSKQDVFSSKIKECCEKPVVERSQCIIESDFDDKPEDLPSLVEKYIQDKEVCKSFEAGHDEFLSEFIYEYSRRHPEFSTQLILRITKGYEALLEKCCKTDNPAECYG…	2254	1	0	0	694.371	2	-0.0008	563	573	1	39.06	0.17	K	RKPQMTEEQIK	T
11	2::tr|A0A094L652|A0A094L652_ANTCR	Serum albumin (Fragment) OS=Antrostomus carolinensis OX=279965 GN=N321_03763 PE=4 SV=1	1004	72	3.7e-95	70431	37	28	17	14	22	5.37	MKWVTLISFIFLFSSATSRNLQRVARDAEHKSEIAHRYNDLKEETFKAVTMITFAQYLQRCSYDGLSKLVKDVVDLAQKCVANEDAPECTKPLPSIFLDEICQVEKLRDSYGAMADCCAKDDPERNECFLSFKIPQPDFVQPYQRPGSDVICKEYQDNRVPLLGHFIYTVARRNPFLYAPTILSLAADYEHALQTCCKESDVGTCLDEKAAAIKERAKKVSVKQQYSCGILQKFGERTFKADKLVILSQKYPKAPFSEIIKILQDIKGIYKECCEGDMVECMDDRAELMTYICSKQDVFSSKIKECCEKPVVERSQCIIESDFDDKPEDLPSLVEKYIQDKEVCKSFEAGHDEFLSEFIYEYSRRHPEFSTQLILRITKGYEALLEKCCKTDNPAECYG…	2319	1	0	0	699.829	2	-0.0002	513	524	0	51.81	0.0055	R	RPCFTAMGVDTK	Y
11	2::tr|A0A094L652|A0A094L652_ANTCR	Serum albumin (Fragment) OS=Antrostomus carolinensis OX=279965 GN=N321_03763 PE=4 SV=1	1004	72	3.7e-95	70431	37	28	17	14	22	5.37	MKWVTLISFIFLFSSATSRNLQRVARDAEHKSEIAHRYNDLKEETFKAVTMITFAQYLQRCSYDGLSKLVKDVVDLAQKCVANEDAPECTKPLPSIFLDEICQVEKLRDSYGAMADCCAKDDPERNECFLSFKIPQPDFVQPYQRPGSDVICKEYQDNRVPLLGHFIYTVARRNPFLYAPTILSLAADYEHALQTCCKESDVGTCLDEKAAAIKERAKKVSVKQQYSCGILQKFGERTFKADKLVILSQKYPKAPFSEIIKILQDIKGIYKECCEGDMVECMDDRAELMTYICSKQDVFSSKIKECCEKPVVERSQCIIESDFDDKPEDLPSLVEKYIQDKEVCKSFEAGHDEFLSEFIYEYSRRHPEFSTQLILRITKGYEALLEKCCKTDNPAECYG…	2320	1	0	0	466.889	3	0.0006	513	524	0	65.56	0.00023	R	RPCFTAMGVDTK	Y
11	2::tr|A0A094L652|A0A094L652_ANTCR	Serum albumin (Fragment) OS=Antrostomus carolinensis OX=279965 GN=N321_03763 PE=4 SV=1	1004	72	3.7e-95	70431	37	28	17	14	22	5.37	MKWVTLISFIFLFSSATSRNLQRVARDAEHKSEIAHRYNDLKEETFKAVTMITFAQYLQRCSYDGLSKLVKDVVDLAQKCVANEDAPECTKPLPSIFLDEICQVEKLRDSYGAMADCCAKDDPERNECFLSFKIPQPDFVQPYQRPGSDVICKEYQDNRVPLLGHFIYTVARRNPFLYAPTILSLAADYEHALQTCCKESDVGTCLDEKAAAIKERAKKVSVKQQYSCGILQKFGERTFKADKLVILSQKYPKAPFSEIIKILQDIKGIYKECCEGDMVECMDDRAELMTYICSKQDVFSSKIKECCEKPVVERSQCIIESDFDDKPEDLPSLVEKYIQDKEVCKSFEAGHDEFLSEFIYEYSRRHPEFSTQLILRITKGYEALLEKCCKTDNPAECYG…	2337	1	0	0	468.582	3	-0.0001	563	573	1	35.46	0.45	K	RKPQMTEEQIK	T
11	2::tr|A0A094L652|A0A094L652_ANTCR	Serum albumin (Fragment) OS=Antrostomus carolinensis OX=279965 GN=N321_03763 PE=4 SV=1	1004	72	3.7e-95	70431	37	28	17	14	22	5.37	MKWVTLISFIFLFSSATSRNLQRVARDAEHKSEIAHRYNDLKEETFKAVTMITFAQYLQRCSYDGLSKLVKDVVDLAQKCVANEDAPECTKPLPSIFLDEICQVEKLRDSYGAMADCCAKDDPERNECFLSFKIPQPDFVQPYQRPGSDVICKEYQDNRVPLLGHFIYTVARRNPFLYAPTILSLAADYEHALQTCCKESDVGTCLDEKAAAIKERAKKVSVKQQYSCGILQKFGERTFKADKLVILSQKYPKAPFSEIIKILQDIKGIYKECCEGDMVECMDDRAELMTYICSKQDVFSSKIKECCEKPVVERSQCIIESDFDDKPEDLPSLVEKYIQDKEVCKSFEAGHDEFLSEFIYEYSRRHPEFSTQLILRITKGYEALLEKCCKTDNPAECYG…	2861	1	0	0	499.616	3	0.0018	365	376	1	65.24	0.0002	R	RHPEFSTQLILR	I
11	2::tr|A0A094L652|A0A094L652_ANTCR	Serum albumin (Fragment) OS=Antrostomus carolinensis OX=279965 GN=N321_03763 PE=4 SV=1	1004	72	3.7e-95	70431	37	28	17	14	22	5.37	MKWVTLISFIFLFSSATSRNLQRVARDAEHKSEIAHRYNDLKEETFKAVTMITFAQYLQRCSYDGLSKLVKDVVDLAQKCVANEDAPECTKPLPSIFLDEICQVEKLRDSYGAMADCCAKDDPERNECFLSFKIPQPDFVQPYQRPGSDVICKEYQDNRVPLLGHFIYTVARRNPFLYAPTILSLAADYEHALQTCCKESDVGTCLDEKAAAIKERAKKVSVKQQYSCGILQKFGERTFKADKLVILSQKYPKAPFSEIIKILQDIKGIYKECCEGDMVECMDDRAELMTYICSKQDVFSSKIKECCEKPVVERSQCIIESDFDDKPEDLPSLVEKYIQDKEVCKSFEAGHDEFLSEFIYEYSRRHPEFSTQLILRITKGYEALLEKCCKTDNPAECYG…	2862	1	0	0	748.921	2	0.0023	365	376	1	52.62	0.0036	R	RHPEFSTQLILR	I
11	2::tr|A0A094L652|A0A094L652_ANTCR	Serum albumin (Fragment) OS=Antrostomus carolinensis OX=279965 GN=N321_03763 PE=4 SV=1	1004	72	3.7e-95	70431	37	28	17	14	22	5.37	MKWVTLISFIFLFSSATSRNLQRVARDAEHKSEIAHRYNDLKEETFKAVTMITFAQYLQRCSYDGLSKLVKDVVDLAQKCVANEDAPECTKPLPSIFLDEICQVEKLRDSYGAMADCCAKDDPERNECFLSFKIPQPDFVQPYQRPGSDVICKEYQDNRVPLLGHFIYTVARRNPFLYAPTILSLAADYEHALQTCCKESDVGTCLDEKAAAIKERAKKVSVKQQYSCGILQKFGERTFKADKLVILSQKYPKAPFSEIIKILQDIKGIYKECCEGDMVECMDDRAELMTYICSKQDVFSSKIKECCEKPVVERSQCIIESDFDDKPEDLPSLVEKYIQDKEVCKSFEAGHDEFLSEFIYEYSRRHPEFSTQLILRITKGYEALLEKCCKTDNPAECYG…	3820	1	0	0	830.452	2	-0.0009	442	456	1	86.94	2.5e-06	K	KMPQVSTDTLIEIGK	K
11	2::tr|A0A094L652|A0A094L652_ANTCR	Serum albumin (Fragment) OS=Antrostomus carolinensis OX=279965 GN=N321_03763 PE=4 SV=1	1004	72	3.7e-95	70431	37	28	17	14	22	5.37	MKWVTLISFIFLFSSATSRNLQRVARDAEHKSEIAHRYNDLKEETFKAVTMITFAQYLQRCSYDGLSKLVKDVVDLAQKCVANEDAPECTKPLPSIFLDEICQVEKLRDSYGAMADCCAKDDPERNECFLSFKIPQPDFVQPYQRPGSDVICKEYQDNRVPLLGHFIYTVARRNPFLYAPTILSLAADYEHALQTCCKESDVGTCLDEKAAAIKERAKKVSVKQQYSCGILQKFGERTFKADKLVILSQKYPKAPFSEIIKILQDIKGIYKECCEGDMVECMDDRAELMTYICSKQDVFSSKIKECCEKPVVERSQCIIESDFDDKPEDLPSLVEKYIQDKEVCKSFEAGHDEFLSEFIYEYSRRHPEFSTQLILRITKGYEALLEKCCKTDNPAECYG…	3821	1	0	0	553.971	3	-0.0008	442	456	1	62.26	0.00074	K	KMPQVSTDTLIEIGK	K
11	2::tr|A0A094L652|A0A094L652_ANTCR	Serum albumin (Fragment) OS=Antrostomus carolinensis OX=279965 GN=N321_03763 PE=4 SV=1	1004	72	3.7e-95	70431	37	28	17	14	22	5.37	MKWVTLISFIFLFSSATSRNLQRVARDAEHKSEIAHRYNDLKEETFKAVTMITFAQYLQRCSYDGLSKLVKDVVDLAQKCVANEDAPECTKPLPSIFLDEICQVEKLRDSYGAMADCCAKDDPERNECFLSFKIPQPDFVQPYQRPGSDVICKEYQDNRVPLLGHFIYTVARRNPFLYAPTILSLAADYEHALQTCCKESDVGTCLDEKAAAIKERAKKVSVKQQYSCGILQKFGERTFKADKLVILSQKYPKAPFSEIIKILQDIKGIYKECCEGDMVECMDDRAELMTYICSKQDVFSSKIKECCEKPVVERSQCIIESDFDDKPEDLPSLVEKYIQDKEVCKSFEAGHDEFLSEFIYEYSRRHPEFSTQLILRITKGYEALLEKCCKTDNPAECYG…	3925	1	0	0	559.303	3	0.0014	443	457	1	57.16	0.0025	K	MPQVSTDTLIEIGKK	M
11	2::tr|A0A094L652|A0A094L652_ANTCR	Serum albumin (Fragment) OS=Antrostomus carolinensis OX=279965 GN=N321_03763 PE=4 SV=1	1004	72	3.7e-95	70431	37	28	17	14	22	5.37	MKWVTLISFIFLFSSATSRNLQRVARDAEHKSEIAHRYNDLKEETFKAVTMITFAQYLQRCSYDGLSKLVKDVVDLAQKCVANEDAPECTKPLPSIFLDEICQVEKLRDSYGAMADCCAKDDPERNECFLSFKIPQPDFVQPYQRPGSDVICKEYQDNRVPLLGHFIYTVARRNPFLYAPTILSLAADYEHALQTCCKESDVGTCLDEKAAAIKERAKKVSVKQQYSCGILQKFGERTFKADKLVILSQKYPKAPFSEIIKILQDIKGIYKECCEGDMVECMDDRAELMTYICSKQDVFSSKIKECCEKPVVERSQCIIESDFDDKPEDLPSLVEKYIQDKEVCKSFEAGHDEFLSEFIYEYSRRHPEFSTQLILRITKGYEALLEKCCKTDNPAECYG…	4400	1	0	0	596.67	3	0.0015	442	457	2	93.16	3.7e-07	K	KMPQVSTDTLIEIGKK	M
11	2::tr|A0A094L652|A0A094L652_ANTCR	Serum albumin (Fragment) OS=Antrostomus carolinensis OX=279965 GN=N321_03763 PE=4 SV=1	1004	72	3.7e-95	70431	37	28	17	14	22	5.37	MKWVTLISFIFLFSSATSRNLQRVARDAEHKSEIAHRYNDLKEETFKAVTMITFAQYLQRCSYDGLSKLVKDVVDLAQKCVANEDAPECTKPLPSIFLDEICQVEKLRDSYGAMADCCAKDDPERNECFLSFKIPQPDFVQPYQRPGSDVICKEYQDNRVPLLGHFIYTVARRNPFLYAPTILSLAADYEHALQTCCKESDVGTCLDEKAAAIKERAKKVSVKQQYSCGILQKFGERTFKADKLVILSQKYPKAPFSEIIKILQDIKGIYKECCEGDMVECMDDRAELMTYICSKQDVFSSKIKECCEKPVVERSQCIIESDFDDKPEDLPSLVEKYIQDKEVCKSFEAGHDEFLSEFIYEYSRRHPEFSTQLILRITKGYEALLEKCCKTDNPAECYG…	4401	1	0	0	447.754	4	0.0018	442	457	2	59.41	0.00087	K	KMPQVSTDTLIEIGKK	M
11	2::tr|A0A094L652|A0A094L652_ANTCR	Serum albumin (Fragment) OS=Antrostomus carolinensis OX=279965 GN=N321_03763 PE=4 SV=1	1004	72	3.7e-95	70431	37	28	17	14	22	5.37	MKWVTLISFIFLFSSATSRNLQRVARDAEHKSEIAHRYNDLKEETFKAVTMITFAQYLQRCSYDGLSKLVKDVVDLAQKCVANEDAPECTKPLPSIFLDEICQVEKLRDSYGAMADCCAKDDPERNECFLSFKIPQPDFVQPYQRPGSDVICKEYQDNRVPLLGHFIYTVARRNPFLYAPTILSLAADYEHALQTCCKESDVGTCLDEKAAAIKERAKKVSVKQQYSCGILQKFGERTFKADKLVILSQKYPKAPFSEIIKILQDIKGIYKECCEGDMVECMDDRAELMTYICSKQDVFSSKIKECCEKPVVERSQCIIESDFDDKPEDLPSLVEKYIQDKEVCKSFEAGHDEFLSEFIYEYSRRHPEFSTQLILRITKGYEALLEKCCKTDNPAECYG…	4402	1	0	0	894.502	2	0.0026	442	457	2	90.35	7.1e-07	K	KMPQVSTDTLIEIGKK	M
11	2::tr|A0A094L652|A0A094L652_ANTCR	Serum albumin (Fragment) OS=Antrostomus carolinensis OX=279965 GN=N321_03763 PE=4 SV=1	1004	72	3.7e-95	70431	37	28	17	14	22	5.37	MKWVTLISFIFLFSSATSRNLQRVARDAEHKSEIAHRYNDLKEETFKAVTMITFAQYLQRCSYDGLSKLVKDVVDLAQKCVANEDAPECTKPLPSIFLDEICQVEKLRDSYGAMADCCAKDDPERNECFLSFKIPQPDFVQPYQRPGSDVICKEYQDNRVPLLGHFIYTVARRNPFLYAPTILSLAADYEHALQTCCKESDVGTCLDEKAAAIKERAKKVSVKQQYSCGILQKFGERTFKADKLVILSQKYPKAPFSEIIKILQDIKGIYKECCEGDMVECMDDRAELMTYICSKQDVFSSKIKECCEKPVVERSQCIIESDFDDKPEDLPSLVEKYIQDKEVCKSFEAGHDEFLSEFIYEYSRRHPEFSTQLILRITKGYEALLEKCCKTDNPAECYG…	4456	1	0	0	602.001	3	0.0001	442	457	2	73.85	3.4e-05	K	KMPQVSTDTLIEIGKK	M
11	2::tr|A0A094L652|A0A094L652_ANTCR	Serum albumin (Fragment) OS=Antrostomus carolinensis OX=279965 GN=N321_03763 PE=4 SV=1	1004	72	3.7e-95	70431	37	28	17	14	22	5.37	MKWVTLISFIFLFSSATSRNLQRVARDAEHKSEIAHRYNDLKEETFKAVTMITFAQYLQRCSYDGLSKLVKDVVDLAQKCVANEDAPECTKPLPSIFLDEICQVEKLRDSYGAMADCCAKDDPERNECFLSFKIPQPDFVQPYQRPGSDVICKEYQDNRVPLLGHFIYTVARRNPFLYAPTILSLAADYEHALQTCCKESDVGTCLDEKAAAIKERAKKVSVKQQYSCGILQKFGERTFKADKLVILSQKYPKAPFSEIIKILQDIKGIYKECCEGDMVECMDDRAELMTYICSKQDVFSSKIKECCEKPVVERSQCIIESDFDDKPEDLPSLVEKYIQDKEVCKSFEAGHDEFLSEFIYEYSRRHPEFSTQLILRITKGYEALLEKCCKTDNPAECYG…	4457	1	0	0	451.753	4	0.001	442	457	2	53.48	0.0036	K	KMPQVSTDTLIEIGKK	M
11	2::tr|A0A094L652|A0A094L652_ANTCR	Serum albumin (Fragment) OS=Antrostomus carolinensis OX=279965 GN=N321_03763 PE=4 SV=1	1004	72	3.7e-95	70431	37	28	17	14	22	5.37	MKWVTLISFIFLFSSATSRNLQRVARDAEHKSEIAHRYNDLKEETFKAVTMITFAQYLQRCSYDGLSKLVKDVVDLAQKCVANEDAPECTKPLPSIFLDEICQVEKLRDSYGAMADCCAKDDPERNECFLSFKIPQPDFVQPYQRPGSDVICKEYQDNRVPLLGHFIYTVARRNPFLYAPTILSLAADYEHALQTCCKESDVGTCLDEKAAAIKERAKKVSVKQQYSCGILQKFGERTFKADKLVILSQKYPKAPFSEIIKILQDIKGIYKECCEGDMVECMDDRAELMTYICSKQDVFSSKIKECCEKPVVERSQCIIESDFDDKPEDLPSLVEKYIQDKEVCKSFEAGHDEFLSEFIYEYSRRHPEFSTQLILRITKGYEALLEKCCKTDNPAECYG…	7186	1	1	1	1282.61	2	-0.0019	315	336	0	90.43	1.4e-06	R	SQCIIESDFDDKPEDLPSLVEK	Y
11	2::tr|A0A094L652|A0A094L652_ANTCR	Serum albumin (Fragment) OS=Antrostomus carolinensis OX=279965 GN=N321_03763 PE=4 SV=1	1004	72	3.7e-95	70431	37	28	17	14	22	5.37	MKWVTLISFIFLFSSATSRNLQRVARDAEHKSEIAHRYNDLKEETFKAVTMITFAQYLQRCSYDGLSKLVKDVVDLAQKCVANEDAPECTKPLPSIFLDEICQVEKLRDSYGAMADCCAKDDPERNECFLSFKIPQPDFVQPYQRPGSDVICKEYQDNRVPLLGHFIYTVARRNPFLYAPTILSLAADYEHALQTCCKESDVGTCLDEKAAAIKERAKKVSVKQQYSCGILQKFGERTFKADKLVILSQKYPKAPFSEIIKILQDIKGIYKECCEGDMVECMDDRAELMTYICSKQDVFSSKIKECCEKPVVERSQCIIESDFDDKPEDLPSLVEKYIQDKEVCKSFEAGHDEFLSEFIYEYSRRHPEFSTQLILRITKGYEALLEKCCKTDNPAECYG…	7190	1	1	1	855.74	3	0.0142	315	336	0	54	0.0061	R	SQCIIESDFDDKPEDLPSLVEK	Y
12	2::tr|A0A091LFY3|A0A091LFY3_9GRUI	Uncharacterized protein OS=Chlamydotis macqueenii OX=187382 GN=N324_10845 PE=4 SV=1	961	72	6.5e-91	55129	25	16	17	11	41.9	7.49	MKLLLLFLLCVSSVKSQGSVEYDDEDESPQLDVRGHRPIDKRREAAPTLRPVAPPISGSGYQPRPAKRVKPGDKKERIIYPDAGGCKHPLEELGVLCPTGCELQTTLVKQEKNVKPIVRDLKDKVSKLSESSTTFYEYVTVLDDKLVKRQKQRKDNDDILSQYNTEVELHYNYIKDNLDNNIPSSLRVLRAVVDSLHKKIQKLENAIATQVDYCRSPCVVSCNIPVVSGKECEDIIRKGGETSEMYLIQPDPFVTPYRAYCDMETDNGGWTLIQNRQDGSVNFGRIWDQYKKGFGNVAKSGGKNYCDTPGEYWLGNDKISQLTKIGPTEVLIEMEDWNGDKVSAHYGGFTIQNEGNKYQLSVSNYKGNAGNALMEGASQVHGENRTMTIHNGMFFSTYD…	329	1	0	0	429.695	2	0.001	462	468	0	34.94	0.058	K	GSWYSMK	K
12	2::tr|A0A091LFY3|A0A091LFY3_9GRUI	Uncharacterized protein OS=Chlamydotis macqueenii OX=187382 GN=N324_10845 PE=4 SV=1	961	72	6.5e-91	55129	25	16	17	11	41.9	7.49	MKLLLLFLLCVSSVKSQGSVEYDDEDESPQLDVRGHRPIDKRREAAPTLRPVAPPISGSGYQPRPAKRVKPGDKKERIIYPDAGGCKHPLEELGVLCPTGCELQTTLVKQEKNVKPIVRDLKDKVSKLSESSTTFYEYVTVLDDKLVKRQKQRKDNDDILSQYNTEVELHYNYIKDNLDNNIPSSLRVLRAVVDSLHKKIQKLENAIATQVDYCRSPCVVSCNIPVVSGKECEDIIRKGGETSEMYLIQPDPFVTPYRAYCDMETDNGGWTLIQNRQDGSVNFGRIWDQYKKGFGNVAKSGGKNYCDTPGEYWLGNDKISQLTKIGPTEVLIEMEDWNGDKVSAHYGGFTIQNEGNKYQLSVSNYKGNAGNALMEGASQVHGENRTMTIHNGMFFSTYD…	559	2	0	0	460.753	2	0.0003	474	480	0	22.95	5.1	K	IRPYFPQ	-
12	2::tr|A0A091LFY3|A0A091LFY3_9GRUI	Uncharacterized protein OS=Chlamydotis macqueenii OX=187382 GN=N324_10845 PE=4 SV=1	961	72	6.5e-91	55129	25	16	17	11	41.9	7.49	MKLLLLFLLCVSSVKSQGSVEYDDEDESPQLDVRGHRPIDKRREAAPTLRPVAPPISGSGYQPRPAKRVKPGDKKERIIYPDAGGCKHPLEELGVLCPTGCELQTTLVKQEKNVKPIVRDLKDKVSKLSESSTTFYEYVTVLDDKLVKRQKQRKDNDDILSQYNTEVELHYNYIKDNLDNNIPSSLRVLRAVVDSLHKKIQKLENAIATQVDYCRSPCVVSCNIPVVSGKECEDIIRKGGETSEMYLIQPDPFVTPYRAYCDMETDNGGWTLIQNRQDGSVNFGRIWDQYKKGFGNVAKSGGKNYCDTPGEYWLGNDKISQLTKIGPTEVLIEMEDWNGDKVSAHYGGFTIQNEGNKYQLSVSNYKGNAGNALMEGASQVHGENRTMTIHNGMFFSTYD…	585	1	0	0	467.719	2	0.0007	231	237	0	46.07	0.02	K	ECEDIIR	K
12	2::tr|A0A091LFY3|A0A091LFY3_9GRUI	Uncharacterized protein OS=Chlamydotis macqueenii OX=187382 GN=N324_10845 PE=4 SV=1	961	72	6.5e-91	55129	25	16	17	11	41.9	7.49	MKLLLLFLLCVSSVKSQGSVEYDDEDESPQLDVRGHRPIDKRREAAPTLRPVAPPISGSGYQPRPAKRVKPGDKKERIIYPDAGGCKHPLEELGVLCPTGCELQTTLVKQEKNVKPIVRDLKDKVSKLSESSTTFYEYVTVLDDKLVKRQKQRKDNDDILSQYNTEVELHYNYIKDNLDNNIPSSLRVLRAVVDSLHKKIQKLENAIATQVDYCRSPCVVSCNIPVVSGKECEDIIRKGGETSEMYLIQPDPFVTPYRAYCDMETDNGGWTLIQNRQDGSVNFGRIWDQYKKGFGNVAKSGGKNYCDTPGEYWLGNDKISQLTKIGPTEVLIEMEDWNGDKVSAHYGGFTIQNEGNKYQLSVSNYKGNAGNALMEGASQVHGENRTMTIHNGMFFSTYD…	759	1	0	0	490.233	2	0.0003	277	285	0	63.26	0.00042	R	QDGSVNFGR	I
12	2::tr|A0A091LFY3|A0A091LFY3_9GRUI	Uncharacterized protein OS=Chlamydotis macqueenii OX=187382 GN=N324_10845 PE=4 SV=1	961	72	6.5e-91	55129	25	16	17	11	41.9	7.49	MKLLLLFLLCVSSVKSQGSVEYDDEDESPQLDVRGHRPIDKRREAAPTLRPVAPPISGSGYQPRPAKRVKPGDKKERIIYPDAGGCKHPLEELGVLCPTGCELQTTLVKQEKNVKPIVRDLKDKVSKLSESSTTFYEYVTVLDDKLVKRQKQRKDNDDILSQYNTEVELHYNYIKDNLDNNIPSSLRVLRAVVDSLHKKIQKLENAIATQVDYCRSPCVVSCNIPVVSGKECEDIIRKGGETSEMYLIQPDPFVTPYRAYCDMETDNGGWTLIQNRQDGSVNFGRIWDQYKKGFGNVAKSGGKNYCDTPGEYWLGNDKISQLTKIGPTEVLIEMEDWNGDKVSAHYGGFTIQNEGNKYQLSVSNYKGNAGNALMEGASQVHGENRTMTIHNGMFFSTYD…	1234	1	0	0	551.283	2	0.0016	358	366	0	59.47	0.0011	K	YQLSVSNYK	G
12	2::tr|A0A091LFY3|A0A091LFY3_9GRUI	Uncharacterized protein OS=Chlamydotis macqueenii OX=187382 GN=N324_10845 PE=4 SV=1	961	72	6.5e-91	55129	25	16	17	11	41.9	7.49	MKLLLLFLLCVSSVKSQGSVEYDDEDESPQLDVRGHRPIDKRREAAPTLRPVAPPISGSGYQPRPAKRVKPGDKKERIIYPDAGGCKHPLEELGVLCPTGCELQTTLVKQEKNVKPIVRDLKDKVSKLSESSTTFYEYVTVLDDKLVKRQKQRKDNDDILSQYNTEVELHYNYIKDNLDNNIPSSLRVLRAVVDSLHKKIQKLENAIATQVDYCRSPCVVSCNIPVVSGKECEDIIRKGGETSEMYLIQPDPFVTPYRAYCDMETDNGGWTLIQNRQDGSVNFGRIWDQYKKGFGNVAKSGGKNYCDTPGEYWLGNDKISQLTKIGPTEVLIEMEDWNGDKVSAHYGGFTIQNEGNKYQLSVSNYKGNAGNALMEGASQVHGENRTMTIHNGMFFSTYD…	1633	1	0	0	620.263	2	0	417	426	0	49.69	0.0038	K	EDGGGWWYNR	C
12	2::tr|A0A091LFY3|A0A091LFY3_9GRUI	Uncharacterized protein OS=Chlamydotis macqueenii OX=187382 GN=N324_10845 PE=4 SV=1	961	72	6.5e-91	55129	25	16	17	11	41.9	7.49	MKLLLLFLLCVSSVKSQGSVEYDDEDESPQLDVRGHRPIDKRREAAPTLRPVAPPISGSGYQPRPAKRVKPGDKKERIIYPDAGGCKHPLEELGVLCPTGCELQTTLVKQEKNVKPIVRDLKDKVSKLSESSTTFYEYVTVLDDKLVKRQKQRKDNDDILSQYNTEVELHYNYIKDNLDNNIPSSLRVLRAVVDSLHKKIQKLENAIATQVDYCRSPCVVSCNIPVVSGKECEDIIRKGGETSEMYLIQPDPFVTPYRAYCDMETDNGGWTLIQNRQDGSVNFGRIWDQYKKGFGNVAKSGGKNYCDTPGEYWLGNDKISQLTKIGPTEVLIEMEDWNGDKVSAHYGGFTIQNEGNKYQLSVSNYKGNAGNALMEGASQVHGENRTMTIHNGMFFSTYD…	1687	1	0	0	630.286	2	-0.001	401	411	0	59.56	0.00059	R	DNDGWLTADPR	K
12	2::tr|A0A091LFY3|A0A091LFY3_9GRUI	Uncharacterized protein OS=Chlamydotis macqueenii OX=187382 GN=N324_10845 PE=4 SV=1	961	72	6.5e-91	55129	25	16	17	11	41.9	7.49	MKLLLLFLLCVSSVKSQGSVEYDDEDESPQLDVRGHRPIDKRREAAPTLRPVAPPISGSGYQPRPAKRVKPGDKKERIIYPDAGGCKHPLEELGVLCPTGCELQTTLVKQEKNVKPIVRDLKDKVSKLSESSTTFYEYVTVLDDKLVKRQKQRKDNDDILSQYNTEVELHYNYIKDNLDNNIPSSLRVLRAVVDSLHKKIQKLENAIATQVDYCRSPCVVSCNIPVVSGKECEDIIRKGGETSEMYLIQPDPFVTPYRAYCDMETDNGGWTLIQNRQDGSVNFGRIWDQYKKGFGNVAKSGGKNYCDTPGEYWLGNDKISQLTKIGPTEVLIEMEDWNGDKVSAHYGGFTIQNEGNKYQLSVSNYKGNAGNALMEGASQVHGENRTMTIHNGMFFSTYD…	3193	1	0	0	772.849	2	-0.0046	449	461	0	74.18	2.2e-05	K	HGTDDGVVWMNWK	G
12	2::tr|A0A091LFY3|A0A091LFY3_9GRUI	Uncharacterized protein OS=Chlamydotis macqueenii OX=187382 GN=N324_10845 PE=4 SV=1	961	72	6.5e-91	55129	25	16	17	11	41.9	7.49	MKLLLLFLLCVSSVKSQGSVEYDDEDESPQLDVRGHRPIDKRREAAPTLRPVAPPISGSGYQPRPAKRVKPGDKKERIIYPDAGGCKHPLEELGVLCPTGCELQTTLVKQEKNVKPIVRDLKDKVSKLSESSTTFYEYVTVLDDKLVKRQKQRKDNDDILSQYNTEVELHYNYIKDNLDNNIPSSLRVLRAVVDSLHKKIQKLENAIATQVDYCRSPCVVSCNIPVVSGKECEDIIRKGGETSEMYLIQPDPFVTPYRAYCDMETDNGGWTLIQNRQDGSVNFGRIWDQYKKGFGNVAKSGGKNYCDTPGEYWLGNDKISQLTKIGPTEVLIEMEDWNGDKVSAHYGGFTIQNEGNKYQLSVSNYKGNAGNALMEGASQVHGENRTMTIHNGMFFSTYD…	3238	1	0	0	776.875	2	0.0009	203	215	0	86.85	2.7e-06	K	LENAIATQVDYCR	S
12	2::tr|A0A091LFY3|A0A091LFY3_9GRUI	Uncharacterized protein OS=Chlamydotis macqueenii OX=187382 GN=N324_10845 PE=4 SV=1	961	72	6.5e-91	55129	25	16	17	11	41.9	7.49	MKLLLLFLLCVSSVKSQGSVEYDDEDESPQLDVRGHRPIDKRREAAPTLRPVAPPISGSGYQPRPAKRVKPGDKKERIIYPDAGGCKHPLEELGVLCPTGCELQTTLVKQEKNVKPIVRDLKDKVSKLSESSTTFYEYVTVLDDKLVKRQKQRKDNDDILSQYNTEVELHYNYIKDNLDNNIPSSLRVLRAVVDSLHKKIQKLENAIATQVDYCRSPCVVSCNIPVVSGKECEDIIRKGGETSEMYLIQPDPFVTPYRAYCDMETDNGGWTLIQNRQDGSVNFGRIWDQYKKGFGNVAKSGGKNYCDTPGEYWLGNDKISQLTKIGPTEVLIEMEDWNGDKVSAHYGGFTIQNEGNKYQLSVSNYKGNAGNALMEGASQVHGENRTMTIHNGMFFSTYD…	3242	1	0	0	777.378	2	0.0217	203	215	0	22.97	6.2	K	LENAIATQVDYCR	S
12	2::tr|A0A091LFY3|A0A091LFY3_9GRUI	Uncharacterized protein OS=Chlamydotis macqueenii OX=187382 GN=N324_10845 PE=4 SV=1	961	72	6.5e-91	55129	25	16	17	11	41.9	7.49	MKLLLLFLLCVSSVKSQGSVEYDDEDESPQLDVRGHRPIDKRREAAPTLRPVAPPISGSGYQPRPAKRVKPGDKKERIIYPDAGGCKHPLEELGVLCPTGCELQTTLVKQEKNVKPIVRDLKDKVSKLSESSTTFYEYVTVLDDKLVKRQKQRKDNDDILSQYNTEVELHYNYIKDNLDNNIPSSLRVLRAVVDSLHKKIQKLENAIATQVDYCRSPCVVSCNIPVVSGKECEDIIRKGGETSEMYLIQPDPFVTPYRAYCDMETDNGGWTLIQNRQDGSVNFGRIWDQYKKGFGNVAKSGGKNYCDTPGEYWLGNDKISQLTKIGPTEVLIEMEDWNGDKVSAHYGGFTIQNEGNKYQLSVSNYKGNAGNALMEGASQVHGENRTMTIHNGMFFSTYD…	3260	1	0	0	780.849	2	0.0005	449	461	0	79.47	6.3e-06	K	HGTDDGVVWMNWK	G
12	2::tr|A0A091LFY3|A0A091LFY3_9GRUI	Uncharacterized protein OS=Chlamydotis macqueenii OX=187382 GN=N324_10845 PE=4 SV=1	961	72	6.5e-91	55129	25	16	17	11	41.9	7.49	MKLLLLFLLCVSSVKSQGSVEYDDEDESPQLDVRGHRPIDKRREAAPTLRPVAPPISGSGYQPRPAKRVKPGDKKERIIYPDAGGCKHPLEELGVLCPTGCELQTTLVKQEKNVKPIVRDLKDKVSKLSESSTTFYEYVTVLDDKLVKRQKQRKDNDDILSQYNTEVELHYNYIKDNLDNNIPSSLRVLRAVVDSLHKKIQKLENAIATQVDYCRSPCVVSCNIPVVSGKECEDIIRKGGETSEMYLIQPDPFVTPYRAYCDMETDNGGWTLIQNRQDGSVNFGRIWDQYKKGFGNVAKSGGKNYCDTPGEYWLGNDKISQLTKIGPTEVLIEMEDWNGDKVSAHYGGFTIQNEGNKYQLSVSNYKGNAGNALMEGASQVHGENRTMTIHNGMFFSTYD…	3261	1	0	0	520.902	3	0.0014	449	461	0	41.11	0.044	K	HGTDDGVVWMNWK	G
12	2::tr|A0A091LFY3|A0A091LFY3_9GRUI	Uncharacterized protein OS=Chlamydotis macqueenii OX=187382 GN=N324_10845 PE=4 SV=1	961	72	6.5e-91	55129	25	16	17	11	41.9	7.49	MKLLLLFLLCVSSVKSQGSVEYDDEDESPQLDVRGHRPIDKRREAAPTLRPVAPPISGSGYQPRPAKRVKPGDKKERIIYPDAGGCKHPLEELGVLCPTGCELQTTLVKQEKNVKPIVRDLKDKVSKLSESSTTFYEYVTVLDDKLVKRQKQRKDNDDILSQYNTEVELHYNYIKDNLDNNIPSSLRVLRAVVDSLHKKIQKLENAIATQVDYCRSPCVVSCNIPVVSGKECEDIIRKGGETSEMYLIQPDPFVTPYRAYCDMETDNGGWTLIQNRQDGSVNFGRIWDQYKKGFGNVAKSGGKNYCDTPGEYWLGNDKISQLTKIGPTEVLIEMEDWNGDKVSAHYGGFTIQNEGNKYQLSVSNYKGNAGNALMEGASQVHGENRTMTIHNGMFFSTYD…	3480	1	0	0	801.902	2	-0.0009	216	230	0	95.73	4e-07	R	SPCVVSCNIPVVSGK	E
12	2::tr|A0A091LFY3|A0A091LFY3_9GRUI	Uncharacterized protein OS=Chlamydotis macqueenii OX=187382 GN=N324_10845 PE=4 SV=1	961	72	6.5e-91	55129	25	16	17	11	41.9	7.49	MKLLLLFLLCVSSVKSQGSVEYDDEDESPQLDVRGHRPIDKRREAAPTLRPVAPPISGSGYQPRPAKRVKPGDKKERIIYPDAGGCKHPLEELGVLCPTGCELQTTLVKQEKNVKPIVRDLKDKVSKLSESSTTFYEYVTVLDDKLVKRQKQRKDNDDILSQYNTEVELHYNYIKDNLDNNIPSSLRVLRAVVDSLHKKIQKLENAIATQVDYCRSPCVVSCNIPVVSGKECEDIIRKGGETSEMYLIQPDPFVTPYRAYCDMETDNGGWTLIQNRQDGSVNFGRIWDQYKKGFGNVAKSGGKNYCDTPGEYWLGNDKISQLTKIGPTEVLIEMEDWNGDKVSAHYGGFTIQNEGNKYQLSVSNYKGNAGNALMEGASQVHGENRTMTIHNGMFFSTYD…	4567	1	0	0	916.383	2	-0.0014	304	318	0	67.49	4e-05	K	NYCDTPGEYWLGNDK	I
12	2::tr|A0A091LFY3|A0A091LFY3_9GRUI	Uncharacterized protein OS=Chlamydotis macqueenii OX=187382 GN=N324_10845 PE=4 SV=1	961	72	6.5e-91	55129	25	16	17	11	41.9	7.49	MKLLLLFLLCVSSVKSQGSVEYDDEDESPQLDVRGHRPIDKRREAAPTLRPVAPPISGSGYQPRPAKRVKPGDKKERIIYPDAGGCKHPLEELGVLCPTGCELQTTLVKQEKNVKPIVRDLKDKVSKLSESSTTFYEYVTVLDDKLVKRQKQRKDNDDILSQYNTEVELHYNYIKDNLDNNIPSSLRVLRAVVDSLHKKIQKLENAIATQVDYCRSPCVVSCNIPVVSGKECEDIIRKGGETSEMYLIQPDPFVTPYRAYCDMETDNGGWTLIQNRQDGSVNFGRIWDQYKKGFGNVAKSGGKNYCDTPGEYWLGNDKISQLTKIGPTEVLIEMEDWNGDKVSAHYGGFTIQNEGNKYQLSVSNYKGNAGNALMEGASQVHGENRTMTIHNGMFFSTYD…	4595	1	0	0	613.269	3	0.0035	386	400	0	33.84	0.21	R	TMTIHNGMFFSTYDR	D
12	2::tr|A0A091LFY3|A0A091LFY3_9GRUI	Uncharacterized protein OS=Chlamydotis macqueenii OX=187382 GN=N324_10845 PE=4 SV=1	961	72	6.5e-91	55129	25	16	17	11	41.9	7.49	MKLLLLFLLCVSSVKSQGSVEYDDEDESPQLDVRGHRPIDKRREAAPTLRPVAPPISGSGYQPRPAKRVKPGDKKERIIYPDAGGCKHPLEELGVLCPTGCELQTTLVKQEKNVKPIVRDLKDKVSKLSESSTTFYEYVTVLDDKLVKRQKQRKDNDDILSQYNTEVELHYNYIKDNLDNNIPSSLRVLRAVVDSLHKKIQKLENAIATQVDYCRSPCVVSCNIPVVSGKECEDIIRKGGETSEMYLIQPDPFVTPYRAYCDMETDNGGWTLIQNRQDGSVNFGRIWDQYKKGFGNVAKSGGKNYCDTPGEYWLGNDKISQLTKIGPTEVLIEMEDWNGDKVSAHYGGFTIQNEGNKYQLSVSNYKGNAGNALMEGASQVHGENRTMTIHNGMFFSTYD…	4915	1	0	0	961.492	2	-0.0031	200	215	1	83.29	7.7e-06	K	IQKLENAIATQVDYCR	S
12	2::tr|A0A091LFY3|A0A091LFY3_9GRUI	Uncharacterized protein OS=Chlamydotis macqueenii OX=187382 GN=N324_10845 PE=4 SV=1	961	72	6.5e-91	55129	25	16	17	11	41.9	7.49	MKLLLLFLLCVSSVKSQGSVEYDDEDESPQLDVRGHRPIDKRREAAPTLRPVAPPISGSGYQPRPAKRVKPGDKKERIIYPDAGGCKHPLEELGVLCPTGCELQTTLVKQEKNVKPIVRDLKDKVSKLSESSTTFYEYVTVLDDKLVKRQKQRKDNDDILSQYNTEVELHYNYIKDNLDNNIPSSLRVLRAVVDSLHKKIQKLENAIATQVDYCRSPCVVSCNIPVVSGKECEDIIRKGGETSEMYLIQPDPFVTPYRAYCDMETDNGGWTLIQNRQDGSVNFGRIWDQYKKGFGNVAKSGGKNYCDTPGEYWLGNDKISQLTKIGPTEVLIEMEDWNGDKVSAHYGGFTIQNEGNKYQLSVSNYKGNAGNALMEGASQVHGENRTMTIHNGMFFSTYD…	4916	1	0	0	641.331	3	-0.0025	200	215	1	74.67	5.6e-05	K	IQKLENAIATQVDYCR	S
12	2::tr|A0A091LFY3|A0A091LFY3_9GRUI	Uncharacterized protein OS=Chlamydotis macqueenii OX=187382 GN=N324_10845 PE=4 SV=1	961	72	6.5e-91	55129	25	16	17	11	41.9	7.49	MKLLLLFLLCVSSVKSQGSVEYDDEDESPQLDVRGHRPIDKRREAAPTLRPVAPPISGSGYQPRPAKRVKPGDKKERIIYPDAGGCKHPLEELGVLCPTGCELQTTLVKQEKNVKPIVRDLKDKVSKLSESSTTFYEYVTVLDDKLVKRQKQRKDNDDILSQYNTEVELHYNYIKDNLDNNIPSSLRVLRAVVDSLHKKIQKLENAIATQVDYCRSPCVVSCNIPVVSGKECEDIIRKGGETSEMYLIQPDPFVTPYRAYCDMETDNGGWTLIQNRQDGSVNFGRIWDQYKKGFGNVAKSGGKNYCDTPGEYWLGNDKISQLTKIGPTEVLIEMEDWNGDKVSAHYGGFTIQNEGNKYQLSVSNYKGNAGNALMEGASQVHGENRTMTIHNGMFFSTYD…	7721	1	1	0	905.437	3	0.0025	154	175	1	100.52	1.4e-07	R	KDNDDILSQYNTEVELHYNYIK	D
12	2::tr|A0A091LFY3|A0A091LFY3_9GRUI	Uncharacterized protein OS=Chlamydotis macqueenii OX=187382 GN=N324_10845 PE=4 SV=1	961	72	6.5e-91	55129	25	16	17	11	41.9	7.49	MKLLLLFLLCVSSVKSQGSVEYDDEDESPQLDVRGHRPIDKRREAAPTLRPVAPPISGSGYQPRPAKRVKPGDKKERIIYPDAGGCKHPLEELGVLCPTGCELQTTLVKQEKNVKPIVRDLKDKVSKLSESSTTFYEYVTVLDDKLVKRQKQRKDNDDILSQYNTEVELHYNYIKDNLDNNIPSSLRVLRAVVDSLHKKIQKLENAIATQVDYCRSPCVVSCNIPVVSGKECEDIIRKGGETSEMYLIQPDPFVTPYRAYCDMETDNGGWTLIQNRQDGSVNFGRIWDQYKKGFGNVAKSGGKNYCDTPGEYWLGNDKISQLTKIGPTEVLIEMEDWNGDKVSAHYGGFTIQNEGNKYQLSVSNYKGNAGNALMEGASQVHGENRTMTIHNGMFFSTYD…	7722	1	1	0	679.33	4	0.0046	154	175	1	66.29	0.00039	R	KDNDDILSQYNTEVELHYNYIK	D
12	2::tr|A0A091LFY3|A0A091LFY3_9GRUI	Uncharacterized protein OS=Chlamydotis macqueenii OX=187382 GN=N324_10845 PE=4 SV=1	961	72	6.5e-91	55129	25	16	17	11	41.9	7.49	MKLLLLFLLCVSSVKSQGSVEYDDEDESPQLDVRGHRPIDKRREAAPTLRPVAPPISGSGYQPRPAKRVKPGDKKERIIYPDAGGCKHPLEELGVLCPTGCELQTTLVKQEKNVKPIVRDLKDKVSKLSESSTTFYEYVTVLDDKLVKRQKQRKDNDDILSQYNTEVELHYNYIKDNLDNNIPSSLRVLRAVVDSLHKKIQKLENAIATQVDYCRSPCVVSCNIPVVSGKECEDIIRKGGETSEMYLIQPDPFVTPYRAYCDMETDNGGWTLIQNRQDGSVNFGRIWDQYKKGFGNVAKSGGKNYCDTPGEYWLGNDKISQLTKIGPTEVLIEMEDWNGDKVSAHYGGFTIQNEGNKYQLSVSNYKGNAGNALMEGASQVHGENRTMTIHNGMFFSTYD…	8745	1	0	0	770.094	4	0.0025	386	411	1	34.83	0.24	R	TMTIHNGMFFSTYDRDNDGWLTADPR	K
12	2::tr|A0A091LFY3|A0A091LFY3_9GRUI	Uncharacterized protein OS=Chlamydotis macqueenii OX=187382 GN=N324_10845 PE=4 SV=1	961	72	6.5e-91	55129	25	16	17	11	41.9	7.49	MKLLLLFLLCVSSVKSQGSVEYDDEDESPQLDVRGHRPIDKRREAAPTLRPVAPPISGSGYQPRPAKRVKPGDKKERIIYPDAGGCKHPLEELGVLCPTGCELQTTLVKQEKNVKPIVRDLKDKVSKLSESSTTFYEYVTVLDDKLVKRQKQRKDNDDILSQYNTEVELHYNYIKDNLDNNIPSSLRVLRAVVDSLHKKIQKLENAIATQVDYCRSPCVVSCNIPVVSGKECEDIIRKGGETSEMYLIQPDPFVTPYRAYCDMETDNGGWTLIQNRQDGSVNFGRIWDQYKKGFGNVAKSGGKNYCDTPGEYWLGNDKISQLTKIGPTEVLIEMEDWNGDKVSAHYGGFTIQNEGNKYQLSVSNYKGNAGNALMEGASQVHGENRTMTIHNGMFFSTYD…	10461	2	0	0	913.439	4	0.0385	325	357	1	21.17	12	K	IGPTEVLIEMEDWNGDKVSAHYGGFTIQNEGNK	Y
12	2::tr|A0A091LFY3|A0A091LFY3_9GRUI	Uncharacterized protein OS=Chlamydotis macqueenii OX=187382 GN=N324_10845 PE=4 SV=1	961	72	6.5e-91	55129	25	16	17	11	41.9	7.49	MKLLLLFLLCVSSVKSQGSVEYDDEDESPQLDVRGHRPIDKRREAAPTLRPVAPPISGSGYQPRPAKRVKPGDKKERIIYPDAGGCKHPLEELGVLCPTGCELQTTLVKQEKNVKPIVRDLKDKVSKLSESSTTFYEYVTVLDDKLVKRQKQRKDNDDILSQYNTEVELHYNYIKDNLDNNIPSSLRVLRAVVDSLHKKIQKLENAIATQVDYCRSPCVVSCNIPVVSGKECEDIIRKGGETSEMYLIQPDPFVTPYRAYCDMETDNGGWTLIQNRQDGSVNFGRIWDQYKKGFGNVAKSGGKNYCDTPGEYWLGNDKISQLTKIGPTEVLIEMEDWNGDKVSAHYGGFTIQNEGNKYQLSVSNYKGNAGNALMEGASQVHGENRTMTIHNGMFFSTYD…	11420	1	1	0	811.594	5	0.0103	154	187	2	22.97	8.1	R	KDNDDILSQYNTEVELHYNYIKDNLDNNIPSSLR	V
13	2::tr|A0A093KX01|A0A093KX01_FULGA	Alpha-2-macroglobulin (Fragment) OS=Fulmarus glacialis OX=30455 GN=N327_05974 PE=4 SV=1	957	72	1.7e-90	122440	21	14	17	13	17.3	6.25	YMVLLPFLIHTDSPEKACVQLTHLNESVTLSATLEYQGENRSLIDDVVSEKDVFTCVPFSLPKSNSQSPVTFLTVTVKGATLQFRSRKSVLVKNSESLVFVQTDKPIYKPGQTVLFRIVSLDKDFRPLNEVDPKKNRLYQWAKAELKGGLIQLFFNLTSEPMQGTYTVVAQKASGKTIWHPFSVEEYVLPKFEVTVKMPKVITILDEKLKVTVCGLYTFGKPVPGLVSFRVCRNFEHAATACYGEEAKAVCDEFSGQTDNYGCISEMVNTKLFQLKRSGYENKLHVEAKIKEEETGVELIGTSFSEITTTISKITFEHSDFYYKPGIPFFGQVKLVDGSGAPIANEIVRISLQGGQETNYTTNEEGRAWFALNTSMLHFSSVGIRATHKVHPYCYDRSW…	341	1	0	0	431.729	2	0	513	520	0	34.86	0.38	R	EVIADSTK	F
13	2::tr|A0A093KX01|A0A093KX01_FULGA	Alpha-2-macroglobulin (Fragment) OS=Fulmarus glacialis OX=30455 GN=N327_05974 PE=4 SV=1	957	72	1.7e-90	122440	21	14	17	13	17.3	6.25	YMVLLPFLIHTDSPEKACVQLTHLNESVTLSATLEYQGENRSLIDDVVSEKDVFTCVPFSLPKSNSQSPVTFLTVTVKGATLQFRSRKSVLVKNSESLVFVQTDKPIYKPGQTVLFRIVSLDKDFRPLNEVDPKKNRLYQWAKAELKGGLIQLFFNLTSEPMQGTYTVVAQKASGKTIWHPFSVEEYVLPKFEVTVKMPKVITILDEKLKVTVCGLYTFGKPVPGLVSFRVCRNFEHAATACYGEEAKAVCDEFSGQTDNYGCISEMVNTKLFQLKRSGYENKLHVEAKIKEEETGVELIGTSFSEITTTISKITFEHSDFYYKPGIPFFGQVKLVDGSGAPIANEIVRISLQGGQETNYTTNEEGRAWFALNTSMLHFSSVGIRATHKVHPYCYDRSW…	568	1	0	0	465.779	2	0.001	201	208	0	53.31	0.0046	K	VITILDEK	L
13	2::tr|A0A093KX01|A0A093KX01_FULGA	Alpha-2-macroglobulin (Fragment) OS=Fulmarus glacialis OX=30455 GN=N327_05974 PE=4 SV=1	957	72	1.7e-90	122440	21	14	17	13	17.3	6.25	YMVLLPFLIHTDSPEKACVQLTHLNESVTLSATLEYQGENRSLIDDVVSEKDVFTCVPFSLPKSNSQSPVTFLTVTVKGATLQFRSRKSVLVKNSESLVFVQTDKPIYKPGQTVLFRIVSLDKDFRPLNEVDPKKNRLYQWAKAELKGGLIQLFFNLTSEPMQGTYTVVAQKASGKTIWHPFSVEEYVLPKFEVTVKMPKVITILDEKLKVTVCGLYTFGKPVPGLVSFRVCRNFEHAATACYGEEAKAVCDEFSGQTDNYGCISEMVNTKLFQLKRSGYENKLHVEAKIKEEETGVELIGTSFSEITTTISKITFEHSDFYYKPGIPFFGQVKLVDGSGAPIANEIVRISLQGGQETNYTTNEEGRAWFALNTSMLHFSSVGIRATHKVHPYCYDRSW…	1138	1	0	0	537.772	2	0	552	561	0	49.68	0.013	R	ASPNSLCAVR	A
13	2::tr|A0A093KX01|A0A093KX01_FULGA	Alpha-2-macroglobulin (Fragment) OS=Fulmarus glacialis OX=30455 GN=N327_05974 PE=4 SV=1	957	72	1.7e-90	122440	21	14	17	13	17.3	6.25	YMVLLPFLIHTDSPEKACVQLTHLNESVTLSATLEYQGENRSLIDDVVSEKDVFTCVPFSLPKSNSQSPVTFLTVTVKGATLQFRSRKSVLVKNSESLVFVQTDKPIYKPGQTVLFRIVSLDKDFRPLNEVDPKKNRLYQWAKAELKGGLIQLFFNLTSEPMQGTYTVVAQKASGKTIWHPFSVEEYVLPKFEVTVKMPKVITILDEKLKVTVCGLYTFGKPVPGLVSFRVCRNFEHAATACYGEEAKAVCDEFSGQTDNYGCISEMVNTKLFQLKRSGYENKLHVEAKIKEEETGVELIGTSFSEITTTISKITFEHSDFYYKPGIPFFGQVKLVDGSGAPIANEIVRISLQGGQETNYTTNEEGRAWFALNTSMLHFSSVGIRATHKVHPYCYDRSW…	1251	1	0	0	552.793	2	-0.0004	42	51	0	93.83	6.2e-07	R	SLIDDVVSEK	D
13	2::tr|A0A093KX01|A0A093KX01_FULGA	Alpha-2-macroglobulin (Fragment) OS=Fulmarus glacialis OX=30455 GN=N327_05974 PE=4 SV=1	957	72	1.7e-90	122440	21	14	17	13	17.3	6.25	YMVLLPFLIHTDSPEKACVQLTHLNESVTLSATLEYQGENRSLIDDVVSEKDVFTCVPFSLPKSNSQSPVTFLTVTVKGATLQFRSRKSVLVKNSESLVFVQTDKPIYKPGQTVLFRIVSLDKDFRPLNEVDPKKNRLYQWAKAELKGGLIQLFFNLTSEPMQGTYTVVAQKASGKTIWHPFSVEEYVLPKFEVTVKMPKVITILDEKLKVTVCGLYTFGKPVPGLVSFRVCRNFEHAATACYGEEAKAVCDEFSGQTDNYGCISEMVNTKLFQLKRSGYENKLHVEAKIKEEETGVELIGTSFSEITTTISKITFEHSDFYYKPGIPFFGQVKLVDGSGAPIANEIVRISLQGGQETNYTTNEEGRAWFALNTSMLHFSSVGIRATHKVHPYCYDRSW…	1333	1	0	0	571.851	2	0.0006	829	838	1	72.99	2.5e-05	R	KTVAWLVTPK	S
13	2::tr|A0A093KX01|A0A093KX01_FULGA	Alpha-2-macroglobulin (Fragment) OS=Fulmarus glacialis OX=30455 GN=N327_05974 PE=4 SV=1	957	72	1.7e-90	122440	21	14	17	13	17.3	6.25	YMVLLPFLIHTDSPEKACVQLTHLNESVTLSATLEYQGENRSLIDDVVSEKDVFTCVPFSLPKSNSQSPVTFLTVTVKGATLQFRSRKSVLVKNSESLVFVQTDKPIYKPGQTVLFRIVSLDKDFRPLNEVDPKKNRLYQWAKAELKGGLIQLFFNLTSEPMQGTYTVVAQKASGKTIWHPFSVEEYVLPKFEVTVKMPKVITILDEKLKVTVCGLYTFGKPVPGLVSFRVCRNFEHAATACYGEEAKAVCDEFSGQTDNYGCISEMVNTKLFQLKRSGYENKLHVEAKIKEEETGVELIGTSFSEITTTISKITFEHSDFYYKPGIPFFGQVKLVDGSGAPIANEIVRISLQGGQETNYTTNEEGRAWFALNTSMLHFSSVGIRATHKVHPYCYDRSW…	1437	1	0	0	595.79	2	-0.0001	414	423	0	58.97	0.0014	R	FYSPSNSFLK	I
13	2::tr|A0A093KX01|A0A093KX01_FULGA	Alpha-2-macroglobulin (Fragment) OS=Fulmarus glacialis OX=30455 GN=N327_05974 PE=4 SV=1	957	72	1.7e-90	122440	21	14	17	13	17.3	6.25	YMVLLPFLIHTDSPEKACVQLTHLNESVTLSATLEYQGENRSLIDDVVSEKDVFTCVPFSLPKSNSQSPVTFLTVTVKGATLQFRSRKSVLVKNSESLVFVQTDKPIYKPGQTVLFRIVSLDKDFRPLNEVDPKKNRLYQWAKAELKGGLIQLFFNLTSEPMQGTYTVVAQKASGKTIWHPFSVEEYVLPKFEVTVKMPKVITILDEKLKVTVCGLYTFGKPVPGLVSFRVCRNFEHAATACYGEEAKAVCDEFSGQTDNYGCISEMVNTKLFQLKRSGYENKLHVEAKIKEEETGVELIGTSFSEITTTISKITFEHSDFYYKPGIPFFGQVKLVDGSGAPIANEIVRISLQGGQETNYTTNEEGRAWFALNTSMLHFSSVGIRATHKVHPYCYDRSW…	1582	1	0	0	613.83	2	0.0006	979	989	0	62.61	0.00045	K	AIGYLVSGYQR	Q
13	2::tr|A0A093KX01|A0A093KX01_FULGA	Alpha-2-macroglobulin (Fragment) OS=Fulmarus glacialis OX=30455 GN=N327_05974 PE=4 SV=1	957	72	1.7e-90	122440	21	14	17	13	17.3	6.25	YMVLLPFLIHTDSPEKACVQLTHLNESVTLSATLEYQGENRSLIDDVVSEKDVFTCVPFSLPKSNSQSPVTFLTVTVKGATLQFRSRKSVLVKNSESLVFVQTDKPIYKPGQTVLFRIVSLDKDFRPLNEVDPKKNRLYQWAKAELKGGLIQLFFNLTSEPMQGTYTVVAQKASGKTIWHPFSVEEYVLPKFEVTVKMPKVITILDEKLKVTVCGLYTFGKPVPGLVSFRVCRNFEHAATACYGEEAKAVCDEFSGQTDNYGCISEMVNTKLFQLKRSGYENKLHVEAKIKEEETGVELIGTSFSEITTTISKITFEHSDFYYKPGIPFFGQVKLVDGSGAPIANEIVRISLQGGQETNYTTNEEGRAWFALNTSMLHFSSVGIRATHKVHPYCYDRSW…	1634	1	0	0	620.842	2	-0.0008	877	887	0	54.81	0.0027	K	QLLVEPEGVEK	E
13	2::tr|A0A093KX01|A0A093KX01_FULGA	Alpha-2-macroglobulin (Fragment) OS=Fulmarus glacialis OX=30455 GN=N327_05974 PE=4 SV=1	957	72	1.7e-90	122440	21	14	17	13	17.3	6.25	YMVLLPFLIHTDSPEKACVQLTHLNESVTLSATLEYQGENRSLIDDVVSEKDVFTCVPFSLPKSNSQSPVTFLTVTVKGATLQFRSRKSVLVKNSESLVFVQTDKPIYKPGQTVLFRIVSLDKDFRPLNEVDPKKNRLYQWAKAELKGGLIQLFFNLTSEPMQGTYTVVAQKASGKTIWHPFSVEEYVLPKFEVTVKMPKVITILDEKLKVTVCGLYTFGKPVPGLVSFRVCRNFEHAATACYGEEAKAVCDEFSGQTDNYGCISEMVNTKLFQLKRSGYENKLHVEAKIKEEETGVELIGTSFSEITTTISKITFEHSDFYYKPGIPFFGQVKLVDGSGAPIANEIVRISLQGGQETNYTTNEEGRAWFALNTSMLHFSSVGIRATHKVHPYCYDRSW…	1657	1	0	0	624.817	2	0.0009	888	898	0	43.33	0.07	K	ETAQNSVLCVK	G
13	2::tr|A0A093KX01|A0A093KX01_FULGA	Alpha-2-macroglobulin (Fragment) OS=Fulmarus glacialis OX=30455 GN=N327_05974 PE=4 SV=1	957	72	1.7e-90	122440	21	14	17	13	17.3	6.25	YMVLLPFLIHTDSPEKACVQLTHLNESVTLSATLEYQGENRSLIDDVVSEKDVFTCVPFSLPKSNSQSPVTFLTVTVKGATLQFRSRKSVLVKNSESLVFVQTDKPIYKPGQTVLFRIVSLDKDFRPLNEVDPKKNRLYQWAKAELKGGLIQLFFNLTSEPMQGTYTVVAQKASGKTIWHPFSVEEYVLPKFEVTVKMPKVITILDEKLKVTVCGLYTFGKPVPGLVSFRVCRNFEHAATACYGEEAKAVCDEFSGQTDNYGCISEMVNTKLFQLKRSGYENKLHVEAKIKEEETGVELIGTSFSEITTTISKITFEHSDFYYKPGIPFFGQVKLVDGSGAPIANEIVRISLQGGQETNYTTNEEGRAWFALNTSMLHFSSVGIRATHKVHPYCYDRSW…	1892	1	0	0	440.87	3	-0.0001	995	1006	0	42.78	0.036	K	HPDGSYSTFGPR	Y
13	2::tr|A0A093KX01|A0A093KX01_FULGA	Alpha-2-macroglobulin (Fragment) OS=Fulmarus glacialis OX=30455 GN=N327_05974 PE=4 SV=1	957	72	1.7e-90	122440	21	14	17	13	17.3	6.25	YMVLLPFLIHTDSPEKACVQLTHLNESVTLSATLEYQGENRSLIDDVVSEKDVFTCVPFSLPKSNSQSPVTFLTVTVKGATLQFRSRKSVLVKNSESLVFVQTDKPIYKPGQTVLFRIVSLDKDFRPLNEVDPKKNRLYQWAKAELKGGLIQLFFNLTSEPMQGTYTVVAQKASGKTIWHPFSVEEYVLPKFEVTVKMPKVITILDEKLKVTVCGLYTFGKPVPGLVSFRVCRNFEHAATACYGEEAKAVCDEFSGQTDNYGCISEMVNTKLFQLKRSGYENKLHVEAKIKEEETGVELIGTSFSEITTTISKITFEHSDFYYKPGIPFFGQVKLVDGSGAPIANEIVRISLQGGQETNYTTNEEGRAWFALNTSMLHFSSVGIRATHKVHPYCYDRSW…	1893	1	0	0	660.802	2	0.0008	995	1006	0	48.71	0.009	K	HPDGSYSTFGPR	Y
13	2::tr|A0A093KX01|A0A093KX01_FULGA	Alpha-2-macroglobulin (Fragment) OS=Fulmarus glacialis OX=30455 GN=N327_05974 PE=4 SV=1	957	72	1.7e-90	122440	21	14	17	13	17.3	6.25	YMVLLPFLIHTDSPEKACVQLTHLNESVTLSATLEYQGENRSLIDDVVSEKDVFTCVPFSLPKSNSQSPVTFLTVTVKGATLQFRSRKSVLVKNSESLVFVQTDKPIYKPGQTVLFRIVSLDKDFRPLNEVDPKKNRLYQWAKAELKGGLIQLFFNLTSEPMQGTYTVVAQKASGKTIWHPFSVEEYVLPKFEVTVKMPKVITILDEKLKVTVCGLYTFGKPVPGLVSFRVCRNFEHAATACYGEEAKAVCDEFSGQTDNYGCISEMVNTKLFQLKRSGYENKLHVEAKIKEEETGVELIGTSFSEITTTISKITFEHSDFYYKPGIPFFGQVKLVDGSGAPIANEIVRISLQGGQETNYTTNEEGRAWFALNTSMLHFSSVGIRATHKVHPYCYDRSW…	2392	1	0	0	706.819	2	-0.0008	428	440	0	94.47	2.2e-07	K	SETLSCGSSTEVR	V
13	2::tr|A0A093KX01|A0A093KX01_FULGA	Alpha-2-macroglobulin (Fragment) OS=Fulmarus glacialis OX=30455 GN=N327_05974 PE=4 SV=1	957	72	1.7e-90	122440	21	14	17	13	17.3	6.25	YMVLLPFLIHTDSPEKACVQLTHLNESVTLSATLEYQGENRSLIDDVVSEKDVFTCVPFSLPKSNSQSPVTFLTVTVKGATLQFRSRKSVLVKNSESLVFVQTDKPIYKPGQTVLFRIVSLDKDFRPLNEVDPKKNRLYQWAKAELKGGLIQLFFNLTSEPMQGTYTVVAQKASGKTIWHPFSVEEYVLPKFEVTVKMPKVITILDEKLKVTVCGLYTFGKPVPGLVSFRVCRNFEHAATACYGEEAKAVCDEFSGQTDNYGCISEMVNTKLFQLKRSGYENKLHVEAKIKEEETGVELIGTSFSEITTTISKITFEHSDFYYKPGIPFFGQVKLVDGSGAPIANEIVRISLQGGQETNYTTNEEGRAWFALNTSMLHFSSVGIRATHKVHPYCYDRSW…	3454	1	0	0	533.292	3	0.0017	441	454	0	47.9	0.018	R	VHYILTPEAIGEQK	K
13	2::tr|A0A093KX01|A0A093KX01_FULGA	Alpha-2-macroglobulin (Fragment) OS=Fulmarus glacialis OX=30455 GN=N327_05974 PE=4 SV=1	957	72	1.7e-90	122440	21	14	17	13	17.3	6.25	YMVLLPFLIHTDSPEKACVQLTHLNESVTLSATLEYQGENRSLIDDVVSEKDVFTCVPFSLPKSNSQSPVTFLTVTVKGATLQFRSRKSVLVKNSESLVFVQTDKPIYKPGQTVLFRIVSLDKDFRPLNEVDPKKNRLYQWAKAELKGGLIQLFFNLTSEPMQGTYTVVAQKASGKTIWHPFSVEEYVLPKFEVTVKMPKVITILDEKLKVTVCGLYTFGKPVPGLVSFRVCRNFEHAATACYGEEAKAVCDEFSGQTDNYGCISEMVNTKLFQLKRSGYENKLHVEAKIKEEETGVELIGTSFSEITTTISKITFEHSDFYYKPGIPFFGQVKLVDGSGAPIANEIVRISLQGGQETNYTTNEEGRAWFALNTSMLHFSSVGIRATHKVHPYCYDRSW…	4144	1	0	0	432.244	4	0.0012	441	455	1	31.31	0.58	R	VHYILTPEAIGEQKK	I
13	2::tr|A0A093KX01|A0A093KX01_FULGA	Alpha-2-macroglobulin (Fragment) OS=Fulmarus glacialis OX=30455 GN=N327_05974 PE=4 SV=1	957	72	1.7e-90	122440	21	14	17	13	17.3	6.25	YMVLLPFLIHTDSPEKACVQLTHLNESVTLSATLEYQGENRSLIDDVVSEKDVFTCVPFSLPKSNSQSPVTFLTVTVKGATLQFRSRKSVLVKNSESLVFVQTDKPIYKPGQTVLFRIVSLDKDFRPLNEVDPKKNRLYQWAKAELKGGLIQLFFNLTSEPMQGTYTVVAQKASGKTIWHPFSVEEYVLPKFEVTVKMPKVITILDEKLKVTVCGLYTFGKPVPGLVSFRVCRNFEHAATACYGEEAKAVCDEFSGQTDNYGCISEMVNTKLFQLKRSGYENKLHVEAKIKEEETGVELIGTSFSEITTTISKITFEHSDFYYKPGIPFFGQVKLVDGSGAPIANEIVRISLQGGQETNYTTNEEGRAWFALNTSMLHFSSVGIRATHKVHPYCYDRSW…	4145	1	0	0	575.99	3	0.0015	441	455	1	45.44	0.022	R	VHYILTPEAIGEQKK	I
13	2::tr|A0A093KX01|A0A093KX01_FULGA	Alpha-2-macroglobulin (Fragment) OS=Fulmarus glacialis OX=30455 GN=N327_05974 PE=4 SV=1	957	72	1.7e-90	122440	21	14	17	13	17.3	6.25	YMVLLPFLIHTDSPEKACVQLTHLNESVTLSATLEYQGENRSLIDDVVSEKDVFTCVPFSLPKSNSQSPVTFLTVTVKGATLQFRSRKSVLVKNSESLVFVQTDKPIYKPGQTVLFRIVSLDKDFRPLNEVDPKKNRLYQWAKAELKGGLIQLFFNLTSEPMQGTYTVVAQKASGKTIWHPFSVEEYVLPKFEVTVKMPKVITILDEKLKVTVCGLYTFGKPVPGLVSFRVCRNFEHAATACYGEEAKAVCDEFSGQTDNYGCISEMVNTKLFQLKRSGYENKLHVEAKIKEEETGVELIGTSFSEITTTISKITFEHSDFYYKPGIPFFGQVKLVDGSGAPIANEIVRISLQGGQETNYTTNEEGRAWFALNTSMLHFSSVGIRATHKVHPYCYDRSW…	6858	1	0	0	824.102	3	0.0047	877	898	1	79.46	1.5e-05	K	QLLVEPEGVEKETAQNSVLCVK	G
13	2::tr|A0A093KX01|A0A093KX01_FULGA	Alpha-2-macroglobulin (Fragment) OS=Fulmarus glacialis OX=30455 GN=N327_05974 PE=4 SV=1	957	72	1.7e-90	122440	21	14	17	13	17.3	6.25	YMVLLPFLIHTDSPEKACVQLTHLNESVTLSATLEYQGENRSLIDDVVSEKDVFTCVPFSLPKSNSQSPVTFLTVTVKGATLQFRSRKSVLVKNSESLVFVQTDKPIYKPGQTVLFRIVSLDKDFRPLNEVDPKKNRLYQWAKAELKGGLIQLFFNLTSEPMQGTYTVVAQKASGKTIWHPFSVEEYVLPKFEVTVKMPKVITILDEKLKVTVCGLYTFGKPVPGLVSFRVCRNFEHAATACYGEEAKAVCDEFSGQTDNYGCISEMVNTKLFQLKRSGYENKLHVEAKIKEEETGVELIGTSFSEITTTISKITFEHSDFYYKPGIPFFGQVKLVDGSGAPIANEIVRISLQGGQETNYTTNEEGRAWFALNTSMLHFSSVGIRATHKVHPYCYDRSW…	7854	1	0	0	922.832	3	0.0003	94	117	0	59.71	0.00089	K	NSESLVFVQTDKPIYKPGQTVLFR	I
13	2::tr|A0A093KX01|A0A093KX01_FULGA	Alpha-2-macroglobulin (Fragment) OS=Fulmarus glacialis OX=30455 GN=N327_05974 PE=4 SV=1	957	72	1.7e-90	122440	21	14	17	13	17.3	6.25	YMVLLPFLIHTDSPEKACVQLTHLNESVTLSATLEYQGENRSLIDDVVSEKDVFTCVPFSLPKSNSQSPVTFLTVTVKGATLQFRSRKSVLVKNSESLVFVQTDKPIYKPGQTVLFRIVSLDKDFRPLNEVDPKKNRLYQWAKAELKGGLIQLFFNLTSEPMQGTYTVVAQKASGKTIWHPFSVEEYVLPKFEVTVKMPKVITILDEKLKVTVCGLYTFGKPVPGLVSFRVCRNFEHAATACYGEEAKAVCDEFSGQTDNYGCISEMVNTKLFQLKRSGYENKLHVEAKIKEEETGVELIGTSFSEITTTISKITFEHSDFYYKPGIPFFGQVKLVDGSGAPIANEIVRISLQGGQETNYTTNEEGRAWFALNTSMLHFSSVGIRATHKVHPYCYDRSW…	7855	1	0	0	692.378	4	0.0059	94	117	0	36.28	0.18	K	NSESLVFVQTDKPIYKPGQTVLFR	I
13	2::tr|A0A093KX01|A0A093KX01_FULGA	Alpha-2-macroglobulin (Fragment) OS=Fulmarus glacialis OX=30455 GN=N327_05974 PE=4 SV=1	957	72	1.7e-90	122440	21	14	17	13	17.3	6.25	YMVLLPFLIHTDSPEKACVQLTHLNESVTLSATLEYQGENRSLIDDVVSEKDVFTCVPFSLPKSNSQSPVTFLTVTVKGATLQFRSRKSVLVKNSESLVFVQTDKPIYKPGQTVLFRIVSLDKDFRPLNEVDPKKNRLYQWAKAELKGGLIQLFFNLTSEPMQGTYTVVAQKASGKTIWHPFSVEEYVLPKFEVTVKMPKVITILDEKLKVTVCGLYTFGKPVPGLVSFRVCRNFEHAATACYGEEAKAVCDEFSGQTDNYGCISEMVNTKLFQLKRSGYENKLHVEAKIKEEETGVELIGTSFSEITTTISKITFEHSDFYYKPGIPFFGQVKLVDGSGAPIANEIVRISLQGGQETNYTTNEEGRAWFALNTSMLHFSSVGIRATHKVHPYCYDRSW…	9709	1	1	1	850.653	4	-0.0061	799	828	1	36.75	0.31	R	VSVTLAQSAHFLATPVEKEEESHCLCENGR	K
13	2::tr|A0A093KX01|A0A093KX01_FULGA	Alpha-2-macroglobulin (Fragment) OS=Fulmarus glacialis OX=30455 GN=N327_05974 PE=4 SV=1	957	72	1.7e-90	122440	21	14	17	13	17.3	6.25	YMVLLPFLIHTDSPEKACVQLTHLNESVTLSATLEYQGENRSLIDDVVSEKDVFTCVPFSLPKSNSQSPVTFLTVTVKGATLQFRSRKSVLVKNSESLVFVQTDKPIYKPGQTVLFRIVSLDKDFRPLNEVDPKKNRLYQWAKAELKGGLIQLFFNLTSEPMQGTYTVVAQKASGKTIWHPFSVEEYVLPKFEVTVKMPKVITILDEKLKVTVCGLYTFGKPVPGLVSFRVCRNFEHAATACYGEEAKAVCDEFSGQTDNYGCISEMVNTKLFQLKRSGYENKLHVEAKIKEEETGVELIGTSFSEITTTISKITFEHSDFYYKPGIPFFGQVKLVDGSGAPIANEIVRISLQGGQETNYTTNEEGRAWFALNTSMLHFSSVGIRATHKVHPYCYDRSW…	9710	1	1	1	680.725	5	-0.0001	799	828	1	37.5	0.27	R	VSVTLAQSAHFLATPVEKEEESHCLCENGR	K
13	2::tr|A0A093KX01|A0A093KX01_FULGA	Alpha-2-macroglobulin (Fragment) OS=Fulmarus glacialis OX=30455 GN=N327_05974 PE=4 SV=1	957	72	1.7e-90	122440	21	14	17	13	17.3	6.25	YMVLLPFLIHTDSPEKACVQLTHLNESVTLSATLEYQGENRSLIDDVVSEKDVFTCVPFSLPKSNSQSPVTFLTVTVKGATLQFRSRKSVLVKNSESLVFVQTDKPIYKPGQTVLFRIVSLDKDFRPLNEVDPKKNRLYQWAKAELKGGLIQLFFNLTSEPMQGTYTVVAQKASGKTIWHPFSVEEYVLPKFEVTVKMPKVITILDEKLKVTVCGLYTFGKPVPGLVSFRVCRNFEHAATACYGEEAKAVCDEFSGQTDNYGCISEMVNTKLFQLKRSGYENKLHVEAKIKEEETGVELIGTSFSEITTTISKITFEHSDFYYKPGIPFFGQVKLVDGSGAPIANEIVRISLQGGQETNYTTNEEGRAWFALNTSMLHFSSVGIRATHKVHPYCYDRSW…	9799	1	0	0	685.188	5	0.0027	88	117	2	20.27	2	R	KSVLVKNSESLVFVQTDKPIYKPGQTVLFR	I
14	1::sp|cRAP041|P35527|K1C9_HUMAN	Keratin, type I cytoskeletal 9 OS=Homo sapiens GN=KRT9 PE=1 SV=3	953	72	4e-90	62255	16	15	14	13	40.6	5.14	MSCRQFSSSYLSRSGGGGGGGLGSGGSIRSSYSRFSSSGGGGGGGRFSSSSGYGGGSSRVCGRGGGGSFGYSYGGGSGGGFSASSLGGGFGGGSRGFGGASGGGYSSSGGFGGGFGGGSGGGFGGGYGSGFGGFGGFGGGAGGGDGGILTANEKSTMQELNSRLASYLDKVQALEEANNDLENKIQDWYDKKGPAAIQKNYSPYYNTIDDLKDQIVDLTVGNNKTLLDIDNTRMTLDDFRIKFEMEQNLRQGVDADINGLRQVLDNLTMEKSDLEMQYETLQEELMALKKNHKEEMSQLTGQNSGDVNVEINVAPGKDLTKTLNDMRQEYEQLIAKNRKDIENQYETQITQIEHEVSSSGQEVQSSAKEVTQLRHGVQELEIELQSQLSKKAALEKSLE…	140	1	1	0	405.224	2	-0.0006	164	170	0	36.39	0.061	R	LASYLDK	V
14	1::sp|cRAP041|P35527|K1C9_HUMAN	Keratin, type I cytoskeletal 9 OS=Homo sapiens GN=KRT9 PE=1 SV=3	953	72	4e-90	62255	16	15	14	13	40.6	5.14	MSCRQFSSSYLSRSGGGGGGGLGSGGSIRSSYSRFSSSGGGGGGGRFSSSSGYGGGSSRVCGRGGGGSFGYSYGGGSGGGFSASSLGGGFGGGSRGFGGASGGGYSSSGGFGGGFGGGSGGGFGGGYGSGFGGFGGFGGGAGGGDGGILTANEKSTMQELNSRLASYLDKVQALEEANNDLENKIQDWYDKKGPAAIQKNYSPYYNTIDDLKDQIVDLTVGNNKTLLDIDNTRMTLDDFRIKFEMEQNLRQGVDADINGLRQVLDNLTMEKSDLEMQYETLQEELMALKKNHKEEMSQLTGQNSGDVNVEINVAPGKDLTKTLNDMRQEYEQLIAKNRKDIENQYETQITQIEHEVSSSGQEVQSSAKEVTQLRHGVQELEIELQSQLSKKAALEKSLE…	452	1	1	1	449.211	2	0.001	234	240	0	41.9	0.027	R	MTLDDFR	I
14	1::sp|cRAP041|P35527|K1C9_HUMAN	Keratin, type I cytoskeletal 9 OS=Homo sapiens GN=KRT9 PE=1 SV=3	953	72	4e-90	62255	16	15	14	13	40.6	5.14	MSCRQFSSSYLSRSGGGGGGGLGSGGSIRSSYSRFSSSGGGGGGGRFSSSSGYGGGSSRVCGRGGGGSFGYSYGGGSGGGFSASSLGGGFGGGSRGFGGASGGGYSSSGGFGGGFGGGSGGGFGGGYGSGFGGFGGFGGGAGGGDGGILTANEKSTMQELNSRLASYLDKVQALEEANNDLENKIQDWYDKKGPAAIQKNYSPYYNTIDDLKDQIVDLTVGNNKTLLDIDNTRMTLDDFRIKFEMEQNLRQGVDADINGLRQVLDNLTMEKSDLEMQYETLQEELMALKKNHKEEMSQLTGQNSGDVNVEINVAPGKDLTKTLNDMRQEYEQLIAKNRKDIENQYETQITQIEHEVSSSGQEVQSSAKEVTQLRHGVQELEIELQSQLSKKAALEKSLE…	1121	1	1	1	530.785	2	0	225	233	0	65.59	0.00048	K	TLLDIDNTR	M
14	1::sp|cRAP041|P35527|K1C9_HUMAN	Keratin, type I cytoskeletal 9 OS=Homo sapiens GN=KRT9 PE=1 SV=3	953	72	4e-90	62255	16	15	14	13	40.6	5.14	MSCRQFSSSYLSRSGGGGGGGLGSGGSIRSSYSRFSSSGGGGGGGRFSSSSGYGGGSSRVCGRGGGGSFGYSYGGGSGGGFSASSLGGGFGGGSRGFGGASGGGYSSSGGFGGGFGGGSGGGFGGGYGSGFGGFGGFGGGAGGGDGGILTANEKSTMQELNSRLASYLDKVQALEEANNDLENKIQDWYDKKGPAAIQKNYSPYYNTIDDLKDQIVDLTVGNNKTLLDIDNTRMTLDDFRIKFEMEQNLRQGVDADINGLRQVLDNLTMEKSDLEMQYETLQEELMALKKNHKEEMSQLTGQNSGDVNVEINVAPGKDLTKTLNDMRQEYEQLIAKNRKDIENQYETQITQIEHEVSSSGQEVQSSAKEVTQLRHGVQELEIELQSQLSKKAALEKSLE…	1155	1	1	1	541.251	2	0.0002	155	163	0	44.86	0.024	K	STMQELNSR	L
14	1::sp|cRAP041|P35527|K1C9_HUMAN	Keratin, type I cytoskeletal 9 OS=Homo sapiens GN=KRT9 PE=1 SV=3	953	72	4e-90	62255	16	15	14	13	40.6	5.14	MSCRQFSSSYLSRSGGGGGGGLGSGGSIRSSYSRFSSSGGGGGGGRFSSSSGYGGGSSRVCGRGGGGSFGYSYGGGSGGGFSASSLGGGFGGGSRGFGGASGGGYSSSGGFGGGFGGGSGGGFGGGYGSGFGGFGGFGGGAGGGDGGILTANEKSTMQELNSRLASYLDKVQALEEANNDLENKIQDWYDKKGPAAIQKNYSPYYNTIDDLKDQIVDLTVGNNKTLLDIDNTRMTLDDFRIKFEMEQNLRQGVDADINGLRQVLDNLTMEKSDLEMQYETLQEELMALKKNHKEEMSQLTGQNSGDVNVEINVAPGKDLTKTLNDMRQEYEQLIAKNRKDIENQYETQITQIEHEVSSSGQEVQSSAKEVTQLRHGVQELEIELQSQLSKKAALEKSLE…	1286	1	1	1	561.297	2	0.0021	328	336	0	70.1	0.00011	R	QEYEQLIAK	N
14	1::sp|cRAP041|P35527|K1C9_HUMAN	Keratin, type I cytoskeletal 9 OS=Homo sapiens GN=KRT9 PE=1 SV=3	953	72	4e-90	62255	16	15	14	13	40.6	5.14	MSCRQFSSSYLSRSGGGGGGGLGSGGSIRSSYSRFSSSGGGGGGGRFSSSSGYGGGSSRVCGRGGGGSFGYSYGGGSGGGFSASSLGGGFGGGSRGFGGASGGGYSSSGGFGGGFGGGSGGGFGGGYGSGFGGFGGFGGGAGGGDGGILTANEKSTMQELNSRLASYLDKVQALEEANNDLENKIQDWYDKKGPAAIQKNYSPYYNTIDDLKDQIVDLTVGNNKTLLDIDNTRMTLDDFRIKFEMEQNLRQGVDADINGLRQVLDNLTMEKSDLEMQYETLQEELMALKKNHKEEMSQLTGQNSGDVNVEINVAPGKDLTKTLNDMRQEYEQLIAKNRKDIENQYETQITQIEHEVSSSGQEVQSSAKEVTQLRHGVQELEIELQSQLSKKAALEKSLE…	1375	1	1	1	579.299	2	0.0007	251	261	0	59.17	0.00097	R	QGVDADINGLR	Q
14	1::sp|cRAP041|P35527|K1C9_HUMAN	Keratin, type I cytoskeletal 9 OS=Homo sapiens GN=KRT9 PE=1 SV=3	953	72	4e-90	62255	16	15	14	13	40.6	5.14	MSCRQFSSSYLSRSGGGGGGGLGSGGSIRSSYSRFSSSGGGGGGGRFSSSSGYGGGSSRVCGRGGGGSFGYSYGGGSGGGFSASSLGGGFGGGSRGFGGASGGGYSSSGGFGGGFGGGSGGGFGGGYGSGFGGFGGFGGGAGGGDGGILTANEKSTMQELNSRLASYLDKVQALEEANNDLENKIQDWYDKKGPAAIQKNYSPYYNTIDDLKDQIVDLTVGNNKTLLDIDNTRMTLDDFRIKFEMEQNLRQGVDADINGLRQVLDNLTMEKSDLEMQYETLQEELMALKKNHKEEMSQLTGQNSGDVNVEINVAPGKDLTKTLNDMRQEYEQLIAKNRKDIENQYETQITQIEHEVSSSGQEVQSSAKEVTQLRHGVQELEIELQSQLSKKAALEKSLE…	1378	1	1	1	579.791	2	-0.0007	251	261	0	74.48	2.9e-05	R	QGVDADINGLR	Q
14	1::sp|cRAP041|P35527|K1C9_HUMAN	Keratin, type I cytoskeletal 9 OS=Homo sapiens GN=KRT9 PE=1 SV=3	953	72	4e-90	62255	16	15	14	13	40.6	5.14	MSCRQFSSSYLSRSGGGGGGGLGSGGSIRSSYSRFSSSGGGGGGGRFSSSSGYGGGSSRVCGRGGGGSFGYSYGGGSGGGFSASSLGGGFGGGSRGFGGASGGGYSSSGGFGGGFGGGSGGGFGGGYGSGFGGFGGFGGGAGGGDGGILTANEKSTMQELNSRLASYLDKVQALEEANNDLENKIQDWYDKKGPAAIQKNYSPYYNTIDDLKDQIVDLTVGNNKTLLDIDNTRMTLDDFRIKFEMEQNLRQGVDADINGLRQVLDNLTMEKSDLEMQYETLQEELMALKKNHKEEMSQLTGQNSGDVNVEINVAPGKDLTKTLNDMRQEYEQLIAKNRKDIENQYETQITQIEHEVSSSGQEVQSSAKEVTQLRHGVQELEIELQSQLSKKAALEKSLE…	1505	1	1	1	603.806	2	0.0021	262	271	0	48.42	0.021	R	QVLDNLTMEK	S
14	1::sp|cRAP041|P35527|K1C9_HUMAN	Keratin, type I cytoskeletal 9 OS=Homo sapiens GN=KRT9 PE=1 SV=3	953	72	4e-90	62255	16	15	14	13	40.6	5.14	MSCRQFSSSYLSRSGGGGGGGLGSGGSIRSSYSRFSSSGGGGGGGRFSSSSGYGGGSSRVCGRGGGGSFGYSYGGGSGGGFSASSLGGGFGGGSRGFGGASGGGYSSSGGFGGGFGGGSGGGFGGGYGSGFGGFGGFGGGAGGGDGGILTANEKSTMQELNSRLASYLDKVQALEEANNDLENKIQDWYDKKGPAAIQKNYSPYYNTIDDLKDQIVDLTVGNNKTLLDIDNTRMTLDDFRIKFEMEQNLRQGVDADINGLRQVLDNLTMEKSDLEMQYETLQEELMALKKNHKEEMSQLTGQNSGDVNVEINVAPGKDLTKTLNDMRQEYEQLIAKNRKDIENQYETQITQIEHEVSSSGQEVQSSAKEVTQLRHGVQELEIELQSQLSKKAALEKSLE…	1602	1	1	1	616.802	2	-0.001	14	29	0	116.66	2.7e-09	R	SGGGGGGGLGSGGSIR	S
14	1::sp|cRAP041|P35527|K1C9_HUMAN	Keratin, type I cytoskeletal 9 OS=Homo sapiens GN=KRT9 PE=1 SV=3	953	72	4e-90	62255	16	15	14	13	40.6	5.14	MSCRQFSSSYLSRSGGGGGGGLGSGGSIRSSYSRFSSSGGGGGGGRFSSSSGYGGGSSRVCGRGGGGSFGYSYGGGSGGGFSASSLGGGFGGGSRGFGGASGGGYSSSGGFGGGFGGGSGGGFGGGYGSGFGGFGGFGGGAGGGDGGILTANEKSTMQELNSRLASYLDKVQALEEANNDLENKIQDWYDKKGPAAIQKNYSPYYNTIDDLKDQIVDLTVGNNKTLLDIDNTRMTLDDFRIKFEMEQNLRQGVDADINGLRQVLDNLTMEKSDLEMQYETLQEELMALKKNHKEEMSQLTGQNSGDVNVEINVAPGKDLTKTLNDMRQEYEQLIAKNRKDIENQYETQITQIEHEVSSSGQEVQSSAKEVTQLRHGVQELEIELQSQLSKKAALEKSLE…	1621	1	1	1	618.268	2	0.0005	47	59	0	50.32	0.0034	R	FSSSSGYGGGSSR	V
14	1::sp|cRAP041|P35527|K1C9_HUMAN	Keratin, type I cytoskeletal 9 OS=Homo sapiens GN=KRT9 PE=1 SV=3	953	72	4e-90	62255	16	15	14	13	40.6	5.14	MSCRQFSSSYLSRSGGGGGGGLGSGGSIRSSYSRFSSSGGGGGGGRFSSSSGYGGGSSRVCGRGGGGSFGYSYGGGSGGGFSASSLGGGFGGGSRGFGGASGGGYSSSGGFGGGFGGGSGGGFGGGYGSGFGGFGGFGGGAGGGDGGILTANEKSTMQELNSRLASYLDKVQALEEANNDLENKIQDWYDKKGPAAIQKNYSPYYNTIDDLKDQIVDLTVGNNKTLLDIDNTRMTLDDFRIKFEMEQNLRQGVDADINGLRQVLDNLTMEKSDLEMQYETLQEELMALKKNHKEEMSQLTGQNSGDVNVEINVAPGKDLTKTLNDMRQEYEQLIAKNRKDIENQYETQITQIEHEVSSSGQEVQSSAKEVTQLRHGVQELEIELQSQLSKKAALEKSLE…	1904	1	1	1	441.896	3	0.0002	241	250	1	54.4	0.0042	R	IKFEMEQNLR	Q
14	1::sp|cRAP041|P35527|K1C9_HUMAN	Keratin, type I cytoskeletal 9 OS=Homo sapiens GN=KRT9 PE=1 SV=3	953	72	4e-90	62255	16	15	14	13	40.6	5.14	MSCRQFSSSYLSRSGGGGGGGLGSGGSIRSSYSRFSSSGGGGGGGRFSSSSGYGGGSSRVCGRGGGGSFGYSYGGGSGGGFSASSLGGGFGGGSRGFGGASGGGYSSSGGFGGGFGGGSGGGFGGGYGSGFGGFGGFGGGAGGGDGGILTANEKSTMQELNSRLASYLDKVQALEEANNDLENKIQDWYDKKGPAAIQKNYSPYYNTIDDLKDQIVDLTVGNNKTLLDIDNTRMTLDDFRIKFEMEQNLRQGVDADINGLRQVLDNLTMEKSDLEMQYETLQEELMALKKNHKEEMSQLTGQNSGDVNVEINVAPGKDLTKTLNDMRQEYEQLIAKNRKDIENQYETQITQIEHEVSSSGQEVQSSAKEVTQLRHGVQELEIELQSQLSKKAALEKSLE…	4412	1	1	1	896.367	2	-0.0004	491	513	0	147.31	2.9e-13	R	GGSGGSYGGGGSGGGYGGGSGSR	G
14	1::sp|cRAP041|P35527|K1C9_HUMAN	Keratin, type I cytoskeletal 9 OS=Homo sapiens GN=KRT9 PE=1 SV=3	953	72	4e-90	62255	16	15	14	13	40.6	5.14	MSCRQFSSSYLSRSGGGGGGGLGSGGSIRSSYSRFSSSGGGGGGGRFSSSSGYGGGSSRVCGRGGGGSFGYSYGGGSGGGFSASSLGGGFGGGSRGFGGASGGGYSSSGGFGGGFGGGSGGGFGGGYGSGFGGFGGFGGGAGGGDGGILTANEKSTMQELNSRLASYLDKVQALEEANNDLENKIQDWYDKKGPAAIQKNYSPYYNTIDDLKDQIVDLTVGNNKTLLDIDNTRMTLDDFRIKFEMEQNLRQGVDADINGLRQVLDNLTMEKSDLEMQYETLQEELMALKKNHKEEMSQLTGQNSGDVNVEINVAPGKDLTKTLNDMRQEYEQLIAKNRKDIENQYETQITQIEHEVSSSGQEVQSSAKEVTQLRHGVQELEIELQSQLSKKAALEKSLE…	6990	1	1	1	837.381	3	-0.0028	450	472	0	85.88	2.5e-06	K	EIETYHNLLEGGQEDFESSGAGK	I
14	1::sp|cRAP041|P35527|K1C9_HUMAN	Keratin, type I cytoskeletal 9 OS=Homo sapiens GN=KRT9 PE=1 SV=3	953	72	4e-90	62255	16	15	14	13	40.6	5.14	MSCRQFSSSYLSRSGGGGGGGLGSGGSIRSSYSRFSSSGGGGGGGRFSSSSGYGGGSSRVCGRGGGGSFGYSYGGGSGGGFSASSLGGGFGGGSRGFGGASGGGYSSSGGFGGGFGGGSGGGFGGGYGSGFGGFGGFGGGAGGGDGGILTANEKSTMQELNSRLASYLDKVQALEEANNDLENKIQDWYDKKGPAAIQKNYSPYYNTIDDLKDQIVDLTVGNNKTLLDIDNTRMTLDDFRIKFEMEQNLRQGVDADINGLRQVLDNLTMEKSDLEMQYETLQEELMALKKNHKEEMSQLTGQNSGDVNVEINVAPGKDLTKTLNDMRQEYEQLIAKNRKDIENQYETQITQIEHEVSSSGQEVQSSAKEVTQLRHGVQELEIELQSQLSKKAALEKSLE…	9128	1	1	1	1075.09	3	-0.0263	580	619	0	84.59	2.3e-07	R	GGSGGSHGGGSGFGGESGGSYGGGEEASGSGGGYGGGSGK	S
14	1::sp|cRAP041|P35527|K1C9_HUMAN	Keratin, type I cytoskeletal 9 OS=Homo sapiens GN=KRT9 PE=1 SV=3	953	72	4e-90	62255	16	15	14	13	40.6	5.14	MSCRQFSSSYLSRSGGGGGGGLGSGGSIRSSYSRFSSSGGGGGGGRFSSSSGYGGGSSRVCGRGGGGSFGYSYGGGSGGGFSASSLGGGFGGGSRGFGGASGGGYSSSGGFGGGFGGGSGGGFGGGYGSGFGGFGGFGGGAGGGDGGILTANEKSTMQELNSRLASYLDKVQALEEANNDLENKIQDWYDKKGPAAIQKNYSPYYNTIDDLKDQIVDLTVGNNKTLLDIDNTRMTLDDFRIKFEMEQNLRQGVDADINGLRQVLDNLTMEKSDLEMQYETLQEELMALKKNHKEEMSQLTGQNSGDVNVEINVAPGKDLTKTLNDMRQEYEQLIAKNRKDIENQYETQITQIEHEVSSSGQEVQSSAKEVTQLRHGVQELEIELQSQLSKKAALEKSLE…	12023	1	1	1	1244.24	4	0.0171	514	579	0	33.37	0.027	R	GGSGGSYGGGSGSGGGSGGGYGGGSGGGHSGGSGGGHSGGSGGNYGGGSGSGGGSGGGYGGGSGSR	G
15	1::sp|cRAP054|P04264|K2C1_HUMAN	Keratin, type II cytoskeletal 1 OS=Homo sapiens GN=KRT1 PE=1 SV=6	948	72	1.4e-89	66170	20	13	17	11	31.5	8.15	MSRQFSSRSGYRSGGGFSSGSAGIINYQRRTTSSSTRRSGGGGGRFSSCGGGGGSFGAGGGFGSRSLVNLGGSKSISISVARGGGRGSGFGGGYGGGGFGGGGFGGGGFGGGGIGGGGFGGFGSGGGGFGGGGFGGGGYGGGYGPVCPPGGIQEVTINQSLLQPLNVEIDPEIQKVKSREREQIKSLNNQFASFIDKVRFLEQQNQVLQTKWELLQQVDTSTRTHNLEPYFESFINNLRRRVDQLKSDQSRLDSELKNMQDMVEDYRNKYEDEINKRTNAENEFVTIKKDVDGAYMTKVDLQAKLDNLQQEIDFLTALYQAELSQMQTQISETNVILSMDNNRSLDLDSIIAEVKAQYEDIAQKSKAEAESLYQSKYEELQITAGRHGDSVRNSKIEIS…	240	1	1	1	416.749	2	0.0012	75	82	0	36.87	0.16	K	SISISVAR	G
15	1::sp|cRAP054|P04264|K2C1_HUMAN	Keratin, type II cytoskeletal 1 OS=Homo sapiens GN=KRT1 PE=1 SV=6	948	72	1.4e-89	66170	20	13	17	11	31.5	8.15	MSRQFSSRSGYRSGGGFSSGSAGIINYQRRTTSSSTRRSGGGGGRFSSCGGGGGSFGAGGGFGSRSLVNLGGSKSISISVARGGGRGSGFGGGYGGGGFGGGGFGGGGFGGGGIGGGGFGGFGSGGGGFGGGGFGGGGYGGGYGPVCPPGGIQEVTINQSLLQPLNVEIDPEIQKVKSREREQIKSLNNQFASFIDKVRFLEQQNQVLQTKWELLQQVDTSTRTHNLEPYFESFINNLRRRVDQLKSDQSRLDSELKNMQDMVEDYRNKYEDEINKRTNAENEFVTIKKDVDGAYMTKVDLQAKLDNLQQEIDFLTALYQAELSQMQTQISETNVILSMDNNRSLDLDSIIAEVKAQYEDIAQKSKAEAESLYQSKYEELQITAGRHGDSVRNSKIEIS…	728	1	1	0	487.269	2	0.0001	396	403	0	34.15	0.68	K	IEISELNR	V
15	1::sp|cRAP054|P04264|K2C1_HUMAN	Keratin, type II cytoskeletal 1 OS=Homo sapiens GN=KRT1 PE=1 SV=6	948	72	1.4e-89	66170	20	13	17	11	31.5	8.15	MSRQFSSRSGYRSGGGFSSGSAGIINYQRRTTSSSTRRSGGGGGRFSSCGGGGGSFGAGGGFGSRSLVNLGGSKSISISVARGGGRGSGFGGGYGGGGFGGGGFGGGGFGGGGIGGGGFGGFGSGGGGFGGGGFGGGGYGGGYGPVCPPGGIQEVTINQSLLQPLNVEIDPEIQKVKSREREQIKSLNNQFASFIDKVRFLEQQNQVLQTKWELLQQVDTSTRTHNLEPYFESFINNLRRRVDQLKSDQSRLDSELKNMQDMVEDYRNKYEDEINKRTNAENEFVTIKKDVDGAYMTKVDLQAKLDNLQQEIDFLTALYQAELSQMQTQISETNVILSMDNNRSLDLDSIIAEVKAQYEDIAQKSKAEAESLYQSKYEELQITAGRHGDSVRNSKIEIS…	911	1	1	1	508.224	2	0.0003	290	298	0	22.81	1.1	K	DVDGAYMTK	V
15	1::sp|cRAP054|P04264|K2C1_HUMAN	Keratin, type II cytoskeletal 1 OS=Homo sapiens GN=KRT1 PE=1 SV=6	948	72	1.4e-89	66170	20	13	17	11	31.5	8.15	MSRQFSSRSGYRSGGGFSSGSAGIINYQRRTTSSSTRRSGGGGGRFSSCGGGGGSFGAGGGFGSRSLVNLGGSKSISISVARGGGRGSGFGGGYGGGGFGGGGFGGGGFGGGGIGGGGFGGFGSGGGGFGGGGFGGGGYGGGYGPVCPPGGIQEVTINQSLLQPLNVEIDPEIQKVKSREREQIKSLNNQFASFIDKVRFLEQQNQVLQTKWELLQQVDTSTRTHNLEPYFESFINNLRRRVDQLKSDQSRLDSELKNMQDMVEDYRNKYEDEINKRTNAENEFVTIKKDVDGAYMTKVDLQAKLDNLQQEIDFLTALYQAELSQMQTQISETNVILSMDNNRSLDLDSIIAEVKAQYEDIAQKSKAEAESLYQSKYEELQITAGRHGDSVRNSKIEIS…	999	1	1	0	517.26	2	-0.0025	484	492	0	50.03	0.014	R	TLLEGEESR	M
15	1::sp|cRAP054|P04264|K2C1_HUMAN	Keratin, type II cytoskeletal 1 OS=Homo sapiens GN=KRT1 PE=1 SV=6	948	72	1.4e-89	66170	20	13	17	11	31.5	8.15	MSRQFSSRSGYRSGGGFSSGSAGIINYQRRTTSSSTRRSGGGGGRFSSCGGGGGSFGAGGGFGSRSLVNLGGSKSISISVARGGGRGSGFGGGYGGGGFGGGGFGGGGFGGGGIGGGGFGGFGSGGGGFGGGGFGGGGYGGGYGPVCPPGGIQEVTINQSLLQPLNVEIDPEIQKVKSREREQIKSLNNQFASFIDKVRFLEQQNQVLQTKWELLQQVDTSTRTHNLEPYFESFINNLRRRVDQLKSDQSRLDSELKNMQDMVEDYRNKYEDEINKRTNAENEFVTIKKDVDGAYMTKVDLQAKLDNLQQEIDFLTALYQAELSQMQTQISETNVILSMDNNRSLDLDSIIAEVKAQYEDIAQKSKAEAESLYQSKYEELQITAGRHGDSVRNSKIEIS…	1130	1	1	1	533.265	2	0.0026	356	364	0	40.35	0.099	K	AQYEDIAQK	S
15	1::sp|cRAP054|P04264|K2C1_HUMAN	Keratin, type II cytoskeletal 1 OS=Homo sapiens GN=KRT1 PE=1 SV=6	948	72	1.4e-89	66170	20	13	17	11	31.5	8.15	MSRQFSSRSGYRSGGGFSSGSAGIINYQRRTTSSSTRRSGGGGGRFSSCGGGGGSFGAGGGFGSRSLVNLGGSKSISISVARGGGRGSGFGGGYGGGGFGGGGFGGGGFGGGGIGGGGFGGFGSGGGGFGGGGFGGGGYGGGYGPVCPPGGIQEVTINQSLLQPLNVEIDPEIQKVKSREREQIKSLNNQFASFIDKVRFLEQQNQVLQTKWELLQQVDTSTRTHNLEPYFESFINNLRRRVDQLKSDQSRLDSELKNMQDMVEDYRNKYEDEINKRTNAENEFVTIKKDVDGAYMTKVDLQAKLDNLQQEIDFLTALYQAELSQMQTQISETNVILSMDNNRSLDLDSIIAEVKAQYEDIAQKSKAEAESLYQSKYEELQITAGRHGDSVRNSKIEIS…	1296	1	1	1	563.777	2	0.0208	367	376	0	42.74	0.042	K	AEAESLYQSK	Y
15	1::sp|cRAP054|P04264|K2C1_HUMAN	Keratin, type II cytoskeletal 1 OS=Homo sapiens GN=KRT1 PE=1 SV=6	948	72	1.4e-89	66170	20	13	17	11	31.5	8.15	MSRQFSSRSGYRSGGGFSSGSAGIINYQRRTTSSSTRRSGGGGGRFSSCGGGGGSFGAGGGFGSRSLVNLGGSKSISISVARGGGRGSGFGGGYGGGGFGGGGFGGGGFGGGGIGGGGFGGFGSGGGGFGGGGFGGGGYGGGYGPVCPPGGIQEVTINQSLLQPLNVEIDPEIQKVKSREREQIKSLNNQFASFIDKVRFLEQQNQVLQTKWELLQQVDTSTRTHNLEPYFESFINNLRRRVDQLKSDQSRLDSELKNMQDMVEDYRNKYEDEINKRTNAENEFVTIKKDVDGAYMTKVDLQAKLDNLQQEIDFLTALYQAELSQMQTQISETNVILSMDNNRSLDLDSIIAEVKAQYEDIAQKSKAEAESLYQSKYEELQITAGRHGDSVRNSKIEIS…	1373	1	1	1	579.259	2	-0.0034	464	472	0	29.85	0.43	R	DYQELMNTK	L
15	1::sp|cRAP054|P04264|K2C1_HUMAN	Keratin, type II cytoskeletal 1 OS=Homo sapiens GN=KRT1 PE=1 SV=6	948	72	1.4e-89	66170	20	13	17	11	31.5	8.15	MSRQFSSRSGYRSGGGFSSGSAGIINYQRRTTSSSTRRSGGGGGRFSSCGGGGGSFGAGGGFGSRSLVNLGGSKSISISVARGGGRGSGFGGGYGGGGFGGGGFGGGGFGGGGIGGGGFGGFGSGGGGFGGGGFGGGGYGGGYGPVCPPGGIQEVTINQSLLQPLNVEIDPEIQKVKSREREQIKSLNNQFASFIDKVRFLEQQNQVLQTKWELLQQVDTSTRTHNLEPYFESFINNLRRRVDQLKSDQSRLDSELKNMQDMVEDYRNKYEDEINKRTNAENEFVTIKKDVDGAYMTKVDLQAKLDNLQQEIDFLTALYQAELSQMQTQISETNVILSMDNNRSLDLDSIIAEVKAQYEDIAQKSKAEAESLYQSKYEELQITAGRHGDSVRNSKIEIS…	1422	1	1	1	590.305	2	0.0016	377	386	0	71.14	9.3e-05	K	YEELQITAGR	H
15	1::sp|cRAP054|P04264|K2C1_HUMAN	Keratin, type II cytoskeletal 1 OS=Homo sapiens GN=KRT1 PE=1 SV=6	948	72	1.4e-89	66170	20	13	17	11	31.5	8.15	MSRQFSSRSGYRSGGGFSSGSAGIINYQRRTTSSSTRRSGGGGGRFSSCGGGGGSFGAGGGFGSRSLVNLGGSKSISISVARGGGRGSGFGGGYGGGGFGGGGFGGGGFGGGGIGGGGFGGFGSGGGGFGGGGFGGGGYGGGYGPVCPPGGIQEVTINQSLLQPLNVEIDPEIQKVKSREREQIKSLNNQFASFIDKVRFLEQQNQVLQTKWELLQQVDTSTRTHNLEPYFESFINNLRRRVDQLKSDQSRLDSELKNMQDMVEDYRNKYEDEINKRTNAENEFVTIKKDVDGAYMTKVDLQAKLDNLQQEIDFLTALYQAELSQMQTQISETNVILSMDNNRSLDLDSIIAEVKAQYEDIAQKSKAEAESLYQSKYEELQITAGRHGDSVRNSKIEIS…	1929	1	1	1	666.763	2	-0.0013	258	267	0	50.58	0.00066	K	NMQDMVEDYR	N
15	1::sp|cRAP054|P04264|K2C1_HUMAN	Keratin, type II cytoskeletal 1 OS=Homo sapiens GN=KRT1 PE=1 SV=6	948	72	1.4e-89	66170	20	13	17	11	31.5	8.15	MSRQFSSRSGYRSGGGFSSGSAGIINYQRRTTSSSTRRSGGGGGRFSSCGGGGGSFGAGGGFGSRSLVNLGGSKSISISVARGGGRGSGFGGGYGGGGFGGGGFGGGGFGGGGIGGGGFGGFGSGGGGFGGGGFGGGGYGGGYGPVCPPGGIQEVTINQSLLQPLNVEIDPEIQKVKSREREQIKSLNNQFASFIDKVRFLEQQNQVLQTKWELLQQVDTSTRTHNLEPYFESFINNLRRRVDQLKSDQSRLDSELKNMQDMVEDYRNKYEDEINKRTNAENEFVTIKKDVDGAYMTKVDLQAKLDNLQQEIDFLTALYQAELSQMQTQISETNVILSMDNNRSLDLDSIIAEVKAQYEDIAQKSKAEAESLYQSKYEELQITAGRHGDSVRNSKIEIS…	1970	1	1	1	670.838	2	-0.0003	365	376	1	76.27	2.4e-05	K	SKAEAESLYQSK	Y
15	1::sp|cRAP054|P04264|K2C1_HUMAN	Keratin, type II cytoskeletal 1 OS=Homo sapiens GN=KRT1 PE=1 SV=6	948	72	1.4e-89	66170	20	13	17	11	31.5	8.15	MSRQFSSRSGYRSGGGFSSGSAGIINYQRRTTSSSTRRSGGGGGRFSSCGGGGGSFGAGGGFGSRSLVNLGGSKSISISVARGGGRGSGFGGGYGGGGFGGGGFGGGGFGGGGIGGGGFGGFGSGGGGFGGGGFGGGGYGGGYGPVCPPGGIQEVTINQSLLQPLNVEIDPEIQKVKSREREQIKSLNNQFASFIDKVRFLEQQNQVLQTKWELLQQVDTSTRTHNLEPYFESFINNLRRRVDQLKSDQSRLDSELKNMQDMVEDYRNKYEDEINKRTNAENEFVTIKKDVDGAYMTKVDLQAKLDNLQQEIDFLTALYQAELSQMQTQISETNVILSMDNNRSLDLDSIIAEVKAQYEDIAQKSKAEAESLYQSKYEELQITAGRHGDSVRNSKIEIS…	1971	1	1	1	447.562	3	0.0011	365	376	1	51.89	0.0071	K	SKAEAESLYQSK	Y
15	1::sp|cRAP054|P04264|K2C1_HUMAN	Keratin, type II cytoskeletal 1 OS=Homo sapiens GN=KRT1 PE=1 SV=6	948	72	1.4e-89	66170	20	13	17	11	31.5	8.15	MSRQFSSRSGYRSGGGFSSGSAGIINYQRRTTSSSTRRSGGGGGRFSSCGGGGGSFGAGGGFGSRSLVNLGGSKSISISVARGGGRGSGFGGGYGGGGFGGGGFGGGGFGGGGIGGGGFGGFGSGGGGFGGGGFGGGGYGGGYGPVCPPGGIQEVTINQSLLQPLNVEIDPEIQKVKSREREQIKSLNNQFASFIDKVRFLEQQNQVLQTKWELLQQVDTSTRTHNLEPYFESFINNLRRRVDQLKSDQSRLDSELKNMQDMVEDYRNKYEDEINKRTNAENEFVTIKKDVDGAYMTKVDLQAKLDNLQQEIDFLTALYQAELSQMQTQISETNVILSMDNNRSLDLDSIIAEVKAQYEDIAQKSKAEAESLYQSKYEELQITAGRHGDSVRNSKIEIS…	2060	1	1	1	679.351	2	-0.0001	444	455	0	45.58	0.033	K	LNDLEDALQQAK	E
15	1::sp|cRAP054|P04264|K2C1_HUMAN	Keratin, type II cytoskeletal 1 OS=Homo sapiens GN=KRT1 PE=1 SV=6	948	72	1.4e-89	66170	20	13	17	11	31.5	8.15	MSRQFSSRSGYRSGGGFSSGSAGIINYQRRTTSSSTRRSGGGGGRFSSCGGGGGSFGAGGGFGSRSLVNLGGSKSISISVARGGGRGSGFGGGYGGGGFGGGGFGGGGFGGGGIGGGGFGGFGSGGGGFGGGGFGGGGYGGGYGPVCPPGGIQEVTINQSLLQPLNVEIDPEIQKVKSREREQIKSLNNQFASFIDKVRFLEQQNQVLQTKWELLQQVDTSTRTHNLEPYFESFINNLRRRVDQLKSDQSRLDSELKNMQDMVEDYRNKYEDEINKRTNAENEFVTIKKDVDGAYMTKVDLQAKLDNLQQEIDFLTALYQAELSQMQTQISETNVILSMDNNRSLDLDSIIAEVKAQYEDIAQKSKAEAESLYQSKYEELQITAGRHGDSVRNSKIEIS…	2284	1	1	1	465.249	3	-0.0004	278	289	1	84.56	4.5e-06	R	TNAENEFVTIKK	D
15	1::sp|cRAP054|P04264|K2C1_HUMAN	Keratin, type II cytoskeletal 1 OS=Homo sapiens GN=KRT1 PE=1 SV=6	948	72	1.4e-89	66170	20	13	17	11	31.5	8.15	MSRQFSSRSGYRSGGGFSSGSAGIINYQRRTTSSSTRRSGGGGGRFSSCGGGGGSFGAGGGFGSRSLVNLGGSKSISISVARGGGRGSGFGGGYGGGGFGGGGFGGGGFGGGGIGGGGFGGFGSGGGGFGGGGFGGGGYGGGYGPVCPPGGIQEVTINQSLLQPLNVEIDPEIQKVKSREREQIKSLNNQFASFIDKVRFLEQQNQVLQTKWELLQQVDTSTRTHNLEPYFESFINNLRRRVDQLKSDQSRLDSELKNMQDMVEDYRNKYEDEINKRTNAENEFVTIKKDVDGAYMTKVDLQAKLDNLQQEIDFLTALYQAELSQMQTQISETNVILSMDNNRSLDLDSIIAEVKAQYEDIAQKSKAEAESLYQSKYEELQITAGRHGDSVRNSKIEIS…	2703	1	1	0	738.396	2	-0.0003	200	211	0	85.56	4.1e-06	R	FLEQQNQVLQTK	W
15	1::sp|cRAP054|P04264|K2C1_HUMAN	Keratin, type II cytoskeletal 1 OS=Homo sapiens GN=KRT1 PE=1 SV=6	948	72	1.4e-89	66170	20	13	17	11	31.5	8.15	MSRQFSSRSGYRSGGGFSSGSAGIINYQRRTTSSSTRRSGGGGGRFSSCGGGGGSFGAGGGFGSRSLVNLGGSKSISISVARGGGRGSGFGGGYGGGGFGGGGFGGGGFGGGGIGGGGFGGFGSGGGGFGGGGFGGGGYGGGYGPVCPPGGIQEVTINQSLLQPLNVEIDPEIQKVKSREREQIKSLNNQFASFIDKVRFLEQQNQVLQTKWELLQQVDTSTRTHNLEPYFESFINNLRRRVDQLKSDQSRLDSELKNMQDMVEDYRNKYEDEINKRTNAENEFVTIKKDVDGAYMTKVDLQAKLDNLQQEIDFLTALYQAELSQMQTQISETNVILSMDNNRSLDLDSIIAEVKAQYEDIAQKSKAEAESLYQSKYEELQITAGRHGDSVRNSKIEIS…	4297	1	1	1	883.372	2	0.0021	46	65	0	38.83	0.033	R	FSSCGGGGGSFGAGGGFGSR	S
15	1::sp|cRAP054|P04264|K2C1_HUMAN	Keratin, type II cytoskeletal 1 OS=Homo sapiens GN=KRT1 PE=1 SV=6	948	72	1.4e-89	66170	20	13	17	11	31.5	8.15	MSRQFSSRSGYRSGGGFSSGSAGIINYQRRTTSSSTRRSGGGGGRFSSCGGGGGSFGAGGGFGSRSLVNLGGSKSISISVARGGGRGSGFGGGYGGGGFGGGGFGGGGFGGGGIGGGGFGGFGSGGGGFGGGGFGGGGYGGGYGPVCPPGGIQEVTINQSLLQPLNVEIDPEIQKVKSREREQIKSLNNQFASFIDKVRFLEQQNQVLQTKWELLQQVDTSTRTHNLEPYFESFINNLRRRVDQLKSDQSRLDSELKNMQDMVEDYRNKYEDEINKRTNAENEFVTIKKDVDGAYMTKVDLQAKLDNLQQEIDFLTALYQAELSQMQTQISETNVILSMDNNRSLDLDSIIAEVKAQYEDIAQKSKAEAESLYQSKYEELQITAGRHGDSVRNSKIEIS…	5235	1	1	1	673.3	3	0.0017	252	267	1	31.75	0.44	R	LDSELKNMQDMVEDYR	N
15	1::sp|cRAP054|P04264|K2C1_HUMAN	Keratin, type II cytoskeletal 1 OS=Homo sapiens GN=KRT1 PE=1 SV=6	948	72	1.4e-89	66170	20	13	17	11	31.5	8.15	MSRQFSSRSGYRSGGGFSSGSAGIINYQRRTTSSSTRRSGGGGGRFSSCGGGGGSFGAGGGFGSRSLVNLGGSKSISISVARGGGRGSGFGGGYGGGGFGGGGFGGGGFGGGGIGGGGFGGFGSGGGGFGGGGFGGGGYGGGYGPVCPPGGIQEVTINQSLLQPLNVEIDPEIQKVKSREREQIKSLNNQFASFIDKVRFLEQQNQVLQTKWELLQQVDTSTRTHNLEPYFESFINNLRRRVDQLKSDQSRLDSELKNMQDMVEDYRNKYEDEINKRTNAENEFVTIKKDVDGAYMTKVDLQAKLDNLQQEIDFLTALYQAELSQMQTQISETNVILSMDNNRSLDLDSIIAEVKAQYEDIAQKSKAEAESLYQSKYEELQITAGRHGDSVRNSKIEIS…	6586	1	1	1	1192.47	2	-0.0122	519	549	0	139.97	1e-12	R	GGGGGGYGSGGSSYGSGGGSYGSGGGGGGGR	G
15	1::sp|cRAP054|P04264|K2C1_HUMAN	Keratin, type II cytoskeletal 1 OS=Homo sapiens GN=KRT1 PE=1 SV=6	948	72	1.4e-89	66170	20	13	17	11	31.5	8.15	MSRQFSSRSGYRSGGGFSSGSAGIINYQRRTTSSSTRRSGGGGGRFSSCGGGGGSFGAGGGFGSRSLVNLGGSKSISISVARGGGRGSGFGGGYGGGGFGGGGFGGGGFGGGGIGGGGFGGFGSGGGGFGGGGFGGGGYGGGYGPVCPPGGIQEVTINQSLLQPLNVEIDPEIQKVKSREREQIKSLNNQFASFIDKVRFLEQQNQVLQTKWELLQQVDTSTRTHNLEPYFESFINNLRRRVDQLKSDQSRLDSELKNMQDMVEDYRNKYEDEINKRTNAENEFVTIKKDVDGAYMTKVDLQAKLDNLQQEIDFLTALYQAELSQMQTQISETNVILSMDNNRSLDLDSIIAEVKAQYEDIAQKSKAEAESLYQSKYEELQITAGRHGDSVRNSKIEIS…	6587	1	1	1	795.32	3	-0.0063	519	549	0	107.61	1.9e-09	R	GGGGGGYGSGGSSYGSGGGSYGSGGGGGGGR	G
15	1::sp|cRAP054|P04264|K2C1_HUMAN	Keratin, type II cytoskeletal 1 OS=Homo sapiens GN=KRT1 PE=1 SV=6	948	72	1.4e-89	66170	20	13	17	11	31.5	8.15	MSRQFSSRSGYRSGGGFSSGSAGIINYQRRTTSSSTRRSGGGGGRFSSCGGGGGSFGAGGGFGSRSLVNLGGSKSISISVARGGGRGSGFGGGYGGGGFGGGGFGGGGFGGGGIGGGGFGGFGSGGGGFGGGGFGGGGYGGGYGPVCPPGGIQEVTINQSLLQPLNVEIDPEIQKVKSREREQIKSLNNQFASFIDKVRFLEQQNQVLQTKWELLQQVDTSTRTHNLEPYFESFINNLRRRVDQLKSDQSRLDSELKNMQDMVEDYRNKYEDEINKRTNAENEFVTIKKDVDGAYMTKVDLQAKLDNLQQEIDFLTALYQAELSQMQTQISETNVILSMDNNRSLDLDSIIAEVKAQYEDIAQKSKAEAESLYQSKYEELQITAGRHGDSVRNSKIEIS…	7243	1	1	1	861.059	3	0.0002	493	518	0	67.02	0.00021	R	MSGECAPNVSVSVSTSHTTISGGGSR	G
16	2::tr|A0A091VZN2|A0A091VZN2_NIPNI	Uncharacterized protein OS=Nipponia nippon OX=128390 GN=Y956_01035 PE=4 SV=1	942	72	5.6e-89	55489	25	16	16	10	43.3	7.83	MKLLLLFLLCVCSVKSQDFSDYDDEDDSPQPGIRSHRPLDKRREAAPTLRPVAPPISGAGYQPRPPKRVKTSDKKEYIIYPDAGGCKHPLEELGVLCPTGCELQTTLVKQEKNVKPVVRDLKDKVSKLSETSTTFYEYVTVLDDKLVKRQKQRKDNDDIFSQYNTEVELHYNYIKDNLDNNIPSSLRVLRAVVDSLHKKIQKLENAIATQMDYCRSPCVVSCNIPVVSGKECEDIIRKGGEISEMYLIQPDPFVRPYRVYCDMQTDNGGWTLIQNRQDGSVNFGRVWDQYRKGFGNVAKSGGKNYCDTPGEYWLGNDKISQLTKIGPTEVLIEMEDWNGDKVSAHYGGFTIQNEGNKYQLSVSNYKGNAGNALMEGASQLHGENRTMTIHNGMFFSTYD…	329	1	0	0	429.695	2	0.001	462	468	0	34.94	0.058	K	GSWYSMK	K
16	2::tr|A0A091VZN2|A0A091VZN2_NIPNI	Uncharacterized protein OS=Nipponia nippon OX=128390 GN=Y956_01035 PE=4 SV=1	942	72	5.6e-89	55489	25	16	16	10	43.3	7.83	MKLLLLFLLCVCSVKSQDFSDYDDEDDSPQPGIRSHRPLDKRREAAPTLRPVAPPISGAGYQPRPPKRVKTSDKKEYIIYPDAGGCKHPLEELGVLCPTGCELQTTLVKQEKNVKPVVRDLKDKVSKLSETSTTFYEYVTVLDDKLVKRQKQRKDNDDIFSQYNTEVELHYNYIKDNLDNNIPSSLRVLRAVVDSLHKKIQKLENAIATQMDYCRSPCVVSCNIPVVSGKECEDIIRKGGEISEMYLIQPDPFVRPYRVYCDMQTDNGGWTLIQNRQDGSVNFGRVWDQYRKGFGNVAKSGGKNYCDTPGEYWLGNDKISQLTKIGPTEVLIEMEDWNGDKVSAHYGGFTIQNEGNKYQLSVSNYKGNAGNALMEGASQLHGENRTMTIHNGMFFSTYD…	559	2	0	0	460.753	2	0.0003	474	480	0	22.95	5.1	K	IRPYFPQ	-
16	2::tr|A0A091VZN2|A0A091VZN2_NIPNI	Uncharacterized protein OS=Nipponia nippon OX=128390 GN=Y956_01035 PE=4 SV=1	942	72	5.6e-89	55489	25	16	16	10	43.3	7.83	MKLLLLFLLCVCSVKSQDFSDYDDEDDSPQPGIRSHRPLDKRREAAPTLRPVAPPISGAGYQPRPPKRVKTSDKKEYIIYPDAGGCKHPLEELGVLCPTGCELQTTLVKQEKNVKPVVRDLKDKVSKLSETSTTFYEYVTVLDDKLVKRQKQRKDNDDIFSQYNTEVELHYNYIKDNLDNNIPSSLRVLRAVVDSLHKKIQKLENAIATQMDYCRSPCVVSCNIPVVSGKECEDIIRKGGEISEMYLIQPDPFVRPYRVYCDMQTDNGGWTLIQNRQDGSVNFGRVWDQYRKGFGNVAKSGGKNYCDTPGEYWLGNDKISQLTKIGPTEVLIEMEDWNGDKVSAHYGGFTIQNEGNKYQLSVSNYKGNAGNALMEGASQLHGENRTMTIHNGMFFSTYD…	585	1	0	0	467.719	2	0.0007	231	237	0	46.07	0.02	K	ECEDIIR	K
16	2::tr|A0A091VZN2|A0A091VZN2_NIPNI	Uncharacterized protein OS=Nipponia nippon OX=128390 GN=Y956_01035 PE=4 SV=1	942	72	5.6e-89	55489	25	16	16	10	43.3	7.83	MKLLLLFLLCVCSVKSQDFSDYDDEDDSPQPGIRSHRPLDKRREAAPTLRPVAPPISGAGYQPRPPKRVKTSDKKEYIIYPDAGGCKHPLEELGVLCPTGCELQTTLVKQEKNVKPVVRDLKDKVSKLSETSTTFYEYVTVLDDKLVKRQKQRKDNDDIFSQYNTEVELHYNYIKDNLDNNIPSSLRVLRAVVDSLHKKIQKLENAIATQMDYCRSPCVVSCNIPVVSGKECEDIIRKGGEISEMYLIQPDPFVRPYRVYCDMQTDNGGWTLIQNRQDGSVNFGRVWDQYRKGFGNVAKSGGKNYCDTPGEYWLGNDKISQLTKIGPTEVLIEMEDWNGDKVSAHYGGFTIQNEGNKYQLSVSNYKGNAGNALMEGASQLHGENRTMTIHNGMFFSTYD…	759	1	0	0	490.233	2	0.0003	277	285	0	63.26	0.00042	R	QDGSVNFGR	V
16	2::tr|A0A091VZN2|A0A091VZN2_NIPNI	Uncharacterized protein OS=Nipponia nippon OX=128390 GN=Y956_01035 PE=4 SV=1	942	72	5.6e-89	55489	25	16	16	10	43.3	7.83	MKLLLLFLLCVCSVKSQDFSDYDDEDDSPQPGIRSHRPLDKRREAAPTLRPVAPPISGAGYQPRPPKRVKTSDKKEYIIYPDAGGCKHPLEELGVLCPTGCELQTTLVKQEKNVKPVVRDLKDKVSKLSETSTTFYEYVTVLDDKLVKRQKQRKDNDDIFSQYNTEVELHYNYIKDNLDNNIPSSLRVLRAVVDSLHKKIQKLENAIATQMDYCRSPCVVSCNIPVVSGKECEDIIRKGGEISEMYLIQPDPFVRPYRVYCDMQTDNGGWTLIQNRQDGSVNFGRVWDQYRKGFGNVAKSGGKNYCDTPGEYWLGNDKISQLTKIGPTEVLIEMEDWNGDKVSAHYGGFTIQNEGNKYQLSVSNYKGNAGNALMEGASQLHGENRTMTIHNGMFFSTYD…	1234	1	0	0	551.283	2	0.0016	358	366	0	59.47	0.0011	K	YQLSVSNYK	G
16	2::tr|A0A091VZN2|A0A091VZN2_NIPNI	Uncharacterized protein OS=Nipponia nippon OX=128390 GN=Y956_01035 PE=4 SV=1	942	72	5.6e-89	55489	25	16	16	10	43.3	7.83	MKLLLLFLLCVCSVKSQDFSDYDDEDDSPQPGIRSHRPLDKRREAAPTLRPVAPPISGAGYQPRPPKRVKTSDKKEYIIYPDAGGCKHPLEELGVLCPTGCELQTTLVKQEKNVKPVVRDLKDKVSKLSETSTTFYEYVTVLDDKLVKRQKQRKDNDDIFSQYNTEVELHYNYIKDNLDNNIPSSLRVLRAVVDSLHKKIQKLENAIATQMDYCRSPCVVSCNIPVVSGKECEDIIRKGGEISEMYLIQPDPFVRPYRVYCDMQTDNGGWTLIQNRQDGSVNFGRVWDQYRKGFGNVAKSGGKNYCDTPGEYWLGNDKISQLTKIGPTEVLIEMEDWNGDKVSAHYGGFTIQNEGNKYQLSVSNYKGNAGNALMEGASQLHGENRTMTIHNGMFFSTYD…	1633	1	0	0	620.263	2	0	417	426	0	49.69	0.0038	K	EDGGGWWYNR	C
16	2::tr|A0A091VZN2|A0A091VZN2_NIPNI	Uncharacterized protein OS=Nipponia nippon OX=128390 GN=Y956_01035 PE=4 SV=1	942	72	5.6e-89	55489	25	16	16	10	43.3	7.83	MKLLLLFLLCVCSVKSQDFSDYDDEDDSPQPGIRSHRPLDKRREAAPTLRPVAPPISGAGYQPRPPKRVKTSDKKEYIIYPDAGGCKHPLEELGVLCPTGCELQTTLVKQEKNVKPVVRDLKDKVSKLSETSTTFYEYVTVLDDKLVKRQKQRKDNDDIFSQYNTEVELHYNYIKDNLDNNIPSSLRVLRAVVDSLHKKIQKLENAIATQMDYCRSPCVVSCNIPVVSGKECEDIIRKGGEISEMYLIQPDPFVRPYRVYCDMQTDNGGWTLIQNRQDGSVNFGRVWDQYRKGFGNVAKSGGKNYCDTPGEYWLGNDKISQLTKIGPTEVLIEMEDWNGDKVSAHYGGFTIQNEGNKYQLSVSNYKGNAGNALMEGASQLHGENRTMTIHNGMFFSTYD…	1687	1	0	0	630.286	2	-0.001	401	411	0	59.56	0.00059	R	DNDGWLTADPR	K
16	2::tr|A0A091VZN2|A0A091VZN2_NIPNI	Uncharacterized protein OS=Nipponia nippon OX=128390 GN=Y956_01035 PE=4 SV=1	942	72	5.6e-89	55489	25	16	16	10	43.3	7.83	MKLLLLFLLCVCSVKSQDFSDYDDEDDSPQPGIRSHRPLDKRREAAPTLRPVAPPISGAGYQPRPPKRVKTSDKKEYIIYPDAGGCKHPLEELGVLCPTGCELQTTLVKQEKNVKPVVRDLKDKVSKLSETSTTFYEYVTVLDDKLVKRQKQRKDNDDIFSQYNTEVELHYNYIKDNLDNNIPSSLRVLRAVVDSLHKKIQKLENAIATQMDYCRSPCVVSCNIPVVSGKECEDIIRKGGEISEMYLIQPDPFVRPYRVYCDMQTDNGGWTLIQNRQDGSVNFGRVWDQYRKGFGNVAKSGGKNYCDTPGEYWLGNDKISQLTKIGPTEVLIEMEDWNGDKVSAHYGGFTIQNEGNKYQLSVSNYKGNAGNALMEGASQLHGENRTMTIHNGMFFSTYD…	3193	1	0	0	772.849	2	-0.0046	449	461	0	74.18	2.2e-05	K	HGTDDGVVWMNWK	G
16	2::tr|A0A091VZN2|A0A091VZN2_NIPNI	Uncharacterized protein OS=Nipponia nippon OX=128390 GN=Y956_01035 PE=4 SV=1	942	72	5.6e-89	55489	25	16	16	10	43.3	7.83	MKLLLLFLLCVCSVKSQDFSDYDDEDDSPQPGIRSHRPLDKRREAAPTLRPVAPPISGAGYQPRPPKRVKTSDKKEYIIYPDAGGCKHPLEELGVLCPTGCELQTTLVKQEKNVKPVVRDLKDKVSKLSETSTTFYEYVTVLDDKLVKRQKQRKDNDDIFSQYNTEVELHYNYIKDNLDNNIPSSLRVLRAVVDSLHKKIQKLENAIATQMDYCRSPCVVSCNIPVVSGKECEDIIRKGGEISEMYLIQPDPFVRPYRVYCDMQTDNGGWTLIQNRQDGSVNFGRVWDQYRKGFGNVAKSGGKNYCDTPGEYWLGNDKISQLTKIGPTEVLIEMEDWNGDKVSAHYGGFTIQNEGNKYQLSVSNYKGNAGNALMEGASQLHGENRTMTIHNGMFFSTYD…	3260	1	0	0	780.849	2	0.0005	449	461	0	79.47	6.3e-06	K	HGTDDGVVWMNWK	G
16	2::tr|A0A091VZN2|A0A091VZN2_NIPNI	Uncharacterized protein OS=Nipponia nippon OX=128390 GN=Y956_01035 PE=4 SV=1	942	72	5.6e-89	55489	25	16	16	10	43.3	7.83	MKLLLLFLLCVCSVKSQDFSDYDDEDDSPQPGIRSHRPLDKRREAAPTLRPVAPPISGAGYQPRPPKRVKTSDKKEYIIYPDAGGCKHPLEELGVLCPTGCELQTTLVKQEKNVKPVVRDLKDKVSKLSETSTTFYEYVTVLDDKLVKRQKQRKDNDDIFSQYNTEVELHYNYIKDNLDNNIPSSLRVLRAVVDSLHKKIQKLENAIATQMDYCRSPCVVSCNIPVVSGKECEDIIRKGGEISEMYLIQPDPFVRPYRVYCDMQTDNGGWTLIQNRQDGSVNFGRVWDQYRKGFGNVAKSGGKNYCDTPGEYWLGNDKISQLTKIGPTEVLIEMEDWNGDKVSAHYGGFTIQNEGNKYQLSVSNYKGNAGNALMEGASQLHGENRTMTIHNGMFFSTYD…	3261	1	0	0	520.902	3	0.0014	449	461	0	41.11	0.044	K	HGTDDGVVWMNWK	G
16	2::tr|A0A091VZN2|A0A091VZN2_NIPNI	Uncharacterized protein OS=Nipponia nippon OX=128390 GN=Y956_01035 PE=4 SV=1	942	72	5.6e-89	55489	25	16	16	10	43.3	7.83	MKLLLLFLLCVCSVKSQDFSDYDDEDDSPQPGIRSHRPLDKRREAAPTLRPVAPPISGAGYQPRPPKRVKTSDKKEYIIYPDAGGCKHPLEELGVLCPTGCELQTTLVKQEKNVKPVVRDLKDKVSKLSETSTTFYEYVTVLDDKLVKRQKQRKDNDDIFSQYNTEVELHYNYIKDNLDNNIPSSLRVLRAVVDSLHKKIQKLENAIATQMDYCRSPCVVSCNIPVVSGKECEDIIRKGGEISEMYLIQPDPFVRPYRVYCDMQTDNGGWTLIQNRQDGSVNFGRVWDQYRKGFGNVAKSGGKNYCDTPGEYWLGNDKISQLTKIGPTEVLIEMEDWNGDKVSAHYGGFTIQNEGNKYQLSVSNYKGNAGNALMEGASQLHGENRTMTIHNGMFFSTYD…	3480	1	0	0	801.902	2	-0.0009	216	230	0	95.73	4e-07	R	SPCVVSCNIPVVSGK	E
16	2::tr|A0A091VZN2|A0A091VZN2_NIPNI	Uncharacterized protein OS=Nipponia nippon OX=128390 GN=Y956_01035 PE=4 SV=1	942	72	5.6e-89	55489	25	16	16	10	43.3	7.83	MKLLLLFLLCVCSVKSQDFSDYDDEDDSPQPGIRSHRPLDKRREAAPTLRPVAPPISGAGYQPRPPKRVKTSDKKEYIIYPDAGGCKHPLEELGVLCPTGCELQTTLVKQEKNVKPVVRDLKDKVSKLSETSTTFYEYVTVLDDKLVKRQKQRKDNDDIFSQYNTEVELHYNYIKDNLDNNIPSSLRVLRAVVDSLHKKIQKLENAIATQMDYCRSPCVVSCNIPVVSGKECEDIIRKGGEISEMYLIQPDPFVRPYRVYCDMQTDNGGWTLIQNRQDGSVNFGRVWDQYRKGFGNVAKSGGKNYCDTPGEYWLGNDKISQLTKIGPTEVLIEMEDWNGDKVSAHYGGFTIQNEGNKYQLSVSNYKGNAGNALMEGASQLHGENRTMTIHNGMFFSTYD…	4567	1	0	0	916.383	2	-0.0014	304	318	0	67.49	4e-05	K	NYCDTPGEYWLGNDK	I
16	2::tr|A0A091VZN2|A0A091VZN2_NIPNI	Uncharacterized protein OS=Nipponia nippon OX=128390 GN=Y956_01035 PE=4 SV=1	942	72	5.6e-89	55489	25	16	16	10	43.3	7.83	MKLLLLFLLCVCSVKSQDFSDYDDEDDSPQPGIRSHRPLDKRREAAPTLRPVAPPISGAGYQPRPPKRVKTSDKKEYIIYPDAGGCKHPLEELGVLCPTGCELQTTLVKQEKNVKPVVRDLKDKVSKLSETSTTFYEYVTVLDDKLVKRQKQRKDNDDIFSQYNTEVELHYNYIKDNLDNNIPSSLRVLRAVVDSLHKKIQKLENAIATQMDYCRSPCVVSCNIPVVSGKECEDIIRKGGEISEMYLIQPDPFVRPYRVYCDMQTDNGGWTLIQNRQDGSVNFGRVWDQYRKGFGNVAKSGGKNYCDTPGEYWLGNDKISQLTKIGPTEVLIEMEDWNGDKVSAHYGGFTIQNEGNKYQLSVSNYKGNAGNALMEGASQLHGENRTMTIHNGMFFSTYD…	4595	1	0	0	613.269	3	0.0035	386	400	0	33.84	0.21	R	TMTIHNGMFFSTYDR	D
16	2::tr|A0A091VZN2|A0A091VZN2_NIPNI	Uncharacterized protein OS=Nipponia nippon OX=128390 GN=Y956_01035 PE=4 SV=1	942	72	5.6e-89	55489	25	16	16	10	43.3	7.83	MKLLLLFLLCVCSVKSQDFSDYDDEDDSPQPGIRSHRPLDKRREAAPTLRPVAPPISGAGYQPRPPKRVKTSDKKEYIIYPDAGGCKHPLEELGVLCPTGCELQTTLVKQEKNVKPVVRDLKDKVSKLSETSTTFYEYVTVLDDKLVKRQKQRKDNDDIFSQYNTEVELHYNYIKDNLDNNIPSSLRVLRAVVDSLHKKIQKLENAIATQMDYCRSPCVVSCNIPVVSGKECEDIIRKGGEISEMYLIQPDPFVRPYRVYCDMQTDNGGWTLIQNRQDGSVNFGRVWDQYRKGFGNVAKSGGKNYCDTPGEYWLGNDKISQLTKIGPTEVLIEMEDWNGDKVSAHYGGFTIQNEGNKYQLSVSNYKGNAGNALMEGASQLHGENRTMTIHNGMFFSTYD…	5560	1	0	0	1056.01	2	0.0063	128	145	0	92.64	8.9e-07	K	LSETSTTFYEYVTVLDDK	L
16	2::tr|A0A091VZN2|A0A091VZN2_NIPNI	Uncharacterized protein OS=Nipponia nippon OX=128390 GN=Y956_01035 PE=4 SV=1	942	72	5.6e-89	55489	25	16	16	10	43.3	7.83	MKLLLLFLLCVCSVKSQDFSDYDDEDDSPQPGIRSHRPLDKRREAAPTLRPVAPPISGAGYQPRPPKRVKTSDKKEYIIYPDAGGCKHPLEELGVLCPTGCELQTTLVKQEKNVKPVVRDLKDKVSKLSETSTTFYEYVTVLDDKLVKRQKQRKDNDDIFSQYNTEVELHYNYIKDNLDNNIPSSLRVLRAVVDSLHKKIQKLENAIATQMDYCRSPCVVSCNIPVVSGKECEDIIRKGGEISEMYLIQPDPFVRPYRVYCDMQTDNGGWTLIQNRQDGSVNFGRVWDQYRKGFGNVAKSGGKNYCDTPGEYWLGNDKISQLTKIGPTEVLIEMEDWNGDKVSAHYGGFTIQNEGNKYQLSVSNYKGNAGNALMEGASQLHGENRTMTIHNGMFFSTYD…	5854	1	0	0	1093.98	2	-0.0016	259	276	0	137.05	1.3e-11	R	VYCDMQTDNGGWTLIQNR	Q
16	2::tr|A0A091VZN2|A0A091VZN2_NIPNI	Uncharacterized protein OS=Nipponia nippon OX=128390 GN=Y956_01035 PE=4 SV=1	942	72	5.6e-89	55489	25	16	16	10	43.3	7.83	MKLLLLFLLCVCSVKSQDFSDYDDEDDSPQPGIRSHRPLDKRREAAPTLRPVAPPISGAGYQPRPPKRVKTSDKKEYIIYPDAGGCKHPLEELGVLCPTGCELQTTLVKQEKNVKPVVRDLKDKVSKLSETSTTFYEYVTVLDDKLVKRQKQRKDNDDIFSQYNTEVELHYNYIKDNLDNNIPSSLRVLRAVVDSLHKKIQKLENAIATQMDYCRSPCVVSCNIPVVSGKECEDIIRKGGEISEMYLIQPDPFVRPYRVYCDMQTDNGGWTLIQNRQDGSVNFGRVWDQYRKGFGNVAKSGGKNYCDTPGEYWLGNDKISQLTKIGPTEVLIEMEDWNGDKVSAHYGGFTIQNEGNKYQLSVSNYKGNAGNALMEGASQLHGENRTMTIHNGMFFSTYD…	5855	3	0	0	729.658	3	-0.0004	259	276	0	51.43	0.0048	R	VYCDMQTDNGGWTLIQNR	Q
16	2::tr|A0A091VZN2|A0A091VZN2_NIPNI	Uncharacterized protein OS=Nipponia nippon OX=128390 GN=Y956_01035 PE=4 SV=1	942	72	5.6e-89	55489	25	16	16	10	43.3	7.83	MKLLLLFLLCVCSVKSQDFSDYDDEDDSPQPGIRSHRPLDKRREAAPTLRPVAPPISGAGYQPRPPKRVKTSDKKEYIIYPDAGGCKHPLEELGVLCPTGCELQTTLVKQEKNVKPVVRDLKDKVSKLSETSTTFYEYVTVLDDKLVKRQKQRKDNDDIFSQYNTEVELHYNYIKDNLDNNIPSSLRVLRAVVDSLHKKIQKLENAIATQMDYCRSPCVVSCNIPVVSGKECEDIIRKGGEISEMYLIQPDPFVRPYRVYCDMQTDNGGWTLIQNRQDGSVNFGRVWDQYRKGFGNVAKSGGKNYCDTPGEYWLGNDKISQLTKIGPTEVLIEMEDWNGDKVSAHYGGFTIQNEGNKYQLSVSNYKGNAGNALMEGASQLHGENRTMTIHNGMFFSTYD…	6991	1	1	0	628.572	4	-0.005	238	258	1	43.77	0.071	R	KGGEISEMYLIQPDPFVRPYR	V
16	2::tr|A0A091VZN2|A0A091VZN2_NIPNI	Uncharacterized protein OS=Nipponia nippon OX=128390 GN=Y956_01035 PE=4 SV=1	942	72	5.6e-89	55489	25	16	16	10	43.3	7.83	MKLLLLFLLCVCSVKSQDFSDYDDEDDSPQPGIRSHRPLDKRREAAPTLRPVAPPISGAGYQPRPPKRVKTSDKKEYIIYPDAGGCKHPLEELGVLCPTGCELQTTLVKQEKNVKPVVRDLKDKVSKLSETSTTFYEYVTVLDDKLVKRQKQRKDNDDIFSQYNTEVELHYNYIKDNLDNNIPSSLRVLRAVVDSLHKKIQKLENAIATQMDYCRSPCVVSCNIPVVSGKECEDIIRKGGEISEMYLIQPDPFVRPYRVYCDMQTDNGGWTLIQNRQDGSVNFGRVWDQYRKGFGNVAKSGGKNYCDTPGEYWLGNDKISQLTKIGPTEVLIEMEDWNGDKVSAHYGGFTIQNEGNKYQLSVSNYKGNAGNALMEGASQLHGENRTMTIHNGMFFSTYD…	6992	1	1	0	837.76	3	-0.0031	238	258	1	42.61	0.093	R	KGGEISEMYLIQPDPFVRPYR	V
16	2::tr|A0A091VZN2|A0A091VZN2_NIPNI	Uncharacterized protein OS=Nipponia nippon OX=128390 GN=Y956_01035 PE=4 SV=1	942	72	5.6e-89	55489	25	16	16	10	43.3	7.83	MKLLLLFLLCVCSVKSQDFSDYDDEDDSPQPGIRSHRPLDKRREAAPTLRPVAPPISGAGYQPRPPKRVKTSDKKEYIIYPDAGGCKHPLEELGVLCPTGCELQTTLVKQEKNVKPVVRDLKDKVSKLSETSTTFYEYVTVLDDKLVKRQKQRKDNDDIFSQYNTEVELHYNYIKDNLDNNIPSSLRVLRAVVDSLHKKIQKLENAIATQMDYCRSPCVVSCNIPVVSGKECEDIIRKGGEISEMYLIQPDPFVRPYRVYCDMQTDNGGWTLIQNRQDGSVNFGRVWDQYRKGFGNVAKSGGKNYCDTPGEYWLGNDKISQLTKIGPTEVLIEMEDWNGDKVSAHYGGFTIQNEGNKYQLSVSNYKGNAGNALMEGASQLHGENRTMTIHNGMFFSTYD…	8745	1	0	0	770.094	4	0.0025	386	411	1	34.83	0.24	R	TMTIHNGMFFSTYDRDNDGWLTADPR	K
16	2::tr|A0A091VZN2|A0A091VZN2_NIPNI	Uncharacterized protein OS=Nipponia nippon OX=128390 GN=Y956_01035 PE=4 SV=1	942	72	5.6e-89	55489	25	16	16	10	43.3	7.83	MKLLLLFLLCVCSVKSQDFSDYDDEDDSPQPGIRSHRPLDKRREAAPTLRPVAPPISGAGYQPRPPKRVKTSDKKEYIIYPDAGGCKHPLEELGVLCPTGCELQTTLVKQEKNVKPVVRDLKDKVSKLSETSTTFYEYVTVLDDKLVKRQKQRKDNDDIFSQYNTEVELHYNYIKDNLDNNIPSSLRVLRAVVDSLHKKIQKLENAIATQMDYCRSPCVVSCNIPVVSGKECEDIIRKGGEISEMYLIQPDPFVRPYRVYCDMQTDNGGWTLIQNRQDGSVNFGRVWDQYRKGFGNVAKSGGKNYCDTPGEYWLGNDKISQLTKIGPTEVLIEMEDWNGDKVSAHYGGFTIQNEGNKYQLSVSNYKGNAGNALMEGASQLHGENRTMTIHNGMFFSTYD…	10461	2	0	0	913.439	4	0.0385	325	357	1	21.17	12	K	IGPTEVLIEMEDWNGDKVSAHYGGFTIQNEGNK	Y
17	2::tr|A0A087VH79|A0A087VH79_BALRE	Uncharacterized protein (Fragment) OS=Balearica regulorum gibbericeps OX=100784 GN=N312_03672 PE=4 SV=1	923	72	4.2e-87	53576	25	18	15	11	44.3	8.31	SHIQRVSSPLALQDESPQLGVRGHRPLDKRREAAPTLRPVAPPISGTGYQPRPPKRVKPGDRKEHIIYPDAGGCKHPLEELGVLCPTGCELQTTLVKQEKSVKSVVRDLKDKVSKLSETSTTFYEYVTVLDDKLVKTQKQRKDNDDILSQYNTEVELHYNYIKDNLDNNIPSSLRVLRAVVDSLHKKIQKLENAIATQVDYCRSPCVVSCNIPVVSGKECEDIIRKGGEVSEMYLIQPDPFVRPYRAYCDMQTDNGGWTLIQNRQDGSVNFGREWDQYKKGFGNVAKSGGKNYCDTPGEYWLGNDKISQLTKIGPTEVLIEMEDWNGDKVSAHYGGFTIQNEGNKYQLSVSNYKGNAGNALMEGASQVHGENRTMTIHNGMYFSTYDRDNDGWLTTDPR…	329	1	0	0	429.695	2	0.001	450	456	0	34.94	0.058	K	GSWYSMK	K
17	2::tr|A0A087VH79|A0A087VH79_BALRE	Uncharacterized protein (Fragment) OS=Balearica regulorum gibbericeps OX=100784 GN=N312_03672 PE=4 SV=1	923	72	4.2e-87	53576	25	18	15	11	44.3	8.31	SHIQRVSSPLALQDESPQLGVRGHRPLDKRREAAPTLRPVAPPISGTGYQPRPPKRVKPGDRKEHIIYPDAGGCKHPLEELGVLCPTGCELQTTLVKQEKSVKSVVRDLKDKVSKLSETSTTFYEYVTVLDDKLVKTQKQRKDNDDILSQYNTEVELHYNYIKDNLDNNIPSSLRVLRAVVDSLHKKIQKLENAIATQVDYCRSPCVVSCNIPVVSGKECEDIIRKGGEVSEMYLIQPDPFVRPYRAYCDMQTDNGGWTLIQNRQDGSVNFGREWDQYKKGFGNVAKSGGKNYCDTPGEYWLGNDKISQLTKIGPTEVLIEMEDWNGDKVSAHYGGFTIQNEGNKYQLSVSNYKGNAGNALMEGASQVHGENRTMTIHNGMYFSTYDRDNDGWLTTDPR…	585	1	0	0	467.719	2	0.0007	219	225	0	46.07	0.02	K	ECEDIIR	K
17	2::tr|A0A087VH79|A0A087VH79_BALRE	Uncharacterized protein (Fragment) OS=Balearica regulorum gibbericeps OX=100784 GN=N312_03672 PE=4 SV=1	923	72	4.2e-87	53576	25	18	15	11	44.3	8.31	SHIQRVSSPLALQDESPQLGVRGHRPLDKRREAAPTLRPVAPPISGTGYQPRPPKRVKPGDRKEHIIYPDAGGCKHPLEELGVLCPTGCELQTTLVKQEKSVKSVVRDLKDKVSKLSETSTTFYEYVTVLDDKLVKTQKQRKDNDDILSQYNTEVELHYNYIKDNLDNNIPSSLRVLRAVVDSLHKKIQKLENAIATQVDYCRSPCVVSCNIPVVSGKECEDIIRKGGEVSEMYLIQPDPFVRPYRAYCDMQTDNGGWTLIQNRQDGSVNFGREWDQYKKGFGNVAKSGGKNYCDTPGEYWLGNDKISQLTKIGPTEVLIEMEDWNGDKVSAHYGGFTIQNEGNKYQLSVSNYKGNAGNALMEGASQVHGENRTMTIHNGMYFSTYDRDNDGWLTTDPR…	759	1	0	0	490.233	2	0.0003	265	273	0	63.26	0.00042	R	QDGSVNFGR	E
17	2::tr|A0A087VH79|A0A087VH79_BALRE	Uncharacterized protein (Fragment) OS=Balearica regulorum gibbericeps OX=100784 GN=N312_03672 PE=4 SV=1	923	72	4.2e-87	53576	25	18	15	11	44.3	8.31	SHIQRVSSPLALQDESPQLGVRGHRPLDKRREAAPTLRPVAPPISGTGYQPRPPKRVKPGDRKEHIIYPDAGGCKHPLEELGVLCPTGCELQTTLVKQEKSVKSVVRDLKDKVSKLSETSTTFYEYVTVLDDKLVKTQKQRKDNDDILSQYNTEVELHYNYIKDNLDNNIPSSLRVLRAVVDSLHKKIQKLENAIATQVDYCRSPCVVSCNIPVVSGKECEDIIRKGGEVSEMYLIQPDPFVRPYRAYCDMQTDNGGWTLIQNRQDGSVNFGREWDQYKKGFGNVAKSGGKNYCDTPGEYWLGNDKISQLTKIGPTEVLIEMEDWNGDKVSAHYGGFTIQNEGNKYQLSVSNYKGNAGNALMEGASQVHGENRTMTIHNGMYFSTYDRDNDGWLTTDPR…	1234	1	0	0	551.283	2	0.0016	346	354	0	59.47	0.0011	K	YQLSVSNYK	G
17	2::tr|A0A087VH79|A0A087VH79_BALRE	Uncharacterized protein (Fragment) OS=Balearica regulorum gibbericeps OX=100784 GN=N312_03672 PE=4 SV=1	923	72	4.2e-87	53576	25	18	15	11	44.3	8.31	SHIQRVSSPLALQDESPQLGVRGHRPLDKRREAAPTLRPVAPPISGTGYQPRPPKRVKPGDRKEHIIYPDAGGCKHPLEELGVLCPTGCELQTTLVKQEKSVKSVVRDLKDKVSKLSETSTTFYEYVTVLDDKLVKTQKQRKDNDDILSQYNTEVELHYNYIKDNLDNNIPSSLRVLRAVVDSLHKKIQKLENAIATQVDYCRSPCVVSCNIPVVSGKECEDIIRKGGEVSEMYLIQPDPFVRPYRAYCDMQTDNGGWTLIQNRQDGSVNFGREWDQYKKGFGNVAKSGGKNYCDTPGEYWLGNDKISQLTKIGPTEVLIEMEDWNGDKVSAHYGGFTIQNEGNKYQLSVSNYKGNAGNALMEGASQVHGENRTMTIHNGMYFSTYDRDNDGWLTTDPR…	1633	1	0	0	620.263	2	0	405	414	0	49.69	0.0038	K	EDGGGWWYNR	C
17	2::tr|A0A087VH79|A0A087VH79_BALRE	Uncharacterized protein (Fragment) OS=Balearica regulorum gibbericeps OX=100784 GN=N312_03672 PE=4 SV=1	923	72	4.2e-87	53576	25	18	15	11	44.3	8.31	SHIQRVSSPLALQDESPQLGVRGHRPLDKRREAAPTLRPVAPPISGTGYQPRPPKRVKPGDRKEHIIYPDAGGCKHPLEELGVLCPTGCELQTTLVKQEKSVKSVVRDLKDKVSKLSETSTTFYEYVTVLDDKLVKTQKQRKDNDDILSQYNTEVELHYNYIKDNLDNNIPSSLRVLRAVVDSLHKKIQKLENAIATQVDYCRSPCVVSCNIPVVSGKECEDIIRKGGEVSEMYLIQPDPFVRPYRAYCDMQTDNGGWTLIQNRQDGSVNFGREWDQYKKGFGNVAKSGGKNYCDTPGEYWLGNDKISQLTKIGPTEVLIEMEDWNGDKVSAHYGGFTIQNEGNKYQLSVSNYKGNAGNALMEGASQVHGENRTMTIHNGMYFSTYDRDNDGWLTTDPR…	3193	1	0	0	772.849	2	-0.0046	437	449	0	74.18	2.2e-05	K	HGTDDGVVWMNWK	G
17	2::tr|A0A087VH79|A0A087VH79_BALRE	Uncharacterized protein (Fragment) OS=Balearica regulorum gibbericeps OX=100784 GN=N312_03672 PE=4 SV=1	923	72	4.2e-87	53576	25	18	15	11	44.3	8.31	SHIQRVSSPLALQDESPQLGVRGHRPLDKRREAAPTLRPVAPPISGTGYQPRPPKRVKPGDRKEHIIYPDAGGCKHPLEELGVLCPTGCELQTTLVKQEKSVKSVVRDLKDKVSKLSETSTTFYEYVTVLDDKLVKTQKQRKDNDDILSQYNTEVELHYNYIKDNLDNNIPSSLRVLRAVVDSLHKKIQKLENAIATQVDYCRSPCVVSCNIPVVSGKECEDIIRKGGEVSEMYLIQPDPFVRPYRAYCDMQTDNGGWTLIQNRQDGSVNFGREWDQYKKGFGNVAKSGGKNYCDTPGEYWLGNDKISQLTKIGPTEVLIEMEDWNGDKVSAHYGGFTIQNEGNKYQLSVSNYKGNAGNALMEGASQVHGENRTMTIHNGMYFSTYDRDNDGWLTTDPR…	3238	1	0	0	776.875	2	0.0009	191	203	0	86.85	2.7e-06	K	LENAIATQVDYCR	S
17	2::tr|A0A087VH79|A0A087VH79_BALRE	Uncharacterized protein (Fragment) OS=Balearica regulorum gibbericeps OX=100784 GN=N312_03672 PE=4 SV=1	923	72	4.2e-87	53576	25	18	15	11	44.3	8.31	SHIQRVSSPLALQDESPQLGVRGHRPLDKRREAAPTLRPVAPPISGTGYQPRPPKRVKPGDRKEHIIYPDAGGCKHPLEELGVLCPTGCELQTTLVKQEKSVKSVVRDLKDKVSKLSETSTTFYEYVTVLDDKLVKTQKQRKDNDDILSQYNTEVELHYNYIKDNLDNNIPSSLRVLRAVVDSLHKKIQKLENAIATQVDYCRSPCVVSCNIPVVSGKECEDIIRKGGEVSEMYLIQPDPFVRPYRAYCDMQTDNGGWTLIQNRQDGSVNFGREWDQYKKGFGNVAKSGGKNYCDTPGEYWLGNDKISQLTKIGPTEVLIEMEDWNGDKVSAHYGGFTIQNEGNKYQLSVSNYKGNAGNALMEGASQVHGENRTMTIHNGMYFSTYDRDNDGWLTTDPR…	3242	1	0	0	777.378	2	0.0217	191	203	0	22.97	6.2	K	LENAIATQVDYCR	S
17	2::tr|A0A087VH79|A0A087VH79_BALRE	Uncharacterized protein (Fragment) OS=Balearica regulorum gibbericeps OX=100784 GN=N312_03672 PE=4 SV=1	923	72	4.2e-87	53576	25	18	15	11	44.3	8.31	SHIQRVSSPLALQDESPQLGVRGHRPLDKRREAAPTLRPVAPPISGTGYQPRPPKRVKPGDRKEHIIYPDAGGCKHPLEELGVLCPTGCELQTTLVKQEKSVKSVVRDLKDKVSKLSETSTTFYEYVTVLDDKLVKTQKQRKDNDDILSQYNTEVELHYNYIKDNLDNNIPSSLRVLRAVVDSLHKKIQKLENAIATQVDYCRSPCVVSCNIPVVSGKECEDIIRKGGEVSEMYLIQPDPFVRPYRAYCDMQTDNGGWTLIQNRQDGSVNFGREWDQYKKGFGNVAKSGGKNYCDTPGEYWLGNDKISQLTKIGPTEVLIEMEDWNGDKVSAHYGGFTIQNEGNKYQLSVSNYKGNAGNALMEGASQVHGENRTMTIHNGMYFSTYDRDNDGWLTTDPR…	3260	1	0	0	780.849	2	0.0005	437	449	0	79.47	6.3e-06	K	HGTDDGVVWMNWK	G
17	2::tr|A0A087VH79|A0A087VH79_BALRE	Uncharacterized protein (Fragment) OS=Balearica regulorum gibbericeps OX=100784 GN=N312_03672 PE=4 SV=1	923	72	4.2e-87	53576	25	18	15	11	44.3	8.31	SHIQRVSSPLALQDESPQLGVRGHRPLDKRREAAPTLRPVAPPISGTGYQPRPPKRVKPGDRKEHIIYPDAGGCKHPLEELGVLCPTGCELQTTLVKQEKSVKSVVRDLKDKVSKLSETSTTFYEYVTVLDDKLVKTQKQRKDNDDILSQYNTEVELHYNYIKDNLDNNIPSSLRVLRAVVDSLHKKIQKLENAIATQVDYCRSPCVVSCNIPVVSGKECEDIIRKGGEVSEMYLIQPDPFVRPYRAYCDMQTDNGGWTLIQNRQDGSVNFGREWDQYKKGFGNVAKSGGKNYCDTPGEYWLGNDKISQLTKIGPTEVLIEMEDWNGDKVSAHYGGFTIQNEGNKYQLSVSNYKGNAGNALMEGASQVHGENRTMTIHNGMYFSTYDRDNDGWLTTDPR…	3261	1	0	0	520.902	3	0.0014	437	449	0	41.11	0.044	K	HGTDDGVVWMNWK	G
17	2::tr|A0A087VH79|A0A087VH79_BALRE	Uncharacterized protein (Fragment) OS=Balearica regulorum gibbericeps OX=100784 GN=N312_03672 PE=4 SV=1	923	72	4.2e-87	53576	25	18	15	11	44.3	8.31	SHIQRVSSPLALQDESPQLGVRGHRPLDKRREAAPTLRPVAPPISGTGYQPRPPKRVKPGDRKEHIIYPDAGGCKHPLEELGVLCPTGCELQTTLVKQEKSVKSVVRDLKDKVSKLSETSTTFYEYVTVLDDKLVKTQKQRKDNDDILSQYNTEVELHYNYIKDNLDNNIPSSLRVLRAVVDSLHKKIQKLENAIATQVDYCRSPCVVSCNIPVVSGKECEDIIRKGGEVSEMYLIQPDPFVRPYRAYCDMQTDNGGWTLIQNRQDGSVNFGREWDQYKKGFGNVAKSGGKNYCDTPGEYWLGNDKISQLTKIGPTEVLIEMEDWNGDKVSAHYGGFTIQNEGNKYQLSVSNYKGNAGNALMEGASQVHGENRTMTIHNGMYFSTYDRDNDGWLTTDPR…	3480	1	0	0	801.902	2	-0.0009	204	218	0	95.73	4e-07	R	SPCVVSCNIPVVSGK	E
17	2::tr|A0A087VH79|A0A087VH79_BALRE	Uncharacterized protein (Fragment) OS=Balearica regulorum gibbericeps OX=100784 GN=N312_03672 PE=4 SV=1	923	72	4.2e-87	53576	25	18	15	11	44.3	8.31	SHIQRVSSPLALQDESPQLGVRGHRPLDKRREAAPTLRPVAPPISGTGYQPRPPKRVKPGDRKEHIIYPDAGGCKHPLEELGVLCPTGCELQTTLVKQEKSVKSVVRDLKDKVSKLSETSTTFYEYVTVLDDKLVKTQKQRKDNDDILSQYNTEVELHYNYIKDNLDNNIPSSLRVLRAVVDSLHKKIQKLENAIATQVDYCRSPCVVSCNIPVVSGKECEDIIRKGGEVSEMYLIQPDPFVRPYRAYCDMQTDNGGWTLIQNRQDGSVNFGREWDQYKKGFGNVAKSGGKNYCDTPGEYWLGNDKISQLTKIGPTEVLIEMEDWNGDKVSAHYGGFTIQNEGNKYQLSVSNYKGNAGNALMEGASQVHGENRTMTIHNGMYFSTYDRDNDGWLTTDPR…	4567	1	0	0	916.383	2	-0.0014	292	306	0	67.49	4e-05	K	NYCDTPGEYWLGNDK	I
17	2::tr|A0A087VH79|A0A087VH79_BALRE	Uncharacterized protein (Fragment) OS=Balearica regulorum gibbericeps OX=100784 GN=N312_03672 PE=4 SV=1	923	72	4.2e-87	53576	25	18	15	11	44.3	8.31	SHIQRVSSPLALQDESPQLGVRGHRPLDKRREAAPTLRPVAPPISGTGYQPRPPKRVKPGDRKEHIIYPDAGGCKHPLEELGVLCPTGCELQTTLVKQEKSVKSVVRDLKDKVSKLSETSTTFYEYVTVLDDKLVKTQKQRKDNDDILSQYNTEVELHYNYIKDNLDNNIPSSLRVLRAVVDSLHKKIQKLENAIATQVDYCRSPCVVSCNIPVVSGKECEDIIRKGGEVSEMYLIQPDPFVRPYRAYCDMQTDNGGWTLIQNRQDGSVNFGREWDQYKKGFGNVAKSGGKNYCDTPGEYWLGNDKISQLTKIGPTEVLIEMEDWNGDKVSAHYGGFTIQNEGNKYQLSVSNYKGNAGNALMEGASQVHGENRTMTIHNGMYFSTYDRDNDGWLTTDPR…	4915	1	0	0	961.492	2	-0.0031	188	203	1	83.29	7.7e-06	K	IQKLENAIATQVDYCR	S
17	2::tr|A0A087VH79|A0A087VH79_BALRE	Uncharacterized protein (Fragment) OS=Balearica regulorum gibbericeps OX=100784 GN=N312_03672 PE=4 SV=1	923	72	4.2e-87	53576	25	18	15	11	44.3	8.31	SHIQRVSSPLALQDESPQLGVRGHRPLDKRREAAPTLRPVAPPISGTGYQPRPPKRVKPGDRKEHIIYPDAGGCKHPLEELGVLCPTGCELQTTLVKQEKSVKSVVRDLKDKVSKLSETSTTFYEYVTVLDDKLVKTQKQRKDNDDILSQYNTEVELHYNYIKDNLDNNIPSSLRVLRAVVDSLHKKIQKLENAIATQVDYCRSPCVVSCNIPVVSGKECEDIIRKGGEVSEMYLIQPDPFVRPYRAYCDMQTDNGGWTLIQNRQDGSVNFGREWDQYKKGFGNVAKSGGKNYCDTPGEYWLGNDKISQLTKIGPTEVLIEMEDWNGDKVSAHYGGFTIQNEGNKYQLSVSNYKGNAGNALMEGASQVHGENRTMTIHNGMYFSTYDRDNDGWLTTDPR…	4916	1	0	0	641.331	3	-0.0025	188	203	1	74.67	5.6e-05	K	IQKLENAIATQVDYCR	S
17	2::tr|A0A087VH79|A0A087VH79_BALRE	Uncharacterized protein (Fragment) OS=Balearica regulorum gibbericeps OX=100784 GN=N312_03672 PE=4 SV=1	923	72	4.2e-87	53576	25	18	15	11	44.3	8.31	SHIQRVSSPLALQDESPQLGVRGHRPLDKRREAAPTLRPVAPPISGTGYQPRPPKRVKPGDRKEHIIYPDAGGCKHPLEELGVLCPTGCELQTTLVKQEKSVKSVVRDLKDKVSKLSETSTTFYEYVTVLDDKLVKTQKQRKDNDDILSQYNTEVELHYNYIKDNLDNNIPSSLRVLRAVVDSLHKKIQKLENAIATQVDYCRSPCVVSCNIPVVSGKECEDIIRKGGEVSEMYLIQPDPFVRPYRAYCDMQTDNGGWTLIQNRQDGSVNFGREWDQYKKGFGNVAKSGGKNYCDTPGEYWLGNDKISQLTKIGPTEVLIEMEDWNGDKVSAHYGGFTIQNEGNKYQLSVSNYKGNAGNALMEGASQVHGENRTMTIHNGMYFSTYDRDNDGWLTTDPR…	5560	1	0	0	1056.01	2	0.0063	116	133	0	92.64	8.9e-07	K	LSETSTTFYEYVTVLDDK	L
17	2::tr|A0A087VH79|A0A087VH79_BALRE	Uncharacterized protein (Fragment) OS=Balearica regulorum gibbericeps OX=100784 GN=N312_03672 PE=4 SV=1	923	72	4.2e-87	53576	25	18	15	11	44.3	8.31	SHIQRVSSPLALQDESPQLGVRGHRPLDKRREAAPTLRPVAPPISGTGYQPRPPKRVKPGDRKEHIIYPDAGGCKHPLEELGVLCPTGCELQTTLVKQEKSVKSVVRDLKDKVSKLSETSTTFYEYVTVLDDKLVKTQKQRKDNDDILSQYNTEVELHYNYIKDNLDNNIPSSLRVLRAVVDSLHKKIQKLENAIATQVDYCRSPCVVSCNIPVVSGKECEDIIRKGGEVSEMYLIQPDPFVRPYRAYCDMQTDNGGWTLIQNRQDGSVNFGREWDQYKKGFGNVAKSGGKNYCDTPGEYWLGNDKISQLTKIGPTEVLIEMEDWNGDKVSAHYGGFTIQNEGNKYQLSVSNYKGNAGNALMEGASQVHGENRTMTIHNGMYFSTYDRDNDGWLTTDPR…	6894	1	1	0	827.759	3	0.0036	226	246	1	21.27	12	R	KGGEVSEMYLIQPDPFVRPYR	A
17	2::tr|A0A087VH79|A0A087VH79_BALRE	Uncharacterized protein (Fragment) OS=Balearica regulorum gibbericeps OX=100784 GN=N312_03672 PE=4 SV=1	923	72	4.2e-87	53576	25	18	15	11	44.3	8.31	SHIQRVSSPLALQDESPQLGVRGHRPLDKRREAAPTLRPVAPPISGTGYQPRPPKRVKPGDRKEHIIYPDAGGCKHPLEELGVLCPTGCELQTTLVKQEKSVKSVVRDLKDKVSKLSETSTTFYEYVTVLDDKLVKTQKQRKDNDDILSQYNTEVELHYNYIKDNLDNNIPSSLRVLRAVVDSLHKKIQKLENAIATQVDYCRSPCVVSCNIPVVSGKECEDIIRKGGEVSEMYLIQPDPFVRPYRAYCDMQTDNGGWTLIQNRQDGSVNFGREWDQYKKGFGNVAKSGGKNYCDTPGEYWLGNDKISQLTKIGPTEVLIEMEDWNGDKVSAHYGGFTIQNEGNKYQLSVSNYKGNAGNALMEGASQVHGENRTMTIHNGMYFSTYDRDNDGWLTTDPR…	7721	1	0	0	905.437	3	0.0025	142	163	1	100.52	1.4e-07	R	KDNDDILSQYNTEVELHYNYIK	D
17	2::tr|A0A087VH79|A0A087VH79_BALRE	Uncharacterized protein (Fragment) OS=Balearica regulorum gibbericeps OX=100784 GN=N312_03672 PE=4 SV=1	923	72	4.2e-87	53576	25	18	15	11	44.3	8.31	SHIQRVSSPLALQDESPQLGVRGHRPLDKRREAAPTLRPVAPPISGTGYQPRPPKRVKPGDRKEHIIYPDAGGCKHPLEELGVLCPTGCELQTTLVKQEKSVKSVVRDLKDKVSKLSETSTTFYEYVTVLDDKLVKTQKQRKDNDDILSQYNTEVELHYNYIKDNLDNNIPSSLRVLRAVVDSLHKKIQKLENAIATQVDYCRSPCVVSCNIPVVSGKECEDIIRKGGEVSEMYLIQPDPFVRPYRAYCDMQTDNGGWTLIQNRQDGSVNFGREWDQYKKGFGNVAKSGGKNYCDTPGEYWLGNDKISQLTKIGPTEVLIEMEDWNGDKVSAHYGGFTIQNEGNKYQLSVSNYKGNAGNALMEGASQVHGENRTMTIHNGMYFSTYDRDNDGWLTTDPR…	7722	1	0	0	679.33	4	0.0046	142	163	1	66.29	0.00039	R	KDNDDILSQYNTEVELHYNYIK	D
17	2::tr|A0A087VH79|A0A087VH79_BALRE	Uncharacterized protein (Fragment) OS=Balearica regulorum gibbericeps OX=100784 GN=N312_03672 PE=4 SV=1	923	72	4.2e-87	53576	25	18	15	11	44.3	8.31	SHIQRVSSPLALQDESPQLGVRGHRPLDKRREAAPTLRPVAPPISGTGYQPRPPKRVKPGDRKEHIIYPDAGGCKHPLEELGVLCPTGCELQTTLVKQEKSVKSVVRDLKDKVSKLSETSTTFYEYVTVLDDKLVKTQKQRKDNDDILSQYNTEVELHYNYIKDNLDNNIPSSLRVLRAVVDSLHKKIQKLENAIATQVDYCRSPCVVSCNIPVVSGKECEDIIRKGGEVSEMYLIQPDPFVRPYRAYCDMQTDNGGWTLIQNRQDGSVNFGREWDQYKKGFGNVAKSGGKNYCDTPGEYWLGNDKISQLTKIGPTEVLIEMEDWNGDKVSAHYGGFTIQNEGNKYQLSVSNYKGNAGNALMEGASQVHGENRTMTIHNGMYFSTYDRDNDGWLTTDPR…	10461	2	0	0	913.439	4	0.0385	313	345	1	21.17	12	K	IGPTEVLIEMEDWNGDKVSAHYGGFTIQNEGNK	Y
17	2::tr|A0A087VH79|A0A087VH79_BALRE	Uncharacterized protein (Fragment) OS=Balearica regulorum gibbericeps OX=100784 GN=N312_03672 PE=4 SV=1	923	72	4.2e-87	53576	25	18	15	11	44.3	8.31	SHIQRVSSPLALQDESPQLGVRGHRPLDKRREAAPTLRPVAPPISGTGYQPRPPKRVKPGDRKEHIIYPDAGGCKHPLEELGVLCPTGCELQTTLVKQEKSVKSVVRDLKDKVSKLSETSTTFYEYVTVLDDKLVKTQKQRKDNDDILSQYNTEVELHYNYIKDNLDNNIPSSLRVLRAVVDSLHKKIQKLENAIATQVDYCRSPCVVSCNIPVVSGKECEDIIRKGGEVSEMYLIQPDPFVRPYRAYCDMQTDNGGWTLIQNRQDGSVNFGREWDQYKKGFGNVAKSGGKNYCDTPGEYWLGNDKISQLTKIGPTEVLIEMEDWNGDKVSAHYGGFTIQNEGNKYQLSVSNYKGNAGNALMEGASQVHGENRTMTIHNGMYFSTYDRDNDGWLTTDPR…	11420	1	0	0	811.594	5	0.0103	142	175	2	22.97	8.1	R	KDNDDILSQYNTEVELHYNYIKDNLDNNIPSSLR	V
18	2::tr|R0M0W6|R0M0W6_ANAPL	Serum albumin (Fragment) OS=Anas platyrhynchos OX=8839 GN=Anapl_00826 PE=4 SV=1	873	72	4.6e-82	71349	35	23	17	13	25.9	5.56	MKWVTLISFIFLFSSATSRNLQRVARDADHKSEIAHRYNDLKEETFKAVAMITFAQYLQRCSYDGLSKLVKDVVDLAQKCVANEDAPECSKSLPSIFLDEICQVEKLRDSYGAMADCCAKSDPERNECFLSFKIPQPDFVQPYQRPASDVICKEYEDNRVSFLGHFIYSVARRNPFLYAPTILGVAADYEHALKSCCKESDVGACLDGKETGIREKVKKISVKQQYSCGILKKFGDRIFQADKLALLSQKYPKASFAEISKLIHDVKDVYKECCEGDMVECMDDRAELVNYMCSKHEAFSSKIKDCCEKPIVERSQCIMEAEFDEKPADLPSLVEKYIQDKEVCKSFEAGHDAFMSEFVYEYSRRHPEFSTQLILRIAKGYETLLEKCCKTDNPAECYA…	14	1	0	0	386.75	2	0.0008	244	250	0	45.83	0.0074	K	LALLSQK	Y
18	2::tr|R0M0W6|R0M0W6_ANAPL	Serum albumin (Fragment) OS=Anas platyrhynchos OX=8839 GN=Anapl_00826 PE=4 SV=1	873	72	4.6e-82	71349	35	23	17	13	25.9	5.56	MKWVTLISFIFLFSSATSRNLQRVARDADHKSEIAHRYNDLKEETFKAVAMITFAQYLQRCSYDGLSKLVKDVVDLAQKCVANEDAPECSKSLPSIFLDEICQVEKLRDSYGAMADCCAKSDPERNECFLSFKIPQPDFVQPYQRPASDVICKEYEDNRVSFLGHFIYSVARRNPFLYAPTILGVAADYEHALKSCCKESDVGACLDGKETGIREKVKKISVKQQYSCGILKKFGDRIFQADKLALLSQKYPKASFAEISKLIHDVKDVYKECCEGDMVECMDDRAELVNYMCSKHEAFSSKIKDCCEKPIVERSQCIMEAEFDEKPADLPSLVEKYIQDKEVCKSFEAGHDAFMSEFVYEYSRRHPEFSTQLILRIAKGYETLLEKCCKTDNPAECYA…	444	1	0	0	444.245	2	-0.0001	72	79	0	31.46	0.93	K	DVVDLAQK	C
18	2::tr|R0M0W6|R0M0W6_ANAPL	Serum albumin (Fragment) OS=Anas platyrhynchos OX=8839 GN=Anapl_00826 PE=4 SV=1	873	72	4.6e-82	71349	35	23	17	13	25.9	5.56	MKWVTLISFIFLFSSATSRNLQRVARDADHKSEIAHRYNDLKEETFKAVAMITFAQYLQRCSYDGLSKLVKDVVDLAQKCVANEDAPECSKSLPSIFLDEICQVEKLRDSYGAMADCCAKSDPERNECFLSFKIPQPDFVQPYQRPASDVICKEYEDNRVSFLGHFIYSVARRNPFLYAPTILGVAADYEHALKSCCKESDVGACLDGKETGIREKVKKISVKQQYSCGILKKFGDRIFQADKLALLSQKYPKASFAEISKLIHDVKDVYKECCEGDMVECMDDRAELVNYMCSKHEAFSSKIKDCCEKPIVERSQCIMEAEFDEKPADLPSLVEKYIQDKEVCKSFEAGHDAFMSEFVYEYSRRHPEFSTQLILRIAKGYETLLEKCCKTDNPAECYA…	567	1	0	0	465.205	2	0	61	68	0	40.91	0.015	R	CSYDGLSK	L
18	2::tr|R0M0W6|R0M0W6_ANAPL	Serum albumin (Fragment) OS=Anas platyrhynchos OX=8839 GN=Anapl_00826 PE=4 SV=1	873	72	4.6e-82	71349	35	23	17	13	25.9	5.56	MKWVTLISFIFLFSSATSRNLQRVARDADHKSEIAHRYNDLKEETFKAVAMITFAQYLQRCSYDGLSKLVKDVVDLAQKCVANEDAPECSKSLPSIFLDEICQVEKLRDSYGAMADCCAKSDPERNECFLSFKIPQPDFVQPYQRPASDVICKEYEDNRVSFLGHFIYSVARRNPFLYAPTILGVAADYEHALKSCCKESDVGACLDGKETGIREKVKKISVKQQYSCGILKKFGDRIFQADKLALLSQKYPKASFAEISKLIHDVKDVYKECCEGDMVECMDDRAELVNYMCSKHEAFSSKIKDCCEKPIVERSQCIMEAEFDEKPADLPSLVEKYIQDKEVCKSFEAGHDAFMSEFVYEYSRRHPEFSTQLILRIAKGYETLLEKCCKTDNPAECYA…	627	1	0	0	476.753	2	0.0011	380	387	0	41.34	0.052	K	GYETLLEK	C
18	2::tr|R0M0W6|R0M0W6_ANAPL	Serum albumin (Fragment) OS=Anas platyrhynchos OX=8839 GN=Anapl_00826 PE=4 SV=1	873	72	4.6e-82	71349	35	23	17	13	25.9	5.56	MKWVTLISFIFLFSSATSRNLQRVARDADHKSEIAHRYNDLKEETFKAVAMITFAQYLQRCSYDGLSKLVKDVVDLAQKCVANEDAPECSKSLPSIFLDEICQVEKLRDSYGAMADCCAKSDPERNECFLSFKIPQPDFVQPYQRPASDVICKEYEDNRVSFLGHFIYSVARRNPFLYAPTILGVAADYEHALKSCCKESDVGACLDGKETGIREKVKKISVKQQYSCGILKKFGDRIFQADKLALLSQKYPKASFAEISKLIHDVKDVYKECCEGDMVECMDDRAELVNYMCSKHEAFSSKIKDCCEKPIVERSQCIMEAEFDEKPADLPSLVEKYIQDKEVCKSFEAGHDAFMSEFVYEYSRRHPEFSTQLILRIAKGYETLLEKCCKTDNPAECYA…	1010	1	0	0	522.745	2	0	126	133	0	42.57	0.022	R	NECFLSFK	I
18	2::tr|R0M0W6|R0M0W6_ANAPL	Serum albumin (Fragment) OS=Anas platyrhynchos OX=8839 GN=Anapl_00826 PE=4 SV=1	873	72	4.6e-82	71349	35	23	17	13	25.9	5.56	MKWVTLISFIFLFSSATSRNLQRVARDADHKSEIAHRYNDLKEETFKAVAMITFAQYLQRCSYDGLSKLVKDVVDLAQKCVANEDAPECSKSLPSIFLDEICQVEKLRDSYGAMADCCAKSDPERNECFLSFKIPQPDFVQPYQRPASDVICKEYEDNRVSFLGHFIYSVARRNPFLYAPTILGVAADYEHALKSCCKESDVGACLDGKETGIREKVKKISVKQQYSCGILKKFGDRIFQADKLALLSQKYPKASFAEISKLIHDVKDVYKECCEGDMVECMDDRAELVNYMCSKHEAFSSKIKDCCEKPIVERSQCIMEAEFDEKPADLPSLVEKYIQDKEVCKSFEAGHDAFMSEFVYEYSRRHPEFSTQLILRIAKGYETLLEKCCKTDNPAECYA…	1566	1	0	0	408.885	3	-0.0004	224	233	1	52.81	0.0051	K	QQYSCGILKK	F
18	2::tr|R0M0W6|R0M0W6_ANAPL	Serum albumin (Fragment) OS=Anas platyrhynchos OX=8839 GN=Anapl_00826 PE=4 SV=1	873	72	4.6e-82	71349	35	23	17	13	25.9	5.56	MKWVTLISFIFLFSSATSRNLQRVARDADHKSEIAHRYNDLKEETFKAVAMITFAQYLQRCSYDGLSKLVKDVVDLAQKCVANEDAPECSKSLPSIFLDEICQVEKLRDSYGAMADCCAKSDPERNECFLSFKIPQPDFVQPYQRPASDVICKEYEDNRVSFLGHFIYSVARRNPFLYAPTILGVAADYEHALKSCCKESDVGACLDGKETGIREKVKKISVKQQYSCGILKKFGDRIFQADKLALLSQKYPKASFAEISKLIHDVKDVYKECCEGDMVECMDDRAELVNYMCSKHEAFSSKIKDCCEKPIVERSQCIMEAEFDEKPADLPSLVEKYIQDKEVCKSFEAGHDAFMSEFVYEYSRRHPEFSTQLILRIAKGYETLLEKCCKTDNPAECYA…	1567	1	0	0	612.825	2	0.0022	224	233	1	36.99	0.2	K	QQYSCGILKK	F
18	2::tr|R0M0W6|R0M0W6_ANAPL	Serum albumin (Fragment) OS=Anas platyrhynchos OX=8839 GN=Anapl_00826 PE=4 SV=1	873	72	4.6e-82	71349	35	23	17	13	25.9	5.56	MKWVTLISFIFLFSSATSRNLQRVARDADHKSEIAHRYNDLKEETFKAVAMITFAQYLQRCSYDGLSKLVKDVVDLAQKCVANEDAPECSKSLPSIFLDEICQVEKLRDSYGAMADCCAKSDPERNECFLSFKIPQPDFVQPYQRPASDVICKEYEDNRVSFLGHFIYSVARRNPFLYAPTILGVAADYEHALKSCCKESDVGACLDGKETGIREKVKKISVKQQYSCGILKKFGDRIFQADKLALLSQKYPKASFAEISKLIHDVKDVYKECCEGDMVECMDDRAELVNYMCSKHEAFSSKIKDCCEKPIVERSQCIMEAEFDEKPADLPSLVEKYIQDKEVCKSFEAGHDAFMSEFVYEYSRRHPEFSTQLILRIAKGYETLLEKCCKTDNPAECYA…	1587	1	0	0	614.369	2	0.0002	69	79	1	70.07	5.6e-05	K	LVKDVVDLAQK	C
18	2::tr|R0M0W6|R0M0W6_ANAPL	Serum albumin (Fragment) OS=Anas platyrhynchos OX=8839 GN=Anapl_00826 PE=4 SV=1	873	72	4.6e-82	71349	35	23	17	13	25.9	5.56	MKWVTLISFIFLFSSATSRNLQRVARDADHKSEIAHRYNDLKEETFKAVAMITFAQYLQRCSYDGLSKLVKDVVDLAQKCVANEDAPECSKSLPSIFLDEICQVEKLRDSYGAMADCCAKSDPERNECFLSFKIPQPDFVQPYQRPASDVICKEYEDNRVSFLGHFIYSVARRNPFLYAPTILGVAADYEHALKSCCKESDVGACLDGKETGIREKVKKISVKQQYSCGILKKFGDRIFQADKLALLSQKYPKASFAEISKLIHDVKDVYKECCEGDMVECMDDRAELVNYMCSKHEAFSSKIKDCCEKPIVERSQCIMEAEFDEKPADLPSLVEKYIQDKEVCKSFEAGHDAFMSEFVYEYSRRHPEFSTQLILRIAKGYETLLEKCCKTDNPAECYA…	1588	1	0	0	409.915	3	0.0008	69	79	1	51.42	0.004	K	LVKDVVDLAQK	C
18	2::tr|R0M0W6|R0M0W6_ANAPL	Serum albumin (Fragment) OS=Anas platyrhynchos OX=8839 GN=Anapl_00826 PE=4 SV=1	873	72	4.6e-82	71349	35	23	17	13	25.9	5.56	MKWVTLISFIFLFSSATSRNLQRVARDADHKSEIAHRYNDLKEETFKAVAMITFAQYLQRCSYDGLSKLVKDVVDLAQKCVANEDAPECSKSLPSIFLDEICQVEKLRDSYGAMADCCAKSDPERNECFLSFKIPQPDFVQPYQRPASDVICKEYEDNRVSFLGHFIYSVARRNPFLYAPTILGVAADYEHALKSCCKESDVGACLDGKETGIREKVKKISVKQQYSCGILKKFGDRIFQADKLALLSQKYPKASFAEISKLIHDVKDVYKECCEGDMVECMDDRAELVNYMCSKHEAFSSKIKDCCEKPIVERSQCIMEAEFDEKPADLPSLVEKYIQDKEVCKSFEAGHDAFMSEFVYEYSRRHPEFSTQLILRIAKGYETLLEKCCKTDNPAECYA…	1596	1	0	0	411.217	3	0.0002	564	573	0	50.6	0.014	R	KPQMTEEQIK	T
18	2::tr|R0M0W6|R0M0W6_ANAPL	Serum albumin (Fragment) OS=Anas platyrhynchos OX=8839 GN=Anapl_00826 PE=4 SV=1	873	72	4.6e-82	71349	35	23	17	13	25.9	5.56	MKWVTLISFIFLFSSATSRNLQRVARDADHKSEIAHRYNDLKEETFKAVAMITFAQYLQRCSYDGLSKLVKDVVDLAQKCVANEDAPECSKSLPSIFLDEICQVEKLRDSYGAMADCCAKSDPERNECFLSFKIPQPDFVQPYQRPASDVICKEYEDNRVSFLGHFIYSVARRNPFLYAPTILGVAADYEHALKSCCKESDVGACLDGKETGIREKVKKISVKQQYSCGILKKFGDRIFQADKLALLSQKYPKASFAEISKLIHDVKDVYKECCEGDMVECMDDRAELVNYMCSKHEAFSSKIKDCCEKPIVERSQCIMEAEFDEKPADLPSLVEKYIQDKEVCKSFEAGHDAFMSEFVYEYSRRHPEFSTQLILRIAKGYETLLEKCCKTDNPAECYA…	1597	1	0	0	616.322	2	0.001	564	573	0	56.16	0.0039	R	KPQMTEEQIK	T
18	2::tr|R0M0W6|R0M0W6_ANAPL	Serum albumin (Fragment) OS=Anas platyrhynchos OX=8839 GN=Anapl_00826 PE=4 SV=1	873	72	4.6e-82	71349	35	23	17	13	25.9	5.56	MKWVTLISFIFLFSSATSRNLQRVARDADHKSEIAHRYNDLKEETFKAVAMITFAQYLQRCSYDGLSKLVKDVVDLAQKCVANEDAPECSKSLPSIFLDEICQVEKLRDSYGAMADCCAKSDPERNECFLSFKIPQPDFVQPYQRPASDVICKEYEDNRVSFLGHFIYSVARRNPFLYAPTILGVAADYEHALKSCCKESDVGACLDGKETGIREKVKKISVKQQYSCGILKKFGDRIFQADKLALLSQKYPKASFAEISKLIHDVKDVYKECCEGDMVECMDDRAELVNYMCSKHEAFSSKIKDCCEKPIVERSQCIMEAEFDEKPADLPSLVEKYIQDKEVCKSFEAGHDAFMSEFVYEYSRRHPEFSTQLILRIAKGYETLLEKCCKTDNPAECYA…	1653	1	0	0	416.547	3	-0.0039	564	573	0	38.25	0.23	R	KPQMTEEQIK	T
18	2::tr|R0M0W6|R0M0W6_ANAPL	Serum albumin (Fragment) OS=Anas platyrhynchos OX=8839 GN=Anapl_00826 PE=4 SV=1	873	72	4.6e-82	71349	35	23	17	13	25.9	5.56	MKWVTLISFIFLFSSATSRNLQRVARDADHKSEIAHRYNDLKEETFKAVAMITFAQYLQRCSYDGLSKLVKDVVDLAQKCVANEDAPECSKSLPSIFLDEICQVEKLRDSYGAMADCCAKSDPERNECFLSFKIPQPDFVQPYQRPASDVICKEYEDNRVSFLGHFIYSVARRNPFLYAPTILGVAADYEHALKSCCKESDVGACLDGKETGIREKVKKISVKQQYSCGILKKFGDRIFQADKLALLSQKYPKASFAEISKLIHDVKDVYKECCEGDMVECMDDRAELVNYMCSKHEAFSSKIKDCCEKPIVERSQCIMEAEFDEKPADLPSLVEKYIQDKEVCKSFEAGHDAFMSEFVYEYSRRHPEFSTQLILRIAKGYETLLEKCCKTDNPAECYA…	1714	2	0	0	634.813	2	-0.0008	574	585	0	76.72	2.2e-05	K	TIADGFTAMVDK	C
18	2::tr|R0M0W6|R0M0W6_ANAPL	Serum albumin (Fragment) OS=Anas platyrhynchos OX=8839 GN=Anapl_00826 PE=4 SV=1	873	72	4.6e-82	71349	35	23	17	13	25.9	5.56	MKWVTLISFIFLFSSATSRNLQRVARDADHKSEIAHRYNDLKEETFKAVAMITFAQYLQRCSYDGLSKLVKDVVDLAQKCVANEDAPECSKSLPSIFLDEICQVEKLRDSYGAMADCCAKSDPERNECFLSFKIPQPDFVQPYQRPASDVICKEYEDNRVSFLGHFIYSVARRNPFLYAPTILGVAADYEHALKSCCKESDVGACLDGKETGIREKVKKISVKQQYSCGILKKFGDRIFQADKLALLSQKYPKASFAEISKLIHDVKDVYKECCEGDMVECMDDRAELVNYMCSKHEAFSSKIKDCCEKPIVERSQCIMEAEFDEKPADLPSLVEKYIQDKEVCKSFEAGHDAFMSEFVYEYSRRHPEFSTQLILRIAKGYETLLEKCCKTDNPAECYA…	1754	2	0	0	642.811	2	0	574	585	0	57.46	0.0015	K	TIADGFTAMVDK	C
18	2::tr|R0M0W6|R0M0W6_ANAPL	Serum albumin (Fragment) OS=Anas platyrhynchos OX=8839 GN=Anapl_00826 PE=4 SV=1	873	72	4.6e-82	71349	35	23	17	13	25.9	5.56	MKWVTLISFIFLFSSATSRNLQRVARDADHKSEIAHRYNDLKEETFKAVAMITFAQYLQRCSYDGLSKLVKDVVDLAQKCVANEDAPECSKSLPSIFLDEICQVEKLRDSYGAMADCCAKSDPERNECFLSFKIPQPDFVQPYQRPASDVICKEYEDNRVSFLGHFIYSVARRNPFLYAPTILGVAADYEHALKSCCKESDVGACLDGKETGIREKVKKISVKQQYSCGILKKFGDRIFQADKLALLSQKYPKASFAEISKLIHDVKDVYKECCEGDMVECMDDRAELVNYMCSKHEAFSSKIKDCCEKPIVERSQCIMEAEFDEKPADLPSLVEKYIQDKEVCKSFEAGHDAFMSEFVYEYSRRHPEFSTQLILRIAKGYETLLEKCCKTDNPAECYA…	1770	1	0	0	643.817	2	-0.0006	38	47	1	53.14	0.0041	R	YNDLKEETFK	A
18	2::tr|R0M0W6|R0M0W6_ANAPL	Serum albumin (Fragment) OS=Anas platyrhynchos OX=8839 GN=Anapl_00826 PE=4 SV=1	873	72	4.6e-82	71349	35	23	17	13	25.9	5.56	MKWVTLISFIFLFSSATSRNLQRVARDADHKSEIAHRYNDLKEETFKAVAMITFAQYLQRCSYDGLSKLVKDVVDLAQKCVANEDAPECSKSLPSIFLDEICQVEKLRDSYGAMADCCAKSDPERNECFLSFKIPQPDFVQPYQRPASDVICKEYEDNRVSFLGHFIYSVARRNPFLYAPTILGVAADYEHALKSCCKESDVGACLDGKETGIREKVKKISVKQQYSCGILKKFGDRIFQADKLALLSQKYPKASFAEISKLIHDVKDVYKECCEGDMVECMDDRAELVNYMCSKHEAFSSKIKDCCEKPIVERSQCIMEAEFDEKPADLPSLVEKYIQDKEVCKSFEAGHDAFMSEFVYEYSRRHPEFSTQLILRIAKGYETLLEKCCKTDNPAECYA…	1972	1	0	0	447.582	3	-0.0013	366	376	0	33.51	0.36	R	HPEFSTQLILR	I
18	2::tr|R0M0W6|R0M0W6_ANAPL	Serum albumin (Fragment) OS=Anas platyrhynchos OX=8839 GN=Anapl_00826 PE=4 SV=1	873	72	4.6e-82	71349	35	23	17	13	25.9	5.56	MKWVTLISFIFLFSSATSRNLQRVARDADHKSEIAHRYNDLKEETFKAVAMITFAQYLQRCSYDGLSKLVKDVVDLAQKCVANEDAPECSKSLPSIFLDEICQVEKLRDSYGAMADCCAKSDPERNECFLSFKIPQPDFVQPYQRPASDVICKEYEDNRVSFLGHFIYSVARRNPFLYAPTILGVAADYEHALKSCCKESDVGACLDGKETGIREKVKKISVKQQYSCGILKKFGDRIFQADKLALLSQKYPKASFAEISKLIHDVKDVYKECCEGDMVECMDDRAELVNYMCSKHEAFSSKIKDCCEKPIVERSQCIMEAEFDEKPADLPSLVEKYIQDKEVCKSFEAGHDAFMSEFVYEYSRRHPEFSTQLILRIAKGYETLLEKCCKTDNPAECYA…	1973	1	0	0	670.869	2	-0.0012	366	376	0	72.59	4.5e-05	R	HPEFSTQLILR	I
18	2::tr|R0M0W6|R0M0W6_ANAPL	Serum albumin (Fragment) OS=Anas platyrhynchos OX=8839 GN=Anapl_00826 PE=4 SV=1	873	72	4.6e-82	71349	35	23	17	13	25.9	5.56	MKWVTLISFIFLFSSATSRNLQRVARDADHKSEIAHRYNDLKEETFKAVAMITFAQYLQRCSYDGLSKLVKDVVDLAQKCVANEDAPECSKSLPSIFLDEICQVEKLRDSYGAMADCCAKSDPERNECFLSFKIPQPDFVQPYQRPASDVICKEYEDNRVSFLGHFIYSVARRNPFLYAPTILGVAADYEHALKSCCKESDVGACLDGKETGIREKVKKISVKQQYSCGILKKFGDRIFQADKLALLSQKYPKASFAEISKLIHDVKDVYKECCEGDMVECMDDRAELVNYMCSKHEAFSSKIKDCCEKPIVERSQCIMEAEFDEKPADLPSLVEKYIQDKEVCKSFEAGHDAFMSEFVYEYSRRHPEFSTQLILRIAKGYETLLEKCCKTDNPAECYA…	2254	1	0	0	694.371	2	-0.0008	563	573	1	39.06	0.17	K	RKPQMTEEQIK	T
18	2::tr|R0M0W6|R0M0W6_ANAPL	Serum albumin (Fragment) OS=Anas platyrhynchos OX=8839 GN=Anapl_00826 PE=4 SV=1	873	72	4.6e-82	71349	35	23	17	13	25.9	5.56	MKWVTLISFIFLFSSATSRNLQRVARDADHKSEIAHRYNDLKEETFKAVAMITFAQYLQRCSYDGLSKLVKDVVDLAQKCVANEDAPECSKSLPSIFLDEICQVEKLRDSYGAMADCCAKSDPERNECFLSFKIPQPDFVQPYQRPASDVICKEYEDNRVSFLGHFIYSVARRNPFLYAPTILGVAADYEHALKSCCKESDVGACLDGKETGIREKVKKISVKQQYSCGILKKFGDRIFQADKLALLSQKYPKASFAEISKLIHDVKDVYKECCEGDMVECMDDRAELVNYMCSKHEAFSSKIKDCCEKPIVERSQCIMEAEFDEKPADLPSLVEKYIQDKEVCKSFEAGHDAFMSEFVYEYSRRHPEFSTQLILRIAKGYETLLEKCCKTDNPAECYA…	2337	1	0	0	468.582	3	-0.0001	563	573	1	35.46	0.45	K	RKPQMTEEQIK	T
18	2::tr|R0M0W6|R0M0W6_ANAPL	Serum albumin (Fragment) OS=Anas platyrhynchos OX=8839 GN=Anapl_00826 PE=4 SV=1	873	72	4.6e-82	71349	35	23	17	13	25.9	5.56	MKWVTLISFIFLFSSATSRNLQRVARDADHKSEIAHRYNDLKEETFKAVAMITFAQYLQRCSYDGLSKLVKDVVDLAQKCVANEDAPECSKSLPSIFLDEICQVEKLRDSYGAMADCCAKSDPERNECFLSFKIPQPDFVQPYQRPASDVICKEYEDNRVSFLGHFIYSVARRNPFLYAPTILGVAADYEHALKSCCKESDVGACLDGKETGIREKVKKISVKQQYSCGILKKFGDRIFQADKLALLSQKYPKASFAEISKLIHDVKDVYKECCEGDMVECMDDRAELVNYMCSKHEAFSSKIKDCCEKPIVERSQCIMEAEFDEKPADLPSLVEKYIQDKEVCKSFEAGHDAFMSEFVYEYSRRHPEFSTQLILRIAKGYETLLEKCCKTDNPAECYA…	2854	1	1	0	499.275	3	0.0056	160	172	0	47.05	0.019	R	VSFLGHFIYSVAR	R
18	2::tr|R0M0W6|R0M0W6_ANAPL	Serum albumin (Fragment) OS=Anas platyrhynchos OX=8839 GN=Anapl_00826 PE=4 SV=1	873	72	4.6e-82	71349	35	23	17	13	25.9	5.56	MKWVTLISFIFLFSSATSRNLQRVARDADHKSEIAHRYNDLKEETFKAVAMITFAQYLQRCSYDGLSKLVKDVVDLAQKCVANEDAPECSKSLPSIFLDEICQVEKLRDSYGAMADCCAKSDPERNECFLSFKIPQPDFVQPYQRPASDVICKEYEDNRVSFLGHFIYSVARRNPFLYAPTILGVAADYEHALKSCCKESDVGACLDGKETGIREKVKKISVKQQYSCGILKKFGDRIFQADKLALLSQKYPKASFAEISKLIHDVKDVYKECCEGDMVECMDDRAELVNYMCSKHEAFSSKIKDCCEKPIVERSQCIMEAEFDEKPADLPSLVEKYIQDKEVCKSFEAGHDAFMSEFVYEYSRRHPEFSTQLILRIAKGYETLLEKCCKTDNPAECYA…	2861	1	0	0	499.616	3	0.0018	365	376	1	65.24	0.0002	R	RHPEFSTQLILR	I
18	2::tr|R0M0W6|R0M0W6_ANAPL	Serum albumin (Fragment) OS=Anas platyrhynchos OX=8839 GN=Anapl_00826 PE=4 SV=1	873	72	4.6e-82	71349	35	23	17	13	25.9	5.56	MKWVTLISFIFLFSSATSRNLQRVARDADHKSEIAHRYNDLKEETFKAVAMITFAQYLQRCSYDGLSKLVKDVVDLAQKCVANEDAPECSKSLPSIFLDEICQVEKLRDSYGAMADCCAKSDPERNECFLSFKIPQPDFVQPYQRPASDVICKEYEDNRVSFLGHFIYSVARRNPFLYAPTILGVAADYEHALKSCCKESDVGACLDGKETGIREKVKKISVKQQYSCGILKKFGDRIFQADKLALLSQKYPKASFAEISKLIHDVKDVYKECCEGDMVECMDDRAELVNYMCSKHEAFSSKIKDCCEKPIVERSQCIMEAEFDEKPADLPSLVEKYIQDKEVCKSFEAGHDAFMSEFVYEYSRRHPEFSTQLILRIAKGYETLLEKCCKTDNPAECYA…	2862	1	0	0	748.921	2	0.0023	365	376	1	52.62	0.0036	R	RHPEFSTQLILR	I
18	2::tr|R0M0W6|R0M0W6_ANAPL	Serum albumin (Fragment) OS=Anas platyrhynchos OX=8839 GN=Anapl_00826 PE=4 SV=1	873	72	4.6e-82	71349	35	23	17	13	25.9	5.56	MKWVTLISFIFLFSSATSRNLQRVARDADHKSEIAHRYNDLKEETFKAVAMITFAQYLQRCSYDGLSKLVKDVVDLAQKCVANEDAPECSKSLPSIFLDEICQVEKLRDSYGAMADCCAKSDPERNECFLSFKIPQPDFVQPYQRPASDVICKEYEDNRVSFLGHFIYSVARRNPFLYAPTILGVAADYEHALKSCCKESDVGACLDGKETGIREKVKKISVKQQYSCGILKKFGDRIFQADKLALLSQKYPKASFAEISKLIHDVKDVYKECCEGDMVECMDDRAELVNYMCSKHEAFSSKIKDCCEKPIVERSQCIMEAEFDEKPADLPSLVEKYIQDKEVCKSFEAGHDAFMSEFVYEYSRRHPEFSTQLILRIAKGYETLLEKCCKTDNPAECYA…	3089	2	0	0	764.404	2	0.0018	48	60	0	28.87	1.6	K	AVAMITFAQYLQR	C
18	2::tr|R0M0W6|R0M0W6_ANAPL	Serum albumin (Fragment) OS=Anas platyrhynchos OX=8839 GN=Anapl_00826 PE=4 SV=1	873	72	4.6e-82	71349	35	23	17	13	25.9	5.56	MKWVTLISFIFLFSSATSRNLQRVARDADHKSEIAHRYNDLKEETFKAVAMITFAQYLQRCSYDGLSKLVKDVVDLAQKCVANEDAPECSKSLPSIFLDEICQVEKLRDSYGAMADCCAKSDPERNECFLSFKIPQPDFVQPYQRPASDVICKEYEDNRVSFLGHFIYSVARRNPFLYAPTILGVAADYEHALKSCCKESDVGACLDGKETGIREKVKKISVKQQYSCGILKKFGDRIFQADKLALLSQKYPKASFAEISKLIHDVKDVYKECCEGDMVECMDDRAELVNYMCSKHEAFSSKIKDCCEKPIVERSQCIMEAEFDEKPADLPSLVEKYIQDKEVCKSFEAGHDAFMSEFVYEYSRRHPEFSTQLILRIAKGYETLLEKCCKTDNPAECYA…	4346	1	0	0	889.456	2	0.0007	92	106	0	81.47	1.2e-05	K	SLPSIFLDEICQVEK	L
18	2::tr|R0M0W6|R0M0W6_ANAPL	Serum albumin (Fragment) OS=Anas platyrhynchos OX=8839 GN=Anapl_00826 PE=4 SV=1	873	72	4.6e-82	71349	35	23	17	13	25.9	5.56	MKWVTLISFIFLFSSATSRNLQRVARDADHKSEIAHRYNDLKEETFKAVAMITFAQYLQRCSYDGLSKLVKDVVDLAQKCVANEDAPECSKSLPSIFLDEICQVEKLRDSYGAMADCCAKSDPERNECFLSFKIPQPDFVQPYQRPASDVICKEYEDNRVSFLGHFIYSVARRNPFLYAPTILGVAADYEHALKSCCKESDVGACLDGKETGIREKVKKISVKQQYSCGILKKFGDRIFQADKLALLSQKYPKASFAEISKLIHDVKDVYKECCEGDMVECMDDRAELVNYMCSKHEAFSSKIKDCCEKPIVERSQCIMEAEFDEKPADLPSLVEKYIQDKEVCKSFEAGHDAFMSEFVYEYSRRHPEFSTQLILRIAKGYETLLEKCCKTDNPAECYA…	4356	1	0	0	889.955	2	0.0148	92	106	0	20.2	16	K	SLPSIFLDEICQVEK	L
18	2::tr|R0M0W6|R0M0W6_ANAPL	Serum albumin (Fragment) OS=Anas platyrhynchos OX=8839 GN=Anapl_00826 PE=4 SV=1	873	72	4.6e-82	71349	35	23	17	13	25.9	5.56	MKWVTLISFIFLFSSATSRNLQRVARDADHKSEIAHRYNDLKEETFKAVAMITFAQYLQRCSYDGLSKLVKDVVDLAQKCVANEDAPECSKSLPSIFLDEICQVEKLRDSYGAMADCCAKSDPERNECFLSFKIPQPDFVQPYQRPASDVICKEYEDNRVSFLGHFIYSVARRNPFLYAPTILGVAADYEHALKSCCKESDVGACLDGKETGIREKVKKISVKQQYSCGILKKFGDRIFQADKLALLSQKYPKASFAEISKLIHDVKDVYKECCEGDMVECMDDRAELVNYMCSKHEAFSSKIKDCCEKPIVERSQCIMEAEFDEKPADLPSLVEKYIQDKEVCKSFEAGHDAFMSEFVYEYSRRHPEFSTQLILRIAKGYETLLEKCCKTDNPAECYA…	6510	2	0	1	1179.6	2	-0.0013	134	153	0	27.5	3.1	K	IPQPDFVQPYQRPASDVICK	E
19	2::tr|A0A087RBR7|A0A087RBR7_APTFO	Ceruloplasmin (Fragment) OS=Aptenodytes forsteri OX=9233 GN=AS27_07679 PE=4 SV=1	828	72	1.4e-77	121372	22	15	16	11	19.5	5.58	MKLFFLSCLLVSCCCQVGAVNREYYIGIIETVWNYAPGNTNVVSGQLFAEEEQAGVFLKRGPHRIGSTYKKAVYTQYTNHLYDVIVDKPSWLGFLGPIIKGEVGDSIIIHLKNFASRSYTLHPHGVRYTKENEGAFYPDNTKDLQKRDDAVEPGGQYTYTWDVTEDQGPAKGDADCITRVYHSHIDAPRDVASGLVGPLIICRKDTMNKSSDDKHFDTEFILMFSVMDENLSWYLEDNIRTYCSEPSKVDKDDEDFQESNKMHSINGYMYGYLPNLTMCAEDKVKWHLFGMGNEADIHSAYFHGQTLIERHHRVDTINLFPATFIDAVMIPRSPGEWLLSCQVNDHIEGGMQALFKVKDCRKSTTDHNESTKIRQYFIAAEEIIWNYGPSAMNHFTGQE…	335	1	1	0	430.728	2	0.0007	456	463	0	30.18	1.3	K	AEVGESIR	V
19	2::tr|A0A087RBR7|A0A087RBR7_APTFO	Ceruloplasmin (Fragment) OS=Aptenodytes forsteri OX=9233 GN=AS27_07679 PE=4 SV=1	828	72	1.4e-77	121372	22	15	16	11	19.5	5.58	MKLFFLSCLLVSCCCQVGAVNREYYIGIIETVWNYAPGNTNVVSGQLFAEEEQAGVFLKRGPHRIGSTYKKAVYTQYTNHLYDVIVDKPSWLGFLGPIIKGEVGDSIIIHLKNFASRSYTLHPHGVRYTKENEGAFYPDNTKDLQKRDDAVEPGGQYTYTWDVTEDQGPAKGDADCITRVYHSHIDAPRDVASGLVGPLIICRKDTMNKSSDDKHFDTEFILMFSVMDENLSWYLEDNIRTYCSEPSKVDKDDEDFQESNKMHSINGYMYGYLPNLTMCAEDKVKWHLFGMGNEADIHSAYFHGQTLIERHHRVDTINLFPATFIDAVMIPRSPGEWLLSCQVNDHIEGGMQALFKVKDCRKSTTDHNESTKIRQYFIAAEEIIWNYGPSAMNHFTGQE…	508	1	1	0	454.2	2	-0.0001	172	179	0	37.39	0.069	K	GDADCITR	V
19	2::tr|A0A087RBR7|A0A087RBR7_APTFO	Ceruloplasmin (Fragment) OS=Aptenodytes forsteri OX=9233 GN=AS27_07679 PE=4 SV=1	828	72	1.4e-77	121372	22	15	16	11	19.5	5.58	MKLFFLSCLLVSCCCQVGAVNREYYIGIIETVWNYAPGNTNVVSGQLFAEEEQAGVFLKRGPHRIGSTYKKAVYTQYTNHLYDVIVDKPSWLGFLGPIIKGEVGDSIIIHLKNFASRSYTLHPHGVRYTKENEGAFYPDNTKDLQKRDDAVEPGGQYTYTWDVTEDQGPAKGDADCITRVYHSHIDAPRDVASGLVGPLIICRKDTMNKSSDDKHFDTEFILMFSVMDENLSWYLEDNIRTYCSEPSKVDKDDEDFQESNKMHSINGYMYGYLPNLTMCAEDKVKWHLFGMGNEADIHSAYFHGQTLIERHHRVDTINLFPATFIDAVMIPRSPGEWLLSCQVNDHIEGGMQALFKVKDCRKSTTDHNESTKIRQYFIAAEEIIWNYGPSAMNHFTGQE…	707	1	1	0	486.21	2	-0.0006	241	248	0	46.29	0.0044	R	TYCSEPSK	V
19	2::tr|A0A087RBR7|A0A087RBR7_APTFO	Ceruloplasmin (Fragment) OS=Aptenodytes forsteri OX=9233 GN=AS27_07679 PE=4 SV=1	828	72	1.4e-77	121372	22	15	16	11	19.5	5.58	MKLFFLSCLLVSCCCQVGAVNREYYIGIIETVWNYAPGNTNVVSGQLFAEEEQAGVFLKRGPHRIGSTYKKAVYTQYTNHLYDVIVDKPSWLGFLGPIIKGEVGDSIIIHLKNFASRSYTLHPHGVRYTKENEGAFYPDNTKDLQKRDDAVEPGGQYTYTWDVTEDQGPAKGDADCITRVYHSHIDAPRDVASGLVGPLIICRKDTMNKSSDDKHFDTEFILMFSVMDENLSWYLEDNIRTYCSEPSKVDKDDEDFQESNKMHSINGYMYGYLPNLTMCAEDKVKWHLFGMGNEADIHSAYFHGQTLIERHHRVDTINLFPATFIDAVMIPRSPGEWLLSCQVNDHIEGGMQALFKVKDCRKSTTDHNESTKIRQYFIAAEEIIWNYGPSAMNHFTGQE…	1393	1	1	0	389.541	3	0.0013	118	127	0	29.22	1.2	R	SYTLHPHGVR	Y
19	2::tr|A0A087RBR7|A0A087RBR7_APTFO	Ceruloplasmin (Fragment) OS=Aptenodytes forsteri OX=9233 GN=AS27_07679 PE=4 SV=1	828	72	1.4e-77	121372	22	15	16	11	19.5	5.58	MKLFFLSCLLVSCCCQVGAVNREYYIGIIETVWNYAPGNTNVVSGQLFAEEEQAGVFLKRGPHRIGSTYKKAVYTQYTNHLYDVIVDKPSWLGFLGPIIKGEVGDSIIIHLKNFASRSYTLHPHGVRYTKENEGAFYPDNTKDLQKRDDAVEPGGQYTYTWDVTEDQGPAKGDADCITRVYHSHIDAPRDVASGLVGPLIICRKDTMNKSSDDKHFDTEFILMFSVMDENLSWYLEDNIRTYCSEPSKVDKDDEDFQESNKMHSINGYMYGYLPNLTMCAEDKVKWHLFGMGNEADIHSAYFHGQTLIERHHRVDTINLFPATFIDAVMIPRSPGEWLLSCQVNDHIEGGMQALFKVKDCRKSTTDHNESTKIRQYFIAAEEIIWNYGPSAMNHFTGQE…	1464	1	1	0	598.781	2	0.0014	486	497	0	82.28	5.1e-06	K	SDEGALYGAASR	G
19	2::tr|A0A087RBR7|A0A087RBR7_APTFO	Ceruloplasmin (Fragment) OS=Aptenodytes forsteri OX=9233 GN=AS27_07679 PE=4 SV=1	828	72	1.4e-77	121372	22	15	16	11	19.5	5.58	MKLFFLSCLLVSCCCQVGAVNREYYIGIIETVWNYAPGNTNVVSGQLFAEEEQAGVFLKRGPHRIGSTYKKAVYTQYTNHLYDVIVDKPSWLGFLGPIIKGEVGDSIIIHLKNFASRSYTLHPHGVRYTKENEGAFYPDNTKDLQKRDDAVEPGGQYTYTWDVTEDQGPAKGDADCITRVYHSHIDAPRDVASGLVGPLIICRKDTMNKSSDDKHFDTEFILMFSVMDENLSWYLEDNIRTYCSEPSKVDKDDEDFQESNKMHSINGYMYGYLPNLTMCAEDKVKWHLFGMGNEADIHSAYFHGQTLIERHHRVDTINLFPATFIDAVMIPRSPGEWLLSCQVNDHIEGGMQALFKVKDCRKSTTDHNESTKIRQYFIAAEEIIWNYGPSAMNHFTGQE…	1748	1	1	0	427.578	3	-0.0002	101	112	0	45.92	0.016	K	GEVGDSIIIHLK	N
19	2::tr|A0A087RBR7|A0A087RBR7_APTFO	Ceruloplasmin (Fragment) OS=Aptenodytes forsteri OX=9233 GN=AS27_07679 PE=4 SV=1	828	72	1.4e-77	121372	22	15	16	11	19.5	5.58	MKLFFLSCLLVSCCCQVGAVNREYYIGIIETVWNYAPGNTNVVSGQLFAEEEQAGVFLKRGPHRIGSTYKKAVYTQYTNHLYDVIVDKPSWLGFLGPIIKGEVGDSIIIHLKNFASRSYTLHPHGVRYTKENEGAFYPDNTKDLQKRDDAVEPGGQYTYTWDVTEDQGPAKGDADCITRVYHSHIDAPRDVASGLVGPLIICRKDTMNKSSDDKHFDTEFILMFSVMDENLSWYLEDNIRTYCSEPSKVDKDDEDFQESNKMHSINGYMYGYLPNLTMCAEDKVKWHLFGMGNEADIHSAYFHGQTLIERHHRVDTINLFPATFIDAVMIPRSPGEWLLSCQVNDHIEGGMQALFKVKDCRKSTTDHNESTKIRQYFIAAEEIIWNYGPSAMNHFTGQE…	1749	1	1	0	640.865	2	0.0009	101	112	0	67.29	0.0001	K	GEVGDSIIIHLK	N
19	2::tr|A0A087RBR7|A0A087RBR7_APTFO	Ceruloplasmin (Fragment) OS=Aptenodytes forsteri OX=9233 GN=AS27_07679 PE=4 SV=1	828	72	1.4e-77	121372	22	15	16	11	19.5	5.58	MKLFFLSCLLVSCCCQVGAVNREYYIGIIETVWNYAPGNTNVVSGQLFAEEEQAGVFLKRGPHRIGSTYKKAVYTQYTNHLYDVIVDKPSWLGFLGPIIKGEVGDSIIIHLKNFASRSYTLHPHGVRYTKENEGAFYPDNTKDLQKRDDAVEPGGQYTYTWDVTEDQGPAKGDADCITRVYHSHIDAPRDVASGLVGPLIICRKDTMNKSSDDKHFDTEFILMFSVMDENLSWYLEDNIRTYCSEPSKVDKDDEDFQESNKMHSINGYMYGYLPNLTMCAEDKVKWHLFGMGNEADIHSAYFHGQTLIERHHRVDTINLFPATFIDAVMIPRSPGEWLLSCQVNDHIEGGMQALFKVKDCRKSTTDHNESTKIRQYFIAAEEIIWNYGPSAMNHFTGQE…	1872	1	1	0	438.527	3	0.0008	428	438	0	55.54	0.001	K	EYTDGSFTEHK	K
19	2::tr|A0A087RBR7|A0A087RBR7_APTFO	Ceruloplasmin (Fragment) OS=Aptenodytes forsteri OX=9233 GN=AS27_07679 PE=4 SV=1	828	72	1.4e-77	121372	22	15	16	11	19.5	5.58	MKLFFLSCLLVSCCCQVGAVNREYYIGIIETVWNYAPGNTNVVSGQLFAEEEQAGVFLKRGPHRIGSTYKKAVYTQYTNHLYDVIVDKPSWLGFLGPIIKGEVGDSIIIHLKNFASRSYTLHPHGVRYTKENEGAFYPDNTKDLQKRDDAVEPGGQYTYTWDVTEDQGPAKGDADCITRVYHSHIDAPRDVASGLVGPLIICRKDTMNKSSDDKHFDTEFILMFSVMDENLSWYLEDNIRTYCSEPSKVDKDDEDFQESNKMHSINGYMYGYLPNLTMCAEDKVKWHLFGMGNEADIHSAYFHGQTLIERHHRVDTINLFPATFIDAVMIPRSPGEWLLSCQVNDHIEGGMQALFKVKDCRKSTTDHNESTKIRQYFIAAEEIIWNYGPSAMNHFTGQE…	2912	1	1	0	752.877	2	-0.0018	838	852	0	82.56	8.6e-06	K	TDSSVVAVTNPGETK	T
19	2::tr|A0A087RBR7|A0A087RBR7_APTFO	Ceruloplasmin (Fragment) OS=Aptenodytes forsteri OX=9233 GN=AS27_07679 PE=4 SV=1	828	72	1.4e-77	121372	22	15	16	11	19.5	5.58	MKLFFLSCLLVSCCCQVGAVNREYYIGIIETVWNYAPGNTNVVSGQLFAEEEQAGVFLKRGPHRIGSTYKKAVYTQYTNHLYDVIVDKPSWLGFLGPIIKGEVGDSIIIHLKNFASRSYTLHPHGVRYTKENEGAFYPDNTKDLQKRDDAVEPGGQYTYTWDVTEDQGPAKGDADCITRVYHSHIDAPRDVASGLVGPLIICRKDTMNKSSDDKHFDTEFILMFSVMDENLSWYLEDNIRTYCSEPSKVDKDDEDFQESNKMHSINGYMYGYLPNLTMCAEDKVKWHLFGMGNEADIHSAYFHGQTLIERHHRVDTINLFPATFIDAVMIPRSPGEWLLSCQVNDHIEGGMQALFKVKDCRKSTTDHNESTKIRQYFIAAEEIIWNYGPSAMNHFTGQE…	3397	1	1	0	795.466	2	-0.0015	441	455	0	72.15	2e-05	R	LTEEAHLGLLGPVIK	A
19	2::tr|A0A087RBR7|A0A087RBR7_APTFO	Ceruloplasmin (Fragment) OS=Aptenodytes forsteri OX=9233 GN=AS27_07679 PE=4 SV=1	828	72	1.4e-77	121372	22	15	16	11	19.5	5.58	MKLFFLSCLLVSCCCQVGAVNREYYIGIIETVWNYAPGNTNVVSGQLFAEEEQAGVFLKRGPHRIGSTYKKAVYTQYTNHLYDVIVDKPSWLGFLGPIIKGEVGDSIIIHLKNFASRSYTLHPHGVRYTKENEGAFYPDNTKDLQKRDDAVEPGGQYTYTWDVTEDQGPAKGDADCITRVYHSHIDAPRDVASGLVGPLIICRKDTMNKSSDDKHFDTEFILMFSVMDENLSWYLEDNIRTYCSEPSKVDKDDEDFQESNKMHSINGYMYGYLPNLTMCAEDKVKWHLFGMGNEADIHSAYFHGQTLIERHHRVDTINLFPATFIDAVMIPRSPGEWLLSCQVNDHIEGGMQALFKVKDCRKSTTDHNESTKIRQYFIAAEEIIWNYGPSAMNHFTGQE…	3398	1	1	0	530.647	3	-0.0005	441	455	0	56.67	0.00065	R	LTEEAHLGLLGPVIK	A
19	2::tr|A0A087RBR7|A0A087RBR7_APTFO	Ceruloplasmin (Fragment) OS=Aptenodytes forsteri OX=9233 GN=AS27_07679 PE=4 SV=1	828	72	1.4e-77	121372	22	15	16	11	19.5	5.58	MKLFFLSCLLVSCCCQVGAVNREYYIGIIETVWNYAPGNTNVVSGQLFAEEEQAGVFLKRGPHRIGSTYKKAVYTQYTNHLYDVIVDKPSWLGFLGPIIKGEVGDSIIIHLKNFASRSYTLHPHGVRYTKENEGAFYPDNTKDLQKRDDAVEPGGQYTYTWDVTEDQGPAKGDADCITRVYHSHIDAPRDVASGLVGPLIICRKDTMNKSSDDKHFDTEFILMFSVMDENLSWYLEDNIRTYCSEPSKVDKDDEDFQESNKMHSINGYMYGYLPNLTMCAEDKVKWHLFGMGNEADIHSAYFHGQTLIERHHRVDTINLFPATFIDAVMIPRSPGEWLLSCQVNDHIEGGMQALFKVKDCRKSTTDHNESTKIRQYFIAAEEIIWNYGPSAMNHFTGQE…	3591	1	1	0	542.281	3	0.0011	962	976	0	48.95	0.019	K	VFGNLHGLTMHVGDK	V
19	2::tr|A0A087RBR7|A0A087RBR7_APTFO	Ceruloplasmin (Fragment) OS=Aptenodytes forsteri OX=9233 GN=AS27_07679 PE=4 SV=1	828	72	1.4e-77	121372	22	15	16	11	19.5	5.58	MKLFFLSCLLVSCCCQVGAVNREYYIGIIETVWNYAPGNTNVVSGQLFAEEEQAGVFLKRGPHRIGSTYKKAVYTQYTNHLYDVIVDKPSWLGFLGPIIKGEVGDSIIIHLKNFASRSYTLHPHGVRYTKENEGAFYPDNTKDLQKRDDAVEPGGQYTYTWDVTEDQGPAKGDADCITRVYHSHIDAPRDVASGLVGPLIICRKDTMNKSSDDKHFDTEFILMFSVMDENLSWYLEDNIRTYCSEPSKVDKDDEDFQESNKMHSINGYMYGYLPNLTMCAEDKVKWHLFGMGNEADIHSAYFHGQTLIERHHRVDTINLFPATFIDAVMIPRSPGEWLLSCQVNDHIEGGMQALFKVKDCRKSTTDHNESTKIRQYFIAAEEIIWNYGPSAMNHFTGQE…	3592	1	1	0	406.962	4	0.0012	962	976	0	65.9	0.00038	K	VFGNLHGLTMHVGDK	V
19	2::tr|A0A087RBR7|A0A087RBR7_APTFO	Ceruloplasmin (Fragment) OS=Aptenodytes forsteri OX=9233 GN=AS27_07679 PE=4 SV=1	828	72	1.4e-77	121372	22	15	16	11	19.5	5.58	MKLFFLSCLLVSCCCQVGAVNREYYIGIIETVWNYAPGNTNVVSGQLFAEEEQAGVFLKRGPHRIGSTYKKAVYTQYTNHLYDVIVDKPSWLGFLGPIIKGEVGDSIIIHLKNFASRSYTLHPHGVRYTKENEGAFYPDNTKDLQKRDDAVEPGGQYTYTWDVTEDQGPAKGDADCITRVYHSHIDAPRDVASGLVGPLIICRKDTMNKSSDDKHFDTEFILMFSVMDENLSWYLEDNIRTYCSEPSKVDKDDEDFQESNKMHSINGYMYGYLPNLTMCAEDKVKWHLFGMGNEADIHSAYFHGQTLIERHHRVDTINLFPATFIDAVMIPRSPGEWLLSCQVNDHIEGGMQALFKVKDCRKSTTDHNESTKIRQYFIAAEEIIWNYGPSAMNHFTGQE…	3771	1	1	0	413.228	4	0.0014	823	837	0	22.07	6.9	K	NLASRPYSIHAHGVK	T
19	2::tr|A0A087RBR7|A0A087RBR7_APTFO	Ceruloplasmin (Fragment) OS=Aptenodytes forsteri OX=9233 GN=AS27_07679 PE=4 SV=1	828	72	1.4e-77	121372	22	15	16	11	19.5	5.58	MKLFFLSCLLVSCCCQVGAVNREYYIGIIETVWNYAPGNTNVVSGQLFAEEEQAGVFLKRGPHRIGSTYKKAVYTQYTNHLYDVIVDKPSWLGFLGPIIKGEVGDSIIIHLKNFASRSYTLHPHGVRYTKENEGAFYPDNTKDLQKRDDAVEPGGQYTYTWDVTEDQGPAKGDADCITRVYHSHIDAPRDVASGLVGPLIICRKDTMNKSSDDKHFDTEFILMFSVMDENLSWYLEDNIRTYCSEPSKVDKDDEDFQESNKMHSINGYMYGYLPNLTMCAEDKVKWHLFGMGNEADIHSAYFHGQTLIERHHRVDTINLFPATFIDAVMIPRSPGEWLLSCQVNDHIEGGMQALFKVKDCRKSTTDHNESTKIRQYFIAAEEIIWNYGPSAMNHFTGQE…	4236	1	1	0	582.68	3	-0.0005	440	455	1	34.11	0.072	K	RLTEEAHLGLLGPVIK	A
19	2::tr|A0A087RBR7|A0A087RBR7_APTFO	Ceruloplasmin (Fragment) OS=Aptenodytes forsteri OX=9233 GN=AS27_07679 PE=4 SV=1	828	72	1.4e-77	121372	22	15	16	11	19.5	5.58	MKLFFLSCLLVSCCCQVGAVNREYYIGIIETVWNYAPGNTNVVSGQLFAEEEQAGVFLKRGPHRIGSTYKKAVYTQYTNHLYDVIVDKPSWLGFLGPIIKGEVGDSIIIHLKNFASRSYTLHPHGVRYTKENEGAFYPDNTKDLQKRDDAVEPGGQYTYTWDVTEDQGPAKGDADCITRVYHSHIDAPRDVASGLVGPLIICRKDTMNKSSDDKHFDTEFILMFSVMDENLSWYLEDNIRTYCSEPSKVDKDDEDFQESNKMHSINGYMYGYLPNLTMCAEDKVKWHLFGMGNEADIHSAYFHGQTLIERHHRVDTINLFPATFIDAVMIPRSPGEWLLSCQVNDHIEGGMQALFKVKDCRKSTTDHNESTKIRQYFIAAEEIIWNYGPSAMNHFTGQE…	5459	1	1	0	1042.01	2	-0.0019	867	884	0	52.73	0.0086	R	GDPHCIAWAYHSTVDIIK	D
19	2::tr|A0A087RBR7|A0A087RBR7_APTFO	Ceruloplasmin (Fragment) OS=Aptenodytes forsteri OX=9233 GN=AS27_07679 PE=4 SV=1	828	72	1.4e-77	121372	22	15	16	11	19.5	5.58	MKLFFLSCLLVSCCCQVGAVNREYYIGIIETVWNYAPGNTNVVSGQLFAEEEQAGVFLKRGPHRIGSTYKKAVYTQYTNHLYDVIVDKPSWLGFLGPIIKGEVGDSIIIHLKNFASRSYTLHPHGVRYTKENEGAFYPDNTKDLQKRDDAVEPGGQYTYTWDVTEDQGPAKGDADCITRVYHSHIDAPRDVASGLVGPLIICRKDTMNKSSDDKHFDTEFILMFSVMDENLSWYLEDNIRTYCSEPSKVDKDDEDFQESNKMHSINGYMYGYLPNLTMCAEDKVKWHLFGMGNEADIHSAYFHGQTLIERHHRVDTINLFPATFIDAVMIPRSPGEWLLSCQVNDHIEGGMQALFKVKDCRKSTTDHNESTKIRQYFIAAEEIIWNYGPSAMNHFTGQE…	5460	1	1	0	695.007	3	0.001	867	884	0	40.09	0.16	R	GDPHCIAWAYHSTVDIIK	D
19	2::tr|A0A087RBR7|A0A087RBR7_APTFO	Ceruloplasmin (Fragment) OS=Aptenodytes forsteri OX=9233 GN=AS27_07679 PE=4 SV=1	828	72	1.4e-77	121372	22	15	16	11	19.5	5.58	MKLFFLSCLLVSCCCQVGAVNREYYIGIIETVWNYAPGNTNVVSGQLFAEEEQAGVFLKRGPHRIGSTYKKAVYTQYTNHLYDVIVDKPSWLGFLGPIIKGEVGDSIIIHLKNFASRSYTLHPHGVRYTKENEGAFYPDNTKDLQKRDDAVEPGGQYTYTWDVTEDQGPAKGDADCITRVYHSHIDAPRDVASGLVGPLIICRKDTMNKSSDDKHFDTEFILMFSVMDENLSWYLEDNIRTYCSEPSKVDKDDEDFQESNKMHSINGYMYGYLPNLTMCAEDKVKWHLFGMGNEADIHSAYFHGQTLIERHHRVDTINLFPATFIDAVMIPRSPGEWLLSCQVNDHIEGGMQALFKVKDCRKSTTDHNESTKIRQYFIAAEEIIWNYGPSAMNHFTGQE…	5708	1	1	0	719	3	0.0028	753	770	1	52.09	0.0067	R	HQYHEESPGNPFLNKDDK	F
19	2::tr|A0A087RBR7|A0A087RBR7_APTFO	Ceruloplasmin (Fragment) OS=Aptenodytes forsteri OX=9233 GN=AS27_07679 PE=4 SV=1	828	72	1.4e-77	121372	22	15	16	11	19.5	5.58	MKLFFLSCLLVSCCCQVGAVNREYYIGIIETVWNYAPGNTNVVSGQLFAEEEQAGVFLKRGPHRIGSTYKKAVYTQYTNHLYDVIVDKPSWLGFLGPIIKGEVGDSIIIHLKNFASRSYTLHPHGVRYTKENEGAFYPDNTKDLQKRDDAVEPGGQYTYTWDVTEDQGPAKGDADCITRVYHSHIDAPRDVASGLVGPLIICRKDTMNKSSDDKHFDTEFILMFSVMDENLSWYLEDNIRTYCSEPSKVDKDDEDFQESNKMHSINGYMYGYLPNLTMCAEDKVKWHLFGMGNEADIHSAYFHGQTLIERHHRVDTINLFPATFIDAVMIPRSPGEWLLSCQVNDHIEGGMQALFKVKDCRKSTTDHNESTKIRQYFIAAEEIIWNYGPSAMNHFTGQE…	5709	1	1	0	539.502	4	0.0033	753	770	1	44.23	0.041	R	HQYHEESPGNPFLNKDDK	F
19	2::tr|A0A087RBR7|A0A087RBR7_APTFO	Ceruloplasmin (Fragment) OS=Aptenodytes forsteri OX=9233 GN=AS27_07679 PE=4 SV=1	828	72	1.4e-77	121372	22	15	16	11	19.5	5.58	MKLFFLSCLLVSCCCQVGAVNREYYIGIIETVWNYAPGNTNVVSGQLFAEEEQAGVFLKRGPHRIGSTYKKAVYTQYTNHLYDVIVDKPSWLGFLGPIIKGEVGDSIIIHLKNFASRSYTLHPHGVRYTKENEGAFYPDNTKDLQKRDDAVEPGGQYTYTWDVTEDQGPAKGDADCITRVYHSHIDAPRDVASGLVGPLIICRKDTMNKSSDDKHFDTEFILMFSVMDENLSWYLEDNIRTYCSEPSKVDKDDEDFQESNKMHSINGYMYGYLPNLTMCAEDKVKWHLFGMGNEADIHSAYFHGQTLIERHHRVDTINLFPATFIDAVMIPRSPGEWLLSCQVNDHIEGGMQALFKVKDCRKSTTDHNESTKIRQYFIAAEEIIWNYGPSAMNHFTGQE…	7028	1	1	0	841.026	3	-0.0024	241	261	2	52.83	0.0018	R	TYCSEPSKVDKDDEDFQESNK	M
19	2::tr|A0A087RBR7|A0A087RBR7_APTFO	Ceruloplasmin (Fragment) OS=Aptenodytes forsteri OX=9233 GN=AS27_07679 PE=4 SV=1	828	72	1.4e-77	121372	22	15	16	11	19.5	5.58	MKLFFLSCLLVSCCCQVGAVNREYYIGIIETVWNYAPGNTNVVSGQLFAEEEQAGVFLKRGPHRIGSTYKKAVYTQYTNHLYDVIVDKPSWLGFLGPIIKGEVGDSIIIHLKNFASRSYTLHPHGVRYTKENEGAFYPDNTKDLQKRDDAVEPGGQYTYTWDVTEDQGPAKGDADCITRVYHSHIDAPRDVASGLVGPLIICRKDTMNKSSDDKHFDTEFILMFSVMDENLSWYLEDNIRTYCSEPSKVDKDDEDFQESNKMHSINGYMYGYLPNLTMCAEDKVKWHLFGMGNEADIHSAYFHGQTLIERHHRVDTINLFPATFIDAVMIPRSPGEWLLSCQVNDHIEGGMQALFKVKDCRKSTTDHNESTKIRQYFIAAEEIIWNYGPSAMNHFTGQE…	9096	1	1	0	802.369	4	-0.0073	977	1003	0	35.25	0.32	K	VSWYLMGMGNEIDIHTAHFHGHSFEYK	V
19	2::tr|A0A087RBR7|A0A087RBR7_APTFO	Ceruloplasmin (Fragment) OS=Aptenodytes forsteri OX=9233 GN=AS27_07679 PE=4 SV=1	828	72	1.4e-77	121372	22	15	16	11	19.5	5.58	MKLFFLSCLLVSCCCQVGAVNREYYIGIIETVWNYAPGNTNVVSGQLFAEEEQAGVFLKRGPHRIGSTYKKAVYTQYTNHLYDVIVDKPSWLGFLGPIIKGEVGDSIIIHLKNFASRSYTLHPHGVRYTKENEGAFYPDNTKDLQKRDDAVEPGGQYTYTWDVTEDQGPAKGDADCITRVYHSHIDAPRDVASGLVGPLIICRKDTMNKSSDDKHFDTEFILMFSVMDENLSWYLEDNIRTYCSEPSKVDKDDEDFQESNKMHSINGYMYGYLPNLTMCAEDKVKWHLFGMGNEADIHSAYFHGQTLIERHHRVDTINLFPATFIDAVMIPRSPGEWLLSCQVNDHIEGGMQALFKVKDCRKSTTDHNESTKIRQYFIAAEEIIWNYGPSAMNHFTGQE…	9100	1	1	0	642.297	5	0.0123	977	1003	0	46.22	0.027	K	VSWYLMGMGNEIDIHTAHFHGHSFEYK	V
20	2::tr|A0A087VA40|A0A087VA40_BALRE	Fibronectin (Fragment) OS=Balearica regulorum gibbericeps OX=100784 GN=N312_08734 PE=4 SV=1	820	72	9.1e-77	271827	15	9	15	9	8.8	5.22	ETCFDNGKYYHINQQWERIYLGNTLVCTCYGGSRGFNCESKPEPEETCFDKYTGSTYRVGETYERPKDSMIWDCTCIGAGRGRISCTIANRCHEGGQSYKIGDTWRRPHETGGYMLECVCLGNGKGEWTCKPVAERCYDNTAGTSYVVGETWEKPYQGWMMVDCTCLGEGSGRITCTSRNRCNDHDTKTSYRIGDTWSKKDNRGNLLQCICTGNGRGEWKCERHTSLHTTSTGSGSPSFTNVQTALYQPQPQQPQPQPYGQCITDNGVVYSVGMQWLKTQGSQQMLCTCLGNGVSCQEIAVTQTYGGNSDGEACVLPFTYDGRTFYSCTTEGRTDGHLWCSTTSNFEQDRRYSFCTEQNVLVQTRGGNSNGALCHFPFLYNNRNYTDCTSEGRRDNMKW…	21	1	1	0	394.219	2	0.0006	1904	1910	0	36.69	0.13	R	TISPDVR	T
20	2::tr|A0A087VA40|A0A087VA40_BALRE	Fibronectin (Fragment) OS=Balearica regulorum gibbericeps OX=100784 GN=N312_08734 PE=4 SV=1	820	72	9.1e-77	271827	15	9	15	9	8.8	5.22	ETCFDNGKYYHINQQWERIYLGNTLVCTCYGGSRGFNCESKPEPEETCFDKYTGSTYRVGETYERPKDSMIWDCTCIGAGRGRISCTIANRCHEGGQSYKIGDTWRRPHETGGYMLECVCLGNGKGEWTCKPVAERCYDNTAGTSYVVGETWEKPYQGWMMVDCTCLGEGSGRITCTSRNRCNDHDTKTSYRIGDTWSKKDNRGNLLQCICTGNGRGEWKCERHTSLHTTSTGSGSPSFTNVQTALYQPQPQQPQPQPYGQCITDNGVVYSVGMQWLKTQGSQQMLCTCLGNGVSCQEIAVTQTYGGNSDGEACVLPFTYDGRTFYSCTTEGRTDGHLWCSTTSNFEQDRRYSFCTEQNVLVQTRGGNSNGALCHFPFLYNNRNYTDCTSEGRRDNMKW…	462	1	1	0	450.252	2	0.0014	950	957	0	35.15	0.14	K	LDAPTNLR	F
20	2::tr|A0A087VA40|A0A087VA40_BALRE	Fibronectin (Fragment) OS=Balearica regulorum gibbericeps OX=100784 GN=N312_08734 PE=4 SV=1	820	72	9.1e-77	271827	15	9	15	9	8.8	5.22	ETCFDNGKYYHINQQWERIYLGNTLVCTCYGGSRGFNCESKPEPEETCFDKYTGSTYRVGETYERPKDSMIWDCTCIGAGRGRISCTIANRCHEGGQSYKIGDTWRRPHETGGYMLECVCLGNGKGEWTCKPVAERCYDNTAGTSYVVGETWEKPYQGWMMVDCTCLGEGSGRITCTSRNRCNDHDTKTSYRIGDTWSKKDNRGNLLQCICTGNGRGEWKCERHTSLHTTSTGSGSPSFTNVQTALYQPQPQQPQPQPYGQCITDNGVVYSVGMQWLKTQGSQQMLCTCLGNGVSCQEIAVTQTYGGNSDGEACVLPFTYDGRTFYSCTTEGRTDGHLWCSTTSNFEQDRRYSFCTEQNVLVQTRGGNSNGALCHFPFLYNNRNYTDCTSEGRRDNMKW…	1002	1	1	0	519.267	2	0.0009	994	1003	0	39.61	0.11	R	TYNVGPSATK	Y
20	2::tr|A0A087VA40|A0A087VA40_BALRE	Fibronectin (Fragment) OS=Balearica regulorum gibbericeps OX=100784 GN=N312_08734 PE=4 SV=1	820	72	9.1e-77	271827	15	9	15	9	8.8	5.22	ETCFDNGKYYHINQQWERIYLGNTLVCTCYGGSRGFNCESKPEPEETCFDKYTGSTYRVGETYERPKDSMIWDCTCIGAGRGRISCTIANRCHEGGQSYKIGDTWRRPHETGGYMLECVCLGNGKGEWTCKPVAERCYDNTAGTSYVVGETWEKPYQGWMMVDCTCLGEGSGRITCTSRNRCNDHDTKTSYRIGDTWSKKDNRGNLLQCICTGNGRGEWKCERHTSLHTTSTGSGSPSFTNVQTALYQPQPQQPQPQPYGQCITDNGVVYSVGMQWLKTQGSQQMLCTCLGNGVSCQEIAVTQTYGGNSDGEACVLPFTYDGRTFYSCTTEGRTDGHLWCSTTSNFEQDRRYSFCTEQNVLVQTRGGNSNGALCHFPFLYNNRNYTDCTSEGRRDNMKW…	1133	1	1	0	536.29	2	0.0007	1832	1840	0	52.77	0.0048	K	YEVSVYALK	D
20	2::tr|A0A087VA40|A0A087VA40_BALRE	Fibronectin (Fragment) OS=Balearica regulorum gibbericeps OX=100784 GN=N312_08734 PE=4 SV=1	820	72	9.1e-77	271827	15	9	15	9	8.8	5.22	ETCFDNGKYYHINQQWERIYLGNTLVCTCYGGSRGFNCESKPEPEETCFDKYTGSTYRVGETYERPKDSMIWDCTCIGAGRGRISCTIANRCHEGGQSYKIGDTWRRPHETGGYMLECVCLGNGKGEWTCKPVAERCYDNTAGTSYVVGETWEKPYQGWMMVDCTCLGEGSGRITCTSRNRCNDHDTKTSYRIGDTWSKKDNRGNLLQCICTGNGRGEWKCERHTSLHTTSTGSGSPSFTNVQTALYQPQPQQPQPQPYGQCITDNGVVYSVGMQWLKTQGSQQMLCTCLGNGVSCQEIAVTQTYGGNSDGEACVLPFTYDGRTFYSCTTEGRTDGHLWCSTTSNFEQDRRYSFCTEQNVLVQTRGGNSNGALCHFPFLYNNRNYTDCTSEGRRDNMKW…	1905	1	1	0	441.91	3	0.0017	1070	1082	0	30.69	0.75	K	LGVRPSQGGEAPR	E
20	2::tr|A0A087VA40|A0A087VA40_BALRE	Fibronectin (Fragment) OS=Balearica regulorum gibbericeps OX=100784 GN=N312_08734 PE=4 SV=1	820	72	9.1e-77	271827	15	9	15	9	8.8	5.22	ETCFDNGKYYHINQQWERIYLGNTLVCTCYGGSRGFNCESKPEPEETCFDKYTGSTYRVGETYERPKDSMIWDCTCIGAGRGRISCTIANRCHEGGQSYKIGDTWRRPHETGGYMLECVCLGNGKGEWTCKPVAERCYDNTAGTSYVVGETWEKPYQGWMMVDCTCLGEGSGRITCTSRNRCNDHDTKTSYRIGDTWSKKDNRGNLLQCICTGNGRGEWKCERHTSLHTTSTGSGSPSFTNVQTALYQPQPQQPQPQPYGQCITDNGVVYSVGMQWLKTQGSQQMLCTCLGNGVSCQEIAVTQTYGGNSDGEACVLPFTYDGRTFYSCTTEGRTDGHLWCSTTSNFEQDRRYSFCTEQNVLVQTRGGNSNGALCHFPFLYNNRNYTDCTSEGRRDNMKW…	2088	1	1	0	682.355	2	0.0018	1606	1617	0	42.39	0.088	R	WLPSTSPVTGYR	V
20	2::tr|A0A087VA40|A0A087VA40_BALRE	Fibronectin (Fragment) OS=Balearica regulorum gibbericeps OX=100784 GN=N312_08734 PE=4 SV=1	820	72	9.1e-77	271827	15	9	15	9	8.8	5.22	ETCFDNGKYYHINQQWERIYLGNTLVCTCYGGSRGFNCESKPEPEETCFDKYTGSTYRVGETYERPKDSMIWDCTCIGAGRGRISCTIANRCHEGGQSYKIGDTWRRPHETGGYMLECVCLGNGKGEWTCKPVAERCYDNTAGTSYVVGETWEKPYQGWMMVDCTCLGEGSGRITCTSRNRCNDHDTKTSYRIGDTWSKKDNRGNLLQCICTGNGRGEWKCERHTSLHTTSTGSGSPSFTNVQTALYQPQPQQPQPQPYGQCITDNGVVYSVGMQWLKTQGSQQMLCTCLGNGVSCQEIAVTQTYGGNSDGEACVLPFTYDGRTFYSCTTEGRTDGHLWCSTTSNFEQDRRYSFCTEQNVLVQTRGGNSNGALCHFPFLYNNRNYTDCTSEGRRDNMKW…	2148	1	1	0	685.359	2	-0.0006	1925	1935	0	74.23	4.7e-05	K	IYLYTLNENAR	S
20	2::tr|A0A087VA40|A0A087VA40_BALRE	Fibronectin (Fragment) OS=Balearica regulorum gibbericeps OX=100784 GN=N312_08734 PE=4 SV=1	820	72	9.1e-77	271827	15	9	15	9	8.8	5.22	ETCFDNGKYYHINQQWERIYLGNTLVCTCYGGSRGFNCESKPEPEETCFDKYTGSTYRVGETYERPKDSMIWDCTCIGAGRGRISCTIANRCHEGGQSYKIGDTWRRPHETGGYMLECVCLGNGKGEWTCKPVAERCYDNTAGTSYVVGETWEKPYQGWMMVDCTCLGEGSGRITCTSRNRCNDHDTKTSYRIGDTWSKKDNRGNLLQCICTGNGRGEWKCERHTSLHTTSTGSGSPSFTNVQTALYQPQPQQPQPQPYGQCITDNGVVYSVGMQWLKTQGSQQMLCTCLGNGVSCQEIAVTQTYGGNSDGEACVLPFTYDGRTFYSCTTEGRTDGHLWCSTTSNFEQDRRYSFCTEQNVLVQTRGGNSNGALCHFPFLYNNRNYTDCTSEGRRDNMKW…	2568	1	1	0	724.391	2	0.0002	2194	2208	0	78.98	1.7e-05	R	VPGTSSSATLTGLTR	G
20	2::tr|A0A087VA40|A0A087VA40_BALRE	Fibronectin (Fragment) OS=Balearica regulorum gibbericeps OX=100784 GN=N312_08734 PE=4 SV=1	820	72	9.1e-77	271827	15	9	15	9	8.8	5.22	ETCFDNGKYYHINQQWERIYLGNTLVCTCYGGSRGFNCESKPEPEETCFDKYTGSTYRVGETYERPKDSMIWDCTCIGAGRGRISCTIANRCHEGGQSYKIGDTWRRPHETGGYMLECVCLGNGKGEWTCKPVAERCYDNTAGTSYVVGETWEKPYQGWMMVDCTCLGEGSGRITCTSRNRCNDHDTKTSYRIGDTWSKKDNRGNLLQCICTGNGRGEWKCERHTSLHTTSTGSGSPSFTNVQTALYQPQPQQPQPQPYGQCITDNGVVYSVGMQWLKTQGSQQMLCTCLGNGVSCQEIAVTQTYGGNSDGEACVLPFTYDGRTFYSCTTEGRTDGHLWCSTTSNFEQDRRYSFCTEQNVLVQTRGGNSNGALCHFPFLYNNRNYTDCTSEGRRDNMKW…	3505	1	1	0	805.314	2	-0.0011	509	521	0	30.78	0.051	K	CDPVDQCQDSETR	T
20	2::tr|A0A087VA40|A0A087VA40_BALRE	Fibronectin (Fragment) OS=Balearica regulorum gibbericeps OX=100784 GN=N312_08734 PE=4 SV=1	820	72	9.1e-77	271827	15	9	15	9	8.8	5.22	ETCFDNGKYYHINQQWERIYLGNTLVCTCYGGSRGFNCESKPEPEETCFDKYTGSTYRVGETYERPKDSMIWDCTCIGAGRGRISCTIANRCHEGGQSYKIGDTWRRPHETGGYMLECVCLGNGKGEWTCKPVAERCYDNTAGTSYVVGETWEKPYQGWMMVDCTCLGEGSGRITCTSRNRCNDHDTKTSYRIGDTWSKKDNRGNLLQCICTGNGRGEWKCERHTSLHTTSTGSGSPSFTNVQTALYQPQPQQPQPQPYGQCITDNGVVYSVGMQWLKTQGSQQMLCTCLGNGVSCQEIAVTQTYGGNSDGEACVLPFTYDGRTFYSCTTEGRTDGHLWCSTTSNFEQDRRYSFCTEQNVLVQTRGGNSNGALCHFPFLYNNRNYTDCTSEGRRDNMKW…	4040	1	1	1	567.31	3	0.0034	2209	2223	1	41.48	0.091	R	GATYNIIVEALKDHR	R
20	2::tr|A0A087VA40|A0A087VA40_BALRE	Fibronectin (Fragment) OS=Balearica regulorum gibbericeps OX=100784 GN=N312_08734 PE=4 SV=1	820	72	9.1e-77	271827	15	9	15	9	8.8	5.22	ETCFDNGKYYHINQQWERIYLGNTLVCTCYGGSRGFNCESKPEPEETCFDKYTGSTYRVGETYERPKDSMIWDCTCIGAGRGRISCTIANRCHEGGQSYKIGDTWRRPHETGGYMLECVCLGNGKGEWTCKPVAERCYDNTAGTSYVVGETWEKPYQGWMMVDCTCLGEGSGRITCTSRNRCNDHDTKTSYRIGDTWSKKDNRGNLLQCICTGNGRGEWKCERHTSLHTTSTGSGSPSFTNVQTALYQPQPQQPQPQPYGQCITDNGVVYSVGMQWLKTQGSQQMLCTCLGNGVSCQEIAVTQTYGGNSDGEACVLPFTYDGRTFYSCTTEGRTDGHLWCSTTSNFEQDRRYSFCTEQNVLVQTRGGNSNGALCHFPFLYNNRNYTDCTSEGRRDNMKW…	4136	1	1	0	575.598	3	0.0007	2275	2288	0	50.61	0.0076	K	LWCQCLGFGSGHFR	C
20	2::tr|A0A087VA40|A0A087VA40_BALRE	Fibronectin (Fragment) OS=Balearica regulorum gibbericeps OX=100784 GN=N312_08734 PE=4 SV=1	820	72	9.1e-77	271827	15	9	15	9	8.8	5.22	ETCFDNGKYYHINQQWERIYLGNTLVCTCYGGSRGFNCESKPEPEETCFDKYTGSTYRVGETYERPKDSMIWDCTCIGAGRGRISCTIANRCHEGGQSYKIGDTWRRPHETGGYMLECVCLGNGKGEWTCKPVAERCYDNTAGTSYVVGETWEKPYQGWMMVDCTCLGEGSGRITCTSRNRCNDHDTKTSYRIGDTWSKKDNRGNLLQCICTGNGRGEWKCERHTSLHTTSTGSGSPSFTNVQTALYQPQPQQPQPQPYGQCITDNGVVYSVGMQWLKTQGSQQMLCTCLGNGVSCQEIAVTQTYGGNSDGEACVLPFTYDGRTFYSCTTEGRTDGHLWCSTTSNFEQDRRYSFCTEQNVLVQTRGGNSNGALCHFPFLYNNRNYTDCTSEGRRDNMKW…	4230	1	1	1	872.919	2	-0.0013	352	365	0	124.13	5e-10	R	YSFCTEQNVLVQTR	G
20	2::tr|A0A087VA40|A0A087VA40_BALRE	Fibronectin (Fragment) OS=Balearica regulorum gibbericeps OX=100784 GN=N312_08734 PE=4 SV=1	820	72	9.1e-77	271827	15	9	15	9	8.8	5.22	ETCFDNGKYYHINQQWERIYLGNTLVCTCYGGSRGFNCESKPEPEETCFDKYTGSTYRVGETYERPKDSMIWDCTCIGAGRGRISCTIANRCHEGGQSYKIGDTWRRPHETGGYMLECVCLGNGKGEWTCKPVAERCYDNTAGTSYVVGETWEKPYQGWMMVDCTCLGEGSGRITCTSRNRCNDHDTKTSYRIGDTWSKKDNRGNLLQCICTGNGRGEWKCERHTSLHTTSTGSGSPSFTNVQTALYQPQPQQPQPQPYGQCITDNGVVYSVGMQWLKTQGSQQMLCTCLGNGVSCQEIAVTQTYGGNSDGEACVLPFTYDGRTFYSCTTEGRTDGHLWCSTTSNFEQDRRYSFCTEQNVLVQTRGGNSNGALCHFPFLYNNRNYTDCTSEGRRDNMKW…	6405	1	1	0	775.411	3	-0.0031	1841	1862	0	67.61	0.00022	K	DSLTSRPAQGVVTTLENVSPPR	R
20	2::tr|A0A087VA40|A0A087VA40_BALRE	Fibronectin (Fragment) OS=Balearica regulorum gibbericeps OX=100784 GN=N312_08734 PE=4 SV=1	820	72	9.1e-77	271827	15	9	15	9	8.8	5.22	ETCFDNGKYYHINQQWERIYLGNTLVCTCYGGSRGFNCESKPEPEETCFDKYTGSTYRVGETYERPKDSMIWDCTCIGAGRGRISCTIANRCHEGGQSYKIGDTWRRPHETGGYMLECVCLGNGKGEWTCKPVAERCYDNTAGTSYVVGETWEKPYQGWMMVDCTCLGEGSGRITCTSRNRCNDHDTKTSYRIGDTWSKKDNRGNLLQCICTGNGRGEWKCERHTSLHTTSTGSGSPSFTNVQTALYQPQPQQPQPQPYGQCITDNGVVYSVGMQWLKTQGSQQMLCTCLGNGVSCQEIAVTQTYGGNSDGEACVLPFTYDGRTFYSCTTEGRTDGHLWCSTTSNFEQDRRYSFCTEQNVLVQTRGGNSNGALCHFPFLYNNRNYTDCTSEGRRDNMKW…	7333	1	1	0	869.369	3	-0.0006	412	433	0	45.42	0.0091	K	FGFCPMAAHEEICTTNDGVMYR	V
20	2::tr|A0A087VA40|A0A087VA40_BALRE	Fibronectin (Fragment) OS=Balearica regulorum gibbericeps OX=100784 GN=N312_08734 PE=4 SV=1	820	72	9.1e-77	271827	15	9	15	9	8.8	5.22	ETCFDNGKYYHINQQWERIYLGNTLVCTCYGGSRGFNCESKPEPEETCFDKYTGSTYRVGETYERPKDSMIWDCTCIGAGRGRISCTIANRCHEGGQSYKIGDTWRRPHETGGYMLECVCLGNGKGEWTCKPVAERCYDNTAGTSYVVGETWEKPYQGWMMVDCTCLGEGSGRITCTSRNRCNDHDTKTSYRIGDTWSKKDNRGNLLQCICTGNGRGEWKCERHTSLHTTSTGSGSPSFTNVQTALYQPQPQQPQPQPYGQCITDNGVVYSVGMQWLKTQGSQQMLCTCLGNGVSCQEIAVTQTYGGNSDGEACVLPFTYDGRTFYSCTTEGRTDGHLWCSTTSNFEQDRRYSFCTEQNVLVQTRGGNSNGALCHFPFLYNNRNYTDCTSEGRRDNMKW…	9918	1	1	1	865.392	4	0.0267	2401	2429	0	69.29	0.00011	R	YHQATNTNVNCPIECFMPLDVQADTQHPR	G
21	1::sp|cRAP053|P35908|K22E_HUMAN	Keratin, type II cytoskeletal 2 epidermal OS=Homo sapiens GN=KRT2 PE=1 SV=2	812	72	5.7e-76	65678	12	10	11	10	23.5	8.07	MSCQISCKSRGRGGGGGGFRGFSSGSAVVSGGSRRSTSSFSCLSRHGGGGGGFGGGGFGSRSLVGLGGTKSISISVAGGGGGFGAAGGFGGRGGGFGGGSSFGGGSGFSGGGFGGGGFGGGRFGGFGGPGGVGGLGGPGGFGPGGYPGGIHEVSVNQSLLQPLNVKVDPEIQNVKAQEREQIKTLNNKFASFIDKVRFLEQQNQVLQTKWELLQQMNVGTRPINLEPIFQGYIDSLKRYLDGLTAERTSQNSELNNMQDLVEDYKKKYEDEINKRTAAENDFVTLKKDVDNAYMIKVELQSKVDLLNQEIEFLKVLYDAEISQIHQSVTDTNVILSMDNSRNLDLDSIIAEVKAQYEEIAQRSKEEAEALYHSKYEELQVTVGRHGDSLKEIKIEISEL…	217	1	1	0	414.218	2	-0.0005	189	195	0	44.06	0.013	K	FASFIDK	V
21	1::sp|cRAP053|P35908|K22E_HUMAN	Keratin, type II cytoskeletal 2 epidermal OS=Homo sapiens GN=KRT2 PE=1 SV=2	812	72	5.7e-76	65678	12	10	11	10	23.5	8.07	MSCQISCKSRGRGGGGGGFRGFSSGSAVVSGGSRRSTSSFSCLSRHGGGGGGFGGGGFGSRSLVGLGGTKSISISVAGGGGGFGAAGGFGGRGGGFGGGSSFGGGSGFSGGGFGGGGFGGGRFGGFGGPGGVGGLGGPGGFGPGGYPGGIHEVSVNQSLLQPLNVKVDPEIQNVKAQEREQIKTLNNKFASFIDKVRFLEQQNQVLQTKWELLQQMNVGTRPINLEPIFQGYIDSLKRYLDGLTAERTSQNSELNNMQDLVEDYKKKYEDEINKRTAAENDFVTLKKDVDNAYMIKVELQSKVDLLNQEIEFLKVLYDAEISQIHQSVTDTNVILSMDNSRNLDLDSIIAEVKAQYEEIAQRSKEEAEALYHSKYEELQVTVGRHGDSLKEIKIEISEL…	728	1	0	0	487.269	2	0.0001	394	401	0	34.15	0.68	K	IEISELNR	V
21	1::sp|cRAP053|P35908|K22E_HUMAN	Keratin, type II cytoskeletal 2 epidermal OS=Homo sapiens GN=KRT2 PE=1 SV=2	812	72	5.7e-76	65678	12	10	11	10	23.5	8.07	MSCQISCKSRGRGGGGGGFRGFSSGSAVVSGGSRRSTSSFSCLSRHGGGGGGFGGGGFGSRSLVGLGGTKSISISVAGGGGGFGAAGGFGGRGGGFGGGSSFGGGSGFSGGGFGGGGFGGGRFGGFGGPGGVGGLGGPGGFGPGGYPGGIHEVSVNQSLLQPLNVKVDPEIQNVKAQEREQIKTLNNKFASFIDKVRFLEQQNQVLQTKWELLQQMNVGTRPINLEPIFQGYIDSLKRYLDGLTAERTSQNSELNNMQDLVEDYKKKYEDEINKRTAAENDFVTLKKDVDNAYMIKVELQSKVDLLNQEIEFLKVLYDAEISQIHQSVTDTNVILSMDNSRNLDLDSIIAEVKAQYEEIAQRSKEEAEALYHSKYEELQVTVGRHGDSLKEIKIEISEL…	1448	1	1	1	597.312	2	-0.0002	375	384	0	70.37	0.00012	K	YEELQVTVGR	H
21	1::sp|cRAP053|P35908|K22E_HUMAN	Keratin, type II cytoskeletal 2 epidermal OS=Homo sapiens GN=KRT2 PE=1 SV=2	812	72	5.7e-76	65678	12	10	11	10	23.5	8.07	MSCQISCKSRGRGGGGGGFRGFSSGSAVVSGGSRRSTSSFSCLSRHGGGGGGFGGGGFGSRSLVGLGGTKSISISVAGGGGGFGAAGGFGGRGGGFGGGSSFGGGSGFSGGGFGGGGFGGGRFGGFGGPGGVGGLGGPGGFGPGGYPGGIHEVSVNQSLLQPLNVKVDPEIQNVKAQEREQIKTLNNKFASFIDKVRFLEQQNQVLQTKWELLQQMNVGTRPINLEPIFQGYIDSLKRYLDGLTAERTSQNSELNNMQDLVEDYKKKYEDEINKRTAAENDFVTLKKDVDNAYMIKVELQSKVDLLNQEIEFLKVLYDAEISQIHQSVTDTNVILSMDNSRNLDLDSIIAEVKAQYEEIAQRSKEEAEALYHSKYEELQVTVGRHGDSLKEIKIEISEL…	1680	1	1	1	627.808	2	0.0004	21	34	0	71.64	6.5e-05	R	GFSSGSAVVSGGSR	R
21	1::sp|cRAP053|P35908|K22E_HUMAN	Keratin, type II cytoskeletal 2 epidermal OS=Homo sapiens GN=KRT2 PE=1 SV=2	812	72	5.7e-76	65678	12	10	11	10	23.5	8.07	MSCQISCKSRGRGGGGGGFRGFSSGSAVVSGGSRRSTSSFSCLSRHGGGGGGFGGGGFGSRSLVGLGGTKSISISVAGGGGGFGAAGGFGGRGGGFGGGSSFGGGSGFSGGGFGGGGFGGGRFGGFGGPGGVGGLGGPGGFGPGGYPGGIHEVSVNQSLLQPLNVKVDPEIQNVKAQEREQIKTLNNKFASFIDKVRFLEQQNQVLQTKWELLQQMNVGTRPINLEPIFQGYIDSLKRYLDGLTAERTSQNSELNNMQDLVEDYKKKYEDEINKRTAAENDFVTLKKDVDNAYMIKVELQSKVDLLNQEIEFLKVLYDAEISQIHQSVTDTNVILSMDNSRNLDLDSIIAEVKAQYEEIAQRSKEEAEALYHSKYEELQVTVGRHGDSLKEIKIEISEL…	1925	1	1	1	665.323	2	0.0005	419	430	0	56.06	0.0022	K	NVQDAIADAEQR	G
21	1::sp|cRAP053|P35908|K22E_HUMAN	Keratin, type II cytoskeletal 2 epidermal OS=Homo sapiens GN=KRT2 PE=1 SV=2	812	72	5.7e-76	65678	12	10	11	10	23.5	8.07	MSCQISCKSRGRGGGGGGFRGFSSGSAVVSGGSRRSTSSFSCLSRHGGGGGGFGGGGFGSRSLVGLGGTKSISISVAGGGGGFGAAGGFGGRGGGFGGGSSFGGGSGFSGGGFGGGGFGGGRFGGFGGPGGVGGLGGPGGFGPGGYPGGIHEVSVNQSLLQPLNVKVDPEIQNVKAQEREQIKTLNNKFASFIDKVRFLEQQNQVLQTKWELLQQMNVGTRPINLEPIFQGYIDSLKRYLDGLTAERTSQNSELNNMQDLVEDYKKKYEDEINKRTAAENDFVTLKKDVDNAYMIKVELQSKVDLLNQEIEFLKVLYDAEISQIHQSVTDTNVILSMDNSRNLDLDSIIAEVKAQYEEIAQRSKEEAEALYHSKYEELQVTVGRHGDSLKEIKIEISEL…	2703	1	0	0	738.396	2	-0.0003	198	209	0	85.56	4.1e-06	R	FLEQQNQVLQTK	W
21	1::sp|cRAP053|P35908|K22E_HUMAN	Keratin, type II cytoskeletal 2 epidermal OS=Homo sapiens GN=KRT2 PE=1 SV=2	812	72	5.7e-76	65678	12	10	11	10	23.5	8.07	MSCQISCKSRGRGGGGGGFRGFSSGSAVVSGGSRRSTSSFSCLSRHGGGGGGFGGGGFGSRSLVGLGGTKSISISVAGGGGGFGAAGGFGGRGGGFGGGSSFGGGSGFSGGGFGGGGFGGGRFGGFGGPGGVGGLGGPGGFGPGGYPGGIHEVSVNQSLLQPLNVKVDPEIQNVKAQEREQIKTLNNKFASFIDKVRFLEQQNQVLQTKWELLQQMNVGTRPINLEPIFQGYIDSLKRYLDGLTAERTSQNSELNNMQDLVEDYKKKYEDEINKRTAAENDFVTLKKDVDNAYMIKVELQSKVDLLNQEIEFLKVLYDAEISQIHQSVTDTNVILSMDNSRNLDLDSIIAEVKAQYEEIAQRSKEEAEALYHSKYEELQVTVGRHGDSLKEIKIEISEL…	3394	1	1	1	794.846	2	0.0019	604	623	0	74.45	1.4e-05	R	GGSSSGGGYGSGGGGSSSVK	G
21	1::sp|cRAP053|P35908|K22E_HUMAN	Keratin, type II cytoskeletal 2 epidermal OS=Homo sapiens GN=KRT2 PE=1 SV=2	812	72	5.7e-76	65678	12	10	11	10	23.5	8.07	MSCQISCKSRGRGGGGGGFRGFSSGSAVVSGGSRRSTSSFSCLSRHGGGGGGFGGGGFGSRSLVGLGGTKSISISVAGGGGGFGAAGGFGGRGGGFGGGSSFGGGSGFSGGGFGGGGFGGGRFGGFGGPGGVGGLGGPGGFGPGGYPGGIHEVSVNQSLLQPLNVKVDPEIQNVKAQEREQIKTLNNKFASFIDKVRFLEQQNQVLQTKWELLQQMNVGTRPINLEPIFQGYIDSLKRYLDGLTAERTSQNSELNNMQDLVEDYKKKYEDEINKRTAAENDFVTLKKDVDNAYMIKVELQSKVDLLNQEIEFLKVLYDAEISQIHQSVTDTNVILSMDNSRNLDLDSIIAEVKAQYEEIAQRSKEEAEALYHSKYEELQVTVGRHGDSLKEIKIEISEL…	4210	1	1	1	870.856	2	-0.0018	525	544	0	130.93	1.6e-11	R	GSSSGGGYSSGSSSYGSGGR	Q
21	1::sp|cRAP053|P35908|K22E_HUMAN	Keratin, type II cytoskeletal 2 epidermal OS=Homo sapiens GN=KRT2 PE=1 SV=2	812	72	5.7e-76	65678	12	10	11	10	23.5	8.07	MSCQISCKSRGRGGGGGGFRGFSSGSAVVSGGSRRSTSSFSCLSRHGGGGGGFGGGGFGSRSLVGLGGTKSISISVAGGGGGFGAAGGFGGRGGGFGGGSSFGGGSGFSGGGFGGGGFGGGRFGGFGGPGGVGGLGGPGGFGPGGYPGGIHEVSVNQSLLQPLNVKVDPEIQNVKAQEREQIKTLNNKFASFIDKVRFLEQQNQVLQTKWELLQQMNVGTRPINLEPIFQGYIDSLKRYLDGLTAERTSQNSELNNMQDLVEDYKKKYEDEINKRTAAENDFVTLKKDVDNAYMIKVELQSKVDLLNQEIEFLKVLYDAEISQIHQSVTDTNVILSMDNSRNLDLDSIIAEVKAQYEEIAQRSKEEAEALYHSKYEELQVTVGRHGDSLKEIKIEISEL…	4213	1	1	1	871.38	2	0.004	550	572	0	99.99	4.4e-08	R	GGSGGGGSISGGGYGSGGGSGGR	Y
21	1::sp|cRAP053|P35908|K22E_HUMAN	Keratin, type II cytoskeletal 2 epidermal OS=Homo sapiens GN=KRT2 PE=1 SV=2	812	72	5.7e-76	65678	12	10	11	10	23.5	8.07	MSCQISCKSRGRGGGGGGFRGFSSGSAVVSGGSRRSTSSFSCLSRHGGGGGGFGGGGFGSRSLVGLGGTKSISISVAGGGGGFGAAGGFGGRGGGFGGGSSFGGGSGFSGGGFGGGGFGGGRFGGFGGPGGVGGLGGPGGFGPGGYPGGIHEVSVNQSLLQPLNVKVDPEIQNVKAQEREQIKTLNNKFASFIDKVRFLEQQNQVLQTKWELLQQMNVGTRPINLEPIFQGYIDSLKRYLDGLTAERTSQNSELNNMQDLVEDYKKKYEDEINKRTAAENDFVTLKKDVDNAYMIKVELQSKVDLLNQEIEFLKVLYDAEISQIHQSVTDTNVILSMDNSRNLDLDSIIAEVKAQYEEIAQRSKEEAEALYHSKYEELQVTVGRHGDSLKEIKIEISEL…	6172	1	1	1	752.686	3	-0.0004	248	266	1	86.31	2.7e-06	R	TSQNSELNNMQDLVEDYKK	K
21	1::sp|cRAP053|P35908|K22E_HUMAN	Keratin, type II cytoskeletal 2 epidermal OS=Homo sapiens GN=KRT2 PE=1 SV=2	812	72	5.7e-76	65678	12	10	11	10	23.5	8.07	MSCQISCKSRGRGGGGGGFRGFSSGSAVVSGGSRRSTSSFSCLSRHGGGGGGFGGGGFGSRSLVGLGGTKSISISVAGGGGGFGAAGGFGGRGGGFGGGSSFGGGSGFSGGGFGGGGFGGGRFGGFGGPGGVGGLGGPGGFGPGGYPGGIHEVSVNQSLLQPLNVKVDPEIQNVKAQEREQIKTLNNKFASFIDKVRFLEQQNQVLQTKWELLQQMNVGTRPINLEPIFQGYIDSLKRYLDGLTAERTSQNSELNNMQDLVEDYKKKYEDEINKRTAAENDFVTLKKDVDNAYMIKVELQSKVDLLNQEIEFLKVLYDAEISQIHQSVTDTNVILSMDNSRNLDLDSIIAEVKAQYEEIAQRSKEEAEALYHSKYEELQVTVGRHGDSLKEIKIEISEL…	6181	1	1	1	753.33	3	-0.003	545	572	1	59.95	0.00053	R	QSGSRGGSGGGGSISGGGYGSGGGSGGR	Y
21	1::sp|cRAP053|P35908|K22E_HUMAN	Keratin, type II cytoskeletal 2 epidermal OS=Homo sapiens GN=KRT2 PE=1 SV=2	812	72	5.7e-76	65678	12	10	11	10	23.5	8.07	MSCQISCKSRGRGGGGGGFRGFSSGSAVVSGGSRRSTSSFSCLSRHGGGGGGFGGGGFGSRSLVGLGGTKSISISVAGGGGGFGAAGGFGGRGGGFGGGSSFGGGSGFSGGGFGGGGFGGGRFGGFGGPGGVGGLGGPGGFGPGGYPGGIHEVSVNQSLLQPLNVKVDPEIQNVKAQEREQIKTLNNKFASFIDKVRFLEQQNQVLQTKWELLQQMNVGTRPINLEPIFQGYIDSLKRYLDGLTAERTSQNSELNNMQDLVEDYKKKYEDEINKRTAAENDFVTLKKDVDNAYMIKVELQSKVDLLNQEIEFLKVLYDAEISQIHQSVTDTNVILSMDNSRNLDLDSIIAEVKAQYEEIAQRSKEEAEALYHSKYEELQVTVGRHGDSLKEIKIEISEL…	6236	1	1	1	758.017	3	-0.004	248	266	1	28.34	1.6	R	TSQNSELNNMQDLVEDYKK	K
22	1::sp|cRAP039|P13645|K1C10_HUMAN	Keratin, type I cytoskeletal 10 OS=Homo sapiens GN=KRT10 PE=1 SV=6	761	72	6.5e-71	59020	14	8	13	8	24.3	5.13	MSVRYSSSKHYSSSRSGGGGGGGGCGGGGGVSSLRISSSKGSLGGGFSSGGFSGGSFSRGSSGGGCFGGSSGGYGGLGGFGGGSFRGSYGSSSFGGSYGGIFGGGSFGGGSFGGGSFGGGGFGGGGFGGGFGGGFGGDGGLLSGNEKVTMQNLNDRLASYLDKVRALEESNYELEGKIKEWYEKHGNSHQGEPRDYSKYYKTIDDLKNQILNLTTDNANILLQIDNARLAADDFRLKYENEVALRQSVEADINGLRRVLDELTLTKADLEMQIESLTEELAYLKKNHEEEMKDLRNVSTGDVNVEMNAAPGVDLTQLLNNMRSQYEQLAEQNRKDAEAWFNEKSKELTTEIDNNIEQISSYKSEITELRRNVQALEIELQSQLALKQSLEASLAETEGR…	134	1	1	0	404.204	2	0.0001	229	235	0	38.22	0.079	R	LAADDFR	L
22	1::sp|cRAP039|P13645|K1C10_HUMAN	Keratin, type I cytoskeletal 10 OS=Homo sapiens GN=KRT10 PE=1 SV=6	761	72	6.5e-71	59020	14	8	13	8	24.3	5.13	MSVRYSSSKHYSSSRSGGGGGGGGCGGGGGVSSLRISSSKGSLGGGFSSGGFSGGSFSRGSSGGGCFGGSSGGYGGLGGFGGGSFRGSYGSSSFGGSYGGIFGGGSFGGGSFGGGSFGGGGFGGGGFGGGFGGGFGGDGGLLSGNEKVTMQNLNDRLASYLDKVRALEESNYELEGKIKEWYEKHGNSHQGEPRDYSKYYKTIDDLKNQILNLTTDNANILLQIDNARLAADDFRLKYENEVALRQSVEADINGLRRVLDELTLTKADLEMQIESLTEELAYLKKNHEEEMKDLRNVSTGDVNVEMNAAPGVDLTQLLNNMRSQYEQLAEQNRKDAEAWFNEKSKELTTEIDNNIEQISSYKSEITELRRNVQALEIELQSQLALKQSLEASLAETEGR…	140	1	0	0	405.224	2	-0.0006	157	163	0	36.39	0.061	R	LASYLDK	V
22	1::sp|cRAP039|P13645|K1C10_HUMAN	Keratin, type I cytoskeletal 10 OS=Homo sapiens GN=KRT10 PE=1 SV=6	761	72	6.5e-71	59020	14	8	13	8	24.3	5.13	MSVRYSSSKHYSSSRSGGGGGGGGCGGGGGVSSLRISSSKGSLGGGFSSGGFSGGSFSRGSSGGGCFGGSSGGYGGLGGFGGGSFRGSYGSSSFGGSYGGIFGGGSFGGGSFGGGSFGGGGFGGGGFGGGFGGGFGGDGGLLSGNEKVTMQNLNDRLASYLDKVRALEESNYELEGKIKEWYEKHGNSHQGEPRDYSKYYKTIDDLKNQILNLTTDNANILLQIDNARLAADDFRLKYENEVALRQSVEADINGLRRVLDELTLTKADLEMQIESLTEELAYLKKNHEEEMKDLRNVSTGDVNVEMNAAPGVDLTQLLNNMRSQYEQLAEQNRKDAEAWFNEKSKELTTEIDNNIEQISSYKSEITELRRNVQALEIELQSQLALKQSLEASLAETEGR…	320	2	1	0	424.229	2	-0.0004	363	369	0	23.95	4.9	K	SEITELR	R
22	1::sp|cRAP039|P13645|K1C10_HUMAN	Keratin, type I cytoskeletal 10 OS=Homo sapiens GN=KRT10 PE=1 SV=6	761	72	6.5e-71	59020	14	8	13	8	24.3	5.13	MSVRYSSSKHYSSSRSGGGGGGGGCGGGGGVSSLRISSSKGSLGGGFSSGGFSGGSFSRGSSGGGCFGGSSGGYGGLGGFGGGSFRGSYGSSSFGGSYGGIFGGGSFGGGSFGGGSFGGGGFGGGGFGGGFGGGFGGDGGLLSGNEKVTMQNLNDRLASYLDKVRALEESNYELEGKIKEWYEKHGNSHQGEPRDYSKYYKTIDDLKNQILNLTTDNANILLQIDNARLAADDFRLKYENEVALRQSVEADINGLRRVLDELTLTKADLEMQIESLTEELAYLKKNHEEEMKDLRNVSTGDVNVEMNAAPGVDLTQLLNNMRSQYEQLAEQNRKDAEAWFNEKSKELTTEIDNNIEQISSYKSEITELRRNVQALEIELQSQLALKQSLEASLAETEGR…	993	1	1	1	516.303	2	-0.0002	258	266	0	65.66	0.00021	R	VLDELTLTK	A
22	1::sp|cRAP039|P13645|K1C10_HUMAN	Keratin, type I cytoskeletal 10 OS=Homo sapiens GN=KRT10 PE=1 SV=6	761	72	6.5e-71	59020	14	8	13	8	24.3	5.13	MSVRYSSSKHYSSSRSGGGGGGGGCGGGGGVSSLRISSSKGSLGGGFSSGGFSGGSFSRGSSGGGCFGGSSGGYGGLGGFGGGSFRGSYGSSSFGGSYGGIFGGGSFGGGSFGGGSFGGGGFGGGGFGGGFGGGFGGDGGLLSGNEKVTMQNLNDRLASYLDKVRALEESNYELEGKIKEWYEKHGNSHQGEPRDYSKYYKTIDDLKNQILNLTTDNANILLQIDNARLAADDFRLKYENEVALRQSVEADINGLRRVLDELTLTKADLEMQIESLTEELAYLKKNHEEEMKDLRNVSTGDVNVEMNAAPGVDLTQLLNNMRSQYEQLAEQNRKDAEAWFNEKSKELTTEIDNNIEQISSYKSEITELRRNVQALEIELQSQLALKQSLEASLAETEGR…	1190	1	1	0	545.769	2	0.0002	148	156	0	40.19	0.12	K	VTMQNLNDR	L
22	1::sp|cRAP039|P13645|K1C10_HUMAN	Keratin, type I cytoskeletal 10 OS=Homo sapiens GN=KRT10 PE=1 SV=6	761	72	6.5e-71	59020	14	8	13	8	24.3	5.13	MSVRYSSSKHYSSSRSGGGGGGGGCGGGGGVSSLRISSSKGSLGGGFSSGGFSGGSFSRGSSGGGCFGGSSGGYGGLGGFGGGSFRGSYGSSSFGGSYGGIFGGGSFGGGSFGGGSFGGGGFGGGGFGGGFGGGFGGDGGLLSGNEKVTMQNLNDRLASYLDKVRALEESNYELEGKIKEWYEKHGNSHQGEPRDYSKYYKTIDDLKNQILNLTTDNANILLQIDNARLAADDFRLKYENEVALRQSVEADINGLRRVLDELTLTKADLEMQIESLTEELAYLKKNHEEEMKDLRNVSTGDVNVEMNAAPGVDLTQLLNNMRSQYEQLAEQNRKDAEAWFNEKSKELTTEIDNNIEQISSYKSEITELRRNVQALEIELQSQLALKQSLEASLAETEGR…	1255	1	1	0	553.766	2	-0.0006	148	156	0	56.84	0.0022	K	VTMQNLNDR	L
22	1::sp|cRAP039|P13645|K1C10_HUMAN	Keratin, type I cytoskeletal 10 OS=Homo sapiens GN=KRT10 PE=1 SV=6	761	72	6.5e-71	59020	14	8	13	8	24.3	5.13	MSVRYSSSKHYSSSRSGGGGGGGGCGGGGGVSSLRISSSKGSLGGGFSSGGFSGGSFSRGSSGGGCFGGSSGGYGGLGGFGGGSFRGSYGSSSFGGSYGGIFGGGSFGGGSFGGGSFGGGGFGGGGFGGGFGGGFGGDGGLLSGNEKVTMQNLNDRLASYLDKVRALEESNYELEGKIKEWYEKHGNSHQGEPRDYSKYYKTIDDLKNQILNLTTDNANILLQIDNARLAADDFRLKYENEVALRQSVEADINGLRRVLDELTLTKADLEMQIESLTEELAYLKKNHEEEMKDLRNVSTGDVNVEMNAAPGVDLTQLLNNMRSQYEQLAEQNRKDAEAWFNEKSKELTTEIDNNIEQISSYKSEITELRRNVQALEIELQSQLALKQSLEASLAETEGR…	1261	1	1	1	555.248	2	-0.0005	335	343	0	42.62	0.031	K	DAEAWFNEK	S
22	1::sp|cRAP039|P13645|K1C10_HUMAN	Keratin, type I cytoskeletal 10 OS=Homo sapiens GN=KRT10 PE=1 SV=6	761	72	6.5e-71	59020	14	8	13	8	24.3	5.13	MSVRYSSSKHYSSSRSGGGGGGGGCGGGGGVSSLRISSSKGSLGGGFSSGGFSGGSFSRGSSGGGCFGGSSGGYGGLGGFGGGSFRGSYGSSSFGGSYGGIFGGGSFGGGSFGGGSFGGGGFGGGGFGGGFGGGFGGDGGLLSGNEKVTMQNLNDRLASYLDKVRALEESNYELEGKIKEWYEKHGNSHQGEPRDYSKYYKTIDDLKNQILNLTTDNANILLQIDNARLAADDFRLKYENEVALRQSVEADINGLRRVLDELTLTKADLEMQIESLTEELAYLKKNHEEEMKDLRNVSTGDVNVEMNAAPGVDLTQLLNNMRSQYEQLAEQNRKDAEAWFNEKSKELTTEIDNNIEQISSYKSEITELRRNVQALEIELQSQLALKQSLEASLAETEGR…	1620	1	1	1	412.231	3	0.0002	236	245	1	65.74	0.00025	R	LKYENEVALR	Q
22	1::sp|cRAP039|P13645|K1C10_HUMAN	Keratin, type I cytoskeletal 10 OS=Homo sapiens GN=KRT10 PE=1 SV=6	761	72	6.5e-71	59020	14	8	13	8	24.3	5.13	MSVRYSSSKHYSSSRSGGGGGGGGCGGGGGVSSLRISSSKGSLGGGFSSGGFSGGSFSRGSSGGGCFGGSSGGYGGLGGFGGGSFRGSYGSSSFGGSYGGIFGGGSFGGGSFGGGSFGGGGFGGGGFGGGFGGGFGGDGGLLSGNEKVTMQNLNDRLASYLDKVRALEESNYELEGKIKEWYEKHGNSHQGEPRDYSKYYKTIDDLKNQILNLTTDNANILLQIDNARLAADDFRLKYENEVALRQSVEADINGLRRVLDELTLTKADLEMQIESLTEELAYLKKNHEEEMKDLRNVSTGDVNVEMNAAPGVDLTQLLNNMRSQYEQLAEQNRKDAEAWFNEKSKELTTEIDNNIEQISSYKSEITELRRNVQALEIELQSQLALKQSLEASLAETEGR…	2065	1	1	0	453.572	3	-0.0012	246	257	1	36.08	0.35	R	QSVEADINGLRR	V
22	1::sp|cRAP039|P13645|K1C10_HUMAN	Keratin, type I cytoskeletal 10 OS=Homo sapiens GN=KRT10 PE=1 SV=6	761	72	6.5e-71	59020	14	8	13	8	24.3	5.13	MSVRYSSSKHYSSSRSGGGGGGGGCGGGGGVSSLRISSSKGSLGGGFSSGGFSGGSFSRGSSGGGCFGGSSGGYGGLGGFGGGSFRGSYGSSSFGGSYGGIFGGGSFGGGSFGGGSFGGGGFGGGGFGGGFGGGFGGDGGLLSGNEKVTMQNLNDRLASYLDKVRALEESNYELEGKIKEWYEKHGNSHQGEPRDYSKYYKTIDDLKNQILNLTTDNANILLQIDNARLAADDFRLKYENEVALRQSVEADINGLRRVLDELTLTKADLEMQIESLTEELAYLKKNHEEEMKDLRNVSTGDVNVEMNAAPGVDLTQLLNNMRSQYEQLAEQNRKDAEAWFNEKSKELTTEIDNNIEQISSYKSEITELRRNVQALEIELQSQLALKQSLEASLAETEGR…	2213	1	1	1	691.327	2	-0.001	166	177	0	99.85	1e-07	R	ALEESNYELEGK	I
22	1::sp|cRAP039|P13645|K1C10_HUMAN	Keratin, type I cytoskeletal 10 OS=Homo sapiens GN=KRT10 PE=1 SV=6	761	72	6.5e-71	59020	14	8	13	8	24.3	5.13	MSVRYSSSKHYSSSRSGGGGGGGGCGGGGGVSSLRISSSKGSLGGGFSSGGFSGGSFSRGSSGGGCFGGSSGGYGGLGGFGGGSFRGSYGSSSFGGSYGGIFGGGSFGGGSFGGGSFGGGGFGGGGFGGGFGGGFGGDGGLLSGNEKVTMQNLNDRLASYLDKVRALEESNYELEGKIKEWYEKHGNSHQGEPRDYSKYYKTIDDLKNQILNLTTDNANILLQIDNARLAADDFRLKYENEVALRQSVEADINGLRRVLDELTLTKADLEMQIESLTEELAYLKKNHEEEMKDLRNVSTGDVNVEMNAAPGVDLTQLLNNMRSQYEQLAEQNRKDAEAWFNEKSKELTTEIDNNIEQISSYKSEITELRRNVQALEIELQSQLALKQSLEASLAETEGR…	2264	1	1	1	695.845	2	0.0015	387	399	0	77.23	2.8e-05	K	QSLEASLAETEGR	Y
22	1::sp|cRAP039|P13645|K1C10_HUMAN	Keratin, type I cytoskeletal 10 OS=Homo sapiens GN=KRT10 PE=1 SV=6	761	72	6.5e-71	59020	14	8	13	8	24.3	5.13	MSVRYSSSKHYSSSRSGGGGGGGGCGGGGGVSSLRISSSKGSLGGGFSSGGFSGGSFSRGSSGGGCFGGSSGGYGGLGGFGGGSFRGSYGSSSFGGSYGGIFGGGSFGGGSFGGGSFGGGGFGGGGFGGGFGGGFGGDGGLLSGNEKVTMQNLNDRLASYLDKVRALEESNYELEGKIKEWYEKHGNSHQGEPRDYSKYYKTIDDLKNQILNLTTDNANILLQIDNARLAADDFRLKYENEVALRQSVEADINGLRRVLDELTLTKADLEMQIESLTEELAYLKKNHEEEMKDLRNVSTGDVNVEMNAAPGVDLTQLLNNMRSQYEQLAEQNRKDAEAWFNEKSKELTTEIDNNIEQISSYKSEITELRRNVQALEIELQSQLALKQSLEASLAETEGR…	2515	1	1	1	478.928	3	0.0005	440	450	1	38.9	0.16	K	IRLENEIQTYR	S
22	1::sp|cRAP039|P13645|K1C10_HUMAN	Keratin, type I cytoskeletal 10 OS=Homo sapiens GN=KRT10 PE=1 SV=6	761	72	6.5e-71	59020	14	8	13	8	24.3	5.13	MSVRYSSSKHYSSSRSGGGGGGGGCGGGGGVSSLRISSSKGSLGGGFSSGGFSGGSFSRGSSGGGCFGGSSGGYGGLGGFGGGSFRGSYGSSSFGGSYGGIFGGGSFGGGSFGGGSFGGGGFGGGGFGGGFGGGFGGDGGLLSGNEKVTMQNLNDRLASYLDKVRALEESNYELEGKIKEWYEKHGNSHQGEPRDYSKYYKTIDDLKNQILNLTTDNANILLQIDNARLAADDFRLKYENEVALRQSVEADINGLRRVLDELTLTKADLEMQIESLTEELAYLKKNHEEEMKDLRNVSTGDVNVEMNAAPGVDLTQLLNNMRSQYEQLAEQNRKDAEAWFNEKSKELTTEIDNNIEQISSYKSEITELRRNVQALEIELQSQLALKQSLEASLAETEGR…	4077	1	1	1	854.389	2	-0.0009	41	59	0	119.61	9.7e-10	K	GSLGGGFSSGGFSGGSFSR	G
22	1::sp|cRAP039|P13645|K1C10_HUMAN	Keratin, type I cytoskeletal 10 OS=Homo sapiens GN=KRT10 PE=1 SV=6	761	72	6.5e-71	59020	14	8	13	8	24.3	5.13	MSVRYSSSKHYSSSRSGGGGGGGGCGGGGGVSSLRISSSKGSLGGGFSSGGFSGGSFSRGSSGGGCFGGSSGGYGGLGGFGGGSFRGSYGSSSFGGSYGGIFGGGSFGGGSFGGGSFGGGGFGGGGFGGGFGGGFGGDGGLLSGNEKVTMQNLNDRLASYLDKVRALEESNYELEGKIKEWYEKHGNSHQGEPRDYSKYYKTIDDLKNQILNLTTDNANILLQIDNARLAADDFRLKYENEVALRQSVEADINGLRRVLDELTLTKADLEMQIESLTEELAYLKKNHEEEMKDLRNVSTGDVNVEMNAAPGVDLTQLLNNMRSQYEQLAEQNRKDAEAWFNEKSKELTTEIDNNIEQISSYKSEITELRRNVQALEIELQSQLALKQSLEASLAETEGR…	5174	1	1	1	999.981	2	0.0162	346	362	0	61.05	0.0011	K	ELTTEIDNNIEQISSYK	S
23	2::tr|A0A1V4JT04|A0A1V4JT04_PATFA	Fibrinogen gamma chain OS=Patagioenas fasciata monilis OX=372326 GN=FGG PE=4 SV=1	759	72	1.2e-70	50404	26	20	15	12	38.3	5.44	MMVLRLQSWAPLGSLLSLLFSTSMAYIATRENCCILDERFGSYCPTTCGIADFFNKYHLTMDKELQEMERILQQITNSTGTVEHVIQHIQSLYPPEKQTLPNSIDGLTQKSRKIIEEIIRYENTILSHESTIQQLTDTHILNSNRITQLKEKIAQLESHCQEPCRDTAEIQETTGRDCQDIANKGARKSGLYFIKPQKAKQSFLVYCEIDSYGNGWTVLQRRLDGSEDFKKNWVQYKEGFGHLSPDDTTEFWLGNEKIHLITTQSTLPYTLRIELEDWSGKKSTADYAVFKVGSEEDKYRLTYAYFIGGEAGDAFDGFDFGDDPSDKSFTYHNGMRFSTYDNDNDNFAGNCAEQDGSGWWMNRCHAGHLNGKYYIDGVYTSKDAGPSGYDNGIIWATWR…	530	1	1	0	455.712	2	0.0008	223	230	0	46.15	0.014	R	LDGSEDFK	K
23	2::tr|A0A1V4JT04|A0A1V4JT04_PATFA	Fibrinogen gamma chain OS=Patagioenas fasciata monilis OX=372326 GN=FGG PE=4 SV=1	759	72	1.2e-70	50404	26	20	15	12	38.3	5.44	MMVLRLQSWAPLGSLLSLLFSTSMAYIATRENCCILDERFGSYCPTTCGIADFFNKYHLTMDKELQEMERILQQITNSTGTVEHVIQHIQSLYPPEKQTLPNSIDGLTQKSRKIIEEIIRYENTILSHESTIQQLTDTHILNSNRITQLKEKIAQLESHCQEPCRDTAEIQETTGRDCQDIANKGARKSGLYFIKPQKAKQSFLVYCEIDSYGNGWTVLQRRLDGSEDFKKNWVQYKEGFGHLSPDDTTEFWLGNEKIHLITTQSTLPYTLRIELEDWSGKKSTADYAVFKVGSEEDKYRLTYAYFIGGEAGDAFDGFDFGDDPSDKSFTYHNGMRFSTYDNDNDNFAGNCAEQDGSGWWMNRCHAGHLNGKYYIDGVYTSKDAGPSGYDNGIIWATWR…	692	1	0	0	482.214	2	0.0001	177	184	0	51.88	0.0028	R	DCQDIANK	G
23	2::tr|A0A1V4JT04|A0A1V4JT04_PATFA	Fibrinogen gamma chain OS=Patagioenas fasciata monilis OX=372326 GN=FGG PE=4 SV=1	759	72	1.2e-70	50404	26	20	15	12	38.3	5.44	MMVLRLQSWAPLGSLLSLLFSTSMAYIATRENCCILDERFGSYCPTTCGIADFFNKYHLTMDKELQEMERILQQITNSTGTVEHVIQHIQSLYPPEKQTLPNSIDGLTQKSRKIIEEIIRYENTILSHESTIQQLTDTHILNSNRITQLKEKIAQLESHCQEPCRDTAEIQETTGRDCQDIANKGARKSGLYFIKPQKAKQSFLVYCEIDSYGNGWTVLQRRLDGSEDFKKNWVQYKEGFGHLSPDDTTEFWLGNEKIHLITTQSTLPYTLRIELEDWSGKKSTADYAVFKVGSEEDKYRLTYAYFIGGEAGDAFDGFDFGDDPSDKSFTYHNGMRFSTYDNDNDNFAGNCAEQDGSGWWMNRCHAGHLNGKYYIDGVYTSKDAGPSGYDNGIIWATWR…	1003	1	1	0	519.758	2	-0.0008	223	231	1	56.25	0.0021	R	LDGSEDFKK	N
23	2::tr|A0A1V4JT04|A0A1V4JT04_PATFA	Fibrinogen gamma chain OS=Patagioenas fasciata monilis OX=372326 GN=FGG PE=4 SV=1	759	72	1.2e-70	50404	26	20	15	12	38.3	5.44	MMVLRLQSWAPLGSLLSLLFSTSMAYIATRENCCILDERFGSYCPTTCGIADFFNKYHLTMDKELQEMERILQQITNSTGTVEHVIQHIQSLYPPEKQTLPNSIDGLTQKSRKIIEEIIRYENTILSHESTIQQLTDTHILNSNRITQLKEKIAQLESHCQEPCRDTAEIQETTGRDCQDIANKGARKSGLYFIKPQKAKQSFLVYCEIDSYGNGWTVLQRRLDGSEDFKKNWVQYKEGFGHLSPDDTTEFWLGNEKIHLITTQSTLPYTLRIELEDWSGKKSTADYAVFKVGSEEDKYRLTYAYFIGGEAGDAFDGFDFGDDPSDKSFTYHNGMRFSTYDNDNDNFAGNCAEQDGSGWWMNRCHAGHLNGKYYIDGVYTSKDAGPSGYDNGIIWATWR…	1150	1	0	0	538.766	2	0	273	281	0	40.45	0.11	R	IELEDWSGK	K
23	2::tr|A0A1V4JT04|A0A1V4JT04_PATFA	Fibrinogen gamma chain OS=Patagioenas fasciata monilis OX=372326 GN=FGG PE=4 SV=1	759	72	1.2e-70	50404	26	20	15	12	38.3	5.44	MMVLRLQSWAPLGSLLSLLFSTSMAYIATRENCCILDERFGSYCPTTCGIADFFNKYHLTMDKELQEMERILQQITNSTGTVEHVIQHIQSLYPPEKQTLPNSIDGLTQKSRKIIEEIIRYENTILSHESTIQQLTDTHILNSNRITQLKEKIAQLESHCQEPCRDTAEIQETTGRDCQDIANKGARKSGLYFIKPQKAKQSFLVYCEIDSYGNGWTVLQRRLDGSEDFKKNWVQYKEGFGHLSPDDTTEFWLGNEKIHLITTQSTLPYTLRIELEDWSGKKSTADYAVFKVGSEEDKYRLTYAYFIGGEAGDAFDGFDFGDDPSDKSFTYHNGMRFSTYDNDNDNFAGNCAEQDGSGWWMNRCHAGHLNGKYYIDGVYTSKDAGPSGYDNGIIWATWR…	1156	1	0	0	541.759	2	0.0001	292	300	1	65.35	0.00023	K	VGSEEDKYR	L
23	2::tr|A0A1V4JT04|A0A1V4JT04_PATFA	Fibrinogen gamma chain OS=Patagioenas fasciata monilis OX=372326 GN=FGG PE=4 SV=1	759	72	1.2e-70	50404	26	20	15	12	38.3	5.44	MMVLRLQSWAPLGSLLSLLFSTSMAYIATRENCCILDERFGSYCPTTCGIADFFNKYHLTMDKELQEMERILQQITNSTGTVEHVIQHIQSLYPPEKQTLPNSIDGLTQKSRKIIEEIIRYENTILSHESTIQQLTDTHILNSNRITQLKEKIAQLESHCQEPCRDTAEIQETTGRDCQDIANKGARKSGLYFIKPQKAKQSFLVYCEIDSYGNGWTVLQRRLDGSEDFKKNWVQYKEGFGHLSPDDTTEFWLGNEKIHLITTQSTLPYTLRIELEDWSGKKSTADYAVFKVGSEEDKYRLTYAYFIGGEAGDAFDGFDFGDDPSDKSFTYHNGMRFSTYDNDNDNFAGNCAEQDGSGWWMNRCHAGHLNGKYYIDGVYTSKDAGPSGYDNGIIWATWR…	1425	1	0	0	394.229	3	0.0013	189	198	0	32.94	0.3	K	SGLYFIKPQK	A
23	2::tr|A0A1V4JT04|A0A1V4JT04_PATFA	Fibrinogen gamma chain OS=Patagioenas fasciata monilis OX=372326 GN=FGG PE=4 SV=1	759	72	1.2e-70	50404	26	20	15	12	38.3	5.44	MMVLRLQSWAPLGSLLSLLFSTSMAYIATRENCCILDERFGSYCPTTCGIADFFNKYHLTMDKELQEMERILQQITNSTGTVEHVIQHIQSLYPPEKQTLPNSIDGLTQKSRKIIEEIIRYENTILSHESTIQQLTDTHILNSNRITQLKEKIAQLESHCQEPCRDTAEIQETTGRDCQDIANKGARKSGLYFIKPQKAKQSFLVYCEIDSYGNGWTVLQRRLDGSEDFKKNWVQYKEGFGHLSPDDTTEFWLGNEKIHLITTQSTLPYTLRIELEDWSGKKSTADYAVFKVGSEEDKYRLTYAYFIGGEAGDAFDGFDFGDDPSDKSFTYHNGMRFSTYDNDNDNFAGNCAEQDGSGWWMNRCHAGHLNGKYYIDGVYTSKDAGPSGYDNGIIWATWR…	1426	1	0	0	590.841	2	0.0016	189	198	0	37.25	0.11	K	SGLYFIKPQK	A
23	2::tr|A0A1V4JT04|A0A1V4JT04_PATFA	Fibrinogen gamma chain OS=Patagioenas fasciata monilis OX=372326 GN=FGG PE=4 SV=1	759	72	1.2e-70	50404	26	20	15	12	38.3	5.44	MMVLRLQSWAPLGSLLSLLFSTSMAYIATRENCCILDERFGSYCPTTCGIADFFNKYHLTMDKELQEMERILQQITNSTGTVEHVIQHIQSLYPPEKQTLPNSIDGLTQKSRKIIEEIIRYENTILSHESTIQQLTDTHILNSNRITQLKEKIAQLESHCQEPCRDTAEIQETTGRDCQDIANKGARKSGLYFIKPQKAKQSFLVYCEIDSYGNGWTVLQRRLDGSEDFKKNWVQYKEGFGHLSPDDTTEFWLGNEKIHLITTQSTLPYTLRIELEDWSGKKSTADYAVFKVGSEEDKYRLTYAYFIGGEAGDAFDGFDFGDDPSDKSFTYHNGMRFSTYDNDNDNFAGNCAEQDGSGWWMNRCHAGHLNGKYYIDGVYTSKDAGPSGYDNGIIWATWR…	1452	1	1	0	398.875	3	0.0004	222	231	2	47.75	0.019	R	RLDGSEDFKK	N
23	2::tr|A0A1V4JT04|A0A1V4JT04_PATFA	Fibrinogen gamma chain OS=Patagioenas fasciata monilis OX=372326 GN=FGG PE=4 SV=1	759	72	1.2e-70	50404	26	20	15	12	38.3	5.44	MMVLRLQSWAPLGSLLSLLFSTSMAYIATRENCCILDERFGSYCPTTCGIADFFNKYHLTMDKELQEMERILQQITNSTGTVEHVIQHIQSLYPPEKQTLPNSIDGLTQKSRKIIEEIIRYENTILSHESTIQQLTDTHILNSNRITQLKEKIAQLESHCQEPCRDTAEIQETTGRDCQDIANKGARKSGLYFIKPQKAKQSFLVYCEIDSYGNGWTVLQRRLDGSEDFKKNWVQYKEGFGHLSPDDTTEFWLGNEKIHLITTQSTLPYTLRIELEDWSGKKSTADYAVFKVGSEEDKYRLTYAYFIGGEAGDAFDGFDFGDDPSDKSFTYHNGMRFSTYDNDNDNFAGNCAEQDGSGWWMNRCHAGHLNGKYYIDGVYTSKDAGPSGYDNGIIWATWR…	1500	1	0	0	402.212	3	0.0005	273	282	1	47.64	0.026	R	IELEDWSGKK	S
23	2::tr|A0A1V4JT04|A0A1V4JT04_PATFA	Fibrinogen gamma chain OS=Patagioenas fasciata monilis OX=372326 GN=FGG PE=4 SV=1	759	72	1.2e-70	50404	26	20	15	12	38.3	5.44	MMVLRLQSWAPLGSLLSLLFSTSMAYIATRENCCILDERFGSYCPTTCGIADFFNKYHLTMDKELQEMERILQQITNSTGTVEHVIQHIQSLYPPEKQTLPNSIDGLTQKSRKIIEEIIRYENTILSHESTIQQLTDTHILNSNRITQLKEKIAQLESHCQEPCRDTAEIQETTGRDCQDIANKGARKSGLYFIKPQKAKQSFLVYCEIDSYGNGWTVLQRRLDGSEDFKKNWVQYKEGFGHLSPDDTTEFWLGNEKIHLITTQSTLPYTLRIELEDWSGKKSTADYAVFKVGSEEDKYRLTYAYFIGGEAGDAFDGFDFGDDPSDKSFTYHNGMRFSTYDNDNDNFAGNCAEQDGSGWWMNRCHAGHLNGKYYIDGVYTSKDAGPSGYDNGIIWATWR…	1501	1	0	0	602.815	2	0.0016	273	282	1	52.67	0.0082	R	IELEDWSGKK	S
23	2::tr|A0A1V4JT04|A0A1V4JT04_PATFA	Fibrinogen gamma chain OS=Patagioenas fasciata monilis OX=372326 GN=FGG PE=4 SV=1	759	72	1.2e-70	50404	26	20	15	12	38.3	5.44	MMVLRLQSWAPLGSLLSLLFSTSMAYIATRENCCILDERFGSYCPTTCGIADFFNKYHLTMDKELQEMERILQQITNSTGTVEHVIQHIQSLYPPEKQTLPNSIDGLTQKSRKIIEEIIRYENTILSHESTIQQLTDTHILNSNRITQLKEKIAQLESHCQEPCRDTAEIQETTGRDCQDIANKGARKSGLYFIKPQKAKQSFLVYCEIDSYGNGWTVLQRRLDGSEDFKKNWVQYKEGFGHLSPDDTTEFWLGNEKIHLITTQSTLPYTLRIELEDWSGKKSTADYAVFKVGSEEDKYRLTYAYFIGGEAGDAFDGFDFGDDPSDKSFTYHNGMRFSTYDNDNDNFAGNCAEQDGSGWWMNRCHAGHLNGKYYIDGVYTSKDAGPSGYDNGIIWATWR…	1511	1	0	0	604.756	2	0.0007	31	39	0	48.13	0.0041	R	ENCCILDER	F
23	2::tr|A0A1V4JT04|A0A1V4JT04_PATFA	Fibrinogen gamma chain OS=Patagioenas fasciata monilis OX=372326 GN=FGG PE=4 SV=1	759	72	1.2e-70	50404	26	20	15	12	38.3	5.44	MMVLRLQSWAPLGSLLSLLFSTSMAYIATRENCCILDERFGSYCPTTCGIADFFNKYHLTMDKELQEMERILQQITNSTGTVEHVIQHIQSLYPPEKQTLPNSIDGLTQKSRKIIEEIIRYENTILSHESTIQQLTDTHILNSNRITQLKEKIAQLESHCQEPCRDTAEIQETTGRDCQDIANKGARKSGLYFIKPQKAKQSFLVYCEIDSYGNGWTVLQRRLDGSEDFKKNWVQYKEGFGHLSPDDTTEFWLGNEKIHLITTQSTLPYTLRIELEDWSGKKSTADYAVFKVGSEEDKYRLTYAYFIGGEAGDAFDGFDFGDDPSDKSFTYHNGMRFSTYDNDNDNFAGNCAEQDGSGWWMNRCHAGHLNGKYYIDGVYTSKDAGPSGYDNGIIWATWR…	1512	1	0	0	604.796	2	0.0013	373	382	0	43.06	0.051	K	YYIDGVYTSK	D
23	2::tr|A0A1V4JT04|A0A1V4JT04_PATFA	Fibrinogen gamma chain OS=Patagioenas fasciata monilis OX=372326 GN=FGG PE=4 SV=1	759	72	1.2e-70	50404	26	20	15	12	38.3	5.44	MMVLRLQSWAPLGSLLSLLFSTSMAYIATRENCCILDERFGSYCPTTCGIADFFNKYHLTMDKELQEMERILQQITNSTGTVEHVIQHIQSLYPPEKQTLPNSIDGLTQKSRKIIEEIIRYENTILSHESTIQQLTDTHILNSNRITQLKEKIAQLESHCQEPCRDTAEIQETTGRDCQDIANKGARKSGLYFIKPQKAKQSFLVYCEIDSYGNGWTVLQRRLDGSEDFKKNWVQYKEGFGHLSPDDTTEFWLGNEKIHLITTQSTLPYTLRIELEDWSGKKSTADYAVFKVGSEEDKYRLTYAYFIGGEAGDAFDGFDFGDDPSDKSFTYHNGMRFSTYDNDNDNFAGNCAEQDGSGWWMNRCHAGHLNGKYYIDGVYTSKDAGPSGYDNGIIWATWR…	1848	1	0	0	436.928	3	0.0016	188	198	1	38.59	0.04	R	KSGLYFIKPQK	A
23	2::tr|A0A1V4JT04|A0A1V4JT04_PATFA	Fibrinogen gamma chain OS=Patagioenas fasciata monilis OX=372326 GN=FGG PE=4 SV=1	759	72	1.2e-70	50404	26	20	15	12	38.3	5.44	MMVLRLQSWAPLGSLLSLLFSTSMAYIATRENCCILDERFGSYCPTTCGIADFFNKYHLTMDKELQEMERILQQITNSTGTVEHVIQHIQSLYPPEKQTLPNSIDGLTQKSRKIIEEIIRYENTILSHESTIQQLTDTHILNSNRITQLKEKIAQLESHCQEPCRDTAEIQETTGRDCQDIANKGARKSGLYFIKPQKAKQSFLVYCEIDSYGNGWTVLQRRLDGSEDFKKNWVQYKEGFGHLSPDDTTEFWLGNEKIHLITTQSTLPYTLRIELEDWSGKKSTADYAVFKVGSEEDKYRLTYAYFIGGEAGDAFDGFDFGDDPSDKSFTYHNGMRFSTYDNDNDNFAGNCAEQDGSGWWMNRCHAGHLNGKYYIDGVYTSKDAGPSGYDNGIIWATWR…	4271	1	0	0	879.001	2	-0.0007	258	272	0	67.57	0.0001	K	IHLITTQSTLPYTLR	I
23	2::tr|A0A1V4JT04|A0A1V4JT04_PATFA	Fibrinogen gamma chain OS=Patagioenas fasciata monilis OX=372326 GN=FGG PE=4 SV=1	759	72	1.2e-70	50404	26	20	15	12	38.3	5.44	MMVLRLQSWAPLGSLLSLLFSTSMAYIATRENCCILDERFGSYCPTTCGIADFFNKYHLTMDKELQEMERILQQITNSTGTVEHVIQHIQSLYPPEKQTLPNSIDGLTQKSRKIIEEIIRYENTILSHESTIQQLTDTHILNSNRITQLKEKIAQLESHCQEPCRDTAEIQETTGRDCQDIANKGARKSGLYFIKPQKAKQSFLVYCEIDSYGNGWTVLQRRLDGSEDFKKNWVQYKEGFGHLSPDDTTEFWLGNEKIHLITTQSTLPYTLRIELEDWSGKKSTADYAVFKVGSEEDKYRLTYAYFIGGEAGDAFDGFDFGDDPSDKSFTYHNGMRFSTYDNDNDNFAGNCAEQDGSGWWMNRCHAGHLNGKYYIDGVYTSKDAGPSGYDNGIIWATWR…	4272	1	0	0	586.337	3	-0.0005	258	272	0	55.63	0.0016	K	IHLITTQSTLPYTLR	I
23	2::tr|A0A1V4JT04|A0A1V4JT04_PATFA	Fibrinogen gamma chain OS=Patagioenas fasciata monilis OX=372326 GN=FGG PE=4 SV=1	759	72	1.2e-70	50404	26	20	15	12	38.3	5.44	MMVLRLQSWAPLGSLLSLLFSTSMAYIATRENCCILDERFGSYCPTTCGIADFFNKYHLTMDKELQEMERILQQITNSTGTVEHVIQHIQSLYPPEKQTLPNSIDGLTQKSRKIIEEIIRYENTILSHESTIQQLTDTHILNSNRITQLKEKIAQLESHCQEPCRDTAEIQETTGRDCQDIANKGARKSGLYFIKPQKAKQSFLVYCEIDSYGNGWTVLQRRLDGSEDFKKNWVQYKEGFGHLSPDDTTEFWLGNEKIHLITTQSTLPYTLRIELEDWSGKKSTADYAVFKVGSEEDKYRLTYAYFIGGEAGDAFDGFDFGDDPSDKSFTYHNGMRFSTYDNDNDNFAGNCAEQDGSGWWMNRCHAGHLNGKYYIDGVYTSKDAGPSGYDNGIIWATWR…	8057	1	1	0	943.767	3	-0.0034	153	176	1	48.94	0.014	K	IAQLESHCQEPCRDTAEIQETTGR	D
23	2::tr|A0A1V4JT04|A0A1V4JT04_PATFA	Fibrinogen gamma chain OS=Patagioenas fasciata monilis OX=372326 GN=FGG PE=4 SV=1	759	72	1.2e-70	50404	26	20	15	12	38.3	5.44	MMVLRLQSWAPLGSLLSLLFSTSMAYIATRENCCILDERFGSYCPTTCGIADFFNKYHLTMDKELQEMERILQQITNSTGTVEHVIQHIQSLYPPEKQTLPNSIDGLTQKSRKIIEEIIRYENTILSHESTIQQLTDTHILNSNRITQLKEKIAQLESHCQEPCRDTAEIQETTGRDCQDIANKGARKSGLYFIKPQKAKQSFLVYCEIDSYGNGWTVLQRRLDGSEDFKKNWVQYKEGFGHLSPDDTTEFWLGNEKIHLITTQSTLPYTLRIELEDWSGKKSTADYAVFKVGSEEDKYRLTYAYFIGGEAGDAFDGFDFGDDPSDKSFTYHNGMRFSTYDNDNDNFAGNCAEQDGSGWWMNRCHAGHLNGKYYIDGVYTSKDAGPSGYDNGIIWATWR…	8058	1	1	0	708.078	4	0.0026	153	176	1	25.44	3.2	K	IAQLESHCQEPCRDTAEIQETTGR	D
23	2::tr|A0A1V4JT04|A0A1V4JT04_PATFA	Fibrinogen gamma chain OS=Patagioenas fasciata monilis OX=372326 GN=FGG PE=4 SV=1	759	72	1.2e-70	50404	26	20	15	12	38.3	5.44	MMVLRLQSWAPLGSLLSLLFSTSMAYIATRENCCILDERFGSYCPTTCGIADFFNKYHLTMDKELQEMERILQQITNSTGTVEHVIQHIQSLYPPEKQTLPNSIDGLTQKSRKIIEEIIRYENTILSHESTIQQLTDTHILNSNRITQLKEKIAQLESHCQEPCRDTAEIQETTGRDCQDIANKGARKSGLYFIKPQKAKQSFLVYCEIDSYGNGWTVLQRRLDGSEDFKKNWVQYKEGFGHLSPDDTTEFWLGNEKIHLITTQSTLPYTLRIELEDWSGKKSTADYAVFKVGSEEDKYRLTYAYFIGGEAGDAFDGFDFGDDPSDKSFTYHNGMRFSTYDNDNDNFAGNCAEQDGSGWWMNRCHAGHLNGKYYIDGVYTSKDAGPSGYDNGIIWATWR…	8372	1	1	1	976.488	3	0.0011	121	145	0	90.76	1.4e-06	R	YENTILSHESTIQQLTDTHILNSNR	I
23	2::tr|A0A1V4JT04|A0A1V4JT04_PATFA	Fibrinogen gamma chain OS=Patagioenas fasciata monilis OX=372326 GN=FGG PE=4 SV=1	759	72	1.2e-70	50404	26	20	15	12	38.3	5.44	MMVLRLQSWAPLGSLLSLLFSTSMAYIATRENCCILDERFGSYCPTTCGIADFFNKYHLTMDKELQEMERILQQITNSTGTVEHVIQHIQSLYPPEKQTLPNSIDGLTQKSRKIIEEIIRYENTILSHESTIQQLTDTHILNSNRITQLKEKIAQLESHCQEPCRDTAEIQETTGRDCQDIANKGARKSGLYFIKPQKAKQSFLVYCEIDSYGNGWTVLQRRLDGSEDFKKNWVQYKEGFGHLSPDDTTEFWLGNEKIHLITTQSTLPYTLRIELEDWSGKKSTADYAVFKVGSEEDKYRLTYAYFIGGEAGDAFDGFDFGDDPSDKSFTYHNGMRFSTYDNDNDNFAGNCAEQDGSGWWMNRCHAGHLNGKYYIDGVYTSKDAGPSGYDNGIIWATWR…	8373	1	1	1	732.618	4	0.0018	121	145	0	72.09	0.00011	R	YENTILSHESTIQQLTDTHILNSNR	I
23	2::tr|A0A1V4JT04|A0A1V4JT04_PATFA	Fibrinogen gamma chain OS=Patagioenas fasciata monilis OX=372326 GN=FGG PE=4 SV=1	759	72	1.2e-70	50404	26	20	15	12	38.3	5.44	MMVLRLQSWAPLGSLLSLLFSTSMAYIATRENCCILDERFGSYCPTTCGIADFFNKYHLTMDKELQEMERILQQITNSTGTVEHVIQHIQSLYPPEKQTLPNSIDGLTQKSRKIIEEIIRYENTILSHESTIQQLTDTHILNSNRITQLKEKIAQLESHCQEPCRDTAEIQETTGRDCQDIANKGARKSGLYFIKPQKAKQSFLVYCEIDSYGNGWTVLQRRLDGSEDFKKNWVQYKEGFGHLSPDDTTEFWLGNEKIHLITTQSTLPYTLRIELEDWSGKKSTADYAVFKVGSEEDKYRLTYAYFIGGEAGDAFDGFDFGDDPSDKSFTYHNGMRFSTYDNDNDNFAGNCAEQDGSGWWMNRCHAGHLNGKYYIDGVYTSKDAGPSGYDNGIIWATWR…	11796	1	0	0	1075.68	4	0.0598	328	363	1	23.7	0.32	K	SFTYHNGMRFSTYDNDNDNFAGNCAEQDGSGWWMNR	C
24	2::tr|A0A099ZCF9|A0A099ZCF9_TINGU	Alpha-2-macroglobulin (Fragment) OS=Tinamus guttatus OX=94827 GN=N309_00964 PE=4 SV=1	748	72	1.2e-69	159636	20	14	13	10	11.3	6.09	YMVLLPFLISTGTHEKVCVQLTHLNESVTLSATLEYQGENRSLIDDVVSEKDVFTCIPFSLPKSKSESQVTFITILVKGATLEFRSRKSVLVKNSESLVFVQTDKPIYKPGQTVLFRIVSLDENFHPLNEVDPKKNRVYQWTKAELKGGLIQMFFNLTSEPIQGTYTVVVQKASGKTIQHPFSVEEYVLPKFEVTVKMPRVITILDEKLMVTVCGLYTFGKPVPGLVSFRVCRRFESPATNCYGEDAKAVCDEFSGKTDNHGCISKVVKTKLFQLKRMGYQNKLHVEAKIKEEETGVELTGTSFSEITTTISKITFEETDSRYKPGIPFFGQVKLEDGSGIPIANETITISLNEGQATKYTTNEEGRAWFALNTSTFDFNSIGIRATHKTHPYCYERSW…	568	1	0	0	465.779	2	0.001	201	208	0	53.31	0.0046	R	VITILDEK	L
24	2::tr|A0A099ZCF9|A0A099ZCF9_TINGU	Alpha-2-macroglobulin (Fragment) OS=Tinamus guttatus OX=94827 GN=N309_00964 PE=4 SV=1	748	72	1.2e-69	159636	20	14	13	10	11.3	6.09	YMVLLPFLISTGTHEKVCVQLTHLNESVTLSATLEYQGENRSLIDDVVSEKDVFTCIPFSLPKSKSESQVTFITILVKGATLEFRSRKSVLVKNSESLVFVQTDKPIYKPGQTVLFRIVSLDENFHPLNEVDPKKNRVYQWTKAELKGGLIQMFFNLTSEPIQGTYTVVVQKASGKTIQHPFSVEEYVLPKFEVTVKMPRVITILDEKLMVTVCGLYTFGKPVPGLVSFRVCRRFESPATNCYGEDAKAVCDEFSGKTDNHGCISKVVKTKLFQLKRMGYQNKLHVEAKIKEEETGVELTGTSFSEITTTISKITFEETDSRYKPGIPFFGQVKLEDGSGIPIANETITISLNEGQATKYTTNEEGRAWFALNTSTFDFNSIGIRATHKTHPYCYERSW…	861	1	1	1	499.77	2	0.013	1007	1014	0	21.7	4.8	R	AYIFIDEK	H
24	2::tr|A0A099ZCF9|A0A099ZCF9_TINGU	Alpha-2-macroglobulin (Fragment) OS=Tinamus guttatus OX=94827 GN=N309_00964 PE=4 SV=1	748	72	1.2e-69	159636	20	14	13	10	11.3	6.09	YMVLLPFLISTGTHEKVCVQLTHLNESVTLSATLEYQGENRSLIDDVVSEKDVFTCIPFSLPKSKSESQVTFITILVKGATLEFRSRKSVLVKNSESLVFVQTDKPIYKPGQTVLFRIVSLDENFHPLNEVDPKKNRVYQWTKAELKGGLIQMFFNLTSEPIQGTYTVVVQKASGKTIQHPFSVEEYVLPKFEVTVKMPRVITILDEKLMVTVCGLYTFGKPVPGLVSFRVCRRFESPATNCYGEDAKAVCDEFSGKTDNHGCISKVVKTKLFQLKRMGYQNKLHVEAKIKEEETGVELTGTSFSEITTTISKITFEETDSRYKPGIPFFGQVKLEDGSGIPIANETITISLNEGQATKYTTNEEGRAWFALNTSTFDFNSIGIRATHKTHPYCYERSW…	888	1	0	0	504.284	2	0.0005	1333	1341	0	47.75	0.014	K	MLSGFIPVK	S
24	2::tr|A0A099ZCF9|A0A099ZCF9_TINGU	Alpha-2-macroglobulin (Fragment) OS=Tinamus guttatus OX=94827 GN=N309_00964 PE=4 SV=1	748	72	1.2e-69	159636	20	14	13	10	11.3	6.09	YMVLLPFLISTGTHEKVCVQLTHLNESVTLSATLEYQGENRSLIDDVVSEKDVFTCIPFSLPKSKSESQVTFITILVKGATLEFRSRKSVLVKNSESLVFVQTDKPIYKPGQTVLFRIVSLDENFHPLNEVDPKKNRVYQWTKAELKGGLIQMFFNLTSEPIQGTYTVVVQKASGKTIQHPFSVEEYVLPKFEVTVKMPRVITILDEKLMVTVCGLYTFGKPVPGLVSFRVCRRFESPATNCYGEDAKAVCDEFSGKTDNHGCISKVVKTKLFQLKRMGYQNKLHVEAKIKEEETGVELTGTSFSEITTTISKITFEETDSRYKPGIPFFGQVKLEDGSGIPIANETITISLNEGQATKYTTNEEGRAWFALNTSTFDFNSIGIRATHKTHPYCYERSW…	1251	1	0	0	552.793	2	-0.0004	42	51	0	93.83	6.2e-07	R	SLIDDVVSEK	D
24	2::tr|A0A099ZCF9|A0A099ZCF9_TINGU	Alpha-2-macroglobulin (Fragment) OS=Tinamus guttatus OX=94827 GN=N309_00964 PE=4 SV=1	748	72	1.2e-69	159636	20	14	13	10	11.3	6.09	YMVLLPFLISTGTHEKVCVQLTHLNESVTLSATLEYQGENRSLIDDVVSEKDVFTCIPFSLPKSKSESQVTFITILVKGATLEFRSRKSVLVKNSESLVFVQTDKPIYKPGQTVLFRIVSLDENFHPLNEVDPKKNRVYQWTKAELKGGLIQMFFNLTSEPIQGTYTVVVQKASGKTIQHPFSVEEYVLPKFEVTVKMPRVITILDEKLMVTVCGLYTFGKPVPGLVSFRVCRRFESPATNCYGEDAKAVCDEFSGKTDNHGCISKVVKTKLFQLKRMGYQNKLHVEAKIKEEETGVELTGTSFSEITTTISKITFEETDSRYKPGIPFFGQVKLEDGSGIPIANETITISLNEGQATKYTTNEEGRAWFALNTSTFDFNSIGIRATHKTHPYCYERSW…	1582	1	0	0	613.83	2	0.0006	958	968	0	62.61	0.00045	K	AIGYLVSGYQR	Q
[truncated: 570 more rows]
